# Supplementary material for: SF3B1 mutation–mediated sensitization to H3B-8800 splicing inhibitor in chronic lymphocytic leukemia
Source: Life Sci Alliance. 2023 Aug 10;6(11):e202301955. doi: 10.26508/lsa.202301955 (PMC10415613; doi:10.26508/lsa.202301955)
Supplement: Supplementary file 2 [file LSA-2023-01955_TableS1.xlsx]

## Sheet: Hoja1
Table S1. Biological and clinical information of the patients from the International Cancer Genome Consortium (ICGC) with RNA seq data.
Sample name	IGCG ID	SF3B1	SF3B1 mutation	SF3B1 CCF	Number of driver mutations (apart from SF3B1)	U1	Driver mutations other than SF3B1	Mutations in other splicing factors	Mutations in RNA metabolism related genes	Epigenetic subgroup	IGHV somatic mutation	IGHV gene	Diagnosis	Included in SF3B1 wt vs mut comparison
003TR_1	3	WT	NA	NA	2	WT	KLHL6, MYD88	0	0	i-CLL	M-CLL	IGHV4-61	CLL	Yes
004TR_1	4	WT	NA	NA	0	WT	NO	0	0	m-CLL	M-CLL	IGHV5-10-1	CLL	Yes
005TR_1	5	WT	NA	NA	3	WT	DDX3X,EGR2, RPS15,	0	DDX3X	n-CLL	U-CLL	IGHV1-69	CLL	No
007TR_1	7	WT	NA	NA	1	WT	TP53	0	0	i-CLL	M-CLL	IGHV3-23	CLL	Yes
009TR_1	9	MUT	K700E	54	0	WT	SF3B1	0	0	i-CLL	U-CLL	IGHV1-24	CLL	Yes
00_008TR_62JP4AAXX_s1_1	8	WT	NA	NA	0	MUT	NO	0	0	n-CLL	U-CLL	IGHV1-69	CLL	No
012TR_1	12	WT	NA	NA	4	WT	NOTCH1, CCND2, MGA, XPO1	0	XPO1	n-CLL	U-CLL	IGHV1-69	CLL	No
015TR_1	15	WT	NA	NA	2	MUT	NOTCH1, BCOR	0	0	n-CLL	U-CLL	IGHV4-34	CLL	No
016TR_1	16	WT	NA	NA	4	MUT	ATM, NOTCH1, MGA, ZMYM3	U2AF2	0	n-CLL	U-CLL	IGHV2-70	CLL	No
01_019TR_626WGAAXX_s3_1	19	MUT	V701F	97.86	1	WT	NOTCH1, SF3B1,	0	ZRSR2	m-CLL	M-CLL	IGHV3-23	CLL	No
025TR_1	25	WT	NA	NA	2	MUT	POT1, POT1	0	0	n-CLL	U-CLL	IGHV4-31	CLL	No
026TR_1	26	WT	NA	NA	0	MUT	NO	0	0	n-CLL	U-CLL	IGHV1-69	CLL	No
02_024TR_62JP4AAXX_s2_1	24	WT	NA	NA	1	WT	NOTCH1	0	0	NA	U-CLL	IGHV3-9	CLL	Yes
02_029TR_626WGAAXX_s8_1	29	MUT	K700E	87.45	1	WT	NFKBIE, SF3B1	0	0	i-CLL	M-CLL	IGHV3-9	CLL	Yes
037TR_1	37	WT	NA	NA	NA	WT	NA	0	0	NA	M-CLL	IGHV1-3	CLL	Yes
03_030TR_627LPAAXX_s1_1	30	WT	NA	NA	0	WT	NO	0	0	n-CLL	U-CLL	IGHV3-30	CLL	Yes
03_032TR_627LPAAXX_s2_1	32	WT	NA	NA	0	WT	NO	0	0	m-CLL	M-CLL	IGHV3-7	CLL	Yes
03_039TR_627LPAAXX_s3_1	39	WT	NA	NA	1	WT	ZMYM3	0	0	m-CLL	M-CLL	IGHV1-8	CLL	Yes
043TR_1	43	WT	NA	NA	NA	WT	NA	0	0	NA	U-CLL	IGHV4-34	CLL	Yes
044TR_1	44	WT	NA	NA	2	WT	POT1, ZNF292	0	0	n-CLL	U-CLL	IGHV1-69	CLL	Yes
049TR_1	49	WT	NA	NA	1	WT	RPS15	0	0	n-CLL	U-CLL	IGHV3-48	CLL	Yes
04_040TR_627LPAAXX_s4_1	40	WT	NA	NA	0	WT	NO	0	0	m-CLL	M-CLL	IGHV4-34	CLL	Yes
04_041TR_627LPAAXX_s7_1	41	WT	NA	NA	0	WT	NO	0	0	n-CLL	M-CLL	IGHV4-34	CLL	Yes
04_048TR_627LPAAXX_s8_1	48	WT	NA	NA	7	MUT	ATM, NOTCH1, NFKBIE, XPO1, ZNF292	0	XPO1	n-CLL	U-CLL	IGHV1-18	CLL	No
053TR_1	53	MUT	T663I	62.62	1	WT	SF3B1, XPO1	0	XPO1	n-CLL	U-CLL	IGHV3-53	CLL	No
056TR_1	56	WT	NA	NA	3	MUT	NFKBIE, NXF1, ZNF292	0	NXF1	n-CLL	U-CLL	IGHV4-39	CLL	No
058TR_1	58	WT	NA	NA	2	WT	NOTCH1, ZNF292	0	0	n-CLL	U-CLL	IGHV1-69	CLL	Yes
05_051TR_627M8AAXX_s1_1	51	WT	NA	NA	0	WT	NO	0	0	m-CLL	M-CLL	IGHV3-7	CLL	Yes
05_052TR_627M8AAXX_s2_1	52	WT	NA	NA	0	WT	NO	0	0	m-CLL	U-CLL	IGHV1-8	CLL	Yes
060TR_1	60	WT	NA	NA	1	WT	BIRC3	0	0	m-CLL	M-CLL	IGHV3-7	CLL	Yes
063TR_1	63	WT	NA	NA	0	WT	NO	0	0	n-CLL	U-CLL	IGHV3-9	CLL	Yes
082TR_1	82	WT	NA	NA	3	WT	EGR2, NOTCH1, NXF1	0	NXF1	n-CLL	U-CLL	IGHV4-39	CLL	No
084TR_1	84	WT	NA	NA	0	WT	NO	0	0	m-CLL	M-CLL	IGHV1-2	CLL	Yes
100TR_1	100	WT	NA	NA	2	WT	NOTCH1, BRAF	0	SRSF1	n-CLL	U-CLL	IGHV1-69	CLL	No
1056TR_1	1056	WT	NA	NA	0	WT	NO	0	0	m-CLL	M-CLL	IGHV3-7	MBL	Yes
1059TR_1	1059	WT	NA	NA	1	MUT	CCND2	0	SKIVV2L2	n-CLL	U-CLL	IGHV4-38-2	CLL	No
1062TR_1	1062	WT	NA	NA	1	WT	NOTCH1	0	0	n-CLL	U-CLL	IGHV1-69	CLL	Yes
1076TR_1	1076	WT	NA	NA	2	WT	ATM, EGR2	0	0	n-CLL	U-CLL	IGHV3-30	CLL	Yes
1078TR_1	1078	WT	NA	NA	0	WT	NO	0	0	m-CLL	U-CLL	IGHV3-72	CLL	Yes
1098TR_1	1098	WT	NA	NA	0	WT	NO	0	0	m-CLL	M-CLL	IGHV4-34	CLL	Yes
1101TR_1	1101	WT	NA	NA	1	MUT	DDX3X	0	DDX3X	n-CLL	U-CLL	IGHV1-69	CLL	No
115TR_1	115	WT	NA	NA	0	WT	NO	0	0	m-CLL	M-CLL	IGHV3-74	CLL	Yes
1161TR_1	1161	WT	NA	NA	3	WT	ATM, NXF1, NXF1	0	NXF1	i-CLL	M-CLL	IGHV4-30-2	CLL	No
1162TR_1	1162	WT	NA	NA	0	WT	NO	0	0	m-CLL	M-CLL	IGHV3-30	CLL	Yes
1163TR_1	1163	WT	NA	NA	1	WT	ZNF292	0	0	m-CLL	M-CLL	IGHV3-15	CLL	Yes
1164TR_1	1164	WT	NA	NA	0	WT	NO	0	0	i-CLL	M-CLL	IGHV3-72	CLL	Yes
1165TR_1	1165	WT	NA	NA	0	WT	NO	0	0	i-CLL	M-CLL	IGHV1-18	CLL	Yes
1166TR_1	1166	WT	NA	NA	1	WT	MYD88	0	0	i-CLL	M-CLL	IGHV7-4-1	CLL	Yes
1167TR_1	1167	WT	NA	NA	0	WT	NO	0	0	m-CLL	M-CLL	IGHV4-39	CLL	Yes
1168TR_1	1168	WT	NA	NA	0	WT	NO	0	0	i-CLL	M-CLL	IGHV3-21	CLL	Yes
1169TR_1	1169	WT	NA	NA	1	WT	NOTCH1	0	0	n-CLL	U-CLL	IGHV4-34	CLL	Yes
1175TR_1	1175	WT	NA	NA	0	WT	NO	0	0	m-CLL	M-CLL	IGHV3-23	CLL	Yes
1177TR_1	1177	WT	NA	NA	0	WT	NO	0	0	m-CLL	M-CLL	IGHV4-61	CLL	Yes
1178TR_1	1178	WT	NA	NA	0	WT	NO	0	0	m-CLL	M-CLL	IGHV3-53	CLL	Yes
1179TR_1	1179	WT	NA	NA	0	WT	NO	0	0	m-CLL	M-CLL	IGHV3-11	MBL	Yes
1181TR_1	1181	WT	NA	NA	1	WT	POT1	0	0	n-CLL	U-CLL	IGHV1-2	CLL	Yes
1183TR_1	1183	MUT	H662D	100	0	WT	SF3B1	0	0	n-CLL	U-CLL	IGHV3-73	CLL	Yes
1184TR_1	1184	WT	NA	NA	2	WT	MYD88, NFKBIE	0	0	i-CLL	M-CLL	IGHV4-31	CLL	Yes
1185TR_1	1185	WT	NA	NA	0	WT	NO	0	0	m-CLL	M-CLL	IGHV4-30-4	CLL	Yes
1191TR_1	1191	WT	NA	NA	1	WT	FBXW7	0	0	n-CLL	U-CLL	IGHV1-69	CLL	Yes
1192TR_1	1192	WT	NA	NA	3	WT	NFKBIE, NOTCH1, POT1	0	0	n-CLL	U-CLL	IGHV1-46	CLL	Yes
11_110TR_626WAAAXX_s2_1	110	WT	NA	NA	0	WT	NO	0	0	m-CLL	M-CLL	IGHV1-2	CLL	Yes
1220TR_1	1220	WT	NA	NA	0	WT	NO	0	0	m-CLL	M-CLL	IGHV3-49	CLL	Yes
1221TR_1	1221	WT	NA	NA	0	WT	NO	0	0	m-CLL	M-CLL	IGHV6-1	MBL	Yes
1222TR_1	1222	WT	NA	NA	0	WT	NO	0	0	m-CLL	M-CLL	IGHV4-34	CLL	Yes
1223TR_1	1223	WT	NA	NA	0	WT	NO	0	0	i-CLL	M-CLL	IGHV3-23	CLL	Yes
1224TR_1	1224	WT	NA	NA	0	WT	NO	0	0	m-CLL	M-CLL	IGHV3-49	MBL	Yes
1228TR_1	1228	MUT	K700E	11.53	0	WT	NO	0	0	m-CLL	M-CLL	IGHV1-69	CLL	No
122TR_1	122	WT	NA	NA	0	WT	NO	0	0	m-CLL	M-CLL	IGHV1-18	CLL	Yes
124TR_1	124	WT	NA	NA	0	WT	NO	0	0	m-CLL	M-CLL	IGHV3-23	CLL	Yes
125TR_1	125	WT	NA	NA	0	MUT	NO	0	0	m-CLL	M-CLL	IGHV3-30	CLL	No
1267TR_1	1267	WT	NA	NA	0	WT	NO	0	0	i-CLL	U-CLL	IGHV3-23	CLL	Yes
1276TR_1	1276	WT	NA	NA	1	WT	NOTCH1	0	0	m-CLL	M-CLL	IGHV4-59	CLL	Yes
128TR_1	128	MUT	K700E	5.26	2	WT	ATM, NFKBIE, SF3B1	0	0	i-CLL	U-CLL	IGHV3-30	CLL	No
1292TR_1	1292	WT	NA	NA	2	WT	CCND2, TP53	0	0	m-CLL	M-CLL	IGHV3-23	CLL	Yes
1297TR_1	1297	WT	NA	NA	3	WT	ATM, ATM, NOTCH1	0	0	n-CLL	U-CLL	IGHV1-69	MBL	Yes
1319TR_1	1319	WT	NA	NA	0	WT	NO	0	0	m-CLL	M-CLL	IGHV2-5	MBL	Yes
131TR_1	131	WT	NA	NA	0	WT	NO	0	0	m-CLL	M-CLL	IGHV4-4	CLL	Yes
1323TR_1	1323	WT	NA	NA	0	WT	NO	0	MPHOSPH10	m-CLL	M-CLL	IGHV3-23	CLL	No
1338TR_1	1338	WT	NA	NA	0	WT	NO	0	0	m-CLL	M-CLL	IGHV1-8	SLL	Yes
1339TR_1	1339	WT	NA	NA	0	WT	NO	0	0	m-CLL	Undetermined	NA	CLL	Yes
1343TR_1	1343	WT	NA	NA	1	WT	ZNF292	0	0	m-CLL	M-CLL	IGHV3-48	CLL	Yes
1344TR_1	1344	WT	NA	NA	0	WT	NO	0	0	n-CLL	U-CLL	IGHV1-69	CLL	Yes
134TR_1	134	WT	NA	NA	2	WT	BCOR, BRAF	0	0	n-CLL	U-CLL	IGHV5-10-1	CLL	Yes
1353TR_1	1353	WT	NA	NA	1	WT	KLHL6	0	0	m-CLL	M-CLL	IGHV1-8	CLL	Yes
1360TR_1	1360	WT	NA	NA	1	WT	DTX1	0	0	m-CLL	M-CLL	IGHV5-51	CLL	Yes
136TR_1	136	WT	NA	NA	0	WT	NO	0	BUD13	m-CLL	M-CLL	IGHV3-33	CLL	No
1371TR_1	1371	MUT	K700E	100	3	WT	NOTCH1, POT1, POT1	0	0	n-CLL	U-CLL	IGHV3-11	CLL	Yes
137TR_1	137	WT	NA	NA	0	WT	NO	0	0	m-CLL	M-CLL	IGHV4-34	CLL	Yes
1384TR_1	1384	WT	NA	NA	1	MUT	ATM	0	0	n-CLL	U-CLL	IGHV1-69	CLL	No
1386TR_1	1386	MUT	T663I	99.24	0	WT	NO	0	0	n-CLL	U-CLL	IGHV1-69	CLL	Yes
138TR_1	138	WT	NA	NA	4	WT	MGA, NOTCH1, BIRC3, ZNF292	0	0	n-CLL	U-CLL	IGHV3-9	CLL	Yes
139TR_1	139	WT	NA	NA	2	MUT	NFKBIE, RPS15	0	0	n-CLL	U-CLL	IGHV1-2	CLL	No
1403TR_1	1403	WT	NA	NA	1	WT	NOTCH1	0	0	n-CLL	U-CLL	IGHV4-39	CLL	Yes
1407TR_1	1407	WT	NA	NA	0	WT	NO	0	0	m-CLL	M-CLL	IGHV3-30	CLL	Yes
1413TR_1	1413	WT	NA	NA	0	WT	NO	0	0	i-CLL	M-CLL	IGHV3-15	CLL	Yes
1418TR_1	1418	WT	NA	NA	0	WT	NO	0	RBFOX1	m-CLL	M-CLL	IGHV4-34	CLL	No
1423TR_1	1423	WT	NA	NA	1	WT	NOTCH1	0	0	m-CLL	M-CLL	IGHV3-23	CLL	Yes
142TR_1	142	WT	NA	NA	1	WT	DTX1	0	0	m-CLL	M-CLL	IGHV4-34	CLL	Yes
1430TR_1	1430	WT	NA	NA	3	WT	NOTCH1, NOTCH1, MGA	0	0	n-CLL	U-CLL	IGHV1-3	CLL	Yes
1432TR_1	1432	WT	NA	NA	0	WT	NO	0	0	n-CLL	U-CLL	IGHV1-69	CLL	Yes
1437TR_1	1437	WT	NA	NA	0	WT	NO	0	0	m-CLL	M-CLL	IGHV5-51	CLL	Yes
1441TR_1	1441	WT	NA	NA	0	WT	NO	0	0	m-CLL	M-CLL	IGHV3-7	CLL	Yes
1442TR_1	1442	WT	NA	NA	1	WT	PIM1	0	0	i-CLL	U-CLL	IGHV2-5	SLL	Yes
1446TR_1	1446	MUT	H662D	2.05	0	WT	NO	0	0	i-CLL	M-CLL	IGHV3-23	CLL	No
1447TR_1	1447	WT	NA	NA	0	WT	NO	0	0	m-CLL	M-CLL	IGHV1-2	CLL	Yes
1448TR_1	1448	WT	NA	NA	4	WT	FBXW7, FBXW7, NOTCH1, NOTCH1	0	0	n-CLL	U-CLL	IGHV1-18	CLL	Yes
1452TR_1	1452	WT	NA	NA	1	WT	NOTCH1	0	0	m-CLL	M-CLL	IGHV3-7	CLL	Yes
1459TR_1	1459	WT	NA	NA	3	WT	NOTCH1, NOTCH1, POT1	0	0	n-CLL	U-CLL	IGHV1-3	MBL	Yes
145TR_1	145	WT	NA	NA	2	WT	ATM, EGR2	0	0	n-CLL	U-CLL	IGHV4-59	CLL	Yes
1462TR_1	1462	WT	NA	NA	1	WT	KLHL6	0	0	m-CLL	M-CLL	IGHV3	CLL	Yes
1465TR_1	1465	WT	NA	NA	2	WT	KLHL6	0	0	i-CLL	M-CLL	IGHV4-34	CLL	Yes
146TR_1	146	WT	NA	NA	0	WT	NO	0	0	m-CLL	M-CLL	IGHV3-7	CLL	Yes
1477TR_1	1477	WT	NA	NA	0	WT	NO	0	0	m-CLL	M-CLL	IGHV4-34	CLL	Yes
1479TR_1	1479	WT	NA	NA	4	WT	ATM, ATM, ZNZ292, ZNZ292	0	0	n-CLL	U-CLL	IGHV4-39	MBL	Yes
148TR_1	148	WT	NA	NA	2	WT	BRAF, MED12	0	0	n-CLL	U-CLL	IGHV5-10-1	SLL	Yes
1507TR_1	1507	WT	NA	NA	4	WT	NOTCH1, MGA, RPS15, ZNF292	0	0	n-CLL	U-CLL	IGHV3-33	MBL	Yes
1512TR_1	1512	WT	NA	NA	0	WT	NO	0	0	n-CLL	U-CLL	IGHV3-43	MBL	Yes
151TR_1	151	WT	NA	NA	0	WT	NO	0	0	m-CLL	M-CLL	IGHV3-66	CLL	Yes
1525TR_1	1525	WT	NA	NA	0	WT	NO	0	0	i-CLL	M-CLL	IGHV1-8	CLL	Yes
152TR_1	152	WT	NA	NA	0	WT	NO	0	0	i-CLL	M-CLL	IGHV3-74	MBL	Yes
1533TR_1	1533	WT	NA	NA	2	WT	NOTCH1, ZNF292	0	0	n-CLL	U-CLL	IGHV1-69	CLL	Yes
1534TR_1	1534	WT	NA	NA	1	WT	MYD88	0	0	m-CLL	M-CLL	IGHV4-34	CLL	Yes
1535TR_1	1535	WT	NA	NA	1	WT	MYD88	0	0	m-CLL	M-CLL	IGHV3-23	CLL	Yes
1543TR_1	1543	WT	NA	NA	0	WT	NO	0	0	m-CLL	M-CLL	IGHV3-15	CLL	Yes
1545TR_1	1545	WT	NA	NA	0	WT	NO	0	0	m-CLL	M-CLL	IGHV3-7	CLL	Yes
154TR_1	154	MUT	H662D	80.61	0	WT	NO	0	0	NA	U-CLL	NA	CLL	Yes
155TR_1	155	WT	NA	NA	1	WT	KRAS	0	SRSF1	n-CLL	U-CLL	IGHV1-2	CLL	No
159TR_1	159	WT	NA	NA	0	WT	NO	0	0	m-CLL	M-CLL	IGHV1-2	CLL	Yes
15_156TR_626WAAAXX_s3_1	156	MUT	K700E	100	1	WT	NOTCH1, SF3B1	0	0	i-CLL	M-CLL	IGHV3-64	CLL	Yes
15_157TR_626WAAAXX_s4_1	157	WT	NA	NA	2	MUT	IRF4, POT1	0	0	n-CLL	U-CLL	IGHV5-10-1	CLL	No
165TR_1	165	WT	NA	NA	2	WT	ZNF292, ZNF292	0	0	m-CLL	M-CLL	IGHV4-34	CLL	Yes
166TR_1	166	WT	NA	NA	1	WT	NOTCH1	0	0	n-CLL	U-CLL	IGHV1-3	CLL	Yes
168TR_1	168	WT	NA	NA	0	WT	NO	0	0	m-CLL	M-CLL	IGHV4-39	CLL	Yes
170TR_1	170	WT	NA	NA	0	WT	NO	0	0	m-CLL	M-CLL	IGHV3-73	CLL	Yes
171TR_1	171	WT	NA	NA	0	WT	NO	0	CELF4	i-CLL	M-CLL	IGHV4-59	CLL	No
172TR_1	172	WT	NA	NA	0	WT	NO	0	0	m-CLL	M-CLL	IGHV1-8	CLL	Yes
173TR_1	173	WT	NA	NA	0	WT	NO	0	0	m-CLL	M-CLL	IGHV4-34	CLL	Yes
174TR_1	174	WT	NA	NA	0	WT	NO	0	0	i-CLL	M-CLL	IGHV3-23	CLL	Yes
175TR_1	175	WT	NA	NA	0	WT	NO	0	0	m-CLL	M-CLL	IGHV4-59	CLL	Yes
176TR_1	176	WT	NA	NA	2	WT	NOTCH1, MGA	0	0	n-CLL	U-CLL	IGHV3-33	CLL	Yes
177TR_1	177	MUT	K666N	92	4	WT	FBXW7, MGA, TP53, XPO1	0	XPO1	n-CLL	U-CLL	IGHV4-34	CLL	No
179TR_1	179	WT	NA	NA	0	WT	NO	0	0	m-CLL	M-CLL	IGHV3-11	CLL	Yes
181TR_1	181	WT	NA	NA	1	WT	MYD88	0	0	m-CLL	M-CLL	IGHV1-18	CLL	Yes
182TR_1	182	MUT	N626Y	41.89	3	WT	ATM, ATM, SF3B1, IRF4	0	0	n-CLL	U-CLL	IGHV3-74	CLL	No
184TR_1	184	WT	NA	NA	3	WT	NOTCH1, POT1, ZNF292	0	0	n-CLL	U-CLL	IGHV1-2	SLL	Yes
185TR_1	185	WT	NA	NA	0	WT	NO	0	0	m-CLL	M-CLL	IGHV3-21	CLL	Yes
186TR_1	186	WT	NA	NA	0	WT	NO	0	0	m-CLL	U-CLL	IGHV4-39	CLL	Yes
188TR_1	188	WT	NA	NA	1	WT	DDX3X	0	MAGOH	n-CLL	U-CLL	IGHV3-23	CLL	No
189TR_1	189	WT	NA	NA	0	WT	NO	0	MPHOSPH10	m-CLL	M-CLL	IGHV4-38-2	CLL	No
191TR_1	191	WT	NA	NA	0	WT	NO	0	0	m-CLL	M-CLL	IGHV3-49	CLL	Yes
192TR_1	192	WT	NA	NA	1	WT	TP53	0	0	m-CLL	M-CLL	IGHV3-72	CLL	Yes
193TR_1	193	WT	NA	NA	0	WT	NO	0	0	m-CLL	M-CLL	IGHV4-34	CLL	Yes
194TR_1	194	WT	NA	NA	0	WT	NO	0	0	m-CLL	M-CLL	IGHV4-4	CLL	Yes
195TR_1	195	WT	NA	NA	2	WT	NOTCH1, POT1	0	0	n-CLL	U-CLL	IGHV1-69	CLL	Yes
197TR_1	197	MUT	G742D	12.26	2	WT	PIM1, SF3B1, TP53	0	0	m-CLL	M-CLL	IGHV4-34	CLL	No
199TR_1	199	MUT	K700E	95.63	3	WT	ATM, NOTCH1, POT1	0	0	i-CLL	M-CLL	IGHV3-11	CLL	Yes
264TR_1	264	WT	NA	NA	0	WT	NO	0	0	i-CLL	M-CLL	IGHV3-53	CLL	Yes
267TR_1	267	WT	NA	NA	0	WT	NO	0	0	m-CLL	M-CLL	IGHV5-51	CLL	Yes
270TR_1	270	WT	NA	NA	3	WT	NFKBIE, RPS15, XPO1	0	XPO1	n-CLL	U-CLL	IGHV3-48	CLL	No
274TR_1	274	WT	NA	NA	0	WT	NO	0	SRSF1	m-CLL	M-CLL	IGHV1-18	CLL	No
275TR_1	275	WT	NA	NA	4	WT	TP53, NOTCH1, KRAS, ZNF292	U2AF2, U2AF2	0	i-CLL	U-CLL	IGHV1-18	SLL	No
276TR_1	276	WT	NA	NA	0	WT	NO	0	0	m-CLL	M-CLL	IGHV4-4	CLL	Yes
277TR_1	277	WT	NA	NA	2	WT	NOTCH1, NOTCH1	0	0	n-CLL	U-CLL	IGHV7-4-1	MBL	Yes
278TR_1	278	WT	NA	NA	0	WT	NO	0	0	n-CLL	U-CLL	IGHV3-21	CLL	Yes
280TR_1	280	WT	NA	NA	0	WT	NO	0	RNF113A	m-CLL	M-CLL	IGHV3-49	CLL	No
282TR_1	282	WT	NA	NA	0	WT	NO	0	SRSF7	n-CLL	U-CLL	IGHV1-2	CLL	No
283TR_1	283	WT	NA	NA	0	WT	NO	0	0	m-CLL	M-CLL	IGHV3-30	CLL	Yes
288TR_1	288	WT	NA	NA	1	WT	MYD88	0	0	m-CLL	M-CLL	IGHV4-39	SLL	Yes
290TR_1	290	WT	NA	NA	1	WT	EGR2	0	0	n-CLL	U-CLL	IGHV3-11	CLL	Yes
291TR_1	291	WT	NA	NA	1	WT	CCND2	0	0	m-CLL	M-CLL	IGHV3-30	CLL	Yes
294TR_1	294	WT	NA	NA	3	WT	BIRC3, NOTCH1, TP53	0	0	n-CLL	U-CLL	IGHV4-39	CLL	Yes
296TR_1	296	WT	NA	NA	7	WT	TP53, ATM, ATM, NOTCH1, NOTCH1, DDX3X, ZNF292	DDX3X	0	n-CLL	U-CLL	IGHV1-45	CLL	No
297TR_1	297	WT	NA	NA	1	WT	CCND2	0	0	m-CLL	M-CLL	IGHV1-46	MBL	Yes
306TR_1	306	MUT	H662D	95.98	1	WT	ATM, SF3B1	0	0	n-CLL	U-CLL	IGHV2-5	CLL	Yes
308TR_1	308	WT	NA	NA	0	WT	NO	0	0	m-CLL	M-CLL	IGHV4-4	MBL	Yes
316TR_1	316	WT	NA	NA	0	WT	NO	RBM10	0	n-CLL	U-CLL	IGHV3-7	CLL	No
318TR_1	318	WT	NA	NA	1	WT	NOTCH1	0	0	n-CLL	U-CLL	IGHV1-2	SLL	Yes
319TR_1	319	WT	NA	NA	0	WT	NO	SF3B4	0	m-CLL	M-CLL	IGHV6-1	CLL	No
322TR_1	322	WT	NA	NA	0	WT	NO	SF3B3	SKIVV2L2	m-CLL	M-CLL	IGHV1-2	CLL	No
323TR_1	323	WT	NA	NA	0	WT	NO	0	0	i-CLL	M-CLL	IGHV3-21	CLL	Yes
324TR_1	324	WT	NA	NA	0	WT	NO	0	EIF4A3	m-CLL	M-CLL	IGHV3-72	CLL	No
325TR_1	325	WT	NA	NA	1	WT	ATM	0	0	n-CLL	U-CLL	IGHV3-11	CLL	Yes
326TR_1	326	WT	NA	NA	2	WT	IRF4, MED12	0	0	n-CLL	U-CLL	IGHV4-34	CLL	Yes
342TR_1	342	WT	NA	NA	0	WT	NO	0	0	m-CLL	M-CLL	IGHV3-11	CLL	Yes
343TR_1	343	WT	NA	NA	0	WT	NO	0	0	i-CLL	M-CLL	IGHV1-18	CLL	Yes
350TR_1	350	WT	NA	NA	2	WT	XPO1, XPO1	0	XPO1, XPO1	n-CLL	U-CLL	IGHV3-30	CLL	No
353TR_1	353	WT	NA	NA	0	WT	NO	0	0	m-CLL	M-CLL	IGHV3-30	CLL	Yes
356TR_1	356	WT	NA	NA	1	WT	ATM	0	0	n-CLL	U-CLL	IGHV1-69	CLL	Yes
358TR_1	358	MUT	K700E	60	0	WT	SF3B1	0	0	i-CLL	U-CLL	IGHV3-48	CLL	Yes
365TR_1	365	MUT	K700E	100	2	WT	ATM, ATM,SF3B1	0	0	i-CLL	M-CLL	IGHV3-48	CLL	Yes
367TR_1	367	WT	NA	NA	0	WT	NO	0	0	m-CLL	M-CLL	IGHV3-48	CLL	Yes
371TR_1	371	WT	NA	NA	2	MUT	KRAS, ZNF292	0	SKIVV2L2	n-CLL	U-CLL	IGHV3-33	CLL	No
372TR_1	372	WT	NA	NA	0	WT	NO	0	0	m-CLL	M-CLL	IGHV3-7	CLL	Yes
373TR_1	373	WT	NA	NA	1	WT	MYD88	0	0	m-CLL	M-CLL	IGHV3-23	CLL	Yes
381TR_1	381	WT	NA	NA	0	WT	NO	0	0	m-CLL	M-CLL	IGHV3-33	CLL	Yes
384TR_1	384	WT	NA	NA	2	WT	ATM, EGR2	0	0	n-CLL	U-CLL	IGHV4-59	CLL	Yes
386TR_1	386	WT	NA	NA	1	WT	NOTCH1	0	0	n-CLL	U-CLL	IGHV1-69	CLL	Yes
393TR_1	393	WT	NA	NA	0	WT	NO	0	0	m-CLL	M-CLL	IGHV3-74	MBL	Yes
397TR_1	397	WT	NA	NA	0	WT	NO	0	0	m-CLL	M-CLL	IGHV3-7	MBL	Yes
435TR_1	435	WT	NA	NA	3	MUT	DDX3X, TP53, TP53	0	DDX3X	n-CLL	U-CLL	IGHV3-30	CLL	No
442TR_1	442	WT	NA	NA	0	WT	NO	0	0	n-CLL	U-CLL	IGHV1-2	CLL	Yes
447TR_1	447	WT	NA	NA	0	WT	NO	0	0	i-CLL	M-CLL	IGHV1-69	CLL	Yes
473TR_1	473	WT	NA	NA	0	WT	NO	0	0	m-CLL	M-CLL	IGHV3-23	CLL	Yes
477TR_1	477	WT	NA	NA	0	WT	NO	0	0	m-CLL	M-CLL	IGHV3-23	CLL	Yes
510TR_1	510	WT	NA	NA	0	WT	NO	0	0	m-CLL	M-CLL	IGHV4-34	CLL	Yes
523TR_1	523	WT	NA	NA	1	WT	ZNF292	0	CARNS1	m-CLL	M-CLL	IGHV3-53	CLL	No
558TR_1	558	WT	NA	NA	0	WT	NO	0	0	m-CLL	M-CLL	IGHV3-33	CLL	Yes
560TR_1	560	WT	NA	NA	0	WT	NO	0	0	m-CLL	M-CLL	IGHV4-34	MBL	Yes
561TR_1	561	WT	NA	NA	0	WT	NO	0	0	m-CLL	M-CLL	IGHV3-23	CLL	Yes
564TR_1	564	MUT	E862K	86	NA	WT	MYD88, SF3B1	0	0	m-CLL	M-CLL	IGHV4-34	CLL	No
565TR_1	565	WT	NA	NA	0	WT	NO	0	0	m-CLL	M-CLL	IGHV4-34	CLL	Yes
566TR_1	566	WT	NA	NA	0	WT	NO	0	0	n-CLL	U-CLL	IGHV1-3	MBL	Yes
567TR_1	567	MUT	R625C	57.5	0	WT	SF3B1	0	0	i-CLL	M-CLL	IGHV3-21	CLL	Yes
568TR_1	568	WT	NA	NA	NA	NA	NA	0	0	NA	NA	IGHV3-21	MCL	No
576TR_1	576	WT	NA	NA	NA	WT	NA	0	0	NA	M-CLL	NA	CLL	Yes
577TR_1	577	WT	NA	NA	1	MUT	TP53	0	0	n-CLL	U-CLL	IGHV1-18	CLL	No
578TR_1	578	WT	NA	NA	0	WT	NO	0	0	m-CLL	M-CLL	IGHV3-33	CLL	Yes
580TR_1	580	WT	NA	NA	0	WT	NO	0	0	m-CLL	M-CLL	IGHV4-59	CLL	Yes
584TR_1	584	MUT	L743F	100	0	WT	SF3B1	0	0	i-CLL	M-CLL	IGHV1-18	CLL	Yes
585TR_1	585	WT	NA	NA	0	WT	NO	0	0	m-CLL	M-CLL	IGHV4-34	CLL	Yes
588TR_1	588	WT	NA	NA	0	WT	NO	0	0	m-CLL	M-CLL	IGHV4-30-4	CLL	Yes
593TR_1	593	WT	NA	NA	0	WT	NO	0	0	m-CLL	M-CLL	IGHV3-48	CLL	Yes
594TR_1	594	WT	NA	NA	1	WT	KLHL6	0	0	NA	M-CLL	IGHV3-30	CLL	Yes
595TR_1	595	WT	NA	NA	0	WT	NO	0	0	n-CLL	U-CLL	IGHV1-3	CLL	Yes
596TR_1	596	WT	NA	NA	0	WT	NO	0	0	m-CLL	M-CLL	IGHV4-34	CLL	Yes
618TR_1	618	WT	NA	NA	1	WT	TP53	0	0	m-CLL	M-CLL	IGHV3-9	CLL	Yes
626TR_1	626	WT	NA	NA	2	WT	MYD88, PIM1	0	0	m-CLL	M-CLL	IGHV3-73	CLL	Yes
628TR_1	628	WT	NA	NA	1	WT	DTX1	0	0	m-CLL	M-CLL	IGHV3-7	CLL	Yes
629TR_1	629	WT	NA	NA	1	WT	MYD88	0	0	i-CLL	M-CLL	IGHV4-30-4	CLL	Yes
642TR_1	642	WT	NA	NA	0	WT	NO	0	0	m-CLL	M-CLL	IGHV3-20	CLL	Yes
649TR_1	649	WT	NA	NA	NA	WT	NA	0	0	NA	M-CLL	IGHV1-69	CLL	Yes
654TR_1	654	WT	NA	NA	0	WT	NO	0	0	m-CLL	M-CLL	IGHV1-69	CLL	Yes
664TR_1	664	WT	NA	NA	0	WT	NO	0	0	m-CLL	M-CLL	IGHV5-51	CLL	Yes
676TR_1	676	WT	NA	NA	0	WT	NO	0	0	m-CLL	M-CLL	IGHV3-30-3	MBL	Yes
677TR_1	677	WT	NA	NA	2	WT	TP53, ZNF292	0	0	n-CLL	U-CLL	IGHV1-69	SLL	Yes
680TR_1	680	WT	NA	NA	0	WT	NO	0	0	i-CLL	U-CLL	IGHV1-2	CLL	Yes
684TR_1	684	WT	NA	NA	1	WT	CCND2	0	0	m-CLL	M-CLL	IGHV3-23	CLL	Yes
689TR_1	689	WT	NA	NA	0	WT	NO	0	0	m-CLL	M-CLL	IGHV2-70D	CLL	Yes
715TR_1	715	WT	NA	NA	4	WT	BCOR, BIRC3, DDX3X, NOTCH1	0	DDX3X	n-CLL	U-CLL	IGHV3-33	CLL	No
723TR_1	723	WT	NA	NA	8	WT	ATM, BIRC3, BIRC3, BIRC3, NOTCH1, DX1, MGA, NFKBIE	0	0	n-CLL	U-CLL	IGHV1-2	CLL	Yes
725TR_1	725	WT	NA	NA	1	WT	ATM	0	0	n-CLL	U-CLL	IGHV1-46	CLL	Yes
732TR_1	732	WT	NA	NA	1	WT	MGA	0	0	m-CLL	Undetermined	0	CLL	Yes
745TR_1	745	WT	NA	NA	0	WT	NO	0	0	m-CLL	M-CLL	IGHV4-34	CLL	Yes
749TR_1	749	WT	NA	NA	0	WT	NO	0	0	n-CLL	U-CLL	IGHV3-48	CLL	Yes
753TR_1	753	WT	NA	NA	1	WT	ZNF292	0	0	i-CLL	U-CLL	IGHV3-21	CLL	Yes
754TR_1	754	WT	NA	NA	0	WT	NO	0	0	m-CLL	M-CLL	IGHV3-7	CLL	Yes
761TR_1	761	WT	NA	NA	1	WT	ATM	0	0	n-CLL	U-CLL	IGHV5-51	CLL	Yes
763TR_1	763	WT	NA	NA	0	WT	NO	0	0	m-CLL	M-CLL	IGHV3-7	CLL	Yes
765TR_1	765	MUT	R625C	55	0	WT	SF3B1	0	0	n-CLL	U-CLL	IGHV4-59	SLL	Yes
766TR_1	766	WT	NA	NA	0	WT	NO	0	0	m-CLL	M-CLL	IGHV3-23	CLL	Yes
767TR_1	767	WT	NA	NA	0	WT	NO	0	0	m-CLL	M-CLL	IGHV4-34	CLL	Yes
769TR_1	769	WT	NA	NA	2	WT	ATM, ATM,	0	0	n-CLL	M-CLL	IGHV6-1	CLL	Yes
773TR_1	773	MUT	M757T	100	0	WT	SF3B1	0	0	m-CLL	M-CLL	IGHV3-7	CLL	No
776TR_1	776	WT	NA	NA	0	WT	NO	0	0	m-CLL	M-CLL	IGHV4-34	CLL	Yes
777TR_1	777	WT	NA	NA	3	WT	BIRC3, DDX3X, NOTCH1	0	DDX3X	n-CLL	U-CLL	IGHV3-11	CLL	No
778TR_1	778	WT	NA	NA	0	WT	NO	0	0	m-CLL	M-CLL	IGHV1-3	CLL	Yes
780TR_1	780	WT	NA	NA	1	WT	NO	0	0	m-CLL	M-CLL	IGHV6-1	CLL	Yes
783TR_1	783	WT	NA	NA	1	WT	NO	0	0	m-CLL	M-CLL	IGHV4-39	CLL	Yes
784TR_1	784	MUT	K700E	15.4	0	WT	SF3B1	0	0	m-CLL	M-CLL	IGHV3-30	CLL	No
788TR_1	788	WT	NA	NA	1	WT	DTX1	0	0	m-CLL	M-CLL	IGHV4-4	CLL	Yes
794TR_1	794	WT	NA	NA	0	WT	NO	0	0	m-CLL	M-CLL	IGHV3-74	CLL	Yes
795TR_1	795	MUT	K741E	21.3	0	WT	SF3B1	0	0	i-CLL	M-CLL	IGHV3-7	MBL	No
800TR_1	800	WT	NA	NA	1	WT	PIM1	0	0	m-CLL	M-CLL	IGHV5-51	CLL	Yes
801TR_1	801	WT	NA	NA	0	WT	NO	0	0	m-CLL	M-CLL	IGHV3-30	CLL	Yes
802TR_1	802	WT	NA	NA	0	WT	NO	0	0	n-CLL	U-CLL	IGHV3-11	CLL	Yes
803TR_1	803	WT	NA	NA	NA	WT	NA	0	0	NA	U-CLL	IGHV1-46	CLL	Yes
804TR_1	804	WT	NA	NA	1	WT	FBXW7	0	0	m-CLL	M-CLL	IGHV3-7	CLL	Yes
805TR_1	805	WT	NA	NA	2	WT	MYD88, PIM1	0	0	m-CLL	M-CLL	IGHV3-72	CLL	Yes
811TR_1	811	WT	NA	NA	0	WT	NO	0	0	m-CLL	M-CLL	IGHV1-3	CLL	Yes
812TR_1	812	WT	NA	NA	1	WT	RPS15	0	0	n-CLL	U-CLL	IGHV3-30-3	CLL	Yes
814TR_1	814	WT	NA	NA	0	WT	NO	0	0	m-CLL	M-CLL	IGHV3-7	CLL	Yes
815TR_1	815	WT	NA	NA	0	WT	NO	0	0	m-CLL	M-CLL	IGHV5-51	CLL	Yes
816TR_1	816	WT	NA	NA	NA	MUT	NA	0	0	NA	U-CLL	IGHV4-34	SLL	No
820TR_1	820	MUT	K700E	68.8	0	WT	SF3B1	0	0	i-CLL	M-CLL	IGHV3-21	CLL	Yes
821TR_1	821	WT	NA	NA	1	WT	NOTCH1	0	0	i-CLL	M-CLL	IGHV3-53	CLL	Yes
832TR_1	832	WT	NA	NA	0	WT	NO	0	0	m-CLL	M-CLL	IGHV2-5	MBL	Yes
841TR_1	841	WT	NA	NA	0	WT	NO	RBM10	0	m-CLL	M-CLL	IGHV3-74	CLL	No
842TR_1	842	WT	NA	NA	2	WT	DTX1, MYD88	0	0	i-CLL	M-CLL	IGHV3-48	CLL	Yes
847TR_1	847	WT	NA	NA	NA	WT	NA	0	0	NA	M-CLL	IGHV2-5	CLL	Yes
853TR_1	853	WT	NA	NA	1	WT	NOTCH1	0	0	n-CLL	U-CLL	IGHV1-69	CLL	Yes
854TR_1	854	WT	NA	NA	2	WT	BCOR, NOTCH1	0	0	n-CLL	U-CLL	IGHV1-69	CLL	Yes
857TR_1	857	WT	NA	NA	0	WT	NO	0	0	m-CLL	M-CLL	IGHV4-31	CLL	Yes
859TR_1	859	WT	NA	NA	0	WT	NO	0	0	m-CLL	M-CLL	IGHV3-33	CLL	Yes
861TR_1	861	WT	NA	NA	0	WT	NO	0	0	m-CLL	M-CLL	IGHV2-70D	CLL	Yes
862TR_1	862	WT	NA	NA	1	WT	BIRC3	0	0	m-CLL	M-CLL	IGHV1-8	MBL	Yes
873TR_1	873	WT	NA	NA	0	WT	NO	0	0	m-CLL	M-CLL	IGHV4-59	CLL	Yes
874TR_1	874	WT	NA	NA	0	WT	NO	0	0	m-CLL	M-CLL	IGHV3-53	MBL	Yes
875TR_1	875	WT	NA	NA	2	WT	NOTCH1, POT1	0	0	n-CLL	U-CLL	IGHV3-30	CLL	Yes
876TR_1	876	WT	NA	NA	NA	WT	NA	0	0	NA	M-CLL	IGHV2-5	CLL	Yes
878TR_1	878	WT	NA	NA	3	WT	TP53, TP53, TP35	0	0	m-CLL	M-CLL	IGHV3-48	CLL	Yes
880TR_1	880	WT	NA	NA	1	WT	DTX1	0	0	m-CLL	M-CLL	IGHV4-61	CLL	Yes
881TR_1	881	WT	NA	NA	0	WT	NO	0	0	m-CLL	M-CLL	IGHV3-33	MBL	Yes
882TR_1	882	WT	NA	NA	0	WT	NO	0	0	m-CLL	M-CLL	IGHV4-34	MBL	Yes
884TR_1	884	WT	NA	NA	1	WT	KLHL6	0	0	m-CLL	M-CLL	IGHV1-3	CLL	Yes
885TR_1	885	WT	NA	NA	0	WT	NO	0	0	m-CLL	M-CLL	IGHV1-69	CLL	Yes
886TR_1	886	WT	NA	NA	1	WT	NOTCH1	0	0	n-CLL	U-CLL	IGHV1-69	CLL	Yes
887TR_1	887	WT	NA	NA	1	WT	DDX3X	0	DDX3X	n-CLL	Undetermined	NA	CLL	No
CCF: Cancer Cell Fraction; CLL: Chronic Lymphocytic Leukemia; i-CLL: Intermediate CLL; IGHV: variable region of the immunoglobulin heavy-chain locus; m-CLL: Memory B-cell-like CLL; M-CLL: Mutated IGHV; MBL: Monoclonal B cell lymphocytosis; MUT: Mutated; n-CLL: Naive B-cell-like CLL; NA: Not available/ not applicable; SLL: Small Lymphocytic Lymphoma; U-CLL: Unmutated IGHV; WT: Wild-type.
