# Supplementary material for: SF3B1 mutation–mediated sensitization to H3B-8800 splicing inhibitor in chronic lymphocytic leukemia
Source: Life Sci Alliance. 2023 Aug 10;6(11):e202301955. doi: 10.26508/lsa.202301955 (PMC10415613; doi:10.26508/lsa.202301955)
Supplement: Supplementary file 3 [file LSA-2023-01955_TableS2.xlsx]

## Sheet: Hoja2
TableS2. Differentially spliced events between SF3B1 K700E and SF3B1 H662D samples from the patients cohort (vast-tools).
GENE	EVENT	COORD	FullCO	COMPLEX	LENGTH	SCAFFOLD	START	END	STRAND	UPSTRM_EX_BORDER	DOSTRM_EX_BORDER	MINPSI_ALL	MAXPSI_ALL	PSIRANGE_All	MINPSI_GRPA	MAXPSI_GRPA	PSIRANGE_GRPA	AVGPSI_GRPA	MEDIANPSI_GRPA	MINPSI_GRPB	MAXPSI_GRPB	PSIRANGE_GRPB	AVGPSI_GRPB	MEDIANPSI_GRPB	DPSI_GRPA_MINUS_GRPB	PSIMARGIN_BETWEEN_GRPA_GRPB	PSI_GRPA	PSI_GRPB	PVAL_WILCOXON_GRPA_VS_GRPB	GENEID
UBR2	HsaEX0068961	chr6:42634248-42634294	chr6:42632904,42634248-42634294+42634349,42635418	S	47	chr6	42634248	42634294	+	42632904	42635418	0	57.18	57.18	20.51	42.37	21.86	28.8967	23.81	3.23	20.16	16.93	13.7112	15.11	15.1854	0.35	20.51,23.81,42.37	3.23,7.96,19.76,14.97,20.16,15.25,18.7,9.66	0.0189035	ENSG00000024048
CAD	HsaEX0012093	chr2:27226131-27226173	chr2:27225926,27226131-27226173+27226319,27226525	S	43	chr2	27226131	27226173	+	27225926	27226525	3.79	100	96.21	90.62	97.03	6.41	92.8267	90.83	20.67	90.67	70	69.6425	81.97	23.1842	0	90.62,97.03,90.83	86.19,85.48,40.74,78.46,68.2,90.67,86.73,20.67	0.0320887	ENSG00000084774
FOXRED1	HsaEX0026304	chr11:126276453-126276523	chr11:126276219+126276246,126276394+126276422+126276453-126276523,126276998+126277037+126277071+126277074	S	71	chr11	126276453	126276523	+	126276219	126277074	20	100	80	94.94	100	5.06	97.7067	98.18	61.9	96.69	34.79	81.9112	82.715	15.7954	0	94.94,98.18,100	91.78,75,72.6,77.78,87.65,91.89,96.69,61.9	0.0320887	ENSG00000110074
PEX6	HsaEX0046678	chr6:42968874-42968985	chr6:42969668,42968874-42968985,42968498	S	112	chr6	42968874	42968985	-	42969668	42968498	5.56	100	94.44	90.91	97.5	6.59	93.8367	93.1	35	92.59	57.59	77.825	82.565	16.0117	0	97.5,90.91,93.1	78.38,86.67,77.14,92.59,79.87,85.26,87.69,35	0.0320887	ENSG00000124587
LYST	HsaEX1022539	chr1:235712960-235713176	chr1:235715201,235712960-235713176,235712197	S	217	chr1	235712960	235713176	-	235715201	235712197	0	57.14	57.14	27.27	34.55	7.28	31.0233	31.25	2.44	21.57	19.13	12.2112	12.5	18.8121	5.7	34.55,27.27,31.25	8.42,10.71,21.57,2.44,15.07,18.52,14.29,6.67	0.0189035	ENSG00000143669
TBCK	HsaEX0064011	chr4:106237491-106237538	chr4:106242470,106237483+106237491-106237538,106236808	S	48	chr4	106237491	106237538	-	106242470	106236808	0	76.27	76.27	10.18	15.38	5.2	12.5867	12.2	18.03	54.72	36.69	28.4875	26.32	-15.9008	2.65	10.18,12.2,15.38	21.1,18.03,25.25,54.72,27.39,19.51,28.57,33.33	0.0189035	ENSG00000145348
MTOR	HsaEX0040691	chr1:11247625-11247733	chr1:11247819,11247571+11247625-11247733,11243300	S	109	chr1	11247625	11247733	-	11247819	11243300	57.66	100	42.34	66.46	81.23	14.77	72.6367	70.22	77.96	95.4	17.44	87.9838	88.84	-15.3471	0	70.22,81.23,66.46	81.24,93.6,94.97,95.4,84.08,94.36,77.96,82.26	0.0320887	ENSG00000198793
NUB1	HsaEX0044111	chr7:151374097-151374201	chr7:151368887,151374097-151374201+151374243,151375848	S	105	chr7	151374097	151374201	+	151368887	151375848	36.1	100	63.9	90.8	98.56	7.76	93.8067	92.06	44.99	91.36	46.37	74.76	85.475	19.0467	0	92.06,98.56,90.8	87.02,83.93,55.62,58.02,87.54,91.36,89.6,44.99	0.0320887	ENSG00000013374
CD6	HsaEX0013900	chr11:61013919-61014014	chr11:61013563,61013919-61014014,61015713+61015733	S	96	chr11	61013919	61014014	+	61013563	61015733	9.83	100	90.17	78.4	86.49	8.09	82.21	81.74	23.32	80	56.68	57.1788	62.29	25.0312	0	86.49,81.74,78.4	67.85,62.7,45.96,37.56,61.88,80,78.16,23.32	0.0320887	ENSG00000013725
DLG1	HsaEX0019868	chr3:197130802-197130978	chr3:197136542,197130802-197130978,197130671	S	177	chr3	197130802	197130978	-	197136542	197130671	0	72.34	72.34	4.76	5.07	0.31	4.94333	5	6.38	57.14	50.76	26.64	20.11	-21.6967	1.31	5.07,4.76,5	14.12,14.29,34.21,57.14,25.93,10.11,6.38,50.94	0.0189035	ENSG00000075711
ACAD10	HsaEX0001734	chr12:111702162-111702310	chr12:111692896,111702162-111702310,111733923	C3	149	chr12	111702162	111702310	+	111692896	111733923	20	100	80	88.02	92.93	4.91	90.0467	89.19	37.5	82.98	45.48	71.9925	75.275	18.0542	5.04	88.02,92.93,89.19	82.98,72.22,74.65,74.36,80.33,75.9,78,37.5	0.0189035	ENSG00000111271
PPARD	HsaEX0049284	chr6:35348363-35348438	chr6:35347150,35348363-35348438+35348442,35410987	C2	76	chr6	35348363	35348438	+	35347150	35410987	1.35	58.64	57.29	26.11	44.26	18.15	34.46	33.01	5.55	28.34	22.79	18.8012	20.075	15.6587	0	44.26,26.11,33.01	5.55,11.23,22.84,16.51,28.34,20.18,25.79,19.97	0.0320887	ENSG00000112033
HEMK1	HsaEX0029685	chr3:50577826-50577875	chr3:50577573,50577826-50577875,50579844+50579852	C2	50	chr3	50577826	50577875	+	50577573	50579852	45.49	100	54.51	45.49	59.46	13.97	50.45	46.4	64.66	100	35.34	79.4613	80.495	-29.0113	5.2	59.46,46.4,45.49	66.24,75.56,85.43,64.66,86.1,68.93,88.77,100	0.0189035	ENSG00000114735
SP110	HsaEX0061104	chr2:230202579-230202722	chr2:230207991,230202579-230202722+230202728,230200965	S	144	chr2	230202579	230202722	-	230207991	230200965	18.74	100	81.26	79.51	90.18	10.67	86.3533	89.37	29.54	84.28	54.74	62.7737	68.305	23.5796	0	79.51,89.37,90.18	70.17,75.33,47.26,49.75,66.44,79.42,84.28,29.54	0.0320887	ENSG00000135899
METTL5	HsaEX0038927	chr2:169815477-169815528	chr2:169819561,169815477-169815528,169812506+169812524	S	52	chr2	169815477	169815528	-	169819561	169812506	44.63	100	55.37	87.9	95.71	7.81	92.09	92.66	53.43	90.9	37.47	76.3675	81.84	15.7225	0	95.71,92.66,87.9	84.64,79.04,66.54,53.43,90.9,86.57,87.71,62.11	0.0320887	ENSG00000138382
CDKAL1	HsaEX0014358	chr6:21108401-21108463	chr6:21065228,21108401-21108463,21198021	S	63	chr6	21108401	21108463	+	21065228	21198021	44.44	100	55.56	89.74	100	10.26	96.58	100	44.44	91.67	47.23	73.5888	74.42	22.9913	0	100,89.74,100	72.84,86.67,66.67,76,91.67,82.98,44.44,67.44	0.0316986	ENSG00000145996
TMEM87B	HsaEX0065998	chr2:112091712-112091783	chr2:112089718,112091712-112091783,112097044	C3	72	chr2	112091712	112091783	+	112089718	112097044	34.65	100	65.35	88.71	94.23	5.52	91.2833	90.91	34.65	88.51	53.86	70.0987	71.64	21.1846	0.2	88.71,94.23,90.91	87.1,72.09,82.35,53.85,71.19,88.51,71.05,34.65	0.0189035	ENSG00000153214
TMEM87B	HsaEX0065999	chr2:112097044-112097152	chr2:112091783,112097044-112097152,112097233	S	109	chr2	112097044	112097152	+	112091783	112097233	43.1	100	56.9	88.79	94.44	5.65	91.8467	92.31	43.1	88.57	45.47	75.1025	80.8	16.7442	0.22	88.79,94.44,92.31	86.11,80.95,80.65,64.18,75.86,88.57,81.4,43.1	0.0189035	ENSG00000153214
LINC00467	HsaEX1019921	chr1:211417060-211417934	chr1:211396831,211417060-211417934,211426211	C1	875	chr1	211417060	211417934	+	211396831	211426211	0	41.86	41.86	7.69	41.86	34.17	24.3833	23.6	0	15.23	15.23	4.4275	3.42	19.9558	0	41.86,23.6,7.69	15.23,3.23,6.67,3.45,0,3.45,3.39,0	0.0313098	ENSG00000153363
NMRAL1	HsaEX0043201	chr16:4469227-4469465	chr16:4474093,4469227-4469465,4466402	C3	239	chr16	4469227	4469465	-	4474093	4466402	27.41	100	72.59	97.91	100	2.09	98.85	98.64	76.07	93.02	16.95	82.9537	81	15.8963	4.89	98.64,97.91,100	78.08,82.38,76.07,79.62,88.85,93.02,86.23,79.38	0.0189035	ENSG00000153406
MMS19	HsaEX0039697	chr10:97461496-97461622	chr10:97461828,97461496-97461622+97461633+97461725,97461002+97461007	S	127	chr10	97461496	97461622	-	97461828	97461002	30.23	94.23	64	66.67	76.8	10.13	70.2367	67.24	30.23	67.18	36.95	52.5112	56.715	17.7254	0	76.8,67.24,66.67	58.14,47.47,55.29,30.23,67.18,63.64,58.78,39.36	0.0320887	ENSG00000155229
DSCR3	HsaEX0021014	chr21:37238460-37238609	chr21:37267234+37267238,37238460-37238609,37232451+37232645	C3	150	chr21	37238460	37238609	-	37267238	37232451	29.27	100	70.73	91.15	98.91	7.76	94.3867	93.1	55.93	92.77	36.84	79.1262	83.25	15.2604	0	91.15,98.91,93.1	85.98,90.91,75.28,55.93,80.52,90.14,92.77,61.48	0.0320887	ENSG00000157538
NOL9	HsaEX0043322	chr1:6544826-6544919	chr1:6545045,6544826-6544919+6544922+6545002,6533441	C2	94	chr1	6544826	6544919	-	6545045	6533441	0	100	100	76.19	91.3	15.11	85.48	88.95	39.46	86.89	47.43	69.3775	70.925	16.1025	0	76.19,88.95,91.3	73.23,86.89,68.89,75,69.88,69.7,71.97,39.46	0.0320887	ENSG00000162408
C11orf80	HsaEX0009084	chr11:66788160-66788242	chr11:66759096,66788160-66788242+66788269+66788273,66796281	C2	83	chr11	66788160	66788242	+	66759096	66796281	49.47	100	50.53	77.4	83.49	6.09	80.5233	80.68	49.97	75.69	25.72	64.8012	66.995	15.7221	1.71	77.4,80.68,83.49	52.36,75.69,70.27,71.55,63.72,75.3,59.55,49.97	0.0189035	ENSG00000173715
SECISBP2	HsaEX0056997	chr9:89339864-89339953	chr9:89338580,89339864-89339953,89341347	S	90	chr9	89339864	89339953	+	89338580	89341347	9.8	100	90.2	87.95	90.06	2.11	88.9233	88.76	12.17	87.01	74.84	63.4263	73.605	25.4971	0.94	88.76,90.06,87.95	82.39,79.66,58.49,39.39,67.55,87.01,80.75,12.17	0.0189035	ENSG00000187742
PATL2	HsaEX0045681	chr15:44667106-44667203	chr15:44668342,44667106-44667203,44666541	S	98	chr15	44667106	44667203	-	44668342	44666541	16.67	95.59	78.92	83.96	95.52	11.56	88.3367	85.53	53.12	81.82	28.7	72.585	75.62	15.7517	2.14	85.53,95.52,83.96	74.55,81.82,60.34,53.12,80.95,80.9,76.69,72.31	0.0189035	ENSG00000229474
GOLGA2P5	HsaEX0001028	chr12:100168541-100168633	chr12:100168924,100168452+100168541-100168633,100167639	C1	93	chr12	100168541	100168633	-	100168924	100167639	22.22	100	77.78	45.71	55.24	9.53	51.0567	52.22	56.88	90.85	33.97	69.5875	68.745	-18.5308	1.64	52.22,55.24,45.71	56.88,57.14,64,76.32,73.49,90.85,58.33,79.69	0.0189035	ENSG00000238105
MYO15B	HsaEX1024796	chr17:75594840-75594972	chr17:75594759+75594775,75594840-75594972+75594985+75595073,75596460	C2	133	chr17	75594840	75594972	+	75594759	75596460	37.5	100	62.5	80	93.94	13.94	85.9433	83.89	56.76	82	25.24	70.4463	70.955	15.4971	0	83.89,80,93.94	65.17,56.76,77.56,63.27,82,76.74,80,62.07	0.0407666	ENSG00000266714
SLC9A7	HsaEX0060062	chrX:46635589-46635648	chrX:46643236,46635589-46635648,46631649	S	60	chrX	46635589	46635648	-	46643236	46631649	15.47	83.46	67.99	21.35	28.01	6.66	24.5767	24.37	27.47	59.87	32.4	44.1088	44.325	-19.5321	0	21.35,28.01,24.37	30.73,59.87,42.65,53.88,49.62,45.23,43.42,27.47	0.0320887	ENSG00000065923
PDS5B	HsaEX6039883	chr13:32696854-32696902	chr13:32694304,32696854-32696902,32699730	C1	49	chr13	32696854	32696902	+	32694304	32699730	73.77	100	26.23	73.77	86.13	12.36	81.9	85.8	93.66	100	6.34	99.2075	100	-17.3075	7.53	86.13,85.8,73.77	100,100,100,100,100,100,93.66,100	0.00655138	ENSG00000083642
AIMP1	HsaEX1003220	chr4:106321293-106321451	chr4:106320889,106321293-106321451,106324985	C3	159	chr4	106321293	106321451	+	106320889	106324985	0	100	100	26.42	30.43	4.01	28.7433	29.38	0	20.47	20.47	11.4238	13.005	17.3196	5.95	29.38,26.42,30.43	15.79,0,12.28,13.73,20.47,16.37,3.03,9.72	0.0189035	ENSG00000164022
RIC3	HsaEX1031279	chr11:8153375-8153423	chr11:8168633,8153375-8153423,8140193	C3	49	chr11	8153375	8153423	-	8168633	8140193	0	100	100	14.54	37.78	23.24	24.5967	21.47	37.57	73.45	35.88	50.8837	49.745	-26.2871	0	14.54,21.47,37.78	41.03,58.1,42.64,73.45,39.25,37.57,58.18,56.85	0.0320887	ENSG00000166405
PDPK1	HsaEX7008756	chr16:2565553-2565697	chr16:2561908,2565553-2565697,2566356	ANN	145	chr16	2565553	2565697	+	2561908	2566356	0	100	100	81.87	92.26	10.39	86.9567	86.74	45.48	84.77	39.29	68.8363	71.84	18.1204	0	81.87,86.74,92.26	79.28,77.53,45.48,66.15,62.06,84.77,80.77,54.65	0.0320887	ENSG00000140992
RECQL	HsaALTA1000237-1/2	chr12:21474841-21474979	chr12:21475468,21474841-21474979+21474995	Alt3	0	chr12	21474979	21474979	-	21474841	21475468	18.72	100	81.28	18.72	32.71	13.99	26.9167	29.32	62.37	86.96	24.59	73.7325	73.37	-46.8158	29.66	32.71,29.32,18.72	86.96,73.22,73.52,71.43,78.68,75.05,68.63,62.37	0.0189035	ENSG00000004700
RECQL	HsaALTA1000237-2/2	chr12:21474841-21474995	chr12:21475468,21474841-21474979+21474995	Alt3	16	chr12	21474979	21474995	-	21474841	21475468	0	81.28	81.28	67.29	81.28	13.99	73.0833	70.68	13.04	37.63	24.59	26.2675	26.63	46.8158	29.66	67.29,70.68,81.28	13.04,26.78,26.48,28.57,21.32,24.95,31.37,37.63	0.0189035	ENSG00000004700
SLC25A39	HsaALTA0007888-1/2	chr17:44322527-44322528	chr17:44322808,44322527-44322528+44322552	Alt3	0	chr17	44322528	44322528	-	44322527	44322808	46.62	100	53.38	46.62	55.07	8.45	51.0467	51.45	62.19	88.13	25.94	72.6912	73.68	-21.6446	7.12	51.45,55.07,46.62	62.19,88.13,75.17,77.95,64.84,74.76,65.89,72.6	0.0189035	ENSG00000013306
SLC25A39	HsaALTA0007888-2/2	chr17:44322527-44322552	chr17:44322808,44322527-44322528+44322552	Alt3	24	chr17	44322528	44322552	-	44322527	44322808	0	53.38	53.38	44.93	53.38	8.45	48.9533	48.55	11.87	37.81	25.94	27.3087	26.32	21.6446	7.12	48.55,44.93,53.38	37.81,11.87,24.83,22.05,35.16,25.24,34.11,27.4	0.0189035	ENSG00000013306
MVP	HsaALTA1063846-1/2	chr16:29830515-29830636	chr16:29820510,29830515+29830474-29830636	Alt3	0	chr16	29830474	29830474	+	29820510	29830636	38.6	100	61.4	38.6	45.49	6.89	43.19	45.48	47.52	68.97	21.45	58.8362	59.72	-15.6463	2.03	45.49,38.6,45.48	53.2,68.97,61.89,66.44,52.62,62.5,47.52,57.55	0.0189035	ENSG00000013364
MVP	HsaALTA1063846-2/2	chr16:29830474-29830636	chr16:29820510,29830515+29830474-29830636	Alt3	41	chr16	29830474	29830515	+	29820510	29830636	0	61.4	61.4	54.51	61.4	6.89	56.81	54.52	31.03	52.48	21.45	41.1638	40.28	15.6463	2.03	54.51,61.4,54.52	46.8,31.03,38.11,33.56,47.38,37.5,52.48,42.45	0.0189035	ENSG00000013364
MRE11	HsaALTA1001808-1/2	chr11:94459408-94459581	chr11:94460936,94459408-94459581+94459598	Alt3	0	chr11	94459581	94459581	-	94459408	94460936	61.76	100	38.24	61.76	71.79	10.03	65.3967	62.64	85.71	98.11	12.4	90.53	91.195	-25.1333	13.92	62.64,71.79,61.76	91.94,85.71,86.27,85.71,90.45,94,98.11,92.05	0.0186336	ENSG00000020922
MRE11	HsaALTA1001808-2/2	chr11:94459408-94459598	chr11:94460936,94459408-94459581+94459598	Alt3	17	chr11	94459581	94459598	-	94459408	94460936	0	38.24	38.24	28.21	38.24	10.03	34.6033	37.36	1.89	14.29	12.4	9.47	8.805	25.1333	13.92	37.36,28.21,38.24	8.06,14.29,13.73,14.29,9.55,6,1.89,7.95	0.0186336	ENSG00000020922
ZNF76	HsaALTA0009906-2/3	chr6:35290266-35290382	chr6:35287845,35290280+35290266+35290253-35290382	Alt3	14	chr6	35290253	35290267	+	35287845	35290382	39.62	100	60.38	49.55	51.79	2.24	50.4333	49.96	79.55	100	20.45	88.9137	87.425	-38.4804	27.76	49.55,51.79,49.96	87.62,85.71,79.55,100,87.23,91.33,84.42,95.45	0.0189035	ENSG00000065029
ZNF76	HsaALTA0009906-3/3	chr6:35290253-35290382	chr6:35287845,35290280+35290266+35290253-35290382	Alt3	27	chr6	35290253	35290280	+	35287845	35290382	0	60.38	60.38	47.32	50.45	3.13	49.27	50.04	0	20.45	20.45	10.9675	12.1	38.3025	26.87	50.45,47.32,50.04	11.43,14.29,20.45,0,12.77,8.67,15.58,4.55	0.0189035	ENSG00000065029
CPSF1	HsaALTA1005448-2/3	chr8:144398525-144398638	chr8:144398779,144398525-144398635+144398638+144398662	Alt3	3	chr8	144398635	144398638	-	144398525	144398779	69.68	100	30.32	69.68	74.54	4.86	71.5967	70.57	86.71	98.06	11.35	91.4262	90.955	-19.8296	12.17	74.54,69.68,70.57	88.79,93.89,90.28,91.77,86.71,90.51,98.06,91.4	0.0189035	ENSG00000071894
CPSF1	HsaALTA1005448-3/3	chr8:144398525-144398662	chr8:144398779,144398525-144398635+144398638+144398662	Alt3	27	chr8	144398635	144398662	-	144398525	144398779	0	27.78	27.78	24.39	27.78	3.39	25.8767	25.46	1.94	9.72	7.78	6.185	6.505	19.6917	14.67	25.46,27.78,24.39	6.1,4.86,9.72,4.05,8.34,6.91,1.94,7.56	0.0189035	ENSG00000071894
IL4R	HsaALTA1006502-1/7	chr16:27345572-27345602	chr16:27345020,27345572+27345531+27345374+27345309+27345274+27345267+27345185-27345602	Alt3	0	chr16	27345185	27345185	+	27345020	27345602	0	100	100	35.46	58.55	23.09	47.7933	49.37	9.61	40.74	31.13	22.4812	20.83	25.3121	0	35.46,49.37,58.55	25.43,23.37,9.61,18.29,17.38,40.74,11.7,33.33	0.0320887	ENSG00000077238
ANAPC5	HsaALTA0000422-1/2	chr12:121328316-121328458	chr12:121330583,121328316-121328458+121328497	Alt3	0	chr12	121328458	121328458	-	121328316	121330583	14.97	69.44	54.47	15.32	20.97	5.65	18.64	19.63	27.81	59.09	31.28	37.9213	35.965	-19.2812	6.84	20.97,15.32,19.63	27.81,39.86,33.66,36.31,35.62,42.37,28.65,59.09	0.0189035	ENSG00000089053
ANAPC5	HsaALTA0000422-2/2	chr12:121328316-121328497	chr12:121330583,121328316-121328458+121328497	Alt3	39	chr12	121328458	121328497	-	121328316	121330583	30.56	85.03	54.47	79.03	84.68	5.65	81.36	80.37	40.91	72.19	31.28	62.0787	64.035	19.2812	6.84	79.03,84.68,80.37	72.19,60.14,66.34,63.69,64.38,57.63,71.35,40.91	0.0189035	ENSG00000089053
NAT9	HsaALTA1015169-2/5	chr17:-74771844	chr17:74771960,-74771834+74771844+74771858+74771883+74771886	Alt3	10	chr17	74771834	74771844	-	NA	74771960	0	24.16	24.16	16.76	24.16	7.4	19.6667	18.08	1.56	10.31	8.75	4.01875	3.625	15.6479	6.45	18.08,24.16,16.76	4.57,10.31,2.06,3.64,3.61,1.56,2.19,4.21	0.0189035	ENSG00000109065
NAT9	HsaALTA1015169-3/5	chr17:-74771858	chr17:74771960,-74771834+74771844+74771858+74771883+74771886	Alt3	24	chr17	74771834	74771858	-	NA	74771960	70.27	100	29.73	70.27	78.54	8.27	74.6533	75.15	84.98	96.5	11.52	92.2887	92.825	-17.6354	6.44	78.54,70.27,75.15	90.2,84.98,94.93,92.72,89.62,96.5,96.43,92.93	0.0189035	ENSG00000109065
CAPRIN2	HsaALTA0001466-2/3	chr12:30714959-30715141	chr12:30716508,30714959-30715081+30715141+30715144	Alt3	60	chr12	30715081	30715141	-	30714959	30716508	23.62	67.34	43.72	26.77	40.33	13.56	33.4933	33.38	45.22	63.87	18.65	52.4988	49.205	-19.0054	4.89	40.33,26.77,33.38	45.66,45.22,47.75,62.12,48.68,56.96,49.73,63.87	0.0189035	ENSG00000110888
RIOK1	HsaALTA0007192-1/3	chr6:7395053-7395143	chr6:7393303,7395053+7395021+7395007-7395143	Alt3	0	chr6	7395007	7395007	+	7393303	7395143	52.47	100	47.53	52.47	61.97	9.5	57.9567	59.43	69.22	90.57	21.35	82.3363	84.815	-24.3796	7.25	61.97,59.43,52.47	81.68,90.35,69.22,87.95,90.57,78.25,70.93,89.74	0.0189035	ENSG00000124784
RIOK1	HsaALTA0007192-2/3	chr6:7395021-7395143	chr6:7393303,7395053+7395021+7395007-7395143	Alt3	32	chr6	7395007	7395039	+	7393303	7395143	0	36.73	36.73	19.57	36.73	17.16	28.09	27.97	4.73	22.4	17.67	11.4887	9.71	16.6013	0	19.57,27.97,36.73	15.32,4.76,22.4,9.99,9.43,16.19,4.73,9.09	0.0320887	ENSG00000124784
GPR108	HsaALTA0003754-4/4	chr19:6730993-6731111	chr19:6731199,6730993-6731047+6731054+6731060+6731111	Alt3	64	chr19	6731047	6731111	-	6730993	6731199	46.08	100	53.92	66.06	77.1	11.04	70.57	68.55	78.03	96.45	18.42	86.1225	83.7	-15.5525	0.93	66.06,68.55,77.1	82.34,88.67,82.58,84.82,78.03,93.75,82.34,96.45	0.0186336	ENSG00000125734
ERGIC3	HsaALTA0002981-1/3	chr20:35556973-35557055	chr20:35556271,35556973+35556955+35556877-35557055	Alt3	0	chr20	35556877	35556877	+	35556271	35557055	53.41	100	46.59	53.41	54.71	1.3	54.1333	54.28	60.58	76.27	15.69	69.8888	70.915	-15.7554	5.87	53.41,54.71,54.28	70.46,68.91,63.68,75.78,71.37,76.27,72.06,60.58	0.0189035	ENSG00000125991
ERGIC3	HsaALTA0002981-2/3	chr20:35556955-35557055	chr20:35556271,35556973+35556955+35556877-35557055	Alt3	18	chr20	35556877	35556895	+	35556271	35557055	0	46.29	46.29	44.64	46.29	1.65	45.4067	45.29	23.73	38.5	14.77	29.7937	28.84	15.6129	6.14	46.29,45.29,44.64	29.32,29.96,36.32,24.22,28.36,23.73,27.94,38.5	0.0189035	ENSG00000125991
DMTF1	HsaALTA0002545-1/5	chr7:87182228-87182337	chr7:87181341,87182228+87182215+87182056+87182024+87182017-87182337	Alt3	0	chr7	87182017	87182017	+	87181341	87182337	0	100	100	51.24	54.03	2.79	52.5867	52.49	14.68	51.77	37.09	35.3312	36.11	17.2554	0	52.49,54.03,51.24	48.78,48.93,14.68,23.91,27.59,44.63,51.77,22.36	0.0320887	ENSG00000135164
CAPRIN1	HsaALTA1027093-1/4	chr11:34079666-34079752	chr11:34076642,34079666+34079634+34079628+34079557-34079752	Alt3	0	chr11	34079557	34079557	+	34076642	34079752	0	30.43	30.43	11.67	30.43	18.76	18.2	12.5	0	3.77	3.77	1.44125	1.31	16.7587	7.9	11.67,12.5,30.43	1.47,0,2.61,2.53,3.77,0,1.15,0	0.0178332	ENSG00000135387
CAPRIN1	HsaALTA1027093-3/4	chr11:34079628-34079752	chr11:34076642,34079666+34079634+34079628+34079557-34079752	Alt3	38	chr11	34079557	34079595	+	34076642	34079752	68.63	100	31.37	69.57	87.5	17.93	81.2467	86.67	92.5	98.85	6.35	96.5812	97.695	-15.3346	5	86.67,87.5,69.57	98.23,97.92,95.65,97.47,93.4,98.63,98.85,92.5	0.0189035	ENSG00000135387
SUPV3L1	HsaALTA1037447-1/2	chr10:69196992-69197080	chr10:69195265,69196992+69196978-69197080	Alt3	0	chr10	69196978	69196978	+	69195265	69197080	29.72	100	70.28	29.72	45.97	16.25	40.38	45.45	53.57	92.86	39.29	74.9237	77.87	-34.5438	7.6	29.72,45.97,45.45	75.74,88.89,53.57,80,53.93,82.5,92.86,71.9	0.0189035	ENSG00000156502
SUPV3L1	HsaALTA1037447-2/2	chr10:69196978-69197080	chr10:69195265,69196992+69196978-69197080	Alt3	14	chr10	69196978	69196992	+	69195265	69197080	0	70.28	70.28	54.03	70.28	16.25	59.62	54.55	7.14	46.43	39.29	25.0763	22.13	34.5438	7.6	70.28,54.03,54.55	24.26,11.11,46.43,20,46.07,17.5,7.14,28.1	0.0189035	ENSG00000156502
CRTC2	HsaALTA0002175-1/2	chr1:153952571-153952635	chr1:153952805,153952571-153952635+153952650	Alt3	0	chr1	153952635	153952635	-	153952571	153952805	44.01	96.69	52.68	44.01	48.17	4.16	45.64	44.74	52.45	81.15	28.7	63.2088	61.565	-17.5688	4.28	44.01,48.17,44.74	58.98,81.15,60.22,67.5,62.91,52.45,69.87,52.59	0.0189035	ENSG00000160741
CRTC2	HsaALTA0002175-2/2	chr1:153952571-153952650	chr1:153952805,153952571-153952635+153952650	Alt3	15	chr1	153952635	153952650	-	153952571	153952805	3.31	55.99	52.68	51.83	55.99	4.16	54.36	55.26	18.85	47.55	28.7	36.7912	38.435	17.5688	4.28	55.99,51.83,55.26	41.02,18.85,39.78,32.5,37.09,47.55,30.13,47.41	0.0189035	ENSG00000160741
HELQ	HsaALTA1040277-2/3	chr4:83436858-83437097	chr4:83439863,83436858-83437006+83437097+83437110	Alt3	91	chr4	83437006	83437097	-	83436858	83439863	58.76	100	41.24	61.82	68.61	6.79	65.92	67.33	70.23	91.78	21.55	80.9237	79.625	-15.0038	1.62	67.33,61.82,68.61	78.61,79.53,72.96,89.74,79.72,70.23,91.78,84.82	0.0189035	ENSG00000163312
PPM1M	HsaALTA0006593-1/3	chr3:52249670-	chr3:52249322,52249670+52249656+52249645-	Alt3	0	chr3	52249645	52249645	+	52249322	52249670	46.03	100	53.97	46.03	53.35	7.32	49.1867	48.18	55.62	90.87	35.25	70.3337	64.18	-21.1471	2.27	46.03,48.18,53.35	63.18,65.18,60.4,86.07,55.62,83.17,58.18,90.87	0.0189035	ENSG00000164088
PPM1M	HsaALTA0006593-2/3	chr3:52249656-	chr3:52249322,52249670+52249656+52249645-	Alt3	14	chr3	52249645	52249659	+	52249322	52249670	0	38.87	38.87	33.43	38.87	5.44	36.5867	37.46	0	26	26	15.4725	16.54	21.1142	7.43	37.46,33.43,38.87	18.41,22.16,14.67,0,19.94,13.47,26,9.13	0.0189035	ENSG00000164088
SRRM2	HsaALTA1043889-1/3	chr16:2769862-2770227	chr16:2769284,2769862+2769628+2769583-2770227	Alt3	0	chr16	2769583	2769583	+	2769284	2770227	8.07	92.57	84.5	83.59	92.46	8.87	87.2333	85.65	33.72	78.7	44.98	61.6912	63.615	25.5421	4.89	85.65,92.46,83.59	67.2,60.16,78.7,56.14,70.38,33.72,66.42,60.81	0.0189035	ENSG00000167978
SRRM2	HsaALTA1043889-2/3	chr16:2769628-2770227	chr16:2769284,2769862+2769628+2769583-2770227	Alt3	234	chr16	2769583	2769817	+	2769284	2770227	6.68	91.66	84.98	7.54	16.41	8.87	12.7667	14.35	21.3	66.28	44.98	37.5125	36.06	-24.7458	4.89	14.35,7.54,16.41	32.23,39.84,21.3,38.54,29.14,66.28,33.58,39.19	0.0189035	ENSG00000167978
CHD7	HsaALTA1045737-1/2	chr8:60830322-60830577	chr8:60828806,60830322+60830310-60830577	Alt3	0	chr8	60830310	60830310	+	60828806	60830577	39.27	100	60.73	75.63	82.18	6.55	79.9167	81.94	39.27	77.86	38.59	62.7413	62.97	17.1754	0	82.18,81.94,75.63	73.99,59.15,53.28,59.15,72.44,77.86,39.27,66.79	0.0316986	ENSG00000171316
CHD7	HsaALTA1045737-2/2	chr8:60830310-60830577	chr8:60828806,60830322+60830310-60830577	Alt3	12	chr8	60830310	60830322	+	60828806	60830577	0	60.73	60.73	17.82	24.37	6.55	20.0833	18.06	22.14	60.73	38.59	37.2587	37.03	-17.1754	0	17.82,18.06,24.37	26.01,40.85,46.72,40.85,27.56,22.14,60.73,33.21	0.0316986	ENSG00000171316
SYNE3	HsaALTA1048068-1/2	chr14:95436820-95436966	chr14:95439033,95436820-95436966+95436981	Alt3	0	chr14	95436966	95436966	-	95436820	95439033	0	100	100	0	47.33	47.33	30.4833	44.12	47.97	81.25	33.28	65.35	64.475	-34.8667	0.64	0,47.33,44.12	47.97,55.32,65.62,81.25,74.58,61.4,63.33,73.33	0.0189035	ENSG00000176438
SYNE3	HsaALTA1048068-2/2	chr14:95436820-95436981	chr14:95439033,95436820-95436966+95436981	Alt3	15	chr14	95436966	95436981	-	95436820	95439033	0	100	100	52.67	100	47.33	69.5167	55.88	18.75	52.03	33.28	34.65	35.525	34.8667	0.64	100,52.67,55.88	52.03,44.68,34.38,18.75,25.42,38.6,36.67,26.67	0.0189035	ENSG00000176438
DDX3X	HsaALTA1057081-2/4	chrX:41346509-41346551	chrX:41346410,41346512+41346509+41346505+41346494-41346551	Alt3	3	chrX	41346494	41346497	+	41346410	41346551	0	63.87	63.87	39.54	49.35	9.81	44.84	45.63	0.52	39.11	38.59	15.3863	12.31	29.4537	0.43	39.54,49.35,45.63	30.61,14.81,0.52,4.27,10.42,9.15,14.2,39.11	0.0189035	ENSG00000215301
DDX3X	HsaALTA1057081-3/4	chrX:41346505-41346551	chrX:41346410,41346512+41346509+41346505+41346494-41346551	Alt3	7	chrX	41346494	41346501	+	41346410	41346551	35.81	100	64.19	50.65	59.67	9.02	54.8967	54.37	60.89	99.48	38.59	84.4	87.69	-29.5033	1.22	59.67,50.65,54.37	68.84,84.97,99.48,95.26,89.58,90.38,85.8,60.89	0.0189035	ENSG00000215301
PCED1B-AS1	HsaALTA1059963-2/3	chr12:-47206145	chr12:47206511,-47206069+47206145+47206169	Alt3	76	chr12	47206069	47206145	-	NA	47206511	12.93	87.51	74.58	79.98	87.51	7.53	83.0833	81.76	48.5	80.31	31.81	67.6825	69.93	15.4008	0	79.98,81.76,87.51	78.3,80.31,62.98,48.5,68.54,71.32,76.5,55.01	0.0320887	ENSG00000247774
LENG8	HsaALTD0003577-1/2	chr19:-54449306	chr19:-54449306+54449310,54451290	Alt5	0	chr19	54449306	54449306	+	NA	54451290	9.49	70.63	61.14	20.9	49.81	28.91	39.0133	46.33	49.67	64.56	14.89	59.1887	60.59	-20.1754	0	49.81,20.9,46.33	49.67,57.39,60.15,61.46,64.56,62.29,56.96,61.03	0.0320887	ENSG00000167615
LENG8	HsaALTD0003577-2/2	chr19:-54449310	chr19:-54449306+54449310,54451290	Alt5	4	chr19	54449306	54449310	+	NA	54451290	29.37	90.51	61.14	50.19	79.1	28.91	60.9867	53.67	35.44	50.33	14.89	40.8113	39.41	20.1754	0	50.19,79.1,53.67	50.33,42.61,39.85,38.54,35.44,37.71,43.04,38.97	0.0320887	ENSG00000167615
C18orf32	HsaALTD1050488-1/2	chr18:49487207-	chr18:49487207+49487043-,49486783	Alt5	0	chr18	49487043	49487043	-	NA	49486783	0	89.66	89.66	63.89	73.33	9.44	69.55	71.43	13.64	65.17	51.53	39.7737	41.43	29.7763	0	71.43,63.89,73.33	45.21,51.52,40,13.64,36.11,23.68,65.17,42.86	0.0320887	ENSG00000177576
C18orf32	HsaALTD1050488-2/2	chr18:49487043-	chr18:49487207+49487043-,49486783	Alt5	164	chr18	49487043	49487207	-	NA	49486783	10.34	100	89.66	26.67	36.11	9.44	30.45	28.57	34.83	86.36	51.53	60.2263	58.57	-29.7763	0	28.57,36.11,26.67	54.79,48.48,60,86.36,63.89,76.32,34.83,57.14	0.0320887	ENSG00000177576
SUPT4H1	HsaALTD1044205-1/5	chr17:58352067-58352136	chr17:58352067+58352065+58352046+58352024+58351771-58352136,58351508	Alt5	0	chr17	58351771	58351771	-	58352136	58351508	27.84	100	72.16	71.54	76.49	4.95	73.19	71.54	38.86	71.07	32.21	57.3825	58.155	15.8075	0.47	76.49,71.54,71.54	62.44,38.86,59.96,71.07,63.39,50.98,56.35,56.01	0.0186336	ENSG00000213246
SUPT4H1	HsaALTD1044205-2/5	chr17:58352065-58352136	chr17:58352067+58352065+58352046+58352024+58351771-58352136,58351508	Alt5	2	chr17	58351771	58351773	-	58352136	58351508	0	72.16	72.16	23.18	28.46	5.28	26.03	26.45	28.93	60	31.07	41.6825	40.45	-15.6525	0.47	23.18,26.45,28.46	34.83,60,38.29,28.93,35.79,49.02,42.61,43.99	0.0189035	ENSG00000213246
DDX3X	HsaALTD1044543-1/2	chrX:41346361-41346410	chrX:41346361-41346410+41346414,41346505	Alt5	0	chrX	41346410	41346410	+	41346361	41346505	36.65	100	63.35	51.04	60.98	9.94	55.5	54.48	61.66	100	38.34	85.04	87.75	-29.54	0.68	60.98,51.04,54.48	69.91,85.52,100,95.95,89.67,91.78,85.83,61.66	0.0189035	ENSG00000215301
DDX3X	HsaALTD1044543-2/2	chrX:41346361-41346414	chrX:41346361-41346410+41346414,41346505	Alt5	4	chrX	41346410	41346414	+	41346361	41346505	0	63.35	63.35	39.02	48.96	9.94	44.5	45.52	0	38.34	38.34	14.96	12.25	29.54	0.68	39.02,48.96,45.52	30.09,14.48,0,4.05,10.33,8.22,14.17,38.34	0.0189035	ENSG00000215301
UBE2Q1	HsaINT0176416	chr1:154551980-154552092	chr1:154552093-154552183=154551921-154551979:-	IR	113	chr1	154551980	154552092	-	154552183	154551921	5.98	52.94	46.96	27.83	41.67	13.84	33.2533	30.26	7.55	26.83	19.28	17.3225	17.455	15.9308	1	27.83,30.26,41.67	14.85,7.55,18.07,16.84,22.69,23.96,7.79,26.83	0.0189035	ENSG00000160714
UBE2Q1	HsaINT0176417	chr1:154551820-154551920	chr1:154551921-154551979=154551771-154551819:-	IR	101	chr1	154551820	154551920	-	154551979	154551771	2.83	93.75	90.92	28.57	33.87	5.3	31.32	31.52	9.49	23.19	13.7	15.4238	14.97	15.8963	5.38	28.57,31.52,33.87	13.95,9.49,19.05,12.37,16.51,15.99,12.84,23.19	0.0189035	ENSG00000160714
PPOX	HsaINT0130514	chr1:161169184-161169659	chr1:161168993-161169183=161169660-161169720:+	IR	476	chr1	161169184	161169659	+	161168993	161169720	14.69	83.82	69.13	25.22	43.57	18.35	35.1367	36.62	49.66	68.01	18.35	57.4087	56.5	-22.2721	6.09	36.62,43.57,25.22	52.21,65.23,52.03,58.95,59.13,54.05,49.66,68.01	0.0189035	ENSG00000143224
DNAJC11	HsaINT0050275	chr1:6637505-6638294	chr1:6638295-6638364=6637447-6637504:-	IR	790	chr1	6637505	6638294	-	6638364	6637447	4.7	51.11	46.41	13.81	17.19	3.38	15.7867	16.36	20.53	45.21	24.68	31.37	30.025	-15.5833	3.34	13.81,17.19,16.36	25.1,33.33,45.21,35.52,38.1,20.53,26.72,26.45	0.0189035	ENSG00000007923
RNPEP	HsaINT0141951	chr1:202000016-202001375	chr1:201999902-202000015=202001376-202001488:+	IR	1360	chr1	202000016	202001375	+	201999902	202001488	2.14	62.26	60.12	7.79	12.09	4.3	10.0233	10.19	14.55	57.4	42.85	28.4988	20.335	-18.4754	2.46	10.19,12.09,7.79	17.17,15.35,40.93,57.4,22.4,18.27,14.55,41.92	0.0189035	ENSG00000176393
ARFIP2	HsaINT0011194	chr11:6477269-6477717	chr11:6477718-6477892=6476519-6477268:-	IR	449	chr11	6477269	6477717	-	6477892	6476519	17.04	73.29	56.25	30.88	36.96	6.08	33.82	33.62	36.81	64.33	27.52	49.7238	50.15	-15.9038	0	33.62,30.88,36.96	36.81,55.79,64.33,54.41,51.91,48.39,45.04,41.11	0.0320887	ENSG00000132254
CORO1B	HsaINT0040265	chr11:67440440-67441124	chr11:67441125-67441244=67440335-67440439:-	IR	685	chr11	67440440	67441124	-	67441244	67440335	6.05	89.61	83.56	39.32	41.18	1.86	40.4567	40.87	13.76	32.78	19.02	25.1238	25.06	15.3329	6.54	39.32,40.87,41.18	23.8,32.71,26.07,13.76,26.47,32.78,21.35,24.05	0.0189035	ENSG00000172725
CEP164	HsaINT0033614	chr11:117395192-117395546	chr11:117395123-117395191=117395547-117395722:+	IR	355	chr11	117395192	117395546	+	117395123	117395722	2.37	70.83	68.46	45.66	51.87	6.21	47.9167	46.22	15.48	45.23	29.75	30.7987	29.405	17.1179	0.43	45.66,51.87,46.22	43.04,20.94,42.88,30.96,45.23,15.48,20.01,27.85	0.0189035	ENSG00000110274
MRE11	HsaINT0104980	chr11:94459582-94460935	chr11:94460936-94461036=94459408-94459581:-	IR	1354	chr11	94459582	94460935	-	94461036	94459408	0	43.36	43.36	19.1	43.36	24.26	29.27	25.35	2.21	16.67	14.46	10.0813	12.31	19.1887	2.43	25.35,43.36,19.1	4.08,13.81,16.67,13.81,10.81,2.21,5.41,13.85	0.0186336	ENSG00000020922
INTS4	HsaINT1016683	chr11:77956063-77958745	chr11:77958746-77958834=77955942-77956062:-	IR	2683	chr11	77956063	77958745	-	77958834	77955942	0	55.28	55.28	1.41	8.78	7.37	5.95667	7.68	8.93	43.71	34.78	26.915	32.74	-20.9583	0.15	1.41,8.78,7.68	8.93,40.88,9.18,29.93,35.59,43.71,11.55,35.55	0.0189035	ENSG00000149262
LTBP3	HsaINT0097583	chr11:65540615-65540870	chr11:65540871-65540954=65540486-65540614:-	IR	256	chr11	65540615	65540870	-	65540954	65540486	0	67.96	67.96	26.73	36.52	9.79	30.3633	27.84	7.16	24.79	17.63	13.9612	11.455	16.4021	1.94	36.52,26.73,27.84	7.46,10.19,12.72,7.16,16.17,24.79,24.11,9.09	0.0189035	ENSG00000168056
FOXRED1	HsaINT0065752	chr11:126276524-126277070	chr11:126276394-126276523=126277071-126277175:+	IR	547	chr11	126276524	126277070	+	126276394	126277175	5.63	90.48	84.85	21.9	32.14	10.24	27.04	27.08	30.84	73.08	42.24	44.98	42.83	-17.94	0	21.9,27.08,32.14	49.09,38.89,46.77,73.08,35.78,30.84,37.9,47.49	0.0320887	ENSG00000110074
ATM	HsaINT0014215	chr11:108284474-108287599	chr11:108284227-108284473=108287600-108287714:+	IR	3126	chr11	108284474	108287599	+	108284227	108287714	5.26	76.01	70.75	12.88	22.33	9.45	16.9	15.49	21.65	60.92	39.27	39.0463	38.045	-22.1462	0	12.88,15.49,22.33	25.14,28.5,47.59,60.92,49.58,24.71,21.65,54.28	0.0320887	ENSG00000149311
ZFC3H1	HsaINT0185433	chr12:71610758-71611057	chr12:71611058-71611097=71610695-71610757:-	IR	300	chr12	71610758	71611057	-	71611097	71610695	9.41	100	90.59	28.39	31.02	2.63	29.5133	29.13	32.66	72.64	39.98	49.9575	48.49	-20.4442	1.64	29.13,28.39,31.02	45.07,49.04,59.39,72.64,47.94,32.66,36.3,56.62	0.0189035	ENSG00000133858
ZFC3H1	HsaINT0185434	chr12:71610566-71610694	chr12:71610695-71610757=71609472-71610565:-	IR	129	chr12	71610566	71610694	-	71610757	71609472	20.95	100	79.05	24.89	39.64	14.75	31.8633	31.06	37.74	62.68	24.94	52.6863	55.035	-20.8229	0	31.06,24.89,39.64	45.58,53.96,59.82,62.68,56.11,37.74,47.19,58.41	0.0320887	ENSG00000133858
RSRC2	HsaINT0143710	chr12:122519030-122521384	chr12:122521385-122521428=122518839-122519029:-	IR	2355	chr12	122519030	122521384	-	122521428	122518839	0	91.27	91.27	73.51	77.68	4.17	75.3733	74.93	31.43	74.91	43.48	55.1688	57.725	20.2046	0	77.68,74.93,73.51	31.43,74.91,48.23,60.78,54.67,63.05,61.35,46.93	0.0320887	ENSG00000111011
RECQL	HsaINT0139096	chr12:21474980-21475467	chr12:21475468-21475585=21474841-21474979:-	IR	488	chr12	21474980	21475467	-	21475585	21474841	0	72.41	72.41	62.79	71.43	8.64	66.2467	64.52	21.74	60.94	39.2	39.9963	38.99	26.2504	1.85	62.79,64.52,71.43	21.74,25.58,45.59,58.54,47.57,27.62,32.39,60.94	0.0189035	ENSG00000004700
WASHC4	HsaINT0086384	chr12:105120598-105121100	chr12:105120555-105120597=105121101-105121204:+	IR	503	chr12	105120598	105121100	+	105120555	105121204	0	39.51	39.51	21.72	39.51	17.79	32.59	36.54	6.93	22.03	15.1	14.66	13.845	17.93	0	39.51,36.54,21.72	14.59,13.1,20.74,17.03,22.03,6.93,11.29,11.57	0.0320887	ENSG00000136051
ANAPC5	HsaINT1003624	chr12:121328498-121330582	chr12:121330583-121330672=121328316-121328497:-	IR	2085	chr12	121328498	121330582	-	121330672	121328316	4.43	72.17	67.74	16.05	20	3.95	17.69	17.02	21.04	72.17	51.13	36.3888	35.995	-18.6988	1.04	17.02,16.05,20	22.91,36.59,37.08,21.62,35.4,44.3,21.04,72.17	0.0189035	ENSG00000089053
HSPH1	HsaINT0078130	chr13:31151192-31151608	chr13:31151609-31151742=31150947-31151191:-	IR	417	chr13	31151192	31151608	-	31151742	31150947	0	100	100	11.21	31.05	19.84	20.84	20.26	26.63	60.53	33.9	42.1887	41.54	-21.3487	0	31.05,11.21,20.26	41.98,41.45,36.73,60.53,35.17,26.63,53.39,41.63	0.0320887	ENSG00000120694
ABCD4	HsaINT0001483	chr14:74288766-74289482	chr14:74289483-74289519=74288716-74288765:-	IR	717	chr14	74288766	74289482	-	74289519	74288716	23.06	92.37	69.31	40.45	45.35	4.9	43.22	43.86	48.38	75.99	27.61	62.7512	65.15	-19.5312	3.03	43.86,45.35,40.45	49.82,48.38,75.99,66.29,66.24,55.5,64.06,75.73	0.0189035	ENSG00000119688
ABCD4	HsaINT0001487	chr14:74286530-74286700	chr14:74286701-74286816=74285423-74286529:-	IR	171	chr14	74286530	74286700	-	74286816	74285423	27.84	100	72.16	54.89	65.26	10.37	58.89	56.52	63.75	99.2	35.45	77.3875	72.44	-18.4975	0	54.89,65.26,56.52	65.57,70.83,88.64,86.67,74.05,63.75,70.39,99.2	0.0320887	ENSG00000119688
DLST	HsaINT1011201	chr14:74889350-74889896	chr14:74889275-74889349=74889897-74889952:+	IR	547	chr14	74889350	74889896	+	74889275	74889952	3.83	100	96.17	15.93	27.66	11.73	22.1067	22.73	25.58	51.14	25.56	40.17	39.98	-18.0633	0	27.66,15.93,22.73	41.01,38.98,49.4,35.29,40.54,25.58,51.14,39.42	0.0320887	ENSG00000119689
RABGGTA	HsaINT0136443	chr14:24268421-24268513	chr14:24268514-24268619=24268369-24268420:-	IR	93	chr14	24268421	24268513	-	24268619	24268369	9.22	71.43	62.21	26.31	30.48	4.17	28.4933	28.69	32.93	55.64	22.71	43.7362	43.16	-15.2429	2.45	26.31,30.48,28.69	48.9,55.64,36.74,37.91,39.07,51.45,32.93,47.25	0.0189035	ENSG00000100949
COPS2	HsaINT0040085	chr15:49128761-49129476	chr15:49129477-49129559=49128702-49128760:-	IR	716	chr15	49128761	49129476	-	49129559	49128702	0	42.46	42.46	26.77	42.46	15.69	33.4733	31.19	10.05	21.23	11.18	14.295	15.08	19.1783	5.54	42.46,31.19,26.77	14.73,10.05,10.8,10.87,15.45,15.8,21.23,15.43	0.0189035	ENSG00000166200
VPS13C	HsaINT0180603	chr15:61856410-61863439	chr15:61863440-61863528=61856286-61856409:-	IR	7030	chr15	61856410	61863439	-	61863528	61856286	6.19	100	93.81	22.77	27.8	5.03	24.5	22.93	23.86	60.37	36.51	43.1525	41.285	-18.6525	0	22.77,27.8,22.93	40.05,42.49,50.08,52.77,40.08,23.86,35.52,60.37	0.0320887	ENSG00000129003
JMJD7	HsaINT0083801	chr15:41834894-41834969	chr15:41834740-41834893=41834970-41835223:+	IR	76	chr15	41834894	41834969	+	41834740	41835223	21.74	90.12	68.38	49.49	72.73	23.24	61.5167	62.33	32.39	60.61	28.22	43.3162	45.205	18.2004	0	62.33,49.49,72.73	47.14,33.33,45.31,45.1,34.69,47.96,32.39,60.61	0.0320887	ENSG00000243789
ZNF592	HsaINT1047572	chr15:84799978-84801862	chr15:84799842-84799977=84801863-84806432:+	IR	1885	chr15	84799978	84801862	+	84799842	84806432	4.17	70.83	66.66	36.34	48.21	11.87	43.8767	47.08	9.55	36.47	26.92	24.7675	23.375	19.1092	0	36.34,47.08,48.21	11.74,9.55,22.34,23.29,36.47,36.08,35.21,23.46	0.0320887	ENSG00000166716
PATL2	HsaINT1026199	chr15:44666542-44667105	chr15:44667106-44667203=44666392-44666541:-	IR	564	chr15	44666542	44667105	-	44667203	44666392	3.83	74.4	70.57	25.98	39.1	13.12	31.3167	28.87	37.49	62.62	25.13	53.0012	52.5	-21.6846	0	39.1,28.87,25.98	49.5,59.62,58,62.62,51.78,37.49,52.03,52.97	0.0320887	ENSG00000229474
SRRM2	HsaINT0159182	chr16:2759662-2760300	chr16:2759569-2759661=2760301-2760499:+	IR	639	chr16	2759662	2760300	+	2759569	2760499	22.49	66.7	44.21	25.56	41.75	16.19	33.6633	33.68	42.96	59.43	16.47	51.9412	51.805	-18.2779	1.21	33.68,25.56,41.75	42.96,48.46,57.94,57.06,54.32,46.07,49.29,59.43	0.0189035	ENSG00000167978
MVP	HsaINT1024012	chr16:29820511-29830514	chr16:29820408-29820510=29830515-29830674:+	IR	10004	chr16	29820511	29830514	+	29820408	29830674	11.15	56.1	44.95	44.82	56.1	11.28	50.4867	50.54	22.35	48.24	25.89	35.3612	35.86	15.1254	0	44.82,56.1,50.54	37.28,22.35,35.05,26.96,48.24,36.67,43.51,32.83	0.0320887	ENSG00000013364
KIF22	HsaINT0087896	chr16:29802938-29803448	chr16:29802769-29802937=29803449-29803608:+	IR	511	chr16	29802938	29803448	+	29802769	29803608	3.95	56	52.05	33.33	42.28	8.95	36.5967	34.18	5.99	24.73	18.74	17.8562	20.99	18.7404	8.6	42.28,34.18,33.33	10.67,20.99,24.73,20.99,24.37,10.46,24.65,5.99	0.0186336	ENSG00000079616
SGSH	HsaINT0149058	chr17:80214329-80214614	chr17:80214615-80214765=80214172-80214328:-	IR	286	chr17	80214329	80214614	-	80214765	80214172	0	72.02	72.02	8.57	16.28	7.71	13.0467	14.29	21.47	48.86	27.39	29.215	27.565	-16.1683	5.19	14.29,8.57,16.28	23.56,23.08,48.86,28.81,27.04,21.47,28.09,32.81	0.0189035	ENSG00000181523
NDUFV2-AS1	HsaINT1024700	chr18:9132399-9133390	chr18:9133391-9133510=9132223-9132398:-	IR	992	chr18	9132399	9133390	-	9133510	9132223	0	100	100	69.64	81.09	11.45	74.2133	71.91	41.18	69.4	28.22	56.8738	56.405	17.3396	0.24	81.09,71.91,69.64	69.4,41.18,47.26,55.56,61.86,67.83,57.25,54.65	0.0189035	ENSG00000266053
QTRT1	HsaINT0135832	chr19:10712300-10712552	chr19:10712161-10712299=10712553-10712628:+	IR	253	chr19	10712300	10712552	+	10712161	10712628	39.52	100	60.48	51.7	66.67	14.97	58.3667	56.73	67.83	89.04	21.21	81.5962	84.315	-23.2296	1.16	56.73,51.7,66.67	78.26,85.37,83.26,88,67.83,86.5,74.51,89.04	0.0189035	ENSG00000213339
XAB2	HsaINT0183489	chr19:7623290-7623730	chr19:7623731-7623882=7623170-7623289:-	IR	441	chr19	7623290	7623730	-	7623882	7623170	0	64.14	64.14	22.73	41.52	18.79	30.8833	28.4	1.22	18.88	17.66	6.51375	3.44	24.3696	3.85	28.4,22.73,41.52	1.22,3.24,1.59,17.05,1.3,5.19,18.88,3.64	0.0189035	ENSG00000076924
MAP4K1	HsaINT0099319	chr19:38614446-38616194	chr19:38616195-38616259=38614390-38614445:-	IR	1749	chr19	38614446	38616194	-	38616259	38614390	22.56	80.44	57.88	32.66	36.56	3.9	35.12	36.14	43.4	63	19.6	52.575	52.52	-17.455	6.84	36.56,36.14,32.66	46.53,63,56.48,48.32,49.73,55.31,43.4,57.83	0.0189035	ENSG00000104814
EIF2B4	HsaINT0054920	chr2:27367560-27367745	chr2:27367746-27367822=27367457-27367559:-	IR	186	chr2	27367560	27367745	-	27367822	27367457	0	62.92	62.92	19.53	23.4	3.87	21.6567	22.04	29.82	61.33	31.51	38.0562	33.29	-16.3996	6.42	19.53,23.4,22.04	30.28,30.22,38.37,61.33,36.27,29.82,30.31,47.85	0.0189035	ENSG00000115211
ZMYND8	HsaINT0186134	chr20:47227282-47229725	chr20:47229726-47229806=47227203-47227281:-	IR	2444	chr20	47227282	47229725	-	47229806	47227203	0	56.29	56.29	30.86	49.21	18.35	40.0233	40	7.53	36.17	28.64	20.1788	19.535	19.8446	0	49.21,30.86,40	12.82,22.58,23.93,11.54,30.37,16.49,36.17,7.53	0.0320887	ENSG00000101040
NPEPL1	HsaINT0115154	chr20:58713544-58713916	chr20:58713420-58713543=58713917-58714093:+	IR	373	chr20	58713544	58713916	+	58713420	58714093	18.44	77.78	59.34	20.51	28.65	8.14	23.48	21.28	23.23	57.88	34.65	43.6538	45.69	-20.1737	0	20.51,28.65,21.28	39.19,48.62,42.76,51.52,36.12,49.91,23.23,57.88	0.0320887	ENSG00000215440
YBEY	HsaINT1046926	chr21:46291463-46296161	chr21:46291334-46291462=46296162-46296230:+	IR	4699	chr21	46291463	46296161	+	46291334	46296230	0	70	70	20.9	38.89	17.99	27.5067	22.73	4.76	21.57	16.81	12.0575	11.08	15.4492	0	22.73,20.9,38.89	17.65,21.57,6.67,9.09,6.67,16.98,13.07,4.76	0.0316986	ENSG00000182362
CYP2D6	HsaINT1010487	chr22:42126993-42127446	chr22:42127447-42127634=42126851-42126992:-	IR	454	chr22	42126993	42127446	-	42127634	42126851	1.36	69.89	68.53	39.9	68.75	28.85	50.51	42.88	12.62	37.03	24.41	27.93	30.8	22.58	2.87	68.75,39.9,42.88	37.03,35.7,18.66,28.44,34.89,33.16,12.62,22.94	0.0189035	ENSG00000100197
THUMPD3	HsaINT0167021	chr3:9384336-9384523	chr3:9384212-9384335=9384524-9386791:+	IR	188	chr3	9384336	9384523	+	9384212	9386791	0	78	78	25	47.09	22.09	34.1367	30.32	3.91	25	21.09	13.445	12.335	20.6917	0	30.32,47.09,25	17.21,23.08,6.1,7.59,12.76,25,3.91,11.91	0.0244181	ENSG00000134077
YTHDC2	HsaINT0184329	chr5:113563493-113563858	chr5:113563373-113563492=113563859-113564131:+	IR	366	chr5	113563493	113563858	+	113563373	113564131	0	69.39	69.39	7.69	16.42	8.73	11.9567	11.76	28.07	47.95	19.88	36.28	36.66	-24.3233	11.65	7.69,11.76,16.42	29.13,47.95,28.07,42.42,36.48,28.09,36.84,41.26	0.0189035	ENSG00000047188
ANKRA2	HsaINT0008374	chr5:73553487-73554321	chr5:73554322-73554388=73553406-73553486:-	IR	835	chr5	73553487	73554321	-	73554388	73553406	3.11	58.4	55.29	41.22	46.75	5.53	44.2667	44.83	19.71	39.73	20.02	29.115	28.39	15.1517	1.49	41.22,46.75,44.83	26.43,36.47,39.73,36.43,30.35,22.35,19.71,21.45	0.0189035	ENSG00000164331
ZNF76	HsaINT0188305	chr6:35287846-35290265	chr6:35287646-35287845=35290266-35290382:+	IR	2420	chr6	35287846	35290265	+	35287646	35290382	3.85	47.72	43.87	24.39	32.73	8.34	27.5833	25.63	6.97	21.96	14.99	10.8187	9.265	16.7646	2.43	25.63,24.39,32.73	8.01,21.96,7.49,11.93,8.84,9.69,11.66,6.97	0.0189035	ENSG00000065029
PPP1R10	HsaINT1027735	chr6:30604736-30604993	chr6:30604994-30605094=30604588-30604735:-	IR	258	chr6	30604736	30604993	-	30605094	30604588	14.29	89.47	75.18	33.33	39.53	6.2	36.9733	38.06	40.93	69.81	28.88	53.7687	54.025	-16.7954	1.4	38.06,33.33,39.53	45.08,65.62,54.76,55.56,45.1,40.93,69.81,53.29	0.0189035	ENSG00000204569
MED23	HsaINT0101584	chr6:131605486-131606478	chr6:131606479-131606624=131605240-131605485:-	IR	993	chr6	131605486	131606478	-	131606624	131605240	0	63.64	63.64	6.12	13.6	7.48	10.16	10.76	11.05	58.44	47.39	29.5	22.485	-19.34	0	6.12,13.6,10.76	11.05,20.69,31.47,58.44,52.76,23.73,16.62,21.24	0.0320887	ENSG00000112282
GATAD1	HsaINT0067914	chr7:92447979-92448751	chr7:92447453-92447978=92448752-92448877:+	IR	773	chr7	92447979	92448751	+	92447453	92448877	0	67.74	67.74	16.62	23.53	6.91	19.0733	17.07	19.12	52.17	33.05	34.8013	33.285	-15.7279	0	16.62,17.07,23.53	39.58,52.17,34.75,30.77,42.59,19.12,27.61,31.82	0.0320887	ENSG00000157259
PILRB	HsaINT0125261	chr7:100355241-100356393	chr7:100355143-100355240=100356394-100356883:+	IR	1153	chr7	100355241	100356393	+	100355143	100356883	9.68	92.59	82.91	43.86	64.46	20.6	52.5333	49.28	56.92	92.59	35.67	77.3637	78.325	-24.8304	0	64.46,49.28,43.86	82.15,92.59,69.81,56.92,69.41,74.5,84.4,89.13	0.0320887	NA
CARD11	HsaINT0027692	chr7:2919613-2922633	chr7:2922634-2922760=2919372-2919612:-	IR	3021	chr7	2919613	2922633	-	2922760	2919372	0	49.09	49.09	35	44.12	9.12	40.5333	42.48	9.56	32.87	23.31	21.7763	22.16	18.7571	2.13	42.48,35,44.12	16.96,30.78,32.87,22.5,22.43,9.56,21.89,17.22	0.0189035	ENSG00000198286
FANCG	HsaINT0061853	chr9:35075083-35075278	chr9:35075279-35075325=35074927-35075082:-	IR	196	chr9	35075083	35075278	-	35075325	35074927	11.9	74.59	62.69	27.05	28.13	1.08	27.7633	28.11	29.91	66.43	36.52	44.025	41.77	-16.2617	1.78	28.11,27.05,28.13	43.49,29.91,61.3,47.21,40.05,29.97,33.84,66.43	0.0189035	ENSG00000221829
ABCB7	HsaINT0001055	chrX:75071684-75073688	chrX:75073689-75073776=75071509-75071683:-	IR	2005	chrX	75071684	75073688	-	75073776	75071509	2.94	100	97.06	62.57	79.09	16.52	70.3367	69.35	37.89	68.75	30.86	54.8088	55.795	15.5279	0	62.57,79.09,69.35	48.53,55.7,54.55,58.58,55.89,37.89,58.58,68.75	0.0316986	ENSG00000131269
Information in each column (following column order): GENE: Official gene symbol; EVENT: VAST-DB event ID [Formed by: Species identifier (Hsa:Human); Type of alternative splicing event: alternative exon skipping (EX), retained intron (INT), alternative splice site donor choice (ALTD), or alternative splice site acceptor choice (ALTA). In the case of ALTD/ALTA, each splice site within the event is …
