# Supplementary material for: SF3B1 mutation–mediated sensitization to H3B-8800 splicing inhibitor in chronic lymphocytic leukemia
Source: Life Sci Alliance. 2023 Aug 10;6(11):e202301955. doi: 10.26508/lsa.202301955 (PMC10415613; doi:10.26508/lsa.202301955)
Supplement: Supplementary file 4 [file LSA-2023-01955_TableS3.xlsx]

## Sheet: Hoja1
TableS3. Differentially expressed genes between SF3B1 K700E and SF3B1 H662D samples from the patients cohort.
EnsemblID	Symbol	K700E-H662D_logFC	K700E-H662D_adjPval	Direction	K700E_1_U (009TR)*	K700E_2_M (02_029TR_626WGAAXX_s8)*	K700E_3_U (1371TR)*	K700E_4_M (15_156TR_1_626WAAAXX_s3)*	K700E_5_M (199TR)*	K700E_6_U (358TR)*	K700E_7_M (365TR)*	K700E_8_M (820TR)*	H662D_1_U (1183TR)*	H662D_2_U (154TR)*	H662D_3_U (306TR)*
ENSG00000149212	SESN3	2.63548	0.0434347	Up	16.3315	14.4026	12.5535	14.391	14.5753	14.1731	13.2374	15.5466	12.4281	12.5599	12.1042
ENSG00000160584	SIK3	1.76653	0.0951944	Up	15.3438	13.6373	13.4789	14.1511	13.5579	13.1505	13.3578	14.3905	12.3713	12.3024	12.8567
ENSG00000130522	JUND	2.29497	0.0196874	Up	13.7084	15.0165	15.5157	14.6574	13.2488	14.0886	13.968	13.093	12.1795	12.2025	12.3402
ENSG00000122224	LY9	2.62478	0.0527283	Up	14.9552	13.586	11.8756	12.3389	12.0315	11.6604	13.7078	13.6764	10.2813	10.979	11.5354
ENSG00000105967	TFEC	6.27476	0.0524172	Up	7.59683	12.1598	4.96745	10.1321	14.3137	13.6264	12.3554	5.05412	6.00486	3.50826	6.1271
ENSG00000127528	KLF2	2.39876	0.0679332	Up	11.1798	13.9029	12.1936	12.8824	11.7234	14.3695	12.7646	11.8565	10.799	10.4814	11.1187
ENSG00000143507	DUSP10	3.43917	0.0578298	Up	13.5783	12.2149	11.6667	12.2192	9.04515	8.40377	11.246	9.97759	8.56737	8.57663	8.59181
ENSG00000182240	BACE2	2.20782	0.0539641	Up	13.2636	11.1322	11.8468	11.9683	12.1639	10.8561	11.1612	11.0289	10.7517	9.32866	10.5983
ENSG00000189223	PAX8-AS1	6.53223	0.0387524	Up	10.7829	10.8813	11.4298	4.35151	3.465	4.07658	11.5352	11.9086	3.87824	5.67874	3.08972
ENSG00000112787	FBRSL1	1.68146	0.0531723	Up	12.1048	11.8871	12.4884	11.8776	12.4351	13.3477	11.4553	12.5923	10.7143	10.7348	11.1597
ENSG00000215030	RPL13P12	3.00549	0.0041118	Up	10.8019	11.1544	12.4718	11.234	12.8856	12.1304	9.91396	10.1049	8.52345	8.9	9.4824
ENSG00000155252	PI4K2A	2.25736	0.043302	Up	12.3074	11.5819	12.6853	12.7804	11.7419	9.53272	11.4019	12.2203	9.86935	9.98709	9.81289
ENSG00000198355	PIM3	2.07049	0.086714	Up	12.4868	10.9149	9.92983	9.5002	10.7495	10.9638	10.1406	10.6516	9.29517	8.34745	10.1679
ENSG00000170396	ZNF804A	3.59315	0.0219759	Up	11.7516	11.6873	11.1968	10.8807	11.5403	7.68646	11.6514	9.63283	6.9119	8.79846	4.20497
ENSG00000277443	MARCKS	3.90306	0.00950011	Up	10.8478	12.0256	8.39146	10.9631	11.327	10.3356	11.6049	8.65917	7.16154	6.04398	7.15084
ENSG00000163950	SLBP	1.82345	0.0821369	Up	12.0916	11.1678	10.5395	11.4536	11.152	9.96594	11.5223	11.6342	9.47276	9.97445	9.02326
ENSG00000117707	PROX1	10.9556	0.00838581	Up	11.141	5.04643	9.45417	2.59736	10.4744	8.79323	2	10.31	2.22313	2	2.53738
ENSG00000197279	ZNF165	3.30656	0.0539641	Up	11.3494	10.4927	7.98214	9.60275	7.34739	6.15647	8.79571	8.54067	7.38588	6.07589	6.21738
ENSG00000142178	SIK1	7.65242	0.00188977	Up	10.999	11.0789	3.54104	9.16074	8.83132	5.27262	5.0403	7.87731	3.00259	2.79732	3.48817
ENSG00000147872	PLIN2	2.2877	0.00259289	Up	11.0233	10.2664	10.724	11.0184	11.0251	9.85617	9.54345	10.6023	7.55454	8.95251	8.01933
ENSG00000134070	IRAK2	1.99781	0.00100559	Up	11.0967	10.2274	10.1314	9.43327	9.32056	10.6395	10.4695	9.86975	8.84644	8.39882	8.86748
ENSG00000137656	BUD13	1.59152	0.0618662	Up	11.214	10.1896	10.287	10.6236	10.0726	9.55947	9.76262	10.5081	9.37002	8.76948	8.906
ENSG00000164211	STARD4	1.4202	0.093662	Up	10.8425	10.9322	10.3926	11.4377	11.1461	10.4215	9.93039	10.8165	8.8338	9.37108	9.54301
ENSG00000090470	PDCD7	1.14303	0.0937642	Up	11.1298	10.0062	10.7535	9.83762	9.16799	10.5754	9.75696	9.62961	9.38597	9.71299	9.68899
ENSG00000163563	MNDA	3.13559	0.0424405	Up	7.80994	9.64712	9.11682	9.84408	10.3827	11.2467	9.48131	8.17124	7.52863	6.10711	7.99402
ENSG00000113504	SLC12A7	3.54489	0.0633432	Up	10.3572	8.87266	10.2343	9.29874	3.82503	9.64403	3.91193	9.34137	5.8793	6.62128	6.58604
ENSG00000137710	RDX	1.76081	0.0829232	Up	11.0878	10.4232	10.1159	10.7268	9.86426	9.90616	8.77346	10.2229	8.51556	8.87754	8.25498
ENSG00000115271	GCA	1.54647	0.0465578	Up	10.1827	10.4171	10.5448	10.8792	10.4799	11.4518	9.95037	10.6324	9.34203	9.2293	9.67949
ENSG00000240694	PNMA2	3.6351	0.051376	Up	8.64839	11.2296	6.691	9.89471	9.65195	10.6278	5.148	7.78764	5.0343	5.94378	6.67793
ENSG00000079819	EPB41L2	3.21666	0.0465981	Up	10.1869	8.3203	9.35666	6.8685	9.69208	8.1807	8.60098	5.01514	4.70483	5.67874	7.05616
ENSG00000114251	WNT5A	5.23832	0.0436604	Up	7.06569	7.04226	2.86282	3.01856	5.57955	2.31909	7.92928	6.3718	2.22313	2.79732	2.53738
ENSG00000113645	WWC1	3.08225	0.0283286	Up	9.89572	8.84862	9.33975	8.1553	9.36404	7.80618	9.18098	7.4794	6.55955	4.11117	7.45538
ENSG00000123545	NDUFAF4	1.77624	0.0625117	Up	9.73943	8.1635	9.48526	9.36309	8.58314	8.54049	9.71233	9.09965	7.29045	7.33899	8.26348
ENSG00000138821	SLC39A8	1.67819	0.0198932	Up	9.79814	9.0359	8.69102	8.25556	8.93183	8.86851	9.29861	9.34333	7.66329	7.21551	7.52773
ENSG00000125618	PAX8	5.34205	0.00768992	Up	7.56145	8.21141	8.32427	4.73171	3.12019	2.80126	8.14396	8.76868	2.87683	3.68419	2.29357
ENSG00000103089	FA2H	3.78035	0.0130406	Up	6.13589	8.91379	9.93788	8.14488	9.49184	7.76737	8.32697	8.95269	5.66774	2	5.81646
ENSG00000242732	RTL5	5.15153	0.0249391	Up	9.49615	6.59915	2.34808	4.48968	5.34971	9.07861	2	6.3718	4.87895	2.79732	4.05635
ENSG00000183426	NPIPA1	1.6241	0.0661515	Up	9.71318	8.61921	8.5843	7.03575	7.79649	8.92544	8.26453	7.91485	7.16154	7.76807	7.43294
ENSG00000146005	PSD2	3.05808	0.0249391	Up	7.05846	6.51001	9.2075	8.59109	8.92256	6.11585	7.46425	9.55515	5.32659	4.78721	5.42003
ENSG00000230709	ENSG00000230709	6.36078	0.00191234	Up	9.30158	8.23014	3.24142	5.55728	4.29646	3.89645	7.10308	8.69043	3.41828	2	2.53738
ENSG00000137714	FDX1	1.60627	0.0527283	Up	9.4623	9.19689	9.18333	9.60655	9.10583	9.04385	7.89362	8.83452	8.05677	7.68773	7.55569
ENSG00000127561	SYNGR3	3.49223	0.0251065	Up	8.11543	7.39744	9.68594	7.8044	5.04232	7.62989	6.4622	8.92667	5.64862	3.07506	5.64489
ENSG00000137270	GCM1	2.43803	0.086718	Up	6.72556	7.20258	8.75073	8.25556	8.13847	7.15607	6.11821	8.97571	5.74176	4.93373	6.14562
ENSG00000183963	SMTN	1.8834	0.045431	Up	8.46089	8.45377	9.29282	8.59109	9.21244	7.68646	8.67186	8.58792	6.94361	6.6639	7.35554
ENSG00000227218	ENSG00000227218	2.1306	0.0578298	Up	8.95532	8.86069	7.89221	8.46273	7.53559	7.96325	7.30273	8.71192	5.27767	7.20111	5.61862
ENSG00000215548	FRG1JP	3.5462	0.0189664	Up	4.81336	4.66111	8.17971	6.20478	6.02315	9.011	5.24822	4.44036	3.58842	4.44021	5.88417
ENSG00000237989	LINC01679	3.45926	0.00259289	Up	8.34677	7.86108	6.59653	5.89235	5.98801	7.50962	7.30273	5.69543	5.12006	4.44021	3.23511
ENSG00000154479	CFAP210	4.32217	0.0304856	Up	7.78386	7.44631	4.96745	5.94135	2.98414	3.69059	5.37185	5.56657	3.11827	2.79732	3.08972
ENSG00000185272	RBM11	5.41827	0.00191234	Up	5.44377	5.71179	7.44515	7.32135	7.6636	7.2053	2.27804	6.30874	2.58669	3.30786	2.92802
ENSG00000125968	ID1	3.91684	0.0383738	Up	5.59139	7.41391	8.07849	6.49466	5.32175	4.07658	3.82805	6.13784	3.94243	3.07506	2.74588
ENSG00000169902	TPST1	2.40951	0.051376	Up	7.39916	6.12596	6.20658	5.12006	4.85998	7.38696	4.60908	4.6584	5.35045	5.12889	3.59979
ENSG00000266928	ENSG00000266928	26.1466	3.36163e-05	Up	7.17004	8.10382	2	2	4.23784	2	2.27804	2	2	2	2
ENSG00000258429	PDF	5.57216	0.0661515	Up	3.00351	2.5696	5.60731	3.01856	4.29646	7.73421	2.27804	2.7348	2.58669	2	2.53738
ENSG00000268869	ESPNP	2.92231	0.0995584	Up	4.17538	5.81465	6.26916	5.12006	4.11291	7.50176	3.82805	4.93388	4.50677	3.30786	3.36718
ENSG00000159208	CIART	2.46267	0.0995584	Up	6.70718	6.59915	5.78916	6.76343	4.73837	7.06299	5.53945	6.61277	5.22702	3.30786	3.59979
ENSG00000183850	ZNF730	5.1826	0.045431	Up	4.9447	2.97689	4.18498	4.48968	6.02315	4.68839	5.75919	3.68431	2	2	2.53738
ENSG00000143845	ETNK2	3.37209	0.0251065	Up	4.81336	6.41499	5.7604	6.39266	5.8382	4.74275	4.2058	5.79082	2.41633	3.68419	2.53738
ENSG00000164300	SERINC5	-2.91947	0.0618662	Down	11.1315	13.3137	11.7096	12.7524	12.7047	12.7681	12.1009	11.6637	11.8031	16.3849	12.567
ENSG00000184226	PCDH9	-2.30829	0.0767245	Down	11.8838	13.6894	11.5365	12.6888	13.1045	13.2594	11.7362	10.3893	14.2114	14.5567	14.9109
ENSG00000114812	VIPR1	-5.70326	0.000255049	Down	7.37607	12.6469	6.77966	10.2632	10.5189	5.15726	12.0854	7.64174	13.5847	11.4385	13.0136
ENSG00000089692	LAG3	-5.51585	2.15681e-08	Down	5.55073	6.16541	7.45415	6.07907	6.34816	5.3447	5.98899	7.82192	13.309	9.97445	11.051
ENSG00000081189	MEF2C	-1.21849	0.091778	Down	10.9515	12.6711	11.2947	12.0969	12.3408	11.6827	12.6519	12.382	12.1422	12.2884	13.1389
ENSG00000196562	SULF2	-2.23823	0.093662	Down	9.02747	9.93658	10.2717	10.6066	10.5599	9.85463	9.12496	11.2459	13.0133	11.9128	9.64087
ENSG00000203867	RBM20	-7.28065	0.0266764	Down	5.06506	4.42142	4.75063	7.49549	12.828	3.98932	5.51284	4.8027	11.4809	13.3627	4.87158
ENSG00000214787	MS4A4E	-7.79623	2.15681e-08	Down	3.2264	4.95931	3.24142	6.32042	4.9357	4.89455	3.43316	2.7348	12.6724	11.1042	4.68167
ENSG00000214193	SH3D21	-2.6131	0.00328971	Down	9.35126	9.63311	9.80689	11.2632	10.7271	10.8715	11.6994	11.5131	11.7016	13.4094	12.4815
ENSG00000229344	MTCO2P12	-5.83298	0.0293663	Down	4.77857	8.03092	4.56353	8.55219	4.11291	4.23669	6.13576	6.85274	12.2051	4.53509	6.63926
ENSG00000267731	ENSG00000267731	-1.89402	0.0863854	Down	10.1576	10.7034	9.93467	10.1991	9.47448	10.9673	9.96884	9.43663	10.6887	13.1887	12.0697
ENSG00000116883	ENSG00000116883	-2.49697	0.0661515	Down	8.15666	9.19689	8.77609	10.1109	10.4053	10.5773	11.7633	11.6438	10.687	12.7638	12.0279
ENSG00000159335	PTMS	-3.46117	0.00871495	Down	8.08372	6.08539	7.67055	8.64384	6.5544	5.27262	6.37622	8.21918	12.0347	9.20785	10.4729
ENSG00000232354	VIPR1-AS1	-5.70993	3.36163e-05	Down	6.02153	10.9855	4.69092	8.51221	8.78601	3.45038	10.1492	6.15587	11.8224	10.3142	10.9374
ENSG00000177556	ATOX1	-1.32026	0.0181464	Down	10.5042	10.4353	10.8666	10.1374	10.9977	10.3088	10.4643	10.5841	11.7684	11.7889	12.2258
ENSG00000149269	PAK1	-1.75478	0.022189	Down	9.82822	9.98976	9.86039	10.5505	11.1456	9.70006	9.17462	10.2968	11.8848	11.5499	11.2507
ENSG00000176834	VSIG10	-2.01052	0.0633432	Down	8.89975	9.27111	10.6456	9.21654	10.5135	8.18561	10.3757	9.53978	11.6817	11.3136	11.7883
ENSG00000132530	XAF1	-2.32704	0.0560243	Down	8.08728	8.09363	7.73848	8.21629	8.98849	9.36304	9.82345	7.54244	11.8768	10.3907	10.5126
ENSG00000198879	SFMBT2	-3.21597	0.0578298	Down	8.63143	9.54984	6.79392	8.89455	6.81722	5.65929	7.72415	5.74391	10.8232	11.8702	10.2727
ENSG00000240563	L1TD1	-7.83361	0.0161825	Down	3.11926	9.9925	2.62828	9.9376	2.66619	2.58023	11.1676	10.2546	9.83699	6.25382	11.0897
ENSG00000139304	PTPRQ	-2.67889	0.088175	Down	5.39866	9.23448	8.76165	6.35699	9.39455	8.39954	8.58509	7.16019	11.0838	9.71299	10.605
ENSG00000160447	PKN3	-2.27636	0.0616139	Down	6.96098	8.38858	8.86658	7.91891	9.22192	8.84696	8.17824	8.51645	11.4258	10.6352	8.52974
ENSG00000108984	MAP2K6	-2.92361	0.00188977	Down	8.07299	9.86948	7.48963	9.32667	9.8871	9.22425	9.85426	8.04148	10.3361	11.8725	10.8089
ENSG00000173898	SPTBN2	-2.80623	0.00191234	Down	8.14305	9.86049	8.30946	10.0311	10.5924	7.98032	9.62027	8.20626	11.2231	11.4786	9.09646
ENSG00000118513	MYB	-3.7364	0.0258085	Down	7.54084	8.20195	5.06476	7.05813	4.45927	7.87473	7.84643	6.06338	9.92898	12.0207	7.19595
ENSG00000154864	PIEZO2	-11.4297	1.48145e-12	Down	2	2	2.34808	2	2.47638	2	2	2	10.5649	6.80386	10.2353
ENSG00000260314	MRC1	-5.17849	0.000212024	Down	4.84733	8.73519	4.18498	4.02775	7.17842	3.98932	4.55792	6.80783	9.44117	7.21551	10.4856
ENSG00000267194	ENSG00000267194	-3.17086	0.0198932	Down	6.43295	8.66122	6.04903	7.91891	8.93875	8.75406	9.00833	6.53224	9.32105	11.2651	10.1656
ENSG00000240401	ENSG00000240401	-2.14974	0.0434347	Down	7.22276	7.84902	8.14675	8.63642	8.51688	7.60809	7.92928	7.39083	10.6217	8.35397	9.09884
ENSG00000279278	ENSG00000279278	-2.74844	0.000255049	Down	7.28605	9.21581	7.41778	7.65085	8.60069	8.27133	9.4796	7.94627	9.76782	10.3891	10.8504
ENSG00000244627	TPTEP2	-1.33313	0.086714	Down	8.64598	9.35882	9.37338	9.0366	9.87272	9.33677	10.0739	9.36674	10.1617	10.3505	10.9539
ENSG00000172264	MACROD2	-3.36564	0.00198727	Down	5.881	5.86345	5.15591	6.52712	5.00765	6.25328	5.92986	6.20864	10.444	8.63135	6.90136
ENSG00000144290	SLC4A10	-8.14888	0.0198932	Down	2.87766	6.04365	3.0645	3.01856	2	2.31909	2	2.28852	6.82092	11.4801	5.45013
ENSG00000274422	ENSG00000274422	-2.75571	0.00716685	Down	6.70718	9.09329	7.0291	8.19625	8.81387	7.63708	9.09162	6.35629	8.50497	9.80392	10.4206
ENSG00000120093	HOXB3	-3.29104	0.0249391	Down	5.2542	5.35022	5.81735	7.26473	6.44204	5.37943	3.64408	7.22993	10.0349	7.46484	7.6688
ENSG00000198853	RUSC2	-4.03748	0.00100559	Down	4.46517	7.18348	4.49535	4.19869	4.17673	6.17636	6.92275	7.42096	9.58384	8.50225	8.8164
ENSG00000174944	P2RY14	-3.78244	0.0560243	Down	4.59081	9.67131	4.42379	6.55886	8.12236	6.58625	4.2058	4.89147	7.52863	10.1975	8.16256
ENSG00000196814	MVB12B	-3.40347	0.00328971	Down	6.63122	8.22081	5.11105	7.3579	8.62663	7.15607	6.88173	6.11958	7.54423	10.7146	9.71711
ENSG00000174500	GCSAM	-6.31552	0.0305773	Down	3.50704	6.04365	3.0645	2	2.66619	3.45038	2.71162	2.91499	6.59992	10.9307	4.52079
ENSG00000106484	MEST	-2.4066	0.00752844	Down	6.42172	8.03092	7.59926	8.12381	8.38126	7.62266	9.02961	7.28011	8.37726	9.9617	10.308
ENSG00000268362	ENSG00000268362	-2.46593	0.0436604	Down	6.25457	8.62629	7.77489	6.81692	7.58347	7.76079	7.59688	5.79082	8.97668	9.68222	10.0574
ENSG00000273329	ENSG00000273329	-1.88446	0.0304856	Down	6.86475	7.36391	7.84505	7.41105	7.99539	8.31235	8.83115	7.58963	9.36417	9.56344	9.99874
ENSG00000258546	CENPUP2	-2.01835	0.0304856	Down	6.68856	7.88492	8.30448	9.10808	8.16625	7.99159	8.05912	7.15123	9.31501	9.94019	9.89724
ENSG00000151967	SCHIP1	-7.86331	0.0330037	Down	2.2234	2	2.62828	2	2	2.99289	2	2.28852	2	8.55415	9.92564
ENSG00000163637	PRICKLE2	-4.29019	0.088175	Down	4.42073	7.27652	2.62828	6.32042	9.43589	3.45038	2.51106	4.97508	6.50745	9.23284	6.28574
ENSG00000114450	GNB4	-2.2877	0.00579842	Down	6.84807	7.08404	6.9163	7.16513	6.65865	7.85636	6.22044	7.83317	8.5182	9.95313	9.54301
ENSG00000165449	SLC16A9	-6.21574	0.0378753	Down	2.5873	4.13381	4.0957	3.01856	2.98414	2	5.56559	2.52885	6.21436	10.4604	7.64297
ENSG00000247373	TMED2-DT	-1.63082	0.080634	Down	6.72556	8.05213	7.85868	7.33974	8.8038	8.44124	8.50295	8.39267	9.30741	9.40602	9.50588
ENSG00000186417	GLDN	-4.05202	0.093662	Down	2.2234	3.77423	6.75071	4.19869	3.90256	4.68839	3.04456	3.68431	7.62469	10.4049	5.45013
ENSG00000105974	CAV1	-3.16628	0.0789235	Down	6.36422	5.35022	4.18498	3.8338	5.50693	6.84422	5.71317	2	8.969	9.77018	8.64483
ENSG00000010310	GIPR	-3.49381	0.00389678	Down	4.55013	6.34797	5.67051	5.493	4.11291	4.15885	4.50489	6.49022	9.24673	7.61358	6.53077
ENSG00000275344	MIR6503	-6.46577	0.00191234	Down	2.2234	2	2.34808	2	2.66619	3.45038	2	2	8.98051	7.59167	2.29357
ENSG00000198794	SCAMP5	-4.17277	0.00589384	Down	2.5873	6.24123	3.54104	5.84164	6.70267	3.98932	7.78102	5.69543	6.09234	7.88075	8.23783
ENSG00000181227	DLSTP1	-1.45395	0.0539641	Down	7.684	7.53935	6.87665	7.30272	7.6636	7.88685	8.1612	7.56285	8.45358	8.90445	9.25192
ENSG00000178773	CPNE7	-3.93122	0.00733625	Down	4.50827	4.86659	5.7011	3.8338	5.40404	4.94179	7.06694	3.87052	6.2273	10.1364	8.48319
ENSG00000143552	NUP210L	-3.01847	0.0527283	Down	5.22865	6.38187	4.75063	5.78907	4.73837	4.94179	6.77378	4.8027	8.98433	6.72555	4.95791
ENSG00000180921	FAM83H	-2.45145	0.086714	Down	5.52996	5.35022	7.06482	7.05813	7.02218	3.98932	6.00817	5.85844	8.49698	7.31245	9.02326
ENSG00000279425	ENSG00000279425	-2.24752	0.0633432	Down	5.42139	7.68222	6.98005	6.24437	7.19393	7.43728	7.75287	5.85844	8.37435	8.87754	9.15474
ENSG00000181264	TLCD5	-5.50962	1.48145e-12	Down	2.87766	4.13381	3.39899	4.35151	3.82503	2.31909	3.73899	4.03542	7.98238	6.36131	6.91221
ENSG00000133116	KL	-4.91731	9.19018e-05	Down	4.27858	3.96519	2.86282	2	3.465	3.57548	3.18605	2	6.39725	8.8639	7.51355
ENSG00000259891	ENSG00000259891	-2.08657	0.0283286	Down	6.4104	7.7616	6.92927	7.18561	6.78687	7.83774	7.56485	7.65448	7.90395	9.89394	9.04315
ENSG00000157833	GAREM2	-3.11997	0.0143183	Down	5.06506	7.24002	5.81735	5.55728	5.8382	3.45038	5.96955	4.84777	8.58004	8.68406	6.57242
ENSG00000166428	PLD4	-4.53892	0.00259289	Down	2.41679	4.66111	3.0645	4.73171	2.47638	3.57548	4.96376	2.7348	8.19823	6.13767	5.79316
ENSG00000249087	ZNF436-AS1	-1.94081	0.0879351	Down	5.68829	5.35022	5.67051	4.83903	6.20247	6.50993	5.48572	6.78485	7.42572	7.22976	8.45377
ENSG00000114529	C3orf52	-5.58892	0.00869105	Down	4.17538	3.77423	2.62828	2.59736	2	2.80126	2	2.28852	5.17453	9.67963	4.05635
ENSG00000055732	MCOLN3	-3.4362	0.0393658	Down	6.02153	4.66111	4.00053	3.34417	4.23784	5.07489	4.50489	4.6069	5.46414	9.66134	6.53077
ENSG00000172348	RCAN2	-5.10271	0.0713112	Down	2.5873	4.13381	2.34808	4.48968	6.59	2	8.77065	2.28852	3.94243	5.45434	6.95483
ENSG00000251513	LIX1-AS1	-2.78171	0.045431	Down	3.00351	3.29415	2.86282	3.8338	3.90256	2.58023	3.82805	3.68431	5.12006	5.06673	3.23511
ENSG00000258449	ENSG00000258449	-2.10038	0.0442867	Down	5.6113	6.54034	6.94214	8.19625	7.41509	6.36148	6.59501	6.32476	7.77327	8.93086	8.48319
ENSG00000064042	LIMCH1	-4.88571	0.045431	Down	2.2234	3.77423	2.34808	5.78907	6.41583	2.80126	5.6896	2.91499	3.32504	5.83609	7.51355
ENSG00000270959	LPP-AS2	-2.68195	0.00838581	Down	4.37489	5.86345	5.24165	5.35517	6.26253	6.50993	7.06694	5.1651	8.11014	8.5598	8.11168
ENSG00000215146	ENSG00000215146	-6.29964	0.00431086	Down	2	8.03092	2	6.39266	7.92282	2.58023	8.07285	2.52885	3.41828	7.41581	6.92298
ENSG00000162493	PDPN	-7.51731	0.00100559	Down	2	2	2	2	3.465	2.99289	4.96376	3.78042	8.12405	6.07589	7.00638
ENSG00000250658	ENSG00000250658	-21.9619	0.00153607	Down	2	2	2	2	2	2	2	6.3718	7.51286	2.45305	7.2048
ENSG00000263013	ENSG00000263013	-1.81393	0.0124648	Down	6.05098	6.44736	5.81735	6.32042	7.09004	7.04146	7.04853	6.62577	8.00134	7.95984	8.34584
ENSG00000227403	LINC01806	-3.35778	0.0436604	Down	4.06422	6.38187	3.0645	6.16408	6.84694	5.30911	2.27804	6.29253	7.72846	7.86257	7.19595
ENSG00000198300	PEG3	-6.94912	0.0204924	Down	2	2.5696	2.62828	2	2.25777	2.31909	2	2	3.32504	2	8.38142
ENSG00000259439	LINC01833	-4.54933	0.00100559	Down	3.11926	3.55407	3.67034	4.61576	3.74309	2.99289	4.2058	2	7.75104	6.30857	5.83938
ENSG00000226491	FTOP1	-2.77149	0.00191234	Down	4.32754	6.00067	4.96745	4.83903	6.74538	5.3447	6.55643	5.20028	7.40309	8.08273	7.45538
ENSG00000185271	KLHL33	-3.61948	0.0565052	Down	3.58964	5.12858	4.26905	3.01856	4.5097	4.94179	5.8682	4.75619	4.27713	8.9696	5.45013
ENSG00000270562	ENSG00000270562	-4.37924	0.0661515	Down	2.5873	2	4.80797	2	2.25777	2.31909	2	2	6.63918	8.43002	4.05635
ENSG00000122863	CHST3	-9.21958	0.000601057	Down	2	2	2	3.01856	2	2	2	2.52885	2.41633	8.66845	5.03937
ENSG00000123201	GUCY1B2	-3.17589	0.0641203	Down	4.2279	4.28477	4.56353	2.59736	4.73837	5.19675	5.18219	4.44036	6.32685	8.63135	5.15353
ENSG00000214185	XPOTP1	-3.65976	0.0829232	Down	3.58964	3.29415	3.24142	3.60966	3.24451	2.31909	3.54247	3.58135	7.47539	3.07506	4.87158
ENSG00000156689	GLYATL2	-4.39329	0.0181464	Down	2.5873	3.77423	2.86282	2.59736	3.56377	3.89645	5.28013	2	6.32685	5.5021	7.63644
ENSG00000179673	RPRML	-5.10196	0.0393658	Down	2.41679	2.5696	2.34808	3.01856	2.83391	3.57548	2	2	5.12006	8.4545	2.74588
ENSG00000172139	SLC9C1	-5.18549	0.043302	Down	2.5873	3.96519	2	5.20276	2.66619	2.99289	2.27804	2.28852	5.12006	7.21551	2.74588
ENSG00000204991	SPIRE2	-1.82357	0.0800659	Down	5.22865	5.81465	5.47195	6.62033	4.78005	6.17636	6.18716	5.96455	6.94361	7.50055	7.53477
ENSG00000157093	LYZL4	-7.8854	0.00625333	Down	2	4.95931	2	2.59736	2.66619	2	3.18605	2.28852	7.05669	2.45305	5.88417
ENSG00000185567	AHNAK2	-4.20142	0.00389678	Down	3.11926	2.97689	2.34808	3.34417	3.74309	2.31909	2.88767	2.52885	6.77758	4.62412	5.03937
ENSG00000074527	NTN4	-6.3291	0.00191234	Down	2.73977	4.13381	2	2.59736	3.35896	2.31909	2.71162	2.52885	2.73904	8.12147	4.46292
ENSG00000168917	SLC35G2	-3.24914	0.0215528	Down	3.66776	5.20631	3.54104	3.01856	5.64869	4.31054	3.91193	3.95533	6.76876	7.47684	5.29292
ENSG00000233625	ENSG00000233625	-4.70354	0.00599782	Down	2.73977	4.28477	2.86282	2.59736	3.82503	3.69059	4.92391	2	5.09204	7.59167	6.78809
ENSG00000232884	ENSG00000232884	-2.55336	0.051376	Down	2.87766	3.96519	3.789	4.02775	4.45927	4.89455	5.24822	4.03542	6.54928	5.94378	6.30234
ENSG00000092345	DAZL	-3.4713	0.00716685	Down	3.50704	4.54624	4.26905	5.03233	4.78005	2.31909	6.0271	4.18339	5.27767	6.80386	6.98598
ENSG00000272865	ENSG00000272865	-3.96989	0.0149693	Down	2.73977	4.13381	3.54104	3.34417	4.40702	2.99289	4.44983	3.21929	5.77739	7.56942	4.40263
ENSG00000250831	ENSG00000250831	-5.25497	0.022189	Down	2	3.29415	2	2	2.83391	2.31909	2.71162	2.91499	3.41828	2.79732	4.20497
ENSG00000237285	HNRNPA1P2	-2.48165	0.045431	Down	3.50704	5.41713	3.39899	5.12006	5.04232	4.07658	5.75919	4.18339	6.21436	5.5021	4.77974
ENSG00000259088	ENSG00000259088	-1.91029	0.086714	Down	4.12087	5.65748	4.62863	5.20276	4.82057	4.31054	5.71317	4.18339	5.84612	6.30857	6.08935
ENSG00000258376	PAPLN-AS1	-3.53724	0.0618662	Down	3.66776	3.29415	2.34808	2.59736	3.56377	2.99289	2.71162	2	5.09204	5.54833	6.41345
ENSG00000246792	ENSG00000246792	-2.27388	0.0539641	Down	3.11926	4.76751	4.42379	4.35151	5.43046	4.44778	4.75249	4.84777	5.72361	6.53207	6.33497
ENSG00000261220	ST3GAL1-DT	-3.41424	0.0539641	Down	2.2234	3.29415	3.0645	2	4.04615	3.16202	3.64408	4.49803	5.41974	5.83609	4.68167
ENSG00000256442	ENSG00000256442	-2.90865	0.0527283	Down	2.73977	3.55407	3.39899	3.01856	3.56377	3.45038	3.91193	3.35034	4.41925	6.33518	5.38929
ENSG00000253263	ENSG00000253263	-2.94379	0.0294549	Down	2.87766	5.28006	3.24142	3.60966	4.73837	3.79719	4.44983	3.68431	5.00454	5.97796	5.67068
* Deseq2 median of ratios (count normalization for differential expression analysis)
