# Supplementary material for: SF3B1 mutation–mediated sensitization to H3B-8800 splicing inhibitor in chronic lymphocytic leukemia
Source: Life Sci Alliance. 2023 Aug 10;6(11):e202301955. doi: 10.26508/lsa.202301955 (PMC10415613; doi:10.26508/lsa.202301955)
Supplement: Supplementary file 5 [file LSA-2023-01955_TableS4.xlsx]

## Sheet: Hoja1
TableS4. Differentially spliced events between SF3B1 WT and SF3B1 mutant samples from the patients cohort (vast-tools).
GENE	EVENT	COORD	FullCO	COMPLEX	LENGTH	SCAFFOLD	START	END	STRAND	UPSTRM_EX_BORDER	DOSTRM_EX_BORDER	MINPSI_ALL	MAXPSI_ALL	PSIRANGE_All	MINPSI_GRPA	MAXPSI_GRPA	PSIRANGE_GRPA	AVGPSI_GRPA	MEDIANPSI_GRPA	MINPSI_GRPB	MAXPSI_GRPB	PSIRANGE_GRPB	AVGPSI_GRPB	MEDIANPSI_GRPB	DPSI_GRPA_MINUS_GRPB	PSIMARGIN_BETWEEN_GRPA_GRPB	PSI_GRPA	PSI_GRPB	PVAL_WILCOXON_GRPA_VS_GRPB	GENEID
EXOSC8	HsaEX0023542	chr13:37003495-37003517	chr13:37003007,37003495-37003517,37004477+37004516	S	23	chr13	37003495	37003517	+	37003007	37004516	0	57.47	57.47	13.44	57.47	44.03	29.6573	28.83	1.68	42.17	40.49	14.5668	13.11	15.0906	0	27.56,28.83,39.83,24.97,21.47,19.14,30.88,13.44,19.13,24.54,37.07,32.36,57.47,34.58,33.59	33.21,9.57,17.24,10.49,9.05,10.57,7.56,12.73,11.24,4.47,13.28,13.11,10.84,10.25,13.51,17.52,6.1,9.86,8.11,8.54,12.79,12.45,20.47,13.97,9.34,10.24,11.45,7.35,6.8,10.55,8.46,21.47,22.62,14.9,6.4,20.38,10.84,15.86,7.65,12.6,14.3,13.51,9.96,15.22,16.14,5.88,9.36,6.35,14.6,12.03,13.43,10.6,7.88,9.28,8.76,5.45,7.43,11.15,14.32,5.27,10.32,12.74,8.69,10.84,8.35,29.08,6.8,23.66,8.52,17.97,19.21,18.99,9.58…	2.46364e-07	ENSG00000120699
SACM1L	HsaEX0056105	chr3:45735246-45735373	chr3:45732151,45735235+45735246-45735373,45737583	S	128	chr3	45735246	45735373	+	45732151	45737583	0	100	100	70.59	98.07	27.48	85.782	86.67	22.35	92.96	70.61	66.2752	67.38	19.5068	0	93.46,91.58,77.55,90.91,86.05,91.87,96.77,77.56,98.07,87.63,83.02,80.33,86.67,70.59,74.67	61.9,70.87,67.86,55.93,83.33,53.06,52.94,58.33,86.67,68.63,67.44,81.89,64.71,81.16,74.09,60.21,58.79,71.65,64.44,71.78,79.06,78.95,65.14,75.38,79.8,67.11,68.13,69.74,60,59.21,65.96,81.98,66.18,65.33,67.74,68.71,80.39,67.33,70.37,82.39,56.73,77.39,70.07,74.89,73.05,68.69,63.64,88.24,75.68,70.51,60,54.59,84.11,86.8,69.29,59.01,63.83,66.3,64.15,75.57,76.07,89.95,69.44,64.91,69.41,77.55,50.88,57.38,7…	7.80019e-08	ENSG00000211456
THTPA	HsaEX0064917	chr14:23556753-23557034	chr14:23556343,23556485+23556743+23556753-23557034+23557039,23558695	S	282	chr14	23556753	23557034	+	23556343	23558695	0	100	100	18.52	42.44	23.92	31.5842	32.68	0	37.41	37.41	14.2581	13.33	17.326	0	42.44,23.08,33.33,33.33,32.63,32.2,32.73,41.94,37.04,26.19,18.52,25.58	0,11.11,15.38,13.04,13.04,18.37,14.89,6.25,21.43,14.71,17.39,16.57,14.29,18.31,8.38,13.29,9.8,15.15,13.3,11.11,11.69,22.22,20.41,15.03,10.92,18.64,19.15,20,7.69,7.46,13.33,37.41,25,22.63,21.13,12,11.48,11.69,12.87,16.83,11.39,14.49,16.48,12.5,8,13.16,16.46,12.5,9.86,17.95,18,11.67,12.73,18.1,14.67,12.7,12.5,16.3,22.22,11.11,18.52,5.45,22.22,21.13,15.25,11.11,22.73,14.89,16.98,11.54,23.08,19.15,5.…	4.11854e-08	ENSG00000259431
TAF2	HsaEX0063468	chr8:119794780-119794841	chr8:119795532,119794780-119794841+119794929+119794944,119793451	S	62	chr8	119794780	119794841	-	119795532	119793451	0	75.76	75.76	0	75.76	75.76	40.0593	37.42	0	24	24	4.82491	4.12	35.2344	0	55.56,60.66,45.16,27.5,38.61,75.76,32.35,34.69,36,40.74,36.23,0,55.56,22.01	11.11,2.04,13.04,3.7,5.56,7.69,3.85,7.14,5.26,0.84,4.13,9.43,4.88,1.33,5.62,10,1.59,10.89,6.54,3.3,7.69,7.55,3.12,21.74,6.38,4.92,1.41,7.32,12,2.7,2.65,6.54,9.09,0,2.7,6.67,3.45,2.33,4,5.88,0,3.45,2.63,4.17,1.41,9.09,4.62,5.41,3.03,1.89,11.11,13.21,2.08,4.95,8.33,1.12,5.26,4.55,4.76,4.11,0,5.56,2.86,0,4.76,12,5.56,0,2.44,8.33,8.57,12.2,15.38,8.77,8.11,0,8.11,7.14,2.63,4,8.33,2.56,5.08,24,6.67,0,0…	5.13922e-08	ENSG00000064313
ZNF862	HsaEX0074466	chr7:149852875-149853068	chr7:149850338,149852555+149852819+149852861+149852875-149853068,149859422	C2	194	chr7	149852875	149853068	+	149850338	149859422	0	65.22	65.22	32.31	60	27.69	44.385	44.085	0	42.42	42.42	18.124	17.965	26.261	0	44.35,39.67,47.02,43.82,45,60,34.55,60,48.72,38.6,55.56,38.46,32.31,33.33	18.92,16.28,25.58,3.45,23.6,14.29,27.27,20,9.35,13.64,17.83,15.03,23.08,20.39,25.69,25.75,25.61,17.79,21.57,9.2,19.54,13.98,24.32,13.61,16.2,19.64,17.39,15.38,17.65,17.65,17.81,16.05,20.51,17.42,18.64,16.46,18.58,15.92,9.38,26.67,17.57,16.5,20.29,15.29,22.34,14.29,16.55,18.46,16.67,22.12,18.52,20.28,13.87,22.33,17.37,13.4,12.94,15.43,18.86,18.62,14.29,26.61,16.67,22.22,24.32,20.63,16.67,34.55,14.…	6.0345e-10	ENSG00000106479
CRBN	HsaEX0017153	chr3:3153960-3154062	chr3:3154747,3153960-3154062+3154075,3153488	S	103	chr3	3153960	3154062	-	3154747	3153488	4.58	100	95.42	23.21	87.5	64.29	56.7547	62.5	5.39	86.67	81.28	39.3192	41.57	17.4355	0	37.19,31.25,71.15,83.16,81.43,62.5,51.46,72.66,71.28,87.5,36.36,42.22,62.96,23.21,36.99	56.25,48.15,40,70.49,44.83,50,86.67,44.19,35.19,40.26,43.66,53.54,51.59,42.53,28.24,70.21,27.52,48.05,23.95,48.57,43.54,39.78,53.85,29.85,56.6,31.98,60.68,75.34,43.33,31.25,56.96,50.88,63.89,34.6,68.93,61.29,52.69,48.97,54.67,47.21,26.32,53.62,30.2,59.34,54.7,30.37,32.42,53.49,58.33,38.61,16.98,43.26,63.7,57.5,55.06,51.55,32.35,76.47,52.24,50.91,45.71,50,43.75,41.94,50,55.56,59.38,49.02,51.52,53.…	0.00482382	ENSG00000113851
CCDC88A	HsaEX0013491	chr2:55297925-55298034	chr2:55299828+55299839,55297925-55298034+55298062,55296520+55296523	C1	110	chr2	55297925	55298034	-	55299839	55296520	0	100	100	19.42	74.66	55.24	53.5493	53.47	5.25	79.09	73.84	34.6224	34.12	18.927	0	53.47,70.95,74.66,44.11,45.96,50.26,60.24,61.48,19.42,50.43,67.54,35.59,62.98,45.26,60.89	31.54,9.8,36.05,37.57,44.77,37.28,51.47,17.53,30.32,43.13,28.64,24.7,33.15,30.03,23.36,16.92,35.08,33.91,30.77,23.85,14.39,37.28,26.17,36.84,20.4,33.57,31.36,36.55,23.01,32.12,34.33,33.91,43.12,29.14,41.61,25.36,48.59,29.79,15.94,34.47,27.54,32.95,28.57,37.27,30.21,44.9,5.25,32.5,29.77,40.17,36.96,6.16,6.86,40.51,31.86,38.03,29.76,24.65,30.7,26.98,34.03,44.36,35.37,28.12,30.63,29.35,46.56,30.95,2…	3.6846e-06	ENSG00000115355
TESPA1	HsaEX0033773	chr12:54983994-54984166	chr12:54984585,54983994-54984166,54974607	C1	173	chr12	54983994	54984166	-	54984585	54974607	0	67.06	67.06	30.29	67.06	36.77	46.61	50.79	3.03	45.22	42.19	23.1647	22.88	23.4453	0	53.76,34.66,35.74,33.58,52.31,30.29,46.2,54.17,52.09,53.65,50.79,54.62,67.06,32.39,47.84	17.46,20.22,35.16,30.79,45.22,28.37,10.95,26.34,32.47,8.19,30.67,26.89,28.65,20.06,10.56,34.65,23.61,25.55,21.47,36.89,27.24,28.81,29.79,23.09,18.86,29.89,29.63,16.45,32.75,22.35,25.25,19.68,32.18,32.69,33.64,25.07,24.97,24.85,21.3,21.18,17.76,15.44,18.18,24.41,20.35,17.11,27.57,41.2,26.36,20.86,23.31,21.79,17.65,12.33,26.68,19.84,26.36,39.62,13.81,30.13,3.45,33.77,30.48,37.34,30.42,37.36,16.6,16…	2.95166e-09	ENSG00000135426
ZCCHC7	HsaEX1044525	chr9:37165823-37165935	chr9:37162014,37165686+37165823-37165935,37302188	C3	113	chr9	37165823	37165935	+	37162014	37302188	0	61.2	61.2	28.69	60.18	31.49	44.4227	43.87	8.46	61.2	52.74	29.4033	28.62	15.0194	0	39.45,45.21,40.9,50.25,59.96,32.54,60.18,56.81,30.07,51.85,43.87,31.49,51.7,43.37,28.69	27.86,31.04,49.96,8.46,37.02,13.79,29.76,25.63,9.26,17.3,22.24,27.49,34.04,24.5,27.06,23.52,35.26,27.57,20.59,18.8,9.72,17.7,29.3,45.23,25.23,33.16,30.61,41.42,48.96,35.67,40.46,43.34,24.23,30.15,34.71,21.64,34.98,24.14,29.47,26.99,33.73,37.74,32.69,34.44,23.31,17.3,28.62,21.59,37.08,19.32,28.5,26.24,23.34,39.14,20.77,29.55,23.31,34.16,29.74,34,38.86,25.6,39.45,36.06,56.51,37.9,25.33,19.89,20.73,…	2.89725e-06	ENSG00000147905
NOL9	HsaEX1025910	chr1:6546310-6546390	chr1:6549571,6546310-6546390,6545180	C2	81	chr1	6546310	6546390	-	6549571	6545180	0	47.37	47.37	3.7	47.37	43.67	18.8736	15.895	0	18.11	18.11	2.12523	1.59	16.7483	0	15.79,8.05,25.23,13.86,16,16.36,3.7,10.95,22.03,47.37,27.54,41.46,6.67,9.22	0,0,0,0,0,0,0,1.89,5.26,3.33,2.13,0,3.85,8.2,2.94,0,1.64,7.69,3.51,0,1.75,0,0,2.94,0,0,0,0.88,0,0,1.54,7.96,0,1.41,5.08,0,2.52,1.54,0,1.41,3.7,0,0,0.9,4.76,1.64,0,2.7,3.7,3.7,2.86,2.22,1.54,2.86,2.2,5.66,0,2.7,1.03,1.59,0,5.56,0,0,0,0,3.03,0,0,0,7.32,0,3.03,0,3.03,5.88,4.76,3.03,0,5.88,1.64,1.89,0,4.35,2.04,0,4.35,0,4,1.18,1.82,0,3.85,3.57,0,4.35,3.12,0,2.44,4.55,1.96,0,2.5,0,0,1.41,1.89,0,0,3.23…	1.12548e-09	ENSG00000162408
MECP2	HsaEX0038494	chrX:154057743-154057842	chrX:154058399,154057743-154057842,154032552+154032557	C3	100	chrX	154057743	154057842	-	154058399	154032552	0	79.47	79.47	7.15	70.62	63.47	38.6657	40.88	0.93	79.47	78.54	23.4444	18.315	15.2214	0	41.37,27.76,40.39,32.92,7.15,15.01,42.17,46.5,8.06,20.85,50.83,70.62,68.56,69.13	19.57,30.92,20.7,11.49,13.23,25.23,9.02,17.65,44.8,24.04,11.31,13.97,8.88,22.59,9.07,26.87,9.8,20.3,11.89,7.79,6.49,8.35,8.86,3.09,11.11,19.59,20.9,20.23,17.81,9.58,18.24,11.84,10.36,10.56,18.85,6.95,7.54,10.6,8.57,15.89,14.29,10.91,9.37,8,11.88,25.71,0.96,33.47,11.1,19.56,9.27,3.92,4.92,17.49,23.28,16.58,13.06,5.58,10.69,5.5,7.98,10.92,11.57,14.78,23.35,5.31,16,12.88,10.83,12.35,11.11,6.49,9.03,…	0.0098956	ENSG00000169057
MECP2	HsaEX0038495	chrX:154056941-154057179	chrX:154057743,154056941-154057179+154057209+154057254,154032552+154032557	C3	239	chrX	154056941	154057179	-	154057743	154032552	2.78	88.21	85.43	8.84	78.37	69.53	51.0333	51.91	2.82	88.21	85.39	32.0291	26.7	19.0042	0	49.78,43.69,51.91,45.42,15.61,27.29,57.06,62.03,8.84,35.89,64.44,78.37,76.26,71.97,76.94	22.57,39.41,44.01,13.96,14.41,45.15,18.61,21.35,41.63,35.87,15.69,24.27,19.59,25.5,14.24,39.43,11.52,25.73,26.7,8.52,19.54,19.54,15.66,7.38,28.4,24.99,27.06,26.44,19.01,9.58,33.67,19.57,21.85,23.86,28.52,11.57,14.58,14.89,10.68,32.74,19.14,19.18,11.43,21.52,20.87,33.87,2.84,43.46,13.81,28.46,17.26,3.92,6.85,18.67,28.93,27.67,17.11,13.45,14.7,11.68,17.42,53.23,17.61,20.16,19.54,36.67,17.05,26.06,1…	0.00154917	ENSG00000169057
NAA16	HsaEX0041459	chr13:41320053-41320081	chr13:41318906+41318910,41320053-41320081,41320667+41320693	S	29	chr13	41320053	41320081	+	41318906	41320693	0	44.3	44.3	6.6	44.3	37.7	19.0547	15.77	0	24.13	24.13	3.75677	2.785	15.2979	0	44.3,6.75,12.5,15.77,42.61,18.84,17.09,30.92,9.58,9.78,20.32,6.6,15.01,12.89,22.86	0,0,0,3.08,0,0,1.95,6.74,4.02,3.08,1.95,0,0,0,13.72,4.47,0,2.58,4.02,0,0,0,13.22,2.62,4.35,3.21,3.34,4.23,2.16,0,4.6,2.61,1.74,10.2,7.36,3.7,1.77,2.76,3.08,6.74,0,1.45,4.42,0,5.6,0,13.72,3.14,0,0,7.72,4.53,2.22,4.47,1.66,2.1,6.21,1.86,3.49,0,9.58,0,0,0,7.72,0,0,0,8.55,0,0,0,4.23,0,2.16,0,3.08,7.85,0,2.5,0,6.89,2.86,2.16,6.06,1.23,0,3.92,3.65,0,4.02,0,2.58,7.1,2.22,0,0,3.08,1.57,0,1.51,0,3.65,0,4.…	2.57754e-09	ENSG00000172766
IKZF1	HsaEX1017559	chr7:50369522-50370320	chr7:50368065,50369522-50370320,50376533	C3	799	chr7	50369522	50370320	+	50368065	50376533	0.8	69.88	69.08	6.45	60	53.55	30.788	32.11	0.8	69.88	69.08	13.906	10.41	16.882	0	8.09,23.88,40.08,6.45,11.04,54.43,32.11,42.61,9.09,31.11,50.38,60,11.82,44.78,35.95	14.57,16.67,12.24,9.64,7.89,12.61,21.88,24.64,16.85,24.93,8.02,4.61,3.62,9.44,6.67,7.45,7.83,7.05,7.72,6.92,13.66,13.58,6.16,5.44,7.17,9.47,8.43,5.77,11.11,8.68,4,8.28,6.64,16.61,8.6,9.59,5.38,8.93,8.44,5.13,13.66,5.38,7.34,6.43,5.32,10.3,17.67,1.49,5.47,12.02,6.33,6.25,2.51,1.95,8.52,7.68,5.99,6.78,5.87,6.65,2.97,4.9,7.32,9.62,4.53,5.75,14.8,11.85,7.64,4.55,8.64,3.74,3.88,5.47,8.37,4.14,4.17,4.4…	0.000383584	ENSG00000185811
CCDC18-AS1	HsaEX1007381	chr1:93338965-93339043	chr1:93339357+93339472,93338965-93339043+93339128,93325895	C2	79	chr1	93338965	93339043	-	93339472	93325895	0	100	100	24.14	64.48	40.34	44.475	48.035	3.41	91.07	87.66	22.1182	20.845	22.3568	0	29.92,36.89,30.05,50.7,58.1,46.42,49.65,54.4,64.48,24.14	20.82,14.26,20.81,5.85,9.01,35.35,16.58,16.6,15.24,23.94,25.93,21.52,3.92,39.76,11.43,24.81,22.03,21.1,24.25,17.89,29.32,29.87,19.54,27.08,14.25,7.57,14.84,3.41,6.31,12.91,23.11,11.98,30.84,12,11.74,4.33,6.2,24.41,19.28,23.89,8.31,13.26,13.31,23.06,10.92,4.72,23.19,11.3,21.08,39.49,15.33,26.23,40.82,25.1,9.34,16.23,9.08,28.33,11.89,21.68,24.04,13.21,13.11,28.08,36.18,24.23,72.94,24.37,12.47,19.95…	2.39118e-05	ENSG00000223745
PARG	HsaEX1027039	chr10:49922547-49922665	chr10:49932096+49932100,49922547-49922665+49922669,49922419	S	119	chr10	49922547	49922665	-	49932100	49922419	0	100	100	30.43	72.88	42.45	59.328	61.9	6.45	85.82	79.37	39.876	40.9	19.452	0	66.51,64.27,45.3,68.5,67.78,72.88,71.43,61.9,68.82,51.58,54.02,56.41,53.68,56.41,30.43	74.36,55.2,21.21,61.35,24.53,62.01,51.88,49.47,28.85,46.34,36.61,45.21,28.96,47.06,22.71,53.09,55.86,70.27,36.21,42.61,24.73,39.75,52.94,26.04,68.83,77.56,61.77,41.72,44.21,27.27,39.1,16.67,35.06,41.41,48.34,25.42,40.16,27,47.46,31.9,52,46.24,49.5,44.59,20.99,49.17,65.33,60.85,55,32.4,60.47,53.57,52.14,43.4,37.89,55.64,23.65,46.02,55.93,38.74,21.17,22.42,58.97,21.51,36.33,40.67,59.07,61.03,20.69,…	1.62121e-05	ENSG00000227345
LINC01125	HsaEX0001135	chr2:97701154-97701304	chr2:97699136,97701154-97701304,97702669	S	151	chr2	97701154	97701304	+	97699136	97702669	0	100	100	58.62	100	41.38	92.4618	100	4.34	100	95.66	76.5855	97.83	15.8764	0	100,96.67,58.62,100,100,100,100,100,100,100,61.79	100,100,100,100,100,56.25,100,61.73,50.72,47.07,100,100,43.46,52.38,100,100,100,12.43,100,100,8.79,81.48,45.88,9.6,55.1,40.47,100,100,4.34,100,100,47.83,100,100,59.13,100,49.73,44.69,100,100,42.03,100,96.08,44.45,100,90.83,22.41,100,56.92,96.23,100,100,46.98,44.19,33.24,50,52.02,45.4,100,100,100,12.47,100,100,38.89,62.62,100,100,100,100,100,100,41.18,100,100,100,97.83,100,36.76,100,62.27,96,48,17…	0.0634799	ENSG00000228486
CTD-2516F10.2	HsaEX1010454	chr11:7504766-7504872	chr11:7512123,7504766-7504872,7469766	C2	107	chr11	7504766	7504872	-	7512123	7469766	0	100	100	20.24	100	79.76	86.373	96.3	0	100	100	68.8781	74.345	17.4949	0	95.58,94.52,83.02,73.35,20.24,100,97.02,100,100,100	75.02,58.08,82.61,7.9,14.97,42.37,55.59,10.46,65.79,68.45,71.18,78.81,95.18,100,97.62,76.22,88.39,76.41,13.27,12.39,71.76,71.43,66.68,94.37,7.55,100,90.32,12.11,96.45,38.97,94.37,35.41,88.76,96.15,15.14,95.4,12.72,72.48,90,20.27,87.93,93.55,91.3,11.92,33.6,54.76,98.29,75,69.24,63.66,23.93,63.49,63.23,76.92,100,88.8,55.03,100,73.78,73.78,92.31,79.66,91.71,75.02,86.67,47.11,87.76,56.29,71.84,97.94,…	0.00485009	ENSG00000251364
CTD-2516F10.2	HsaEX0001555	chr11:7457796-7457943	chr11:7461233+7461239,7457796-7457943+7457959,7450442	C2	148	chr11	7457796	7457943	-	7461239	7450442	0	100	100	0	100	100	76.942	90.485	0	100	100	61.1015	69.36	15.8405	0	87.62,92.73,0,80,33.33,98.11,96.48,100,88.24,92.91	23.08,66.67,100,63.24,17.07,20,83.24,77.56,67.89,76.74,85.64,25.98,75.41,100,76,77.83,80.92,81.82,75.48,82.61,67.23,85.82,56.36,80.1,84.62,33.33,50.94,86.39,72.73,81.82,88.37,84.04,90.88,73.08,63.41,79.65,68.47,59.52,92.31,100,55.1,67.17,66.74,80.05,100,77.38,78.95,73.08,86.75,0,13.04,0,33.29,76.92,100,64.57,16.67,88.89,68.25,86.67,51.35,76,92.7,57.58,55.93,87.58,89.01,76.92,15.69,60.92,82.61,11.…	0.00767395	ENSG00000251364
ERVK13-1	HsaEX1013432	chr16:2671024-2671231	chr16:2671345,2671024-2671231,2663407+2663430	C3	208	chr16	2671024	2671231	-	2671345	2663407	0	100	100	11.11	81.82	70.71	43.801	39.695	0	65.62	65.62	22.9069	22.77	20.8941	0	49.3,81.82,30.61,47.37,37.78,39.39,72.97,40,27.66,11.11	9.09,18.75,23.08,38.89,9.09,17.95,38.46,23.4,30.23,30.77,31.58,22.03,15.38,14.67,13.43,33.98,24.75,37.14,23.08,22.22,17.95,29.41,24.32,19.05,25,25,24.44,39.29,17.24,31.25,34.33,23.08,24.44,28.57,33.33,20.55,16.67,18.52,12.2,37.14,26.67,40,16.42,16.92,35.71,42.86,30.43,34.25,28.57,8.33,38.89,8.33,25.71,29.41,10.34,37.5,8.33,11.48,47.37,33.33,30,25.49,25,23.53,21.95,23.08,33.33,19.4,20,65.62,24.05,…	0.000357336	ENSG00000260565
MYO15B	HsaEX0041036	chr17:75601742-75601874	chr17:75601563,75601742-75601874,75602517	C1	133	chr17	75601742	75601874	+	75601563	75602517	0	60.99	60.99	9.11	60.99	51.88	36.2107	38.93	0	55.17	55.17	3.95049	3.38	32.2602	0	60.99,17.19,56.38,38.93,24.75,50.23,9.11,25.87,32.23,42.6,39.79,52.2,49.57,13.67,29.65	0,2.33,1.72,4.57,0,0,6.32,5.23,3.23,0,7.09,5.21,3.78,0.61,0,2.58,5,7.16,2.63,1.1,1.93,0.44,3.43,4.21,9.07,2.42,1.96,3.16,3.61,1.69,10.01,8.66,4.48,8.37,3.85,1.97,6.84,0,2.39,1.1,0.37,2,6.41,7.79,0,5.38,5.08,3.64,1.22,5.08,3.47,4.58,1.13,4.26,3.25,3.89,6.67,5.83,3.87,2.33,2.49,5.65,0,0,1.94,1.41,2.71,7.32,9.3,1.96,0,2.65,3.29,6.33,2.78,4.19,0,9.38,6.25,1.29,1,0,7.82,2.06,12.01,0,0.88,3.97,5.91,3.1…	2.22442e-10	ENSG00000266714
URI1	HsaEX0009929	chr19:29971193-29971227	chr19:29942664,29971193-29971227,29985223	C1	35	chr19	29971193	29971227	+	29942664	29985223	0	100	100	9.14	73.16	64.02	52.9655	57.68	0	100	100	37.4709	39.22	15.4945	0	57.68,49.89,39.8,68.53,69.96,73.16,63.95,53.52,68.2,28.79,9.14	36.1,54.83,61.4,54.11,37.88,29.4,38.82,35.6,51.5,41.28,49.8,48.64,52.8,46.16,53.96,34.98,28.93,45.01,38.02,68.14,44.26,52.72,44.69,30.42,36.92,42.05,49.82,43.02,30.68,51.77,46.28,48.37,44.04,42.41,53.01,38.36,39.73,52.89,54.88,53.12,23.16,26.97,55.64,79.71,31.78,41.27,73.41,52.28,41.49,29.19,51.87,49.43,41.88,43.53,54.63,53.26,43.21,100,39.07,37.27,28.02,59.96,76.56,71.58,32.23,36.02,71.48,53.95,…	0.00652247	ENSG00000105176
NUP58	HsaEX0044434	chr13:25319326-25319350	chr13:25315467,25319326-25319350,25320530	S	25	chr13	25319326	25319350	+	25315467	25320530	0	100	100	7.05	100	92.95	52.9527	52.56	0	94.19	94.19	35.5997	36.82	17.353	0	56.04,46.16,30.1,84.78,73.81,100,52.56,91.08,7.05,9.5,31.4	21.82,45.54,35.82,35.85,44.62,37.96,48.57,61,29.43,52.64,37.72,40.32,50.48,47.62,41.75,69.09,41.87,46.63,40,7.91,37.54,39.06,38.04,47.62,32.94,43.12,35.35,50.33,51.2,41.08,46.63,19.63,64.46,44.48,46.12,50.95,58.24,66.17,44.61,36.36,17.98,51.86,50.57,48.57,58.62,53.97,35.82,35.65,17.89,41.46,43.42,40.43,52.86,62.17,30.54,43.18,62,42.26,40.83,58.95,40.78,38.69,44.42,48.57,70.51,86.22,62.61,20.52,37…	0.0689793	ENSG00000139496
ZEB1	HsaEX0072566	chr10:31373018-31373173	chr10:31319292,31373018-31373173,31387124	C3	156	chr10	31373018	31373173	+	31319292	31387124	0	69.36	69.36	15.57	54.98	39.41	39.4557	43.61	4.08	56.71	52.63	24.4168	24.435	15.0389	0	43.81,44.59,52.54,43.41,37.25,54.98,45.91,47.83,21.17,42.36,51.39,15.57,27.68,23.89	25.08,20.35,12.52,19.45,34.95,26.68,19.43,14.71,10.18,21.95,28.31,38.35,28.03,21.41,18.88,26.4,16.39,23,16.4,41.82,22.76,20.49,21.11,13.95,22.37,21.26,34.15,36.42,16.6,43.91,22.87,24.92,24.83,40.83,22,20.02,16.35,36.57,32.58,42.11,27.29,21.11,30.53,32.05,32.4,36.91,20.78,26.53,9.97,20.45,25.29,25.07,26.84,20.28,29.16,17.9,30.58,28.76,26.52,27.54,18.29,17.45,28.09,18.5,17.71,34.28,34.21,39.15,23.5…	5.57338e-05	ENSG00000148516
ANKZF1	HsaEX0004609	chr2:219235474-219235585	chr2:219235312,219235474-219235585,219235708	S	112	chr2	219235474	219235585	+	219235312	219235708	4.01	96.07	92.06	30.18	88.91	58.73	65.0787	69.17	4.01	82.5	78.49	42.7689	45.74	22.3098	0	59.52,52.5,69.17,87.82,72.65,77.9,70.8,88.91,83.56,67.8,48.3,54.17,81.35,31.55,30.18	81.82,60.98,52,40.93,45.24,48.57,67.74,46.04,47.78,46.17,51.49,41.06,42.84,50.42,50.76,51.15,36.96,52.14,41.61,55.84,46.83,28.26,49.39,48.86,54.02,40.77,59.51,58.77,50.85,45.37,45.27,69.12,48.21,32.04,49.31,40.5,49.97,45.34,52.34,47.4,44.06,44.38,34.19,52.63,48.91,54.02,32.15,57.58,58.92,49.44,34.69,47.07,63.69,62.94,53.83,42.6,38.23,51.77,55.56,50.65,47.92,68.14,55.56,33.31,44.58,37.68,58.93,47.…	4.48276e-05	ENSG00000163516
ZFYVE19	HsaEX0072735	chr15:40812699-40812902	chr15:40810757,40812699-40812902,40813338	S	204	chr15	40812699	40812902	+	40810757	40813338	16.97	95.44	78.47	58.63	95.44	36.81	82.7453	85.62	21.92	95.08	73.16	63.943	63.565	18.8023	0	88.83,74.88,83.79,94.41,94.41,95.44,85.79,78.59,68.24,87.31,81.19,85.62,75.66,58.63,88.39	57.99,87.58,53.84,69.56,55.08,66.36,77.69,77.05,86.3,88.01,48.03,54.74,61.08,61.76,76.04,86.39,60.4,62.04,76.1,61.38,67.87,75.31,52.71,85.78,86.13,65.46,69.93,47.72,55.05,77.73,68.64,52.25,56.67,59.97,73.02,63.35,83.21,73.38,64.98,76.49,74.11,82.65,51.12,56.59,64.37,65.04,62.97,85.38,89.44,84.16,47.38,70.45,76.95,67.41,76.64,64.23,55.02,85.04,68.66,64.41,64.15,77.7,61.16,61.95,77.51,56.28,57.95,5…	1.22891e-06	ENSG00000166140
GUSBP11	HsaEX1016426	chr22:23700726-23700845	chr22:23705429,23700726-23700845,23699705	C3	120	chr22	23700726	23700845	-	23705429	23699705	2.63	95.91	93.28	52.57	95.91	43.34	74.9687	77.36	2.63	77.55	74.92	31.9165	32.23	43.0522	0	77.36,81.26,79.26,79.31,66.13,95.91,73.23,83.74,71.13,70.53,79.88,64.13,69.96,52.57,80.13	45.77,42.89,31.44,37.61,20.58,34.1,57.76,25.12,26.31,34.85,17.81,22.43,41.64,32.97,28.92,31.83,33.07,27.6,40.62,36.79,32.62,29.34,33,43.64,31.05,33.68,34.42,32.4,39.46,40.84,33.53,32,21.97,33.65,34.39,27.79,33.16,23.01,36.2,33.78,27.09,33.95,16.83,25.54,32.72,32.54,39.87,35.58,25.44,40.94,39.13,50.87,29.37,18.42,36.93,35.77,14.29,30.05,32.47,25.32,39.37,29.81,36.76,32.89,68.74,47.75,26.7,26.65,18…	1.35244e-10	ENSG00000228315
GCLC	HsaALTA0003607-3/3	chr6:53516109-53516240	chr6:53520778,53516109-53516217+53516222+53516240	Alt3	23	chr6	53516217	53516240	-	53516109	53520778	0	45.66	45.66	8.82	45.66	36.84	23.1653	19.89	0	16.96	16.96	0.313272	0	22.8521	0	19.39,11.06,28.81,27.94,18.48,12.66,45.66,42.79,19.19,8.82,19.89,20.68,29.17,13.6,29.34	0,0,0,0,0,0,0,0,0,0,0,1.21,0,0,0,0,0,0,0,0,0,0,1.39,0,0,0,0,0,0,0,0,0,0,1.35,0,0,0,0,0,0,0,0,0,0.8,0,1.33,0,0,0,0,0,0,0,0,0,0,0,0.96,0,0,0,0,0,0,0,0,2.86,0,0,0,0,0,0,0,0,0,0,0,1.12,0,0,0,0,1.75,0,0,0,0,0,1.66,0,0,0,0,0,0,0,0,0,0,0,0,0,0,3.7,0,0,0,0,0,0,0,0,0,0,0,0,0,0,1.85,0,0,0,0,0,0,0,0,0,0,0,0,0,0,0,0,0,0,0,0,0,0,0,0,0,0,0,0,0,0,0,0,0,0,0,0,0,0,0,0,0,0,0,2.07,1.36,2.07,2.93,0,0,0,0,0,0,0,0,3.6…	3.72238e-23	ENSG00000001084
NFYA	HsaALTA1000046-3/3	chr6:41079005-41079164	chr6:41073084,41079044+41079029+41079005-41079164	Alt3	39	chr6	41079005	41079044	+	41073084	41079164	0	62.5	62.5	0	62.5	62.5	30.9033	32.2	0	31.37	31.37	0.442037	0	30.4613	0	27.18,34.74,35.85,35,12.33,62.5,32.2,29.31,27.91,41.94,41.38,38.89,26.32,0,18	0,0,0,0,0,0,0,0,0,0,0,0,0,0,0,0,0,0,0,0,0,0,0,0.85,0,0,0,1.96,1.67,0,0,0,0,1.85,0,0,0,1.79,0,0,0,0,0,0,3.85,1.43,0,0,0,0,0,0,0,0,0,0,0,0,0,0,0,0,0,0,0,0,0,0,0,0,0,0,0,6.45,0,0,0,0,0,0,0,0,0,0,0,2.33,0,0,0,0,0,0,0,0,4.88,0,0,0,0,0,0,0,0.68,0,0,0,0,0,0,0,7.41,0,0,0,0,0,0,0,0,0,0,0.62,0,0,0,0,0,0,0,0,0,0,3.17,0,0,0,0,0,0,0,0,0,0,0,0,0,1.39,0,0,0,0,0,0,0,0,0,0,0,0,0,0,0,1.61,0,0,0,0,0,0,0,0,0,1.79,0,…	8.83499e-21	ENSG00000001167
PLXND1	HsaALTA1000197-2/2	chr3:129565898-129566029	chr3:129566527,129565898-129566017+129566029	Alt3	12	chr3	129566017	129566029	-	129565898	129566527	0	54.19	54.19	5.39	54.19	48.8	32.2987	30.08	0	32.61	32.61	1.88258	0	30.4161	0	44.64,41.79,15.28,29.32,13.89,41.77,48.48,50.46,22.59,30.08,28.95,31.72,54.19,5.39,25.93	0,0,0,0,0,4.62,0,5.82,4.97,5.39,0,0,0,2.2,0,1.54,0,3.03,0,1.76,0,5.7,0,0,1.31,0,0,0,0,0,0,1.33,0,2.2,0,0,0,2.42,2.69,0,0,4.62,0,1.17,0,0,2.28,0,0,8.44,2.94,0,1.47,0,0,0,0,10.56,0,0,6.06,0,5.7,2.15,0,0,0,0,2.36,7.46,2.55,2.48,1.23,0,0,0.68,0,2.2,0,1.54,0,1.18,0,8.09,0,4.41,0,0,0,0,0,3.13,0,4.41,4.62,8.44,0.59,4.11,2.13,0,0,0,0,0,1.94,0,0,0,0,0,10.11,0,4.85,0,0,5.45,0,0,0.96,2.62,0.61,2.02,0,0,4.85…	1.49511e-11	ENSG00000004399
RECQL	HsaALTA1000237-2/2	chr12:21474841-21474995	chr12:21475468,21474841-21474979+21474995	Alt3	16	chr12	21474979	21474995	-	21474841	21475468	0	81.28	81.28	10.61	81.28	70.67	41.2987	31.37	0	58.63	58.63	4.56279	4.065	36.7359	0	67.29,10.61,21.32,70.68,24.95,31.37,72.44,66.79,13.04,26.78,26.48,28.57,81.28,40.25,37.63	5.01,7.67,10.65,1.43,2.58,0,0,0,1.71,7.89,0,2.52,4.83,0,5.67,4.64,9.94,2.96,0.99,7,4.71,3.44,2.16,5.75,2.21,6.69,1.87,4.9,3.93,5.93,1.95,4.37,5.23,1.36,6.34,8.57,6.3,5.01,6.71,2.01,4.53,1.61,4.11,7.08,3.49,5.1,4.55,5.63,5.63,3.69,4.37,3.92,5.17,5.43,6.08,4.97,5.3,1.7,4.52,5.32,3.4,2.18,0,10.87,1.99,3.6,0,3.4,1.35,3.6,0,6.57,0,4.71,10.87,2.04,5.1,12.96,6.05,0,5.53,3.67,5.93,1.5,2.91,4.02,3.67,2.81…	1.63862e-10	ENSG00000004700
DVL2	HsaALTA1000298-1/2	chr17:7227655-7227711	chr17:7227977,7227655-7227711+7227783	Alt3	0	chr17	7227711	7227711	-	7227655	7227977	0	47.27	47.27	7.45	47.27	39.82	28.98	28.09	0	35.44	35.44	3.45468	2.7	25.5253	0	47.27,22.74,38.16,18.95,22.97,29.87,20,26.87,38.2,28.09,39.26,43.24,22.78,7.45,28.85	2.38,3.21,5.79,2.17,7.25,10.71,4,6.25,0.65,1.1,1.42,3.23,2.44,1.82,2.08,5.26,1.16,2.86,4.76,1.33,1.68,3.16,4.76,3.54,0.85,7.37,3.08,1.89,0,5.25,2.94,4.23,1,3.44,4.88,2.82,0,3.85,2.81,1.94,3.33,4.92,0,0.89,6.12,1.49,3.57,2.86,0,6.06,0,1.19,3.42,2.22,1.01,1.09,4.44,4.81,1.19,1.25,1.04,1.32,0,0,3.57,5.56,8,6.06,1.43,2.56,5.26,5.77,0,5,2.22,5.13,9.59,17.78,6.25,2.27,1.19,1.64,1.56,6.67,3.7,0,5,1.28,1…	1.72509e-10	ENSG00000004975
PHTF2	HsaALTA1000625-2/2	chr7:77893592-77893664	chr7:77840300,77893608+77893592-77893664	Alt3	16	chr7	77893592	77893608	+	77840300	77893664	0	39.39	39.39	6.7	39.39	32.69	23.4121	22.765	0	20.69	20.69	1.28964	0	22.1225	0	37.68,21.42,23.83,25.23,15.51,23.48,39.39,34.47,34.06,13.92,18.5,22.05,6.7,11.53	0,2.5,0,2.96,0,10.38,2.69,0,0,0,0,0,0,0,2.25,4.14,0,1.69,4.84,0,0,0,0,3.14,0,0,0,0,1.77,1.55,0,0.94,5.48,5.35,0,0,0,3.99,2.27,0,0,1.32,0,0,0,4.16,0,1.21,0,0,7.49,0,0,3.16,0,0,1.25,0,1.01,0,0,3.93,0,2.55,0,0,0,0,2.49,1.89,2.34,3.14,11.26,0,0,0,0,1.62,3.93,0,0,0,0,0,0,0,3.09,0,3.55,6.84,0,0,1.37,1.69,1.16,0,0,0,0,3.72,0,0,0,1.8,0,1.59,0,0,0,3.54,0,2.36,0,1.14,0,0,0,0,4.84,1.93,1.95,0,0,0.87,0,0,2.0…	1.73976e-11	ENSG00000006576
RABGAP1	HsaALTA1001369-4/4	chr9:122998576-122998631	chr9:122997361,122998621+122998603+122998597+122998576-122998631	Alt3	45	chr9	122998576	122998621	+	122997361	122998631	0	47.76	47.76	7.1	34.32	27.22	18.7162	15.46	0	24.62	24.62	0.942442	0	17.7737	0	21.19,24.04,15.46,34.32,27.59,8.01,22.63,32.65,14.69,9.91,7.1,12.5,13.22	5.93,0,0,0,0,0,0,2.7,0,0,0,2.35,2.62,0,0,0,0,1.29,0,2.62,0,0,1.95,0,0,5.41,3.06,0,3.28,0,3.4,0,1.1,0,2.86,0,0,0,2.62,0,0,3.06,0,0,3.74,6.27,0,0,0,0,0,1.7,0,0,0,6.34,0,0,0,0,0,5.1,0,0,5.75,0,0,0,4.83,0,0,0,0,3.4,0,0,6.34,0,0,0,0,0,0,0,0,0,2.04,0,0,0,3.67,2.04,0,0,0,0,0,0,0,0,0,1.8,0,3.28,2.78,0,0,4.67,0,0,0,6.73,0,2.09,0,0,0,2.55,0,0,0,0,0,0,0,2.62,0,0,0,0,4.17,1.1,0,0,0,0,0,0,0,1.95,0,2.11,0,0,0,…	6.89179e-13	ENSG00000011454
MVP	HsaALTA1063846-2/2	chr16:29830474-29830636	chr16:29820510,29830515+29830474-29830636	Alt3	41	chr16	29830474	29830515	+	29820510	29830636	0	61.4	61.4	31.03	61.4	30.37	46.3773	46.8	0	50.75	50.75	26.2115	26.39	20.1659	0	54.51,44.37,47.38,61.4,37.5,52.48,54.75,55.91,46.8,31.03,38.11,33.56,54.52,40.89,42.45	15.57,21.49,17.15,30.04,24.97,17.79,29.79,24.28,23.52,19.23,26.12,22.67,28.35,28.2,22.59,23.59,17.8,19.9,25.66,22.7,37.82,25.67,14.73,19.8,21.86,26.75,29.14,18.92,21.98,21.97,19.42,23.37,29.06,25.53,23.69,36.49,17.92,22.16,28.07,21.11,26.47,25.98,29.5,24.66,29.79,22.09,22.48,32.33,26.39,24.86,22.31,30.13,24.96,23.52,25.72,24.89,20.45,26.43,28.18,26.82,28.97,19.89,24.71,26.85,28.1,30.91,27.47,20.2…	5.33045e-10	ENSG00000013364
MRE11	HsaALTA1001808-2/2	chr11:94459408-94459598	chr11:94460936,94459408-94459581+94459598	Alt3	17	chr11	94459581	94459598	-	94459408	94460936	0	38.24	38.24	0.77	38.24	37.47	15.45	13.73	0	7.14	7.14	0.181903	0	15.2681	0	37.36,0.77,9.55,28.21,6,1.89,29.3,16.85,8.06,14.29,13.73,14.29,38.24,5.26,7.95	0,0,0,0,0,0,0,0,0,0,0,0.44,0,0,0,0,0,0,0,0,0,0,0.98,0,0,0,0,0,0,0,0.93,0,0,0,2.11,0,0,0,0.92,0,0,0,0,0,0,0,0,0,0,0,2.08,0,0,0,0,0,0,0,0,1.09,0,0,0,0,0,0,0,0,0,2.13,0,0,0,0,0,0,0,0,0,0,0,0,0,0,0,0,0,0,0,0,0,1.36,0,0,1.1,0,0,0,1.89,0,0,0,0,0,0,0,0,0,0,0,0,0,0,0,0,0,0,0,0,0,0,0,0,0,0,0,0,0,0,0,0,0,1.8,0,0,0,0,0,0,0,0,0,0,0,0,0,0,0,1.67,0,0,0,0,1.16,0,0,0.75,0,0,0,0,0,0,0,0,0,1.22,0.97,0,0.93,0,1.65,…	2.28445e-22	ENSG00000020922
VEZT	HsaALTA0009400-2/3	chr12:95270039-95270187	chr12:95266632,95270051+95270039+95269824-95270187	Alt3	12	chr12	95269824	95269836	+	95266632	95270187	0	100	100	53.85	89.49	35.64	74.3821	73.69	19.38	88.99	69.61	52.9769	53.85	21.4053	0	87.03,77.78,67.96,83.49,65.96,71.01,53.85,89.49,75.14,68,79.55,86.21,63.64,72.24	32.31,28.77,53.85,56,55.56,57.65,63.64,59.51,44.3,60.49,46.75,55.13,45.3,79.56,60.87,50,63.64,73.15,49.49,51.22,48.84,48.28,24.71,43.08,68.14,34.43,60.49,61.58,57.23,55.86,61.17,63.64,48.44,51.16,67.44,32.89,57.3,48.66,52.24,46.67,41.88,60,37.78,46.78,67.51,50,36.72,33.33,42.15,36.84,52.61,37.03,46.67,50.91,45.06,52.94,49.49,50.33,56.45,43.08,19.38,53.57,36.84,65.05,50,56.99,40.23,48.28,48.84,38.…	1.29635e-07	ENSG00000028203
BRD9	HsaALTA0000986-3/3	chr5:869245-869404	chr5:870473,869245-869360+869394+869404	Alt3	44	chr5	869360	869404	-	869245	870473	0	100	100	87.91	100	12.09	96.8143	98.04	10.53	97.89	87.36	47.7985	46.67	49.0158	0	100,99.15,94.91,100,87.91,98.21,100,89.66,97.87,95.92,97.22,100,94.55,100	57.14,42.86,28.57,28,60,62.5,54.17,36.11,35.29,31.25,36.84,36.84,53.33,47.83,58.82,21.88,52.17,50,43.75,37.5,42.11,38.89,37.5,33.33,28.57,81.25,47.37,10.53,38.89,64.71,50,47.83,27.27,31.82,33.33,88.24,41.18,47.37,70.37,25,12.5,60.53,45.83,42.11,66.67,25,41.67,52.63,40,50,42.11,36.84,57.89,36.84,43.75,58.33,46.67,65,54.17,33.33,88.24,26.92,57.89,31.58,97.89,50,72.97,65.22,62.5,25,52.17,64,95.24,35…	5.86263e-09	ENSG00000028310
TPR	HsaALTA1002917-5/5	chr1:186355635-186355785	chr1:186356286,186355635-186355687+186355709+186355719+186355768+186355785	Alt3	98	chr1	186355687	186355785	-	186355635	186356286	0	53.66	53.66	0	53.66	53.66	20.6213	18.87	0	15.79	15.79	0.435644	0	20.1857	0	16.95,27.84,16.36,35.23,13.71,0,53.66,32.14,19.74,8.7,21.21,18.87,27.78,8.89,8.24	0,0,4.35,0,0,0,0,0,0,0,0,0.76,0,0,0,0,0,0,0,0,2.08,0,0,2.04,0,0,0,1.3,0,0,0,0,0.93,0,1.56,0,0,0,0,0,0,0,0,0,0,0.95,1.32,0,0,0,0,0,0,0,0,0.76,0,0,0,0,0.99,0,0,0,0,0,0,0,0,0,0,0,0,0,0,2.04,0,5.65,0,0,0,0,0,0,0,0,0,0,0,1.16,0,0,0,2.74,0,0,0,0,1.45,0,0,0,0,0,1.08,0,0,0,0,0,0,0,0,0,0,0,0,0,0,0,0,0,0,3.92,1.19,1.04,0.75,0,0,1.19,0,3.03,2.13,0,0,0,1.52,0,0,0,0,15.79,0,0,2.56,0,0,0,0,0,0,0,0,0,0,1.04,0,0…	5.32078e-17	ENSG00000047410
LETMD1	HsaALTA1003189-1/2	chr12:51053812-51053860	chr12:51052207,51053812+51053778-51053860	Alt3	0	chr12	51053778	51053778	+	51052207	51053860	0	68.75	68.75	10.64	52.17	41.53	28.5786	27.54	0	41.18	41.18	12.8148	12.2	15.7637	0	24.53,12.24,44.44,20.45,40.62,35.48,21.95,16.18,52.17,28,35.29,31.03,10.64,27.08	11.76,17.39,6.9,30,8,11.76,10,12,18.37,14,14.58,11.84,12.77,14.55,19.72,13.24,15.56,18.92,6.12,17.54,11.94,17.53,9.43,16.92,6.93,14.29,7.46,12.82,6.25,16.67,6.52,13.79,20.31,12.39,15.38,13.64,10.87,16.98,18.75,24.53,9.38,8,15,25.4,13.89,15.69,10.39,15.38,10.71,23.08,5.88,18.64,16.42,13.25,20.34,8.97,21.43,25.42,13.64,18.52,33.33,26.09,15.79,10,25,4.17,11.76,20,18,19.35,15.62,6.67,13.64,11.76,12.5…	2.07798e-06	ENSG00000050426
NOP58	HsaALTA1003486-2/2	chr2:202297358-202297513	chr2:202295837,202297379+202297358-202297513	Alt3	21	chr2	202297358	202297379	+	202295837	202297513	0	36.48	36.48	9.12	36.48	27.36	18.086	15.37	0	9.03	9.03	0.249602	0	17.8364	0.09	20.32,22.82,15.37,25.91,13.41,9.28,36.48,30.14,10.18,12.59,11.19,19.97,20.39,9.12,14.12	0,0,0,0,0,0,0,0,0.51,0,0,0,0,0,0,0,0,0,0,0,0.21,0,0,0,0,0.23,0,0.36,0.26,0,0.41,0,0.38,0,0.33,0,0,0,0,0.33,0.26,0.5,0,0.17,0.21,0.3,0,0,0.75,0.35,0,0.29,0.61,0,0,0,0,0,0,0,0.23,0.26,0,0,0,0,0,0,0,0.63,0,0.58,1.28,0,0,0,0,0.73,0,0,0,0,0,0,0,0,0,0,0.45,0,0,0,0,0,0.37,1.01,0,0.27,0.54,0,0.4,0,0,0,0,0,0.78,0.8,0.25,0,0,0,0,0,0.53,0,0,0,0.27,0.5,0.74,0.35,0,1.63,0,0.18,0.49,0,0,0,0.23,0,0.16,0.17,0,1.…	3.09799e-12	ENSG00000055044
SOAT1	HsaALTA1003634-2/2	chr1:179350277-179350431	chr1:179348942,179350296+179350277-179350431	Alt3	19	chr1	179350277	179350296	+	179348942	179350431	0	43.89	43.89	10.09	43.89	33.8	23.6738	23.91	0	21.79	21.79	0.502064	0	23.1718	0	26.43,11.51,29.2,20.64,22.94,10.09,43.89,24.54,23.91,28.78,25.53,19.08,21.22	0,0,0,0,0,2.55,0,0,0,0,0,2.15,3.5,0,0,0,0,2.78,0,0,0,0,0,0,0,0,0,0,0,0,0,4.2,0,0,0,0,0,0,0,0,0,0,0,0,0,0,0,0,0,0,0,0,1.57,0,0,0,0,0,0,0,0,0,0,0,0,0,0,0,0,0,0,0,0,0,0,0,0,0,2.7,0,0,5.68,0,0,0,0,0,0,0,0,0,0,0,0,0,0,0,0,3.05,0,0,0,0,0,0,8.24,0,0,0,0,0,0,0,0,0,0,0,0,0,0,0,0,0,0,0,0,0,0,0,2.1,0,0,0.92,0,0,0,0,0,0,0,0,0,0.79,0,0,2.48,0,2.42,0,1.55,0,0,2.01,0,0,1.45,0,1.55,0,0,0,0,0,1.55,0,0,0,0,0,0,0,0…	1.36126e-18	ENSG00000057252
TARBP1	HsaALTA1003788-1/2	chr1:234448480-234448576	chr1:234450428,234448480-234448576+234448579	Alt3	0	chr1	234448576	234448576	-	234448480	234450428	15.34	84.02	68.68	40.28	84.02	43.74	59.0746	60.46	16.76	78.38	61.62	43.7895	43.57	15.2851	0	60.46,71.86,74.91,43.03,84.02,61.02,52.31,40.28,44.92,61.1,57.62,47.54,68.9	43.22,47.54,32.79,66.01,64.44,78.38,32.29,41.49,46.06,37.66,55.36,42.74,36.96,36.96,43.47,51.55,41.15,45.38,37.66,46.16,33.67,51.01,42.41,41.08,33.49,41.82,45.88,40.71,53.81,42.87,51.46,47.54,47.54,42.89,48.22,40.47,51.71,44.5,52.1,42.26,45.58,40.72,46.82,51.2,55.16,38.55,47.13,34.12,43.03,46.38,37.66,48.39,43.45,36.58,50.97,34.94,37.21,44.75,32.5,38.55,49.54,38.39,62,42.03,47.54,38.67,35.55,36.8…	8.73233e-05	ENSG00000059588
TNPO3	HsaALTA1004159-2/2	chr7:129005016-129005176	chr7:129014979,129005016-129005159+129005176	Alt3	17	chr7	129005159	129005176	-	129005016	129014979	0	100	100	5.83	53.72	47.89	30.176	28.03	0	30.49	30.49	3.95853	3.18	26.2175	0	50.65,28.03,33.25,29.45,16.21,19.68,22.49,27.39,24.34,34.94,44.59,53.72,51.55,5.83,10.52	20.31,4.91,5.39,0,4.32,0,0,4.32,0,1.18,1.72,0,2.57,0,6.34,5.99,5.26,4.91,2.92,0,2.16,4,2.35,4.5,4.28,0,0,5.14,0,0,1.52,1.32,0,5.53,6.95,3.13,2.02,0,3.47,3.09,1.94,2.19,5.79,4.79,4.49,0,3.72,2.96,4.15,5.49,0,4.09,5.14,0,3.27,1.52,1.5,2.57,3.66,4.41,19.76,0,20.5,0,7.98,4.23,0,0,6.34,6.74,0,0,5.49,4.05,3.49,3.36,0,6.53,0,0,8.72,4.15,3.18,2.4,2.7,2.57,1.58,3.49,11.02,6.74,12.62,4.66,1.27,3.09,4.98,0,…	5.20063e-10	ENSG00000064419
ZNF76	HsaALTA0009906-3/3	chr6:35290253-35290382	chr6:35287845,35290280+35290266+35290253-35290382	Alt3	27	chr6	35290253	35290280	+	35287845	35290382	0	60.38	60.38	0	60.38	60.38	24.8027	15.58	0	34.55	34.55	3.28642	3.03	21.5163	0	50.45,4.05,12.77,47.32,8.67,15.58,49.48,60.38,11.43,14.29,20.45,0,50.04,22.58,4.55	0,3.45,0,4.08,0,0,6.9,0,0,2.27,2.73,6.45,4.55,4.04,2.45,0.74,4,2.46,2.29,5.36,1.9,1.67,4.71,0.61,0,5.03,4.76,2.13,0.85,4.95,5.05,3.03,3.28,3.15,2.44,4.81,6.4,1.94,2.84,2.44,4.11,2.8,4.35,5.04,2.53,5.5,4.65,5.05,1.85,3.62,3.77,4.1,4.58,4.2,3.25,4.27,1.85,3.96,2.61,3.91,2.69,0.85,2.08,5.88,2.44,3.33,0,2.17,1.79,1.39,9.09,2.22,0,1.79,3.8,2.7,3.39,15.79,8.33,0,3.48,5.13,2,1.2,0,4.04,0,0.62,3.26,1.64,…	2.96542e-07	ENSG00000065029
ZBTB11	HsaALTA1004560-1/2	chr3:101654704-101654775	chr3:101656104,101654704-101654775+101654821	Alt3	0	chr3	101654775	101654775	-	101654704	101656104	0	48.1	48.1	0	48.1	48.1	16.0007	11.34	0	12.03	12.03	0.377883	0	15.6228	0	3.92,5.56,48.1,6.82,17.65,5,0,11.32,22.96,36.84,22.13,26.19,17.39,4.79,11.34	0,0,0,0,0,0,0.97,3.85,0,0,0,0,0,0,0,0,0,0,0,0,0,0,0,0,0,0,0,0,0,0,0,1.05,0,0,0,1.16,0,0,0,0,0,0,0,0,0,0,0,0,0,1.54,0,0,0,0.69,0,0,1.32,0,0,0,0,0,0,5,0,0,0,0,0,0,0,0,0,0,0,0,0,0,0,0,2.13,0,1.85,0,0,0,0,0,0,2.13,0,0,0,0,0,1.12,0,0,0,0,0,0,0,0,0,0,0,0,0,0,0,0,0,0,0,5.88,0,0,0,0,0,1.61,0,0.96,0.82,3.64,0,0,0,0,0,2.74,1.39,0,0,0,0,0,0,6,0,0,0,0,0,0,0,0,0.95,0.77,0,0,0.72,0,0,0,0,0,1.23,0,0,0,0,0,0,0,0…	3.92359e-16	ENSG00000066422
TRNT1	HsaALTA1005633-2/2	chr3:3146416-3146563	chr3:3144710,3146430+3146416-3146563	Alt3	14	chr3	3146416	3146430	+	3144710	3146563	0	100	100	26.09	70	43.91	49.629	50.105	0	62.5	62.5	19.1804	17.65	30.4486	0	29.27,70,46.88,35.48,62.07,64,53.33,26.09,46.67,62.5	30,21.05,12.5,42.31,11.11,12.5,45.45,19.23,4.35,12.5,24.14,11.11,11.11,23.53,18.18,29.17,6.67,14.29,20.69,9.52,4.35,38.89,15,18.18,8.33,5.71,31.25,23.81,21.05,15.56,17.5,35.14,4.17,25,9.52,42.11,21.74,27.27,15.79,9.52,13.64,26.32,17.65,15,20,18.18,24.44,17.65,12.9,32.14,47.37,5.88,12.5,9.52,0,31.03,23.53,20,19.35,13.33,11.76,26.32,16.67,20,15,2.86,17.5,24.14,15.79,11.54,21.15,28.95,0,16,21.43,10.…	3.72602e-06	ENSG00000072756
SDHA	HsaALTA0007550-2/2	chr5:256334-	chr5:254506,256351+256334-	Alt3	17	chr5	256334	256351	+	254506	256351	44.69	96.77	52.08	77.84	96.77	18.93	86.138	85.43	44.69	89.53	44.84	70.1539	71.07	15.9841	0	86.85,78.79,91.84,96.77,83.31,82.27,85.43,92.79,91.46,77.84,80.72,91.25,81.93,79.86,90.96	76.55,67.24,75.49,64.22,80.89,57.63,86.61,73.65,65.33,71.49,57.1,61.05,64.6,72.69,73.12,70.91,72.9,77.67,72.75,76.99,59.67,72.45,57.14,82.72,76.33,72.71,77.08,75.33,44.69,73.01,82.78,67.29,75.48,74.24,77.27,64.54,63.92,70.68,82.43,72.86,60.83,71.37,77.42,72.97,69.94,65.81,76.66,88.54,76.22,75.05,69.27,67.83,85.87,83.91,72.51,66.19,71.64,79,64.64,68.72,71.46,57.63,71.52,66.89,66.24,74.17,66.43,53.…	1.02034e-08	ENSG00000073578
ZNF37A	HsaALTA1063882-2/2	chr10:38095358-38095559	chr10:38095224,38095538+38095358-38095559	Alt3	180	chr10	38095358	38095538	+	38095224	38095559	0	100	100	21.43	66	44.57	41.407	41.05	0	57.89	57.89	24.2375	24	17.1695	0	32.26,38.78,21.43,53.52,41.67,41.67,40.43,66,47.06,31.25	21.74,25,18.37,32.14,40.74,12.77,33.33,21.43,30.95,12.5,21.43,21.05,20,18.75,11.63,16,41.67,20,37.84,20,28.57,12.5,26.53,25.81,21.74,17.86,15.79,21.74,25,27.59,35,20.45,33.33,20.34,18.52,16.67,29.41,27.27,21.57,23.81,29.41,27.66,28.57,20.69,17.24,32.43,11.76,21.74,31.25,39.13,23.53,27.27,33.33,18.18,26.32,25.53,28.12,27.27,4,24,25,11.54,18.75,45.95,11.11,38,9.52,20.45,26.32,41.38,15.79,25,21.62,3…	9.0585e-05	ENSG00000075407
DLG1	HsaALTA1006209-3/3	chr3:197065276-197065464	chr3:197065708,197065276-197065438+197065448+197065464	Alt3	26	chr3	197065438	197065464	-	197065276	197065708	0	66.7	66.7	22.58	66.7	44.12	53.0127	58.82	0	61.64	61.64	4.26549	3.405	48.7472	0	58.59,30.51,66.7,56.05,28.26,62.5,61.76,60.59,57.14,22.58,59.09,59.15,58.82,60,53.45	13.79,2.63,0,0,0,6.9,3.23,13.04,11.76,5.56,2.94,3.33,6.56,0,1.3,1.28,0,3.39,15.69,12.12,2.06,1.18,6.12,18.18,3.42,0,2.04,1.47,1.69,0,0,8.11,5.61,7.27,1.69,2.56,0,4.69,0,5.33,4.41,5.71,0,5.48,2.9,5.17,3.51,3.23,2.44,3.9,3.85,4.55,1.56,4.44,4,0.91,4.76,0,2.41,3.39,3.12,0,4,0,0,5,0,0,0,4.55,3.57,3.03,4.76,0,0,0,2.33,16.67,0,4.17,1.96,5.41,5.71,0,0,10.53,3.85,8.33,2.38,4.55,0,1.39,3.85,1.68,12.82,0,2…	1.07339e-10	ENSG00000075711
ANKRD13A	HsaALTA1006319-2/2	chr12:110011991-110012137	chr12:109999784,110012005+110011991-110012137	Alt3	14	chr12	110011991	110012005	+	109999784	110012137	0	29.93	29.93	4.58	29.93	25.35	18.2685	20.3	0	10.32	10.32	1.16296	0.77	17.1055	0	15.97,14.16,21.67,23.52,20.3,29.61,24.04,27.78,29.93,13.86,6.55,4.58,5.52	1.99,2.43,7.06,0,0,0,0,4.58,3.05,7.25,2.27,1.81,0,1.72,1.02,0.44,0.98,1.9,2.65,0,2.32,1.46,0,2.31,1.35,1,0.86,2,0.56,1.6,1.3,1.65,1.3,1.39,0,0.55,0,0.59,0.74,0.42,2.3,0,0.87,0.33,1.52,0.52,1.32,0.77,1.69,0.97,0,0,1.42,2.33,1.31,0.97,0,2.15,0.35,0.86,0.93,0,1.96,1.99,3.27,0,0,0,3.24,2.1,0,2.69,5.19,1.45,0,0.93,1.29,9.76,0,1.83,1.69,0,0.54,1.3,0,1.39,0,0.33,1.88,2.28,0.95,0.38,7.06,0,0,1.88,0.48,2.…	1.30468e-09	ENSG00000076513
SP140	HsaALTA1006851-2/2	chr2:230253316-230253405	chr2:230251061,230253334+230253316-230253405	Alt3	18	chr2	230253316	230253334	+	230251061	230253405	6.87	93.93	87.06	72.07	92.98	20.91	86.4973	87.31	6.87	87.84	80.97	61.8116	63.24	24.6857	0	84.26,92.98,92.64,91.17,88.66,91.81,82.95,84.4,87.31,72.07,92.38,87.84,79.69,82.72,86.58	50.79,59.46,68.34,64.73,69.53,61.86,62.97,54.84,54.79,63.24,61.13,66.28,79.53,70.19,58.95,69.78,67.37,66.84,59.74,63.38,60.29,63.66,59.86,79.04,51.41,63.7,60.44,73.01,61.62,72.73,70.51,87.84,68.59,68.8,57.12,60.97,72.89,61.05,70.18,67.67,65.17,67.74,66.78,67.59,64.73,75.59,48.09,67.95,68.19,57.58,67.37,72.35,70.78,71.58,68.51,49.51,54.89,74.84,64.62,74.14,66.48,67.37,56.34,67.37,64.07,78.32,74.3,…	4.17363e-10	ENSG00000079263
ZNF671	HsaALTA1007498-1/2	chr19:57722322-57722422	chr19:57723214,57722322-57722422+57722438	Alt3	0	chr19	57722422	57722422	-	57722322	57723214	0	53.19	53.19	2.5	53.19	50.69	20.7921	20.395	0	13.56	13.56	1.38243	0	19.4097	0	30.43,16.95,21.74,23.91,10.42,53.19,4.76,29.79,19.05,6.25,21.74,37.5,12.86,2.5	0,0,0,0,0,0,6.56,0,8,3.85,3.8,0,2.04,0,5.41,2.56,3.23,1.89,0,2.33,0,0,4.11,3.39,0,1.85,1.85,3.12,0,0,0,0,9.52,0,0,1.41,2.78,2,0,0,0,5,0,1.85,1.92,0,8.11,4.76,0,0,1.72,0,3.85,0,3.57,0,0,0,0,1.79,0,0,0,0,0,0,0,3.85,2.78,0,0,4.76,3.45,4.17,0,0,0,0,0,2.38,0,0,0,0,0,0,0,0,0,0,0,0,0,2.27,0,0,0,3.33,2.33,1.92,0,0,2.27,2.08,0,0,1.96,0,0,1.69,10.53,0,0,0,3.85,0,0,0,0,0,1.87,1.69,0.85,0,4.44,0,0,0.85,0,0,0…	3.03335e-11	ENSG00000083814
DDHD2	HsaALTA1007802-1/2	chr8:38238107-38238206	chr8:38237627,38238107+38238089-38238206	Alt3	0	chr8	38238089	38238089	+	38237627	38238206	0	37.87	37.87	7.69	37.87	30.18	23.306	23.33	0	18.18	18.18	2.54854	2.14	20.7575	0	37.87,21.09,22.22,24.37,28.12,18.37,33.33,27.84,14.49,28,23.33,9.07,7.69,22.22,31.58	0,0,0,0,2.94,4.92,5.56,0,1.82,1.12,1.39,1.72,2.78,2.3,2.21,1.05,2.11,1.14,2.53,1.82,1.23,2.04,4.35,1.8,1.31,2.46,0.81,1.63,1.56,0,2.08,2.68,1.18,2.2,4.39,3.66,1.12,3.1,2.44,1.02,0,1.12,0.79,3.05,0.71,1.74,2.4,3.03,2.86,3.25,4.3,2.47,3.28,6.25,3.41,1.58,1.16,0.93,2.44,2.94,3.21,0,2.94,0,1.46,1.82,0,2.08,0.9,1.37,2.44,2.02,0,4.29,3.23,8,4.11,5.88,4.17,2.41,2.08,1.83,2.47,0,2.6,3.12,3.57,0.8,0,2.25,…	1.09338e-10	ENSG00000085788
DYNLL1	HsaALTA0002706-2/2	chr12:120496402-120496547	chr12:120496216,120496416+120496402-120496547	Alt3	14	chr12	120496402	120496416	+	120496216	120496547	0	61.99	61.99	34.64	61.99	27.35	48.0414	47.84	0	59.3	59.3	6.55355	6.24	41.4879	0	54.23,35.8,52.53,61.99,34.64,46.41,54.84,47.38,54.18,48.3,49.28,45.95,41.5,45.55	7.09,8.99,7.49,6.21,8.47,5.12,5.89,6.35,7.15,2.56,7.64,5.64,9.74,8.09,3.8,5.64,6.32,5.29,5.5,6.61,9.54,6.59,3.6,4.86,5.01,6.73,4.38,4.66,3.74,7.25,5.42,3.55,6.27,7.77,9.48,4.83,6.54,6.55,5.08,5.02,3.14,6.02,7.93,6.31,5.8,7.7,3.34,8.92,9.52,7,3.74,4.04,10.16,6.82,7.01,7.88,6.99,4.67,9.94,5.83,7.88,7.02,3.52,4.22,2.51,6.38,3.35,5.96,6.24,7.87,2.31,4,4.36,10.83,12.45,7.12,10.49,22.37,7.57,1.83,7.76,…	5.47529e-10	ENSG00000088986
OAS1	HsaALTA1008486-3/3	chr12:112911036-112911225	chr12:112908824,112911098+112911051+112911036-112911235	Alt3	62	chr12	112911036	112911098	+	112908824	112911235	0	41.46	41.46	18.06	41.46	23.4	26.6847	24.83	0	26.83	26.83	0.919005	0	25.7657	0	25.18,36.62,22.02,24.83,27.27,19.92,41.46,36.23,18.06,18.06,24.36,36.36,22.58,28.57,18.75	0,0,0,1.74,0,0.51,0,0,0,0,1.67,0.91,1.42,1.33,0.85,0.99,1.84,0.67,0,1.01,0,0,0,0,0,1.47,0,0,0,0,1.59,0,2.82,7.02,1.85,0,0.62,0.85,1.71,0,0,1.05,2.16,3.03,0,0,0.54,2.38,0.88,0,0.79,1.14,0,0,3.51,0,0.85,0,0,0,0,0,0,1.72,0,0.55,0,0,0,0,0,0,0,0,0,1.15,0,1.27,0,1.25,0.6,1.35,1.86,0.5,0.6,1.52,0,0,0,0,0,0,0,1.24,0.38,4.05,0.86,0,0,0,0,0,0,0,1.49,0,0,2.15,0,0,0.85,0.85,0.83,0,0.88,0,0,0,0,2.17,4.76,0,0.…	1.03873e-12	ENSG00000089127
CIRBP	HsaALTA1009775-1/3	chr19:1273601-1273715	chr19:1272051,1273601+1273504+1273494-1273715	Alt3	0	chr19	1273494	1273494	+	1272051	1273715	0	80	80	12.82	79.78	66.96	39.66	40.3	0	75	75	11.7122	9.68	27.9478	0	47.52,34.38,37.74,12.82,34.29,50,79.78,14.63,45.83,28.57,47.5,42.86	3.45,11.11,10,6.9,5.88,10.81,11.76,26.09,3.57,15.38,8,8,14.71,6.67,4.55,3.08,8,5,4,15,5.56,14.29,5,17.86,5.26,6.67,25,7.98,11.36,5.26,4.35,11.76,4.17,17.07,25,6.06,18.75,5.88,0,7.41,11.76,3.23,9.68,15.79,12.5,10,0,0,11.76,4.35,3.57,1.79,10.53,0,14.29,0,12.12,0,5.71,21.43,8.16,19.35,20.59,3.7,11.83,0,11.11,4.26,8,9.52,41.18,0,23.33,27.27,48.08,18.18,75,0,13.33,15,12.5,12,17.39,33.33,0,13.33,5,15.7…	1.72239e-06	ENSG00000099622
POLRMT	HsaALTA1009824-2/2	chr19:618145-618316	chr19:618488,618145-618281+618316	Alt3	35	chr19	618281	618316	-	618145	618488	0	100	100	19.05	70	50.95	39.2309	38.71	0	73.68	73.68	21.0966	20	18.1343	0	38.71,19.05,40.62,40,70,30.56,30.43,33.33,53.57,41.94,33.33	9.68,11.76,3.45,45.45,15.79,25.81,5.56,23.26,36.84,6.67,34.62,17.65,2.63,19.23,23.33,12.5,9.68,31.58,13.33,20.83,21.54,35.29,23.26,22.22,23.81,25.64,24.49,19.57,14.29,73.68,17.39,19.3,23.08,14.63,28,28.12,15.79,33.8,15.69,34.35,10.53,13.64,21.05,35.29,25,38.46,13.64,20,18.75,53.33,24.14,20,26.92,12.5,20,11.76,33.33,13.33,22.22,18.92,34.38,29.63,30.77,32,10.53,28.57,0,10.53,15,20.83,12,3.12,21.74,…	4.58302e-05	ENSG00000099821
CDKL1	HsaALTA1010510-2/3	chr14:50341172-50341286	chr14:50342132,50341172-50341232+50341286+50341611	Alt3	54	chr14	50341232	50341286	-	50341172	50342132	0	33.33	33.33	0	33.33	33.33	17.8114	18.36	0	13.04	13.04	0.85695	0	16.9545	0	16.72,27.34,20,11.88,21.1,13.33,26.63,11.11,22.32,33.33,12.2,7.69,25.71,0	0,4.35,0,0,5.25,0,0,0,0.81,0,1.33,0,1.12,0,0,0,0,0,0,0,0,0.54,0,0,3.33,0,0,0,0,0.91,3.03,2.44,0,0,2.08,2.86,0,0,0,0,2.27,0,0,0,0.88,0,0,0,0,3.7,0.71,0,0,1.35,0,0,2.94,0,0,0,0,0,0,1.35,0,0,0,3.12,5.88,0,0,2.94,0,0,0,0,2.86,0,0,0,0,0,0,0,1.59,0,0,0,0,0,0,0,0,0,0,0,0,0,0,0,0,0,0,0,1.75,0,0,3.7,0,0,3.57,0,1.25,13.04,2.6,0,0,0,0,0,9.26,2.22,0,2.78,2.33,1.49,0,0,4.17,5.56,3.7,0,0,0,0,0,0,0,2.13,0,0,2.5…	4.18359e-12	ENSG00000100490
SNW1	HsaALTA1010619-2/2	chr14:77736971-77737095	chr14:77738778,77736971-77737075+77737095	Alt3	20	chr14	77737075	77737095	-	77736971	77738778	0	49.98	49.98	15.16	49.98	34.82	29.6333	27.16	0	25.16	25.16	1.21451	0.56	28.4188	0	49.98,15.16,42.11,17.65,23.08,18.18,34.9,23.08,27.16,28.57,46.24,39.27,27.08,21.15,30.89	0,1.41,0,4.04,2.26,0,1.45,1.04,2.44,1.39,0,0,0,0.52,0,0,0,0,0,0,0,4.41,2.78,2.06,0,3.06,2.56,0,0,1.41,0.9,1.32,0,6.78,0.6,2.17,1.23,0,2.99,0.83,0.83,0,0,0,0,0.76,0.71,0,0,0,1.23,0,0,0,0,0,0,0,0.68,0,0,0,0.94,2.17,0,2.06,0.99,0,0,0,0,1.41,1.41,1.23,0,0,2.17,0,0,0,2.6,0,0,0.44,0,1.1,0,0,4.58,0,1.79,0.94,1.92,0,0,1.83,2.91,0,0,0.79,0,0,0,0,4.55,0,2.34,0.79,2.11,0,5.77,2.1,0.76,0,0.98,1.35,3.52,2.93,…	4.02093e-11	ENSG00000100603
PCNX1	HsaALTA0006128-3/5	chr14:71013000-71013202	chr14:71011549,71013079+71013034+71013000+71012985+71012950-71013113	Alt3	79	chr14	71012950	71013029	+	71011549	71013113	0	100	100	16.15	61.66	45.51	33.6207	35.22	0	49.21	49.21	16.4461	15.62	17.1746	0	26.14,34.91,16.25,16.85,47.19,35.53,31.07,37.06,37.05,39.82,36.62,61.66,16.15,34.39	17.38,9.71,30.14,18.22,21.55,32.71,13.09,3.29,7.34,12.49,22.14,21.3,21.11,13.44,10.51,12.97,11.88,13.19,16.04,8.05,38.83,16.77,21.31,21.07,11.66,10.74,14.43,7.46,21.28,22.13,11.18,20.01,11.5,13.53,21.75,22.13,13.75,36.21,9.97,27.55,18.98,15.34,18.16,15.88,16.78,19.73,26.26,19.22,26.67,14,20.03,21.2,11.71,10.23,27.41,13,15.62,29.29,11.18,15.37,18.17,2.44,18.89,3.78,19.01,5.68,10.17,19.76,14.6,26.2…	1.24457e-06	ENSG00000100731
PSME2	HsaALTA1010830-2/3	chr14:24145858-24145911	chr14:24146208,24145858-24145896+24145911+24145921	Alt3	15	chr14	24145896	24145911	-	24145858	24146208	0	35.22	35.22	11.49	35.22	23.73	21.778	21.62	0	17.95	17.95	1.6002	0	20.1778	0	27.38,29.3,11.49,13.15,20.43,22.81,19.28,14.89,23.83,35.22	0,0,0,0,17.95,0,0,0,0,0,0,2.75,5.51,0,3.26,0,0,0,0,0,0,0,4.52,4.19,2.52,0,0,0,0,0,0,0,10.16,8.57,2.58,0,0,0,0,0,0,5.51,0,0,0,0,0,14.09,0,0,0	1.55811e-08	ENSG00000100911
NDRG3	HsaALTA1010985-2/2	chr20:-36653723	chr20:36656360,-36653701+36653723	Alt3	22	chr20	36653701	36653723	-	NA	36656360	0	66.67	66.67	11.11	50	38.89	23.15	18.955	0	8	8	0.458652	0	22.6913	3.11	19.37,12.77,30.43,34.21,18.54,22.58,11.11,18.2,50,14.29	0,5,0,0,0,0,0,1.92,0,0,2.22,3.33,0,0,0,0,0,0,0,0,0,4.35,0,0,0,0,0,0,0,0,6.82,0,0,0,0,0,0,0,0,0,2.44,0,2.63,0,0,0,2.09,0,0,0,0,0,0,0,0,0,0,0,0,0,0,0,0,0,5,4,0,0,0,0,0,3.58,0,2.86,0,0,0,0,0,0,0,0,0,0,0,0,0,0,0,0,0,0,0,0,2.17,0,0,0,0,0,0,0,0,0,0,0,0,0,0,0,0,2.33,0,0,2.63,0,0,0,0,1.67,0,0,0,4.55,0,0,0,0,3.85,0,0,0,0,0,0,0,0,0,0,0,0,0,0,0,0,2.38,0,3.97,0,0,8,0,0,0,0,0,0,0,0,0,0,0,0,0,0,0,0,0,0,0,0,0,0…	1.12208e-15	ENSG00000101079
NDUFAF5	HsaALTA1011117-1/3	chr20:13787312-13787352	chr20:13785290,13787312+13787178+13787175-13787352	Alt3	0	chr20	13787175	13787175	+	13785290	13787352	0	100	100	14.27	93.4	79.13	48.23	43.42	0	88.71	88.71	30.2836	26.845	17.9464	0	54.8,32.04,75.4,65.35,87.61,93.4,19.08,14.27,24.81,15.54	57.39,31.08,32.04,28.78,25.53,28.78,42.31,59.57,61.11,28,23.32,38.6,37.5,35.48,30.87,37.5,65.35,45.6,21.22,22.49,83.83,88.71,77.56,48.53,32.04,43,58.58,48.53,19.08,28.78,57.39,14.27,63.35,4.98,43,65.35,61.11,21.71,33.46,65.35,54.1,46.68,58.58,38.6,38.6,32.04,53.08,16.81,42.31,76.74,72.76,67.47,25.19,32.04,31.08,20.27,19.08,22.97,28.42,41.42,12.26,0,17.32,33.06,25.4,11.89,14.63,9.89,9.03,16.42,7.3…	0.0903885	ENSG00000101247
TTI1	HsaALTA1011249-2/2	chr20:38002628-38002793	chr20:38006197,38002628-38002776+38002793	Alt3	17	chr20	38002776	38002793	-	38002628	38006197	0	95.24	95.24	33.33	95.24	61.91	70.79	73.91	0	64.52	64.52	8.48524	6.46	62.3048	0	78.95,83.33,73.91,71.88,33.33,43.75,73.91,68.97,76.47,95.24,78.95	11.76,0,4.76,9.09,0,0,7.5,0,11.11,10.53,15.79,0,0,17.24,2.7,0,11.76,6.67,19.23,9.52,15.79,5,18.52,0,7.41,5.26,0,4.17,13.89,16.67,11.54,6.06,0,0,0,0,5.26,8.33,8.82,4.17,9.52,4.55,7.41,4.17,11.43,6.9,10.2,2.27,6.25,6.25,3.57,10.34,17.24,29.17,5.26,0,22.22,9.09,0,13.33,8.33,21.05,4.35,6.25,6.25,0,6.25,0,5.56,6.67,18.18,9.38,5,13.64,3.12,5,8.33,23.81,9.52,2.78,0,5.56,8.33,7.41,3.85,14.29,14.29,5.26,8…	3.04365e-08	ENSG00000101407
DHX35	HsaALTA1011284-3/4	chr20:39010260-39010404	chr20:39006356,39010282+39010280+39010260+39010171-39010404	Alt3	22	chr20	39010171	39010193	+	39006356	39010404	0	75	75	2.5	42.86	40.36	23.703	21.76	0	32.35	32.35	6.09901	4.55	17.604	0	27.78,16.63,25,18.18,35.29,42.86,14.98,35.29,2.5,18.52	20,9.38,18.52,6.67,18.75,4.17,3.33,8,8.33,7.49,4.35,0,11.76,23.08,0,8.7,20,0,7.14,13.79,5.56,5.26,0,3.23,6.67,19.05,5.26,10.53,16,8.7,6.67,3.85,19.05,11.76,0,4,23.33,10,9.38,3.33,0,8,14.29,13.04,5,0,0,12.5,0,0,3.85,9.09,0,23.08,5,13.64,6.25,9.38,5.88,0,11.11,9.52,4.55,5.88,0,6.9,4.76,0,0,14.29,13.04,0,10.51,0,5,9.09,0,10.53,6.25,32.35,2.44,25,12.07,11.11,5,0,9.99,3.7,4.55,0,0,0,12.82,8.57,0,4,4.1…	1.78438e-05	ENSG00000101452
RUBCNL	HsaALTA0001066-1/2	chr13:46372077-46372078	chr13:46377890,46372077-46372078+46372210	Alt3	0	chr13	46372078	46372078	-	46372077	46377890	0	91.44	91.44	27.6	63.74	36.14	46.3914	50.285	0	79.69	79.69	31.139	30.48	15.2524	0	33.54,27.6,28.72,34.92,56.43,56.04,43.95,58.37,49.88,50.69,54.88,63.74,34.41,56.31	30.48,50.37,31.22,29.06,33.01,3.76,30.3,19.08,33.78,28.5,22.92,25.32,27.85,9.39,26.8,22.44,14.65,29.41,28.31,27.73,33.19,34.1,18.44,32.86,37.13,33.46,37.8,33.56,14.25,36.14,34.36,39.51,35.84,19.91,18.8,28.22,20.42,30.78,22.96,33.18,32.19,34.37,27.14,41.89,34.56,46.18,39.03,25.29,25.63,38.73,28.7,34.54,32.33,26.94,26.03,34.2,29.94,36.58,35.79,43.69,16.1,33.41,26.23,33.93,29.53,45.11,16.18,20.16,24…	6.21475e-05	ENSG00000102445
PHKB	HsaALTA0006254-2/2	chr16:47463882-47463969	chr16:47461426,47463899+47463882-47463969	Alt3	17	chr16	47463882	47463899	+	47461426	47463969	0	72.49	72.49	20.61	72.02	51.41	50.9964	48.255	4.88	52.97	48.09	28.1443	27.815	22.8521	0	53.34,72.02,47.43,55.13,39.87,42.06,69.78,70.54,34.74,67.13,49.08,47.29,44.93,20.61	4.88,17.44,29.34,20.96,33.36,17.17,21.26,21.98,28.02,32.58,27.32,25.17,29.69,41.87,17.57,23.93,26.7,29.46,28.56,24.35,18.11,33.28,25.49,40.33,41.51,19.71,32.33,36.06,32.25,26.7,15.46,27.31,31.06,31.51,26.61,38.55,19.27,12.09,24.07,30.1,38.93,23.86,33.89,22.37,17.7,18.4,35.95,21.96,24.89,30.65,33.4,12.8,21.4,30.33,22,33.21,34.12,32.31,29.11,21.28,13.08,38.11,43.54,34.66,20.03,13.86,38.51,34.7,23.5…	4.34476e-07	ENSG00000102893
ACD	HsaALTA1011932-2/2	chr16:67658743-67658832	chr16:67658928,67658743-67658816+67658832	Alt3	16	chr16	67658816	67658832	-	67658743	67658928	0	80	80	33.33	80	46.67	50.0754	47.06	0	48.72	48.72	7.68776	7.14	42.3876	0	48.89,66.67,36,54.29,44.9,45.24,55,41.94,43.37,33.33,80,54.29,47.06	4.17,0,5.88,8.7,5.88,0,0,0,13.24,6.25,7.23,14.89,2.63,7.87,11.76,0,10.2,8.57,2.86,16.13,5.19,10,7.69,20,33.85,8.64,2,10.42,15.38,12.5,12.5,12.31,7.14,3.39,3.77,10.61,9.89,5.19,9.73,7.69,5.36,9.68,9.68,7.48,10.64,6.25,12.06,13.89,0,10,7.79,5.93,9.33,6.94,8.86,3.7,12,8.96,15.79,7.41,4.48,7.69,0,9.09,3.57,0,19.05,6.9,5.71,5.56,8.7,9.09,7.14,3.85,3.33,9.52,11.9,5.88,0,11.54,18.75,2.04,7.14,5.8,9.76,0…	1.76429e-09	ENSG00000102977
MTMR9	HsaALTA1012747-2/2	chr8:11319670-11319838	chr8:11316893,11319687+11319670-11319838	Alt3	17	chr8	11319670	11319687	+	11316893	11319838	0	68.71	68.71	0	50.66	50.66	25.4217	24.965	0	33.63	33.63	1.24621	0	24.1755	0	14.66,18.35,50.66,9.16,37.7,28.74,18.13,32.48,32,21.19,0,41.99	0,0,0,0,0,0,0,3.04,0,0,0,6.1,0,0,0,0,0,0,0,0,4.29,0,0,0,0,0,0,0,3.63,0,0,0,0,0,2.69,0,0,3.37,4.1,0,4.1,0,4.97,0,0,0,0,0,2.77,4.72,0,6.3,0,0,0,0,0,4.97,0,0,0,0,0,0,0,0,0,0,0,0,0,0,0,0,5.56,0,0,0,0,0,3.5,0,3.93,0,6.3,4.49,3.37,3.63,4.97,0,0,0,0,0,0,3.25,0,0,5.56,6.3,3.63,0,0,0,0,9.01,0,0,0,0,0,0,0,0,0,0,0,0,4.76,0,0,0,0,0,0,0,0,0,0,0,0,0,14.24,33.63,2.48,9.5,3.49,0,0,0,2.77,0,0,0,0,0,0,0,0,0,21.19,…	1.53944e-11	ENSG00000104643
ZNF862	HsaALTA0009930-2/4	chr7:149852861-149853068	chr7:149850338,149852875+149852861+149852853+149852819-149853068	Alt3	14	chr7	149852819	149852833	+	149850338	149853068	0	100	100	85.71	100	14.29	95.2683	95.24	6.67	98.31	91.64	39.2356	40	56.0327	0	100,92.45,100,95.24,87.5,100,100,100,93.75,95.24,85.71,93.33	25,43.75,26.92,50,42.11,12.5,44.44,33.33,26.67,23.81,38.1,36.84,55.56,70.59,42.11,73.33,43.75,20,31.58,63.16,50,40,10,51.72,31.25,72.22,33.33,50,41.18,11.76,29.41,6.67,40,66.67,45.83,98.31,22.22,60,26.67,18.18,18.75,50,14.29,23.53,40,50,44.44,33.33	2.1301e-07	ENSG00000106479
NSMCE4A	HsaALTA0005841-2/2	chr10:121974004-121974100	chr10:121974874,121974004-121974081+121974100	Alt3	19	chr10	121974081	121974100	-	121974004	121974874	0	86.67	86.67	42.22	86.67	44.45	66.3371	63.75	0	54.22	54.22	1.5767	0.735	64.7604	0	82.69,59.63,63.86,80.95,42.22,72.09,86.67,81.54,66.15,62.07,63.64,53.85,58.97,54.39	0,0,0,0,0,0,0,0,1.32,0,1.35,2.65,2.48,1.12,0,1.11,2.9,1.25,0.68,0,0.82,0,1.04,1.1,1.28,0,2.75,0,1.03,0.69,0.76,0,0,1.33,4,1.11,0,0.71,0,1.46,1.89,0,0.76,2.16,1.8,0,0.62,0.89,0,0,0,0.51,0,0.41,0,2.58,1.89,0,0.53,0.82,1.54,2.65,0,0,3.51,0,0,3.12,0,0,2.63,0,0,1.89,1.72,0,0,9.09,0,0,0.61,0,0,0,0,1.94,0,1.3,3.77,0,0,0,1.23,0,2.35,0,0,3.09,0.77,3.41,0,1.56,0.9,0,0.86,1.37,1.75,0,0,0,0,1.33,1.03,0,1.29,…	7.11948e-11	ENSG00000107672
TRIM37	HsaALTA1014804-2/2	chr17:59070823-59070968	chr17:59075647,59070823-59070947+59070968	Alt3	21	chr17	59070947	59070968	-	59070823	59075647	0	45.85	45.85	4.49	42.82	38.33	22.8369	19.2	0	26.01	26.01	0.757443	0	22.0795	0	20.25,42.82,18.35,41.14,17.26,19.2,26.08,16.65,27.89,7.99,4.49,16.95,37.81	0,0,7.4,0,0,0,0,0,0,0,0,26.01,0,0,0,0,0,0,0,0,0,0,0,0,0,0,0,0,0,0,0,0,0,0,0,0,0,0,0,0,0,0,0,0,0,0,2.88,0,0,0,0,0,0,0,0,0,0,0,0,0,0,0,0,6.55,0,0,0,0,0,0,0,0,0,0,0,0,0,0,0,0,0,0,3.86,0,0,0,0,0,0,0,0,0,0,0,0,0,0,0,0,0,1.73,0,0,0,0,0,0,0,0,0,0,0,0,0,2.95,0,5.43,0,0,0,0,0,0,0,0,0,0,0,0,0,0,0,1.97,0,5.07,0,5.31,0,15.3,5.51,3.21,0,0,3.62,2.88,0,0,4.47,0,0,0,0,0,0,0,9.71,0,0,0,0,6.38,0,0,0,0,0,0,0,0,13.0…	4.9032e-19	ENSG00000108395
TRIM37	HsaALTA1014809-2/3	chr17:59001598-59001741	chr17:59012328,59001598-59001714+59001741+59001755	Alt3	27	chr17	59001714	59001741	-	59001598	59012328	0	100	100	0	60.31	60.31	27.109	25.92	0	25.09	25.09	8.53439	7.43	18.5746	0	24.55,27.18,25.84,45.13,0,12.77,60.31,33.64,15.67,26	5.49,0,0,12.28,15.63,0,0,6.06,4.38,0,13.62,14.42,23.6,11.25,20.22,13.67,8.4,10.11,18,4.05,4.38,3.5,14.9,4.23,3.69,13.67,4.41,5.18,10.49,13.41,5.51,3.67,0,10.77,16.77,10.53,17.55,9.36,12.13,14.92,0,8.45,5.24,9.36,5.86,11.82,3.71,5.53,0,9.13,4.43,11.92,20.01,11.16,24.05,8.59,2.95,12.68,6.8,7.24,0,6.09,0,21.8,0,4.38,6.81,18.85,0,0,11.25,9,18.48,21.73,8.04,8.06,5.62,0,15.96,3.98,0,3.77,12.16,8.06,5.2…	9.80891e-05	ENSG00000108395
CAMTA2	HsaALTA0001447-2/6	chr17:4982089-4982175	chr17:4982757,4982089-4982160+4982175+4982216+4982227+4982245+4982485	Alt3	15	chr17	4982160	4982175	-	4982089	4982757	0	52.56	52.56	20.17	52.56	32.39	35.0413	33.56	0	46.73	46.73	13.209	11.55	21.8323	0	22.4,30.55,35.16,43.73,20.17,36.56,32.6,33.56,31.74,29.46,40.23,42.08,27.2,47.62,52.56	10.01,3.21,4.55,13.82,14.24,23.33,21.46,11.84,15.84,8,20.03,10.42,9.19,2.62,8.76,11.02,18.78,7,14.63,3.82,9.62,13.5,5.99,9.52,9.1,26.96,18.56,11.16,6.57,16.3,13.63,5.3,14.95,13.77,14.31,10.8,13.93,11.42,26.3,11.32,12.05,5.61,6.07,9.72,11.3,14.69,5.18,7.1,22.76,9.27,3.11,12.63,8.54,9.86,9.97,11.19,12.84,12.59,13.22,11.7,10.44,6.75,15.77,18.1,12.26,7.24,10.04,19.5,9.52,7.65,4.33,9.89,9.58,17.21,10.…	2.3842e-09	ENSG00000108509
DRG2	HsaALTA0002657-3/3	chr17:18104544-18104681	chr17:18103889,18104623+18104560+18104544-18104681	Alt3	79	chr17	18104544	18104623	+	18103889	18104681	0	34.25	34.25	6.52	34.25	27.73	19.57	21.52	0	30.25	30.25	1.81142	1.39	17.7586	0	22.5,21.05,21.52,14.52,9.68,34.25,9.76,22.22,30.28,12.5,32.56,12.5,21.74,6.52,21.95	0,3.23,0,0,0,0,0,0,0.89,2.56,2.17,0,2.56,0,2.27,1.35,0,1.54,0.81,3.12,0,1.18,0,1.39,0,0,1.01,1.79,0,4.23,0,0,1.02,2.27,3.45,1.72,5.88,1.39,1.23,2.56,1.28,1.33,1.54,1.6,1.63,1.32,0,0.86,7.5,0,0,4.29,0.84,0.9,2.31,4.26,0,0,2.15,2.41,1.06,3.66,0,7.32,0,0,3.7,0,0,2.22,0,2.08,3.7,0,0,0,5,4.17,1.54,2.22,0,0,0,0,2.7,2.47,4.76,2.56,1.52,4,0,1.11,0,1.59,1.32,2.22,5.66,3.95,0,3.92,0,0,1.06,1.28,3.41,2.04,0…	6.9388e-11	ENSG00000108591
SMURF2	HsaALTA1015106-3/3	chr17:64578492-64578594	chr17:64580789,64578492-64578571+64578576+64578594	Alt3	23	chr17	64578571	64578594	-	64578492	64580789	0	44.44	44.44	10.53	44.44	33.91	26.5033	25.81	0	19.78	19.78	0.505625	0	25.9977	0	38.03,22.68,30.3,33.33,20,21.74,25.81,44.44,37.93,20,14.63,29.73,10.53,26.56,21.84	0,4,0,0,0,0,0,0,0,0,0,2.25,5.66,2.5,0,0,1.27,0,0,0,1.79,0,0,0,0,0,0,0,0,0,0,0,0,0,6.12,0,0,0,0,1.72,0,0,0,0,0,0,0,0,0,0,0,0,0,0,0,0,0,0,0,0,0,0,0,0,0,0,0,0,0,0,0,0,3.85,0,0,2.94,0,0,0,0,0,0,0,0,0,0,0,1.35,0,1.37,3.17,0,0,0,0,0,0,0,0,0,0,0,1.45,0,0,4.76,0,0,6.06,0,0,0,0,0,0,0,0,0,0,1.64,0,2.41,0,0,0,0,0,0,0,0,0,0,0,0,0,0,3.33,0,0,3.12,0,0,0,0,0,0,0,0,0,0,0,0,0,0,0,0,0,2.17,0,0,0,0,0,4.55,0,0,0,0,0…	8.88269e-20	ENSG00000108854
NFKB1	HsaALTA1015253-2/3	chr4:102584737-102584820	chr4:102582957,102584754+102584737+102584682-102584820	Alt3	17	chr4	102584682	102584699	+	102582957	102584820	0	32.04	32.04	2.46	32.04	29.58	17.3607	19.385	0	14.44	14.44	0.271345	0	17.0894	0	21.62,23.06,17.5,31.25,3.31,20.45,32.04,26.59,2.46,5.16,9.59,18.32,23.78,7.92	0,0,0,0,0,0,0,0,0,0,0,0,0,0,0,0,0,0,0,0,0,0,0,0,0,0,0,0,0,0,0,0,0,0,0,0,0,0,0,0,0,0,0,0,0,0,1.56,0,0,0,0,0,0,0,0,0,0,0,0,0,0,0,0,0,0,0,0,0,0,0,0,0,0,0,0,0,0,0,0,0,0,3.53,0,0,0,0,0,0,0,0,0,0,3.03,0,0,0,0,0,0,0,0,0,0,0,0,0,0,0,0,0,0,0,0,0,0,0,0,0,0,1.61,0,0,0,0,0,0,0,0,0,3.31,0,0,0,0,0,0,0,0,0,0,0,0,0,0,0,2.41,0,0,0,0,0,0,0,0,0,0,0,0,0,0,0,0,0,0.74,0,0,0,5.04,0,0,0,0,0,0,0,0,0,0,3.65,0,0,14.44,0,12…	2.63274e-28	ENSG00000109320
DHX15	HsaALTA1015365-3/4	chr4:24537051-24537173	chr4:24540108,24537051-24537144+24537165+24537173+24537352	Alt3	29	chr4	24537144	24537173	-	24537051	24540108	11.11	100	88.89	58.62	94.59	35.97	81.2131	84.27	21.87	95.83	73.96	62.8977	62.5	18.3154	0	66.67,58.62,88.53,94.59,89.47,91.91,70.63,84.27,73.68,83.09,92.94,69.7,91.67	48.65,60,86.67,82.26,46.09,70.59,69.57,46.15,65,75,39.33,48.76,66.67,38.46,42.86,70.79,48.44,63.64,61.54,47.62,48,51.28,59.38,57.14,64.71,56,63.64,70.64,56.73,78.27,60,57.14,72.02,62.96,71.43,80,58.86,70.59,55.17,70.18,53.76,88.57,90.51,56.89,55.26,53.85,92.71,80.28,57.84,57.14,51.61,62.86,57.38,73.81,95.83,62.5,69.7,43.48,70.59,87.35,68.42,52.44,58.82,82.93,62.81,51.22,91.3,70.2,57.14,68.36,66.1…	8.50738e-05	ENSG00000109606
SEPSECS	HsaALTA1015371-2/2	chr4:25156856-25156997	chr4:25158953,25156856-25156974+25156997	Alt3	23	chr4	25156974	25156997	-	25156856	25158953	0	100	100	12.01	100	87.99	67.122	80.955	0	37.5	37.5	2.73525	0	64.3868	0	80.09,52.17,81.82,94.12,65.35,100,85.95,86.67,12.01,13.04	0,0,3.34,0,0,6.26,4.55,4.76,0,0,7.41,3.33,0,0,4.76,0,0,9.11,2.78,17.71,0,0,0,6.9,4,0,5.56,0,0,0,10.01,4.55,0,4.88,8,0,5.56,0,4.35,0,0,0,0,0,0,5.26,0,0,2.86,0,0,0,7.7,10.53,0,0,0,0,3.7,4.77,0,0,0,3.03,8,4,0,0,0,10.81,0,0,3.85,0,0,4.76,11.54,0,5.56,6.67,3.85,0,2.27,17.65,4.17,0,0,0,4.61,3.49,0,3.13,5.91,2.63,0,0,4.36,0,0,0,8.33,0,37.5,4.35,0,0,0,0,6.67,5,0,3.45,0,0,0,0,0,0,0,0	1.65365e-08	ENSG00000109618
ATG2A	HsaALTA1015551-1/3	chr11:64908991-64909125	chr11:64909271,64908991-64909125+64909145+64909150	Alt3	0	chr11	64909125	64909125	-	64908991	64909271	0	48.87	48.87	10.8	48.87	38.07	27.7542	26.51	0	23.6	23.6	1.72344	0	26.0307	0	36.84,26.88,44.62,26.14,17.97,48.87,10.8,15.58,19.5,47.39,27.24,11.22	2.64,0,0,5.41,0,0,0,0,2.45,6.63,0,0,0,2.71,0,0,5.71,0,0,0,0,0,0,0,2.24,0,3.03,0,3.03,0,3.21,0,0,0,0,0,5.87,2.78,0,2.86,0,0,0,2.45,2.64,2.94,0,0,5.27,3.55,0,2.1,0,0,0,0,0,0,11.4,0,0,0,0,2.34,0,0,0,0,0,0,5.41,0,0,0,0,0,3.43,0,0,0,0,0,1.41,0,5.87,7,0,3.12,0,0,2.06,0,0,0,0,4.67,0,0,0,10.26,0,0,0,0,0,0,0,0,2.64,0,0,0,0,0,0,4.9,0,0,0,2.74,0,0,0,0,0,2.29,0,1.87,2.71,0,1.27,0,3.03,4.9,0,0,0,0,2.78,0,3.81…	5.49298e-11	ENSG00000110046
FOXRED1	HsaALTA1015576-3/3	chr11:126273316-126273454	chr11:126273079,126273339+126273336+126273316-126273454	Alt3	23	chr11	126273316	126273339	+	126273079	126273454	0	51.47	51.47	0	45.94	45.94	29.1914	29.085	0	36.35	36.35	7.38555	5.87	21.8059	0	42.85,7.92,43.63,36.01,35.71,40.95,23.69,26.48,45.94,24.6,25.09,31.69,0,24.12	23.78,0,22.9,0,9.59,0,5.87,11.29,0,7.04,10.54,13.84,8.79,10.54,0,0,0,3.53,3.53,4.07,7.82,16.17,7.73,24.71,5.16,6.04,12.76,7.37,0,13.16,0,0,4.92,2.72,4.6,0,2.3,2.58,9.89,11.71,0,7.14,4.5,2.52,0,3.03,0,5.04,0,6.89,6.82,3.65,3.41,10.54,8.12,7.68,2.35,3.21,5.56,8.12,14.03,3.92,0,15.77,0,0,4.23,12.64,15.77,5.04,0,8.12,16.42,9.17,1.83,0,0,0,4.07,0,4.32,0,4.6,0,0,13.58,2.86,3.11,9.04,3.41,0,3.65,4.41,13…	4.28856e-07	ENSG00000110074
PDHX	HsaALTA1015735-2/2	chr11:34947493-34947603	chr11:34931484,34947506+34947493-34947603	Alt3	13	chr11	34947493	34947506	+	34931484	34947603	0	45.64	45.64	4.58	45.64	41.06	22.1564	19.65	0	21.2	21.2	1.23776	0	20.9186	0	25.52,19.44,19.65,21.9,9.52,26.72,4.58,19.2,37.69,13.86,45.64	0,0,5.09,0,0,0,0,3.77,2.77,2.62,4.28,1.5,0,0,0,0,3.05,1.66,0,0,0,0,0,0,0,0,0,0,2.32,2.4,0,0,0,0,0,0,0,3.05,2.08,0,0,0,0,0,11.61,0,7.65,0,0,0,1.13,2.12,0,0,1.52,0,2.4,0,0,0,3.05,0,0,0,0,0,3.99,0,0,0,0,0,0,0,0,0,2.41,0,0,0,0,0,0,2.89,0,0,0,0,2.95,0,0,0,3.17,0,2.18,0,1.56,2.54,0,0,0,0,0,0,0,0,0,8.17,0,0,0,5.73,2.54,1.45,1.33,0,0,0,1.4,0,0,0,0,0,1.66,0,2.51,0,0,5.95,0,6.21,0,0,0,0,0,5.41,0,0,0,0,0,0,…	1.05657e-10	ENSG00000110435
ACCS	HsaALTA1015743-2/2	chr11:44077279-44077376	chr11:44075592,44077323+44077279-44077376	Alt3	44	chr11	44077279	44077323	+	44075592	44077376	11.4	100	88.6	60.69	86.07	25.38	70.1091	69.14	20.47	87.28	66.81	54.6973	55.48	15.4118	0	70.38,68.76,63.33,86.07,74.05,69.14,75.24,67.31,75.54,60.69,60.69	54.77,33.98,72.02,42.81,59.67,45.82,55.56,65.7,67.31,45.55,51.79,65.87,50.72,63.83,56.07,55.07,62.64,63.18,62.78,54.57,67.31,59.38,47.2,53.85,54.89,60,43.13,52.34,49.7,67.31,61.17,66.68,50.72,51.79,56.89,62.75,58.21,62.17,60.69,57.61,55.26,50.72,57.23,55.26,60.69,52.72,65.37,63.53,57.85,66.36,55.86,50.72,58.6,66.56,55.07,67.31,53.35,59.67,38.78,37.52,60.16,40.7,41.73,46.55,64.13,50.72,65.52,67.31…	1.06663e-05	ENSG00000110455
TMEM14C	HsaALTA0008747-3/6	chr6:10724556-10724633	chr6:10723241,10724576+10724570+10724556+10724497+10724490+10724422-10724631	Alt3	20	chr6	10724422	10724442	+	10723241	10724631	0	100	100	23.27	59.48	36.21	45.1136	47.45	0	29.29	29.29	1.98635	1.69	43.1273	0	47.45,44.09,53.51,53.24,23.27,38.81,48.33,59.48,56.25,39.13,32.69	2.35,1.28,3.42,1.74,3.39,2.17,1.6,0,2.09,7.89,0.43,2.58,1.83,1.4,1.86,1.35,0,1.68,0.84,0.82,0,3.52,4.62,0,2.76,1.41,3.91,1.21,0.26,0.61,3.29,0.44,1.72,1.62,0,1.01,1.45,2.83,0.39,1.68,1.76,3.88,2.19,0.76,2.51,0.94,1.85,0,1.07,2.1,2.44,0.99,2.08,2.39,1.96,0,1.2,0.93,1.05,0,7.81,1,0,1.12,0.77,0,0.63,1.13,0,5.09,0,1.69,0.46,0,0,0.8,2.38,2.53,1.91,3.06,0,1.06,0,2.44,1.25,1.77,1.69,1.94,1.61,0.48,4.39,…	3.32796e-08	ENSG00000111843
FIG4	HsaALTA1016732-2/2	chr6:109764999-109765161	chr6:109763982,109765013+109764999-109765161	Alt3	14	chr6	109764999	109765013	+	109763982	109765161	0	73.43	73.43	6.44	73.43	66.99	43.484	44.69	0	32.2	32.2	1.0611	0	42.4229	0	56.78,6.44,35.42,47.8,32.88,44.69,67.05,38.89,44.64,49.82,50.63,10.3,73.43,33.04,60.45	3.44,0,0,4.32,0,0,1.03,0,0.86,0,1.41,1.02,0.66,0,0,0,5.84,0,0,0,0,0,0,0,0,1.58,1.57,0.92,0,0,0,0,1,0.53,7.54,1.21,0,0,0,2,2.25,1.03,2.24,0.64,1.18,0,1.29,2.43,0,0,0,0,0.92,0.86,0,0.61,0,0.61,0.59,0,1.56,0,0,0,0,2.53,0,0,0.77,0,0,1.45,0,2.82,1.41,0,0,3.27,0,0,1.22,0,2.01,0,0,2.84,0,1.87,0,0,0,0,0.98,0,3.29,1.41,0,0,0,0.95,0,0,0,2.25,0,0,2.06,1.93,0.67,0,0,0.97,2.49,0,1.49,0,0,0,0,0.81,0,0,1.84,3,1…	1.17879e-12	ENSG00000112367
BTN2A1	HsaALTA1016896-2/4	chr6:26465201-26465406	chr6:26463525,26465218+26465201+26465185+26464758-26465406	Alt3	17	chr6	26464758	26464775	+	26463525	26465406	0	34.13	34.13	2.79	34.13	31.34	17.1507	15.74	0	13.25	13.25	0.60146	0	16.5492	0	15.74,7.87,27.71,13.86,6.54,9.38,25.74,29.7,2.79,7.69,23.39,20,5.55,27.17,34.13	0,0,0,0,0,0,0,0,0,0,0,0.53,0.64,0,2.03,0,0,0,0,0,0,1,0,0,0,0,1.03,0,0,0,1.32,2.22,0,0.46,2.33,0,1.82,0,1.65,0,1.98,0,0,0.69,0,0,0,0,1.39,0,2.13,0,0,0,0,2.2,0,0,0,0,0,0,0,0,3.7,0,0,0,0,0,0,0,0,0,1.39,0,0,5.97,0,0,0,1.56,0,1.41,0,0.98,0,0,1.35,0,0,0,0,1.69,0,0,0,0,0.82,0,1.33,0,0,0,0.67,0,0,0,0,0,0,0,0,0,2.29,0,0,0,0,0,0,0.89,0,0.81,0,0,0,0,0.94,0,0,0.92,0,0.81,0,0.52,0.69,0,0,0,3.57,0,0,0,0,0,0,0,…	5.29088e-14	ENSG00000112763
MAN2A1	HsaALTA0004932-3/3	chr5:109847628-109847719	chr5:109846006,109847662+109847657+109847628-109847719	Alt3	34	chr5	109847628	109847662	+	109846006	109847719	0	69.05	69.05	3.89	69.05	65.16	28.6	29.34	0	13.92	13.92	0.611504	0	27.9885	0	28.34,30.31,29.43,23.02,25.43,69.05,44.08,31.5,34.37,29.34,33.44,20.32,19.29,3.89,7.19	0,0,3.02,0,0,3.18,0,0,1.58,0,0,1.46,0,2.5,0,0,0,0,0,1.37,0.85,1.35,0,1.13,0,0,1.99,0,0,1.75,0,1.31,0.8,0,3.25,0,0,0,1.2,0,0,0,0,0,0.82,0,0,0,0,2,0,0,1.27,0,0,0,1.3,1.37,0.66,0,0.84,0,0,0,0,0,0,0,0,0,0,0,0,0,0,0,0,4.25,0,0,1.39,0,1.08,0,0,0,0,0,1.43,0,0,0.79,0,1.02,0,0,0,0,0,0,0,0,0,0,0,0,0,1.16,1.64,2.32,0,0,0,0,0,1.73,0,0,0,2.38,0,0,0,7.77,0,1.09,0.88,1.01,0,0,0,0,0,0,1.18,0,0,0,0,1.51,0,2.89,0,…	2.91616e-14	ENSG00000112893
KPNA1	HsaALTA1017425-3/4	chr3:122459439-122459681	chr3:122459774,122459439-122459640+122459645+122459681+122459696	Alt3	41	chr3	122459640	122459681	-	122459439	122459774	0	100	100	71.22	100	28.78	87.4373	88.2	10.84	100	89.16	57.1035	58.43	30.3337	0	89.37,91.44,87.17,95.71,88.2,100,88.16,95.32,77.19,71.22,78.03	52.59,66.08,93.57,47.4,45.15,57.96,25.86,64.93,78.06,56.47,58.1,76.89,65.15,26.14,57.39,60.11,60.37,67.05,47.58,67.72,50.82,57.75,68.11,71.08,49.39,57.61,68.23,52.29,78.82,57.26,61.91,60.31,33.74,56.07,38.57,55,59.46,66,67.77,60.58,61.43,60.5,63.46,54.59,66,38.18,87.17,52.29,47.42,66.15,46.77,65.04,27.41,46.7,68.6,58.1,61.36,61.8,100,64.57,49.25,68.35,75.93,66,57.34,51.89,67.09,77.76,10.84,49.46,…	2.56856e-07	ENSG00000114030
KPNA1	HsaALTA1017427-2/3	chr3:122433661-122433805	chr3:122437170,122433661-122433788+122433805+122433820	Alt3	17	chr3	122433788	122433805	-	122433661	122437170	0	38.75	38.75	9.62	38.75	29.13	23.9167	21.05	0	18.32	18.32	0.305664	0	23.611	0	27.96,15.11,17.31,30.62,21.05,38.36,32.6,9.62,18.96,16.22,36.13,29.86,38.75,13.48,12.72	0,0,0,0,0,0,0,0,0,0,0,0,0,0,2.47,0,0,0,1.21,0,0,0,0,0,0,0,0,0,0,0,0,0,0,0,4.94,0,0,0,0,0,0,0,1.38,0,0,0,0,1.64,0,1.38,0,0,0,0,0,0,0,0,0,0,0,0,0,0,0,0,0,0,0,0,0,0,0,0,0,0,0,0,0,0,0,0,0,0,1.54,0,0,1.72,0,0,0,0,0,0,0,0,0,1.52,0,0,0,0,0,0,0,0,0,0,1,0,0,0,0,0,0,0,0,0,0,0,2.91,0,0,0,0,0,0,0,0,0,3.39,0,0,0,0,0,0,0,1.34,0,0,0,0,0,2.42,0,0,0,0,0,0,0,0,0,0,0,1.1,0,0,0,0,0,0,0,0,0,0,0,0,0,0,0.79,0,0,0,0,0,0…	5.87053e-23	ENSG00000114030
NKTR	HsaALTA1063570-6/10	chr3:42633618-42633735	chr3:42632823,42633726+42633663+42633660+42633637+42633628+42633618+42633613+42633580+42633561+42633506-42633735	Alt3	108	chr3	42633506	42633614	+	42632823	42633735	0	100	100	26.11	46.67	20.56	35.6793	35.91	0.66	34.38	33.72	8.05288	7.19	27.6265	0	26.11,42.91,37.2,34.24,35.91,29.37,40.64,42.9,39.3,27.63,39.71,35.83,29.23,27.54,46.67	3.42,2.27,1.95,6.67,6.75,5.21,6.91,4.95,3.77,5.77,7.5,4.42,6.81,7.61,6.72,5.62,8.26,6.66,6.24,3.8,13.21,10.26,10.44,8.41,7.38,7.48,6.21,7.69,8.36,7.91,5.62,4.52,5.93,7.23,11.98,6.11,4.87,5.64,4.31,3.23,5.9,6.78,6.33,6.57,6.12,8.46,11.58,5.45,7.33,9.29,8.02,7.77,1.55,5.21,7.56,7.73,6.87,9.04,4.64,6.27,5.57,3.37,7.14,5.68,7.53,5.7,6.85,5.71,5.2,4.4,8.45,6.63,4.69,11.66,9.71,5.03,6.82,16.22,3.41,3.7…	1.06216e-10	ENSG00000114857
RPS15	HsaALTA1018082-3/3	chr19:1439961-1440049	chr19:1438892,1440026+1439968+1439961-1440049	Alt3	65	chr19	1439961	1440026	+	1438892	1440049	0	100	100	1.82	66.67	64.85	26.2683	29.865	0	58.06	58.06	5.00385	4.17	21.2645	0	34.38,3.03,37.84,35.29,1.82,66.67,2.17,10,30,29.73,50,14.29	3.12,5,0,3.23,12,0,8.33,6.9,8.7,6.67,3.12,4.17,11.76,0,4.76,0,0,0,0,0,5.56,0,8.7,7.69,10.53,6.06,0,11.11,0,8.7,6.06,0,15,0,0,5.56,0,6.25,0,6.25,0,6.25,5.88,0,0,9.68,0,0,0,0,0,6.67,5.56,0,8.7,0,5.56,0,6.25,5.88,0,0,4.65,14.29,0,6.45,0,17.24,10,0,6.25,26.47,58.06,5,0,5.26,11.11,0,4.17,0,11.76,0,0,0,0,3.33,0,0,11.11,0,10.34,6.25,13.33,12.5,7.14,0	7.99498e-05	ENSG00000115268
INO80B	HsaALTA1063983-2/2	chr2:74455391-74455598	chr2:74455174,74455406+74455391-74455598	Alt3	15	chr2	74455391	74455406	+	74455174	74455598	0	35.11	35.11	12.22	34.26	22.04	24.2687	27.99	0	29.67	29.67	7.28164	6.605	16.987	0	12.22,20.64,29.74,13.64,13.73,31.2,31.47,34.21,13.73,20.51,27.99,30.36,29.47,34.26,20.86	4.11,5.14,14.29,16.36,5.95,3.85,6.15,0,9.98,5.92,6.06,3.2,8.99,7.74,7.24,4.26,8.53,5.38,5.13,7.36,14.22,5.8,12.58,9.04,6.53,3.96,10.9,6.95,11.03,7.32,6.49,5.98,10.15,3.26,9.83,2.61,4.78,2.43,13.79,0,6.53,5,5.6,6.57,4.3,3.85,7.81,5.11,11.19,5.73,9.88,4.43,7.87,2.55,5.01,8.87,10.92,8.53,7.35,10.22,10.32,8.07,1.39,2.04,10,3.17,2.25,12,5.17,3.12,4.17,3.14,4.48,4.03,7.33,2.27,5.88,10.59,5.74,4.26,3.12…	5.9368e-10	ENSG00000115274
CCDC88A	HsaALTA0001594-2/3	chr2:55297925-55298034	chr2:55299839,55297925-55298025+55298034+55298062	Alt3	9	chr2	55298025	55298034	-	55297925	55299839	0	100	100	65.17	96.43	31.26	82.4679	81.91	18.78	88.36	69.58	55.6974	55.56	26.7705	0	84.87,81.75,87.53,82.07,74.93,96.43,81.34,94.28,65.17,85.29,69.49,80.72,91.98,78.7	36.8,51.75,77.44,36.9,55.63,52.86,52.87,65.84,64.81,55.23,79.25,73.6,88.36,52.94,78.95,73.33,31.77,69.12,64.62,58.92,46.46,55.56,84.21,41.18,56.25,77.77,49.83,66.85,34.83,78.92,27.66,52.01,62.37,26.32,31.36,62.99,75.09,18.78,29.72,40.66,54.63,70.83,34.78,47.05,45.06,73.6,74.59,79.7,63.16,34.62,75.87,46.67,62.5,81.25,25.34,51.11,56.67,87.18,70.66,48.17,32.89,63.2,31.82,77.78,50,37.12,75.11,41.32,6…	8.36847e-07	ENSG00000115355
UXS1	HsaALTA0009371-2/2	chr2:106164736-106164799	chr2:106166056,106164736-106164784+106164799	Alt3	15	chr2	106164784	106164799	-	106164736	106166056	0	100	100	45	86.36	41.36	64.311	65.045	0	72.97	72.97	22.4508	21.92	41.8602	0	64.71,73.33,65.38,86.36,80,66.67,63.27,52.94,45.45,45	11.54,23.4,22.58,17.65,31.25,40,31.25,15.38,37.5,35,15.38,26.92,22.22,19.23,39.13,0,25,23.53,36.84,26.92,29.73,16.67,22.22,33.33,28.89,29.63,27.59,8.33,33.33,25,10.53,18.75,25,42.11,19.23,22.58,20,6.67,5.56,9.52,5.88,23.81,12.12,47.37,5.26,5,23.53,15,25,23.53,36.84,30.77,27.78,13.64,24,16.13,10.53,21.05,14.29,17.86,17.65,13.33,33.33,20,20.69,13.56,21.62,11.11,31.25,35.29,42.86,21.43,19.05,22.22,1…	3.25617e-07	ENSG00000115652
THADA	HsaALTA0008610-5/5	chr2:43577022-43577261	chr2:43578513,43577022-43577122+43577234+43577237+43577242+43577261	Alt3	139	chr2	43577122	43577261	-	43577022	43578513	0	56.43	56.43	4.87	56.43	51.56	22.3614	21.625	0	23.32	23.32	1.03984	0	21.3216	0	15.09,29.97,10.45,18.66,4.89,4.87,27.48,24.59,56.43,13.32,40.84,31.66,29.09,5.72	0,6.49,0,0,0,0,0,0,0,0,0,0,0,0,0,0,5.14,0,0,0,0,0,0,0,0,0,0,0,0,0,2.71,0,3.62,0,4.44,0,0,0,0,0,4.64,0,0,0,0,3.05,0,0,0,0,0,0,0,0,0,0,0,0,0,0,6.49,0,8.14,0,0,0,11.58,0,2.58,0,0,6.1,0,4.65,2.87,2.38,0,0,0,0,0,0,0,0,0,0,2.44,0,0,0,0,0,0,0,0,0,3.28,0,0,0,5.93,2.08,0,2.18,0,0,0,0,0,0,0,0,0,0,4.43,0,0,0,0,0,0,0,0,0,0,0,1.95,3.35,0,0,0,4.25,0,4.06,6.11,0,0,2.32,0,0,6.23,0,0,0,0,0,0,8.11,0,8.49,23.32,2.0…	1.64157e-14	ENSG00000115970
DOCK7	HsaALTA1018864-2/2	chr1:62631240-62631418	chr1:62633498,62631240-62631405+62631418	Alt3	13	chr1	62631405	62631418	-	62631240	62633498	0	35.35	35.35	10.32	35.35	25.03	21.088	18.825	0	25.47	25.47	2.62523	0	18.4628	0	12.49,22.35,35.35,16.18,16.18,31.91,21.47,10.84,33.79,10.32	0,0,0,0,6.4,2.73,0,4.54,0,0,10.32,0,0,0,0,14.09,0,0,0,6.04,9.43,0,6.04,6.4,0,0,0,0,0,0,0,0,0,0,5.44,13.51,0,5.19,0,9.04,0,4.74,4.36,0,0,0,0,0,4.19,3.46,0,0,0,4.95,0,4.54,0,0,7.25,7.25,0,0,5.73,0,0,4.95,2.87,3.12,0,0,6.69,0,0,0,0,4.74,4.19,0,8.68,0,0,2.18,5.73,4.71,25.47,7.25,9.86,4.95,0,0,5.73,0,0,0,0,0,5.44,0,0,18.99,0,5.19,3.41,0,0,0,0,4.36,0,0,7.25	2.64163e-08	ENSG00000116641
DPH5	HsaALTA1019349-2/3	chr1:100992637-100992754	chr1:100995110,100992637-100992740+100992754+100992782	Alt3	14	chr1	100992740	100992754	-	100992637	100995110	0	81.96	81.96	18.75	81.96	63.21	57.5954	60.54	0	50.34	50.34	0.864703	0	56.7307	0	74.72,34.15,59.52,60.54,41.67,43.08,75,81.96,65,61.33,59.11,18.75,73.91	0,0,0,0,0,0,3.92,2.78,0,0,0,1.39,1.56,2.56,0,0,0,0,0,0,0,0,0,0,0,0,0,0,1.41,0,0,2.22,0,1.16,5.08,0,1.64,0,2.29,0,1.49,0,0,0,0,1.45,0,0,0,1.46,0,0,0.95,0,0,1.82,0,0,1.27,1.29,0,0,0,0,0,0,0,1.35,0,0,0,0,0,0,2.33,0,0,4.17,0,0,2.13,0,2.33,4.55,0,0,2.52,0,0,0,2,0,1.39,0,0,0,0,0,0,0,0,0,0,0,0,0,0,0,0,0,0,0,0,3.64,0,1.75,0,0,0,2.3,2.7,0,0,0,0,0,0,0,0,0,0,0,0,1.85,0,0,0,0,0,0,0,0,0,0,0,0,0,0,1.45,0,0,0,0…	1.43201e-15	ENSG00000117543
RSRP1	HsaALTA1019377-2/2	chr1:-25242426	chr1:25242539,-25242413+25242426	Alt3	13	chr1	25242413	25242426	-	NA	25242539	0	100	100	27.03	77.68	50.65	51.722	52.75	10.08	60.18	50.1	32.0478	31.29	19.6742	0	40.89,27.03,71.05,49.28,58.73,57.64,41.99,43.76,44.34,40.24,77.68,54.28,55.92,52.75,60.25	35.05,41.72,22.35,53.83,36.31,31.75,24.94,41.19,36.26,39.31,38.44,25.83,39.56,34.02,34,37.5,30.99,32.02,27.67,27.01,32.69,33.3,42.99,24.28,29.74,35.2,27.28,28.68,26.42,33.32,31.29,23.84,27.76,27.35,30.46,23.26,31.04,26.08,30.05,40.86,28.45,29.28,24.3,30.46,28.92,22.22,25.69,32.3,28.01,26.7,35.33,29.61,31.92,41.33,34.05,31.57,31.51,34.23,35.87,25.06,37.1,24.3,18.7,27.59,34.92,30.88,42.15,40.84,23.…	5.0156e-08	ENSG00000117616
HEATR1	HsaALTA1019845-2/3	chr1:236574661-236574918	chr1:236576219,236574661-236574903+236574918+236575004	Alt3	15	chr1	236574903	236574918	-	236574661	236576219	0	64.32	64.32	0	64.32	64.32	15.6025	8.63	0	5.87	5.87	0.245515	0	15.357	0	27.61,20.96,11.39,5.87,64.32,0,4.07,24.6,4.6,18.52,5.29,0	0,0,0,0,0,0,0,0,0,0,0,0,0,0,0,0,0,0,0,0,0,0,0,0,0,0,0,0,0,0,0,0,0,0,0,0,0,0,0,0,0,0,0,0,0,0,2.65,0,0,0,0,0,0,0,0,0,0,0,0,0,0,0,0,0,0,0,0,0,0,0,0,0,0,0,0,0,0,0,0,0,0,0,0,0,0,0,0,0,0,4.81,0,0,0,0,0,0,0,0,0,0,0,0,0,0,0,0,0,0,0,0,0,4.07,0,0,0,0,0,0,0,3.92,0,0,0,0,5.87,0,0,0,0,0,5.56,0,0,0,0,2.72,0,5.87,0,0,0,0,0,0,0,0,0,0,0,0,0,0,0,0,0,0,0,0,0,5.04,0,0,0,0,0	3.35657e-18	ENSG00000119285
CNTRL	HsaALTA1019926-2/3	chr9:121173357-121173509	chr9:121171548,121173367+121173357+121173243-121173509	Alt3	10	chr9	121173243	121173253	+	121171548	121173509	0	40.86	40.86	8.25	40.86	32.61	23.0347	19.93	0	17.58	17.58	1.96788	1.74	21.0668	0	14.2,32,30.72,24.31,19.63,30.76,17.4,40.86,36.91,30,17.86,8.25,19.93,11.65,11.04	0,2.02,3.3,3.28,1.82,0.75,3.59,0,1.26,1.08,2.81,2.11,1.93,4,0.47,1.04,1.52,0.37,1.77,1.92,3.85,1.84,2.18,0.73,3.25,2.28,1.33,2.43,2.05,1.86,1.45,1.37,3.65,1.05,4.23,1.2,3.99,2.42,0.91,1.57,1.3,3.11,1.93,3.75,2.53,3.01,0.33,4.56,3.02,2.59,1.81,2.12,3.68,1.78,1.23,1.72,1.64,3.8,2.83,3.08,1.24,2.63,2.22,0.93,2.69,4.82,0,0.87,2.1,3.03,0.97,3.07,3.03,0.6,1.24,1.22,0.78,8.51,3.12,1.61,4.92,4.12,3.71,3.…	1.05626e-10	ENSG00000119397
RBM18	HsaALTA1019945-2/3	chr9:122261380-122261498	chr9:122264715,122261380-122261482+122261498+122261508	Alt3	16	chr9	122261482	122261498	-	122261380	122264715	0	64.1	64.1	16.67	64.1	47.43	27.4043	23.27	0	16.67	16.67	3.78854	3.23	23.6158	0	28.95,24.32,17.78,36.84,16.67,64.1,17.5,35.9,34.47,17.65,21.43,20.83,25,22.22	0,0,0,4.04,0,10,4.17,8.35,0,2.7,0,8.77,2.17,0,0,4.69,1.79,12.82,12,5.56,5.26,7.69,5.88,5.56,10,0,9.52,2.94,0,0,0,0,0,4.55,0,2.94,0,6.38,7.41,4.35,6.98,5.45,0,0,4.88,5.36,7.41,2.78,5,0,11.76,4.88,4.77,4.35,16.67,0,0,14.29,10.53,6.25,4.55,0,2.94,4,0,6.38,3.85,6.67,4.55,5.56,2.33,8.33,7.69,9.52,0,0,0,0,4.88,3.23,3.12,0,0,2.78,0,2.44,7.69,12.5,7.41,11.54,11.76,5.26,5.56,2.78,0,3.45,4.35,0,6.25,3.57,1…	2.08944e-10	ENSG00000119446
INVS	HsaALTA1019964-2/2	chr9:100272844-100273076	chr9:100264928,100272864+100272844-100273076	Alt3	20	chr9	100272844	100272864	+	100264928	100273076	0	68.75	68.75	0	68.75	68.75	18.8991	10.34	0	25	25	0.937947	0	17.9611	0	45,1.75,10.34,18.52,0,12.12,38.71,68.75,6.45,0,6.25	0,0,0,0,0,0,0,0,0,0,0,3.45,0,0,0,0,0,0,0,8.33,0,4.17,0,0,0,0,0,4.76,0,0,0,0,0,0,0,3.03,0,2.56,0,0,0,0,0,0,0,0,0,0,0,2.27,5.26,0,0,0,0,0,0,0,0,0,0,0,0,0,0,0,0,5.88,0,2.86,0,0,0,0,0,0,0,0,0,0,0,0,0,0,0,0,0,4,0,0,0,0,0,0,2.44,0,0,0,0,0,0,0,0,0,0,0,4.26,7.14,0,0,0,7.89,0,0,0,0,4.35,0,4.76,4.17,0,0,0,5.56,0,0,0,2.94,0,25,0,5.56,0,0,7.41,0,3.7,0,0,5.13,0,0,0,0,0,0,0,0,0,4.17,4.65,0,2.86,0,0,0,0,4.55,0,…	9.71878e-09	ENSG00000119509
ZNF410	HsaALTA1064004-2/2	chr14:73893776-73893932	chr14:73892208,73893797+73893776-73893932	Alt3	21	chr14	73893776	73893797	+	73892208	73893932	0	38.44	38.44	6.99	38.44	31.45	18.99	17.59	0	17.65	17.65	0.700536	0	18.2895	0	7.07,10.28,23.75,25.58,26.89,29.05,38.44,27.05,17.59,13.34,11.51,15.69,12.33,6.99,19.29	0,0,0,0,0,0,0,0,0,0,0,1.61,0,0,0,0,0,0,0,0,0.96,0,0,0,0,0,0,0,0,0,0,2.07,0,0,0,2.61,0,1.63,2.8,0,3.36,2.06,0,1.59,0,0,0.85,0,0,0,0,0,0.87,0,1.48,0,0,0,0,0,0,0,0,0,0,0,4.47,0,0,0,0,0,3.26,7.07,0,17.65,0,0,0,0,0,0,0,0,0,0,3.51,0,0,0,2.74,0,0,0,2.07,1.35,0,0,4.73,0,0,0,0,0,0,0,0,0,0,0,0,0,1.51,0,0,0,0,2.17,0,2.03,0,0,2.02,0,0,0,2.45,0,1.47,0,0,0,3.5,0,0,0,0.65,0.65,2.65,0,0,0,1.72,1.92,0.29,1.61,0.4…	5.18374e-14	ENSG00000119725
SMNDC1	HsaALTA0008049-2/2	chr10:110298677-110298810	chr10:110303468,110298677-110298790+110298810	Alt3	20	chr10	110298790	110298810	-	110298677	110303468	0	38.23	38.23	5.9	38.23	32.33	17.9327	16.35	0	9.83	9.83	1.2767	0.81	16.656	0	15.97,7.33,22.48,23.28,26.32,21.62,29.57,38.23,13.36,16.35,6.35,11.07,6.23,5.9,24.93	3.73,0,2.64,0,1.6,0,4.64,3.33,0.73,6.96,1.16,1.09,0,1.71,1.56,0,1.71,4.58,0,1.24,2.93,0.92,0,1.25,0,0,0,4.41,0,0,2.83,0,0.86,0,3.44,0,0,1.14,1.73,1.36,0,3.99,1.45,1.6,3.22,2.52,1.79,0,4.28,1.1,0,0,1.19,3,0,2.16,2.25,2.39,2.74,3.47,0,0,0,0,0,0,0,0,3.05,0,0,0,0,0,0,7.41,0,0,0,0,1.24,4.13,1.05,0,0,0,0,0,0,0,2.24,1.46,0,0,0,0,2.25,0.87,3.07,0,1.56,0,3.87,3.64,0,2.72,0.94,1.78,4.64,0,2.78,0,0,0,0,0,1.…	2.92953e-11	ENSG00000119953
CAAP1	HsaALTA0001389-2/2	chr9:26884810-26884902	chr9:26886104,26884810-26884885+26884902	Alt3	17	chr9	26884885	26884902	-	26884810	26886104	0	45.95	45.95	3.6	45.95	42.35	22.8429	23.735	0	25.53	25.53	1.77059	0	21.0723	0	11.7,30.49,22.82,24.46,11.47,10.08,45.95,24.46,22.08,24.46,25.91,39.31,3.6,23.01	0,0,0,0,1.77,0,0,3.35,0,0,0,0,1.77,0,5.12,0,6.35,0,0,0,6.08,0,0,0,0,0,3.47,2.95,0,0,3.04,0,3.24,2.7,4.14,0,0,4.23,0,0,0,2.63,0,1.59,0,0,0,0,2.78,4.32,2.63,0,0,0,0,0,6.08,0,0,0,0,6.08,10.83,0,2.07,4.86,0,0,0,0,0,0,0,3.6,0,0,0,3.47,0,0,0,0,0,0,4.23,0,2.86,0,0,0,0,0,4.05,4.42,0,0,0,0,3.47,0,0,0,0,2.95,2.86,0,0,0,4.52,8.85,5.41,5.12,0,0,0,0,4.63,6.08,2.56,3.6,0,4.05,0,0,0,4.05,2.07,0,0,2.7,0,6.71,0,0…	2.41744e-11	ENSG00000120159
ECHDC2	HsaALTA1020686-2/2	chr1:52911723-52912021	chr1:52921553,52911723-52911790+52912021	Alt3	231	chr1	52911790	52912021	-	52911723	52921553	0	100	100	78.48	100	21.52	90.62	92.09	30.6	100	69.4	70.565	70.67	20.055	0	84.04,91.47,78.48,100,93.54,92.51,80.49,91.67,100,94	72.49,80,64.36,59.67,69.97,77.32,86.18,46.81,60.63,79.19,63.4,75.62,73.96,87.24,63.9,73.72,75.1,65.84,70.18,83.33,64.84,70.66,70.23,52.51,67.12,86.91,45.04,59.74,35.3,66.38,36.84,44.53,53.73,58.75,64.84,86.23,56.71,53.54,60.93,52.07,62.24,57.4,52.58,64.01,47.9,65.14,64.48,34.68,81.05,70.55,62.06,40.65,56.43,51.17,69.55,43.54,69.1,56,66.01,89.28,65.43,57.58,38.54,70.67,68.2,77.12,77.85,77.14,75.94…	5.50456e-05	ENSG00000121310
RNF2	HsaALTA1020724-2/2	chr1:185091565-185091735	chr1:185087640,185091579+185091565-185091735	Alt3	14	chr1	185091565	185091579	+	185087640	185091735	0	53.4	53.4	14.67	50.77	36.1	27.7345	26.22	0	36.42	36.42	5.29	3.73	22.4445	0	50.77,16.42,45.21,38.13,22.45,14.67,32.25,26.22,17.46,26.83,14.67	17.46,0,19.53,13.92,7.91,2.53,15.79,10.54,0,36.42,3.58,0,0,0,0,0,12.64,0,10.68,8.94,0,8.23,2.63,6.75,0,21.57,3.78,18.64,8.94,6.75,0,7.91,0,4.85,0,0,0,4.38,15.94,11.11,0,20.3,4.25,8.94,5.88,3.68,4.53,0,0,17.84,15.21,0,0,0,0,9.57,0,0,3.58,0,6.75,25.58,0,0,0,8.94,6.43,11.11,4.53,15.94,10.28,7.1,0,10.68,0,6.43,4.53,7.48,0,0,0,0,5.64,0,11.42,15.21,0,0,4.53,13.69,3.49,3.03,0,0,6.15,0,5.02,0,5.88,0,0,13…	8.06391e-08	ENSG00000121481
PDS5A	HsaALTA0006173-2/3	chr4:39866861-39867015	chr4:39869394,39866861-39866997+39867015+39867032	Alt3	18	chr4	39866997	39867015	-	39866861	39869394	0	43.97	43.97	5.77	43.97	38.2	20.866	21.38	0	21.74	21.74	1.01214	0	19.8539	0	16.32,10.53,18.18,10.84,16.48,29.31,22.22,5.77,27.46,43.97,28.57,28.57,10.53,22.86,21.38	0,0,0,0,0,0,0,0,4.61,0,0,0.5,2.54,0,0.88,1.3,0,0.9,0,0,1.01,0,0,0,2.33,0,0,0,2.7,0,0,0,1.3,0.69,2.22,0,0,0,0,0,0,2.77,1.25,0,0,0.97,0,1.12,0,0,0,0,0.48,0.87,0,0.72,0,0,0,0.75,0,0,2.22,0,0,0,0,0,0,0,0,0,0,0,0,0,0,0,0,0,0,0,0,0,0,4.08,0,0,0,0,0,0,0,1.06,0,0,0,0.78,0,1.35,0,1.82,0,2.44,0,0,0,0,0,1.26,0,3.44,0,0,0,1.02,0,0,0,0,0,0.97,0.93,0,0,0,0.53,0,0,0,0,0,0,1.37,0,0,0,0,2.35,2.98,0,8.66,0,0,0,0,1…	1.14098e-13	ENSG00000121892
TRMT13	HsaALTA1021021-2/3	chr1:100140845-100141019	chr1:100140514,100140852+100140845+100140823-100141019	Alt3	7	chr1	100140823	100140830	+	100140514	100141019	0	100	100	6.49	71.92	65.43	52.7191	52.85	0	53.57	53.57	10.1865	6.49	42.5326	0	70.83,52.85,61.82,52.4,54.28,71.92,46.34,49.28,66.8,46.9,6.49	8.85,5.12,0,8.85,4.42,12.72,12.19,4.86,19.54,11.47,25.76,16.74,7.49,5.14,14.63,17.23,0,16.27,26.1,17.23,10.26,5.72,13,6.49,13,13,5.41,6.08,5.72,11.25,6.08,5.56,10.27,0,5.72,5.72,6.49,3.04,4.05,0,6.49,6.49,53.57	7.77545e-06	ENSG00000122435
CNOT1	HsaALTA1022081-1/5	chr16:58539768-58539907	chr16:58541501,58539768-58539907+58539917+58539955+58539959+58540194	Alt3	0	chr16	58539907	58539907	-	58539768	58541501	0	43.62	43.62	8.58	43.62	35.04	28.0753	31.47	0	21.17	21.17	2.44659	1.855	25.6287	0	12.47,13.01,43.53,21.86,8.58,23.18,37.78,36.77,10.15,29.71,43.62,40.42,35.55,33.03,31.47	0,2.01,0,0,5.92,1.59,0,0,3.48,0,1.27,1.25,0.76,2.89,1.51,2.11,0.81,1.01,0,0.84,3.08,1.91,0,3.73,2.48,3.62,5.3,4.37,2.52,2.32,0.93,1.32,3.74,1.53,4.12,0,0.76,2.44,2.15,0,3.77,4.34,2.31,0,0.75,0,7.15,0,2.58,5.18,6.87,2.11,0,0.93,0,3.31,5.89,0.98,0.95,2.62,1.91,0.84,3.44,2.52,1.59,0,2.99,0,1.17,4.42,1.95,1.69,2.19,0,0,1.2,1.75,8.78,0,1.69,1.04,1.98,2.48,0,1.91,2.15,0,0,1.23,3.89,0,0.96,0,0.79,1.73,1…	1.16557e-10	ENSG00000125107
UPF3B	HsaALTA1022166-2/5	chrX:119837921-119838068	chrX:119838367,119837921-119838051+119838068+119838081+119838090+119838134	Alt3	17	chrX	119838051	119838068	-	119837921	119838367	0	46.67	46.67	9.68	46.67	36.99	25.7413	25	0	34.69	34.69	0.617768	0	25.1236	0	27.94,30.91,27.45,33.82,11.76,14.93,43.9,16.67,21.48,25,11.11,46.67,43.75,9.68,21.05	0,0,0,2.63,0,0,0,0,1.01,0,0,0,0,0,0,0,0,0,0,0,0,0,0,0,0,0,0,0,0,0,2.17,0,0,0,1.82,0,0,0,0,0,2.22,2.27,0,0,0,0,0,2.86,2.56,0,0,2,0,0,0,0,0,0,0,0,0,0,0,0,0,0,0,0,0,0,0,0,0,0,1.89,0,0,4.76,0,0,0,0,0,0,2.13,0,0,0,0,0,0,0,0,0,0,0,0,1.25,0,0,2.5,0,0,0,0,0,0,0,0,0,0,0,0,0,3.28,0,0,0,0,0,0,0,0,1.67,0,0.64,0,0.78,0,0,0,1.75,0,0,0,1.35,0,0,0,1.03,0,0,2.22,0,4.17,0,0,2.63,0,0,0,0,0,0,0,1.85,0,0,0,0,0,0,0,0,…	3.3371e-19	ENSG00000125351
2006-09-01	HsaALTA0007626-2/2	chrX:119625335-119625396	chrX:119629318,119625335-119625379+119625396	Alt3	17	chrX	119625379	119625396	-	119625335	119629318	0	65.62	65.62	37.22	65.62	28.4	50.9393	51.32	0	50.73	50.73	3.29593	2.69	47.6434	0	55.27,56.29,53.44,61.99,47.83,44.6,65.62,62.01,42.84,42.66,51.32,37.22,54.91,39.42,48.67	1.43,1.79,2.34,0.52,3.4,1.97,2.78,3.18,2.44,2.7,5.17,1.97,4.72,2.43,3.56,1.8,6.13,2.4,3.33,2.43,1.83,4.12,0.9,3.3,1.71,4.13,4.4,3.2,2.54,2.66,4,3.75,2.93,1.67,5.91,3.81,5.52,2.52,2.58,0.92,0.7,2.5,3.44,4.32,3.24,3.89,2.06,4.05,0.6,1.7,1.84,3.93,3.03,2.82,2.61,2.04,1.78,2.24,4.23,2.46,2.46,2.66,1.6,1.67,2.25,0.73,0.84,2.8,1.96,2.73,1.6,1.26,0.89,3.05,2.37,2.57,3.71,11.75,1.96,1.51,2.74,1.06,1.14,1…	1.08895e-10	ENSG00000125354
GPR108	HsaALTA0003754-2/4	chr19:6730993-6731054	chr19:6731199,6730993-6731047+6731054+6731060+6731111	Alt3	7	chr19	6731047	6731054	-	6730993	6731199	0	50.72	50.72	2.68	31.81	29.13	17.8713	17.66	0	26.15	26.15	2.64916	2.385	15.2222	0	31.81,22.73,21.97,28.33,5.74,17.66,29.6,23.39,14.78,8.56,13.49,15.18,17.92,14.23,2.68	2.24,4.23,3.81,1.45,3.09,7.17,0,2.34,2.47,0,0,5.12,2.41,0.89,3.44,0.71,0,0.72,5.81,4.02,4.01,2.72,0,3.84,0,0.53,1.2,0.76,0.58,2.59,3.81,3.63,1.88,4.34,6.28,2.03,2.86,3.58,4.37,2.15,2.32,0,3.03,3.69,4.69,4.28,3.98,3.03,2.94,1.44,3.03,2.24,3.95,2.45,2.81,4.07,1.98,0.55,1.23,2.75,5.29,5.63,1.94,7.17,1.32,1.14,0,0,1.59,1.25,0,4.57,2.34,0,2.17,1.04,0,4.07,1.51,3.72,2.16,2.94,1.47,3.05,1.13,2.49,0,6.01…	1.80315e-09	ENSG00000125734
GPCPD1	HsaALTA1022400-3/4	chr20:5575413-5575525	chr20:5575816,5575413-5575480+5575515+5575525+5575648	Alt3	45	chr20	5575480	5575525	-	5575413	5575816	0	60	60	20.58	47.06	26.48	31.5546	31.68	0	17.8	17.8	3.56814	2.38	27.9865	2.78	24.97,21.15,20.58,31.19,47.06,29.32,38.23,36.33,31.68,25.76,35.29,36.44,32.21	0,0,0,0,5,0,6.67,10.71,0,11.72,0,5,4.35,4.76,0,6.67,11.09,0,0,0,0,0,0,5,2.63,0,4.76,0,1.45,6.89,12,0,0,2.94,4.26,7.98,4,6.67,3.22,0,9.85,0,0,5.56,0,4.83,0,4,5.26,0,0,0,5.88,0,0,5.88,0,2.22,5.88,0,0,0,10.7,13.33,0,1.89,9.09,0,6.67,5.25,2.38,0,3.84,9.68,7.13,0,0,0,0,3.23,8.06,13.33,3.45,3.85,1.16,6.25,7.84,0,0,0,0,0,0,2.94,4.17,0,0,9.97,7.99,4.54,1.33,2.13,1.31,3.57,2.7,2.7,3.7,3.33,0,2.94,5.26,4,1…	8.6058e-10	ENSG00000125772
ERGIC3	HsaALTA0002981-2/3	chr20:35556955-35557055	chr20:35556271,35556973+35556955+35556877-35557055	Alt3	18	chr20	35556877	35556895	+	35556271	35557055	0	46.29	46.29	10.61	46.29	35.68	32.7267	29.96	0	32.46	32.46	0.95792	0.55	31.7687	0	46.29,25.22,28.36,45.29,23.73,27.94,40.4,40.1,29.32,29.96,36.32,24.22,44.64,10.61,38.5	2.65,0,0,1.67,1.09,1.1,0,0,1.56,0,0.5,0,0,0.57,0,0,0.54,0,0,0.93,0.32,0.55,0,0.92,1.03,0.45,0.44,0,0.27,0.31,0.94,0.56,0.52,0.79,4,1.65,0.54,0.68,0.89,0.38,0,0,1.07,0.22,1.41,0.67,1.02,0.43,0,0.28,0.88,0.27,1.21,0,0,0.37,0,0.48,1.29,0.38,1.04,0.41,0,0,2.07,0.79,0,1.14,0.4,0.62,1.16,2.66,0,0,0.71,0,3.04,6.14,0.67,0.66,1.34,0.95,0.49,0,1.14,2.36,0,1,0,1.29,0,0.65,0,0.38,0,0.54,0,0.6,0.86,1.24,0.51,…	7.4843e-11	ENSG00000125991
KTN1	HsaALTA1022774-3/4	chr14:55634513-55634658	chr14:55633341,55634530+55634526+55634513+55634410-55634658	Alt3	17	chr14	55634410	55634427	+	55633341	55634658	0	39.48	39.48	8.44	39.48	31.04	20.7147	22.02	0	22.6	22.6	0.804358	0.49	19.9103	0	18.73,32.42,28.57,9.37,19.2,9.09,39.48,22.1,8.44,12.74,22.93,16.39,22.02,24.32,24.92	1.54,0,1.65,0,0.42,0.96,0,1.45,0,0.23,0,0,0.9,0,0,1.78,1.06,0.48,1.03,0.86,0.27,0.49,0.98,1.67,1.12,0,0.58,0.57,0,0,0.39,0.35,1.13,0.91,0,0.21,1.16,0,0,1.6,0,0,1.19,0.73,0.72,0,0.58,0.41,0.67,0.78,3.14,0,0.96,0.2,0,0,0,1.04,1.38,0.67,1.58,1.16,0,0,0,1.37,0.25,0,1,1.51,0.64,0,0.86,0.89,1.32,0,0.69,0,0,0.48,0.47,0,0.23,0,0,0.33,1.33,0,0,0,0.18,0,0.24,2.13,1.35,0.36,0,0,0.52,0.55,0,0.49,0.29,0,0.73,…	7.76703e-11	ENSG00000126777
NUP214	HsaALTA0005896-4/5	chr9:131146129-131146193	chr9:131144754,131146165+131146162+131146143+131146129+131146114-131146193	Alt3	36	chr9	131146114	131146150	+	131144754	131146193	15	91.06	76.06	54.14	91.06	36.92	72.8613	72.99	15	84.56	69.56	50.0212	50.11	22.8401	0	84.59,84.5,67.62,80.01,80.31,72.99,91.06,59.05,77.42,78.65,64.15,54.14,66.43,68,64	61.55,67.93,72.22,36.56,56,60,38.73,45.41,55.71,48.63,35.96,51,56.97,58.41,51.16,36.93,45.24,54.72,54.64,60.74,71.95,53.52,49.78,39.62,84.21,40.79,49.58,65.31,42.11,42.61,41.51,52.26,68.58,57.19,57.29,47.44,48.03,53.05,56.5,78.61,38.23,53.47,48.43,66.3,51.11,50.59,42.93,68.17,44.84,64.49,53.71,57.15,64.24,74.78,55.08,46.02,48.14,55.57,61.71,49.59,68.15,84.56,58.55,61.01,53.33,59.09,41.32,38.04,55…	8.31711e-08	ENSG00000126883
IDUA	HsaALTA1022919-2/3	chr4:1001651-1001715	chr4:1001563,1001679+1001651+1001646-1001715	Alt3	28	chr4	1001646	1001674	+	1001563	1001715	0	87.53	87.53	40.93	87.53	46.6	60.11	62.08	0	70.45	70.45	13.3226	11.03	46.7874	0	66.75,52.24,68.13,44.72,87.53,81.4,66.17,45.72,63.47,60.69,40.93,43.57	6.42,7.9,6.85,12.6,15.37,4.2,8.13,11.09,11.73,26.75,0,0,35.44,14.64,16.68,12.56,9.51,22.45,18.62,20.47,31.05,13.02,5.59,15.47,10.44,5.82,13.86,8.84,8.46,8.7,14.82,14.64,10.74,8.15,4.82,9.18,5.61,8.33,3.95,7.57,10.14,10.92,12.66,10.39,11.12,10.75,6.01,31.66,12.57,7.34,8.15,10.88,5.51,8.33,17.07,32.63,11.79,7.9,11.84,20.47,12.82,18.07,12.82,41.88,29.17,9.33,11.03,12.21,0,13.23,23.6,6.42,13.67,3.55,…	9.43857e-09	ENSG00000127415
IDUA	HsaALTA1022919-3/3	chr4:1001646-1001715	chr4:1001563,1001679+1001651+1001646-1001715	Alt3	33	chr4	1001646	1001679	+	1001563	1001715	0	59.65	59.65	11.03	47.03	36	23.2358	21.965	0	25.68	25.68	6.10378	5.08	17.1321	0	19.95,16.42,11.03,19.74,12.47,13.95,30.45,24.67,23.98,26.2,32.94,47.03	24.95,3.84,0,1.75,9.96,6.12,5.93,8.08,4.27,2.36,15.38,0,4.3,2.85,18.52,4.07,3.69,4.85,0,5.68,4.31,4.74,2.17,8.45,5.07,5.65,2.69,6.61,7.04,5.07,4.8,1.58,6.96,3.17,3.12,2.43,3.63,6.74,3.84,7.35,6.15,9.54,7.38,3.79,5.81,5.7,4.09,10.25,6.43,4.45,3.96,7.55,8.02,8.09,16.59,7.93,3.44,11.51,3.83,0,4.15,0,6.23,5.81,7.08,12.09,8.58,5.93,21.05,6.43,11.46,0,6.64,6.89,12.56,0,0,1.89,7.68,8.68,7.97,7.58,6.95,4…	6.44137e-08	ENSG00000127415
UBR4	HsaALTA0009248-3/3	chr1:19153839-19153954	chr1:19154918,19153839-19153899+19153939+19153954	Alt3	55	chr1	19153899	19153954	-	19153839	19154918	0	46.16	46.16	5.58	46.16	40.58	32.285	32.855	0	26.63	26.63	6.9623	6.63	25.3227	0	35.57,38.37,46.16,31.99,5.58,22.5,23.69,44.68,24.67,45.29,33.72,40.63,29.65,29.49	16.09,2.17,0,12.08,6.88,3.79,10.39,8.41,12.08,0,7.19,7.25,8.82,14.21,5.7,5.17,6.47,12.91,2.91,0,7.07,0,7.85,1.87,3.37,13.57,3.14,4.82,4.54,2.66,12.08,1.97,10.9,9.01,10.4,3.66,9.77,4.72,5.08,8.47,4.72,6.63,3.17,5.81,13.04,3.75,4.23,13.94,5.05,4.32,3.32,3.12,11.33,1.48,8.92,5.13,11.74,2.59,2.73,9.71,12.68,6.83,9.62,10.08,2.98,9.62,10.17,13.2,1.56,5.58,13.2,3.32,9.62,10.94,8.15,4.55,6.49,26.19,4.62,…	1.01044e-08	ENSG00000127481
TUBGCP6	HsaALTA0009154-3/6	chr22:50222454-50222554	chr22:50224141,50222454-50222548+50222552+50222554+50222568+50222588+50222592	Alt3	6	chr22	50222548	50222554	-	50222454	50224141	5.25	53.63	48.38	29.12	53.63	24.51	40.6027	40.34	5.25	47.09	41.84	18.234	17.3	22.3687	0	50.11,41.85,36.67,29.12,33.22,35.15,40.34,42,39.73,42.22,39.19,45.95,41.89,53.63,37.97	10.89,30.51,17.24,11.26,19.17,13.99,17.89,9.8,17.37,17.98,13.08,19.68,14.81,13.02,17.89,17.83,12.46,19.14,16.08,13.28,17.98,11.28,13.87,12.48,13,16.84,13.13,11.9,14.17,15.16,18.72,25.19,18.06,16.26,19.06,9.09,17.15,15.02,18.01,14.76,14.12,18.19,16.66,16.36,9.65,14.55,19.14,11.87,11.38,20.73,18.34,11.66,14.32,15.52,16.47,13.88,14.79,13.94,15.54,12.9,13.55,19.74,25.56,16.3,13.9,16.66,14.27,18.81,14…	1.80008e-10	ENSG00000128159
CALU	HsaALTA1023324-2/4	chr7:128754262-128754455	chr7:128748804,128754266+128754262+128754009+128753818-128754455	Alt3	4	chr7	128753818	128753822	+	128748804	128754455	0	100	100	11.43	94.91	83.48	67.965	71.425	0	100	100	52.7356	57.09	15.2294	0	90.15,49.71,58.67,94.91,93.71,51.56,51.56,94.29,92.98,84.18,11.43,42.43	72.69,69.21,42.7,64.77,46.14,82.18,57.09,51.56,54.33,60.33,30.47,58.05,51.56,71.16,50.22,60.72,48.23,61.49,68.04,80.47,60.48,77.58,63.95,66.12,74.29,76.15,48.93,51.56,54.89,70.46,69.02,66.12,45.99,95.72,78.35,80.98,94.45,87.37,62.35,70.08,53.73,63.95,64.41,66.79,63.37,55.51,68.04,80.98,81.9,100,88.17,63.95,92.93,87.08,76.15,58.67,88.64,67.28,72.69,84.37,57.09,68.04,80.98,97.06,63.95,80.98,61.49,8…	0.0683652	ENSG00000128595
SNRPN	HsaALTA1023412-2/4	chr15:24974387-24974434	chr15:24971487,24974398+24974387+24974311+24974288-24974434	Alt3	11	chr15	24974288	24974299	+	24971487	24974434	0	35.71	35.71	7.48	35.71	28.23	17.504	13.68	0	20.59	20.59	1.68027	1.47	15.8237	0	21.87,28.09,11.12,22.39,12.61,12.54,35.71,25.08,13.68,10.76,7.48,12.32,20.01,17.82,11.08	0.69,0.5,0.45,0.65,1.33,0.67,0.5,2.03,0.35,0.84,1.4,1.95,3.7,1.25,1.54,1.88,2.42,1.15,1.91,2.83,0.83,3.77,1.21,1.92,1.51,2.91,3.08,1.85,1.63,3.48,1.46,2.22,1.53,1.76,1.64,2.04,1.93,2.11,3.13,1.75,1.19,1.07,0.55,0.89,1.11,1.2,2.68,2.47,1.34,1.61,2.68,2.12,2.15,1.53,1.29,0.83,0.94,1.98,1.3,1.92,1.99,0.49,0.47,2.24,0,0.42,0,1.94,3.38,2.31,2.69,3.54,1.57,0.46,2.44,0,1.47,0.71,2.37,2.76,0.36,1.66,0,0.…	1.20973e-10	ENSG00000128739
EAPP	HsaALTA1023731-1/2	chr14:34529358-34529470	chr14:34533444,34529358-34529470+34529475	Alt3	0	chr14	34529470	34529470	-	34529358	34533444	0	54.8	54.8	16.3	54.8	38.5	34.7853	35.69	0	47.43	47.43	4.97133	4.155	29.814	0	30.02,50.98,27.1,16.3,35.69,23.59,41.33,16.78,17.33,31.43,54.8,47.66,37.48,46.64,44.65	0,4.9,3.33,2.82,4.47,4.09,2.86,4.69,10.45,3.23,8.99,2.51,10.13,6.03,4.88,3.45,4.61,3.03,11.19,6.79,6.73,4.58,3.97,3.66,5.92,12.04,2.47,2.75,4.2,2.5,5.26,2.9,4.78,3.72,2.33,1.12,5,5.16,1.15,0,9.53,5.94,2.65,3.6,3.77,6.02,0,1.22,3.57,1.88,0,1.76,0,2.84,3.18,4.58,3.57,5.15,5.17,4.41,0,0,2.08,0,6.06,4.55,11.12,10.71,4.11,1.72,1.41,6.56,0,8.82,7.44,4.29,1.92,16.33,1.14,13.73,0.74,2.7,1.84,1.85,1.38,0,…	1.53955e-10	ENSG00000129518
ITFG1	HsaALTA1023772-2/2	chr16:47313729-47313836	chr16:47365788,47313729-47313823+47313836	Alt3	13	chr16	47313823	47313836	-	47313729	47365788	0	69.05	69.05	14.81	69.05	54.24	42.7936	44.6	0	61.05	61.05	4.80691	3.7	37.9867	0	69.05,54.76,36.36,16,14.81,34.29,52.38,48.39,30.3,43.75,64,64.71,45.45,24.86	3.85,0,5.56,0,13.64,10.71,4.23,11.11,0,7.35,1.96,5.88,6.25,0,4.76,0,8.57,1.85,16.88,11.11,2.78,6.25,0,2.44,4,0,1.92,0,0,3.57,5.8,6.38,4.35,8,0,2.27,0,9.68,0,0,0,0,3.12,6.25,6.38,7.94,4.76,0,0,2.44,2.47,2.2,0,1.75,0,1.82,1.79,11.32,2.5,0,0,4.17,5,3.57,0,0,6.45,5,10,0,0,5.88,6.52,4.36,5,0,2.27,3.23,3.57,2.5,0,0,0,13.33,5.26,2.78,9.09,5.26,8.33,2.33,2,2.22,0,21.05,0,8,6.25,2.63,4.76,6.25,0,6.9,2.44,…	5.69304e-10	ENSG00000129636
SAFB2	HsaALTA1024012-3/3	chr19:5595361-5595510	chr19:5598793,5595361-5595482+5595497+5595510	Alt3	28	chr19	5595482	5595510	-	5595361	5598793	0	65.42	65.42	12.95	65.42	52.47	50.222	52.24	0	34.95	34.95	1.76381	1.155	48.4582	0	51,53.61,64.14,47.31,40,56.73,56.17,35.75,48.83,63.1,65.42,52.24,55.07,12.95,51.01	2.04,0,0,0,0,0,0.6,0,1.23,1.74,0.56,0.65,1.93,0,1.18,0,1.22,1.13,1.79,1.67,1.22,1.53,2.83,0.41,1.12,1.83,1.42,1.9,1.21,0.44,1.16,1.36,1.2,1.15,2.88,1.74,0.95,1.53,1.29,0.81,1.84,1.85,1.06,0.96,2.23,1.48,1.85,1.95,2.16,1.16,3.26,1.14,0.75,0.29,1.4,0.94,0,1.48,1.27,1.16,2.51,0.74,1.22,0,1.06,0,0,1.47,0.51,1.16,2.86,1.43,0,0,1.89,0.7,0.93,9.63,0.74,2.15,1.3,0.67,2.68,0,1.44,0.83,0,0.71,1.18,0.93,4.1…	9.51364e-11	ENSG00000130254
PLXNA3	HsaALTA1024551-2/3	chrX:154471477-154471638	chrX:154471317,154471488+154471477+154471465-154471638	Alt3	11	chrX	154471465	154471476	+	154471317	154471638	0	35.4	35.4	8.2	35.4	27.2	20.9233	19.11	0	24.14	24.14	2.76164	2.43	18.1617	0	21.3,25.47,20.38,19.11,8.2,31.33,17.28,35.4,18.14,14.32,18.2,14.61,26.32,13.67,30.12	0,1.83,8.1,0.73,3.13,7.48,5.55,1.62,3.03,0,2.49,6.04,4.7,3.88,3.71,3.07,3.37,1.05,2.37,2.19,1.98,1.69,2.43,6.34,6.44,0.73,1.42,2.14,5.29,3.66,1.73,2.77,0,7.65,4.11,4.86,2.91,1.27,2.05,2.31,2.43,3.38,0.78,2.31,3.03,3.36,2.92,4.68,7.48,3.77,2.85,4.89,4.59,2.21,2.81,0.86,0,2.52,3.02,1.2,3.24,2.82,0,4.74,3.43,3.18,1.83,1.54,3.81,3.03,0,1.03,0,0,1.01,3.26,2.43,1.47,0.8,0,3.98,2.21,2.8,6.24,3.07,2.31,7…	1.18792e-10	ENSG00000130827
SYNE1	HsaALTA0008396-2/3	chr6:152283982-152284184	chr6:152293588,152283982-152284172+152284184+152284279	Alt3	12	chr6	152284172	152284184	-	152283982	152293588	0	86.11	86.11	27.27	86.11	58.84	51.7436	50	0	63.41	63.41	25.8369	25.76	25.9068	0	56.82,86.11,45.45,38.71,50,30,62.86,70.83,42.31,58.82,27.27	37.14,33.33,34.78,57.14,15.38,33.33,31.25,18,25,36.36,17.14,25,32.43,26.19,21.74,33.33,33.33,13.89,14.72,21.88,37.93,24.39,33.33,23.68,36,2.7,25.93,32.26,36,34.62,33.33,23.33,26.47,37.84,31.28,31.48,17.06,15.9,35.29,17.53,26.09,32.5,32.26,25,20.45,27.68,35.29,23.53,22.58,20.97,29.27,25,31.25,20,30.43,23.53,26.92,29.17,33.33,10.53,20,5,17.39,22.73,25,27.03,36.84,20,28.57,25.81,9.09,25.58,11.76,35.…	3.09551e-06	ENSG00000131018
HACL1	HsaALTA1024789-2/2	chr3:15573159-15573259	chr3:15574977,15573159-15573242+15573259	Alt3	17	chr3	15573242	15573259	-	15573159	15574977	0	51.52	51.52	6.25	51.52	45.27	24.755	21.53	0	33.93	33.93	0.520755	0	24.2342	0	43.88,6.25,20.48,22.58,26.34,15.38,13.33,17.69,27.78,51.52,17.65,33.33,36.36,14	0,0,0,0,0,0,0,0,0,1.52,0,7.69,0,4.55,0,0,0,0,0,0,0,0,0,0,0,0,0,0,0,0,0,0,4.55,0,0,0,0,0,2.44,0,0,0,1.39,0,0,0,0,0,0,0,1.04,1.33,0,0,0,0,2.67,0,0,0,0,0,0,0,0,0,0,0,0,0,0,0,0,0,0,0,0,3.7,0,0,0,0,0,0,0,0,0,0,0,0,1.59,0,0,0,0,0,0,0,0,0,0,0,0,0,0,0,4.92,0,0,0,0,2.86,0,0,0,2.13,0,0,0,1.09,0,0,0,0,0,0,0,0,0,3.45,0,1.1,0,0,0,0,2.7,0,0,0,0,0,0,0,0,0,0,0,0,0,0,0,0,0,0,0,0,0,0,0,0,0,4.35,0,0,0,0,0,0,5,2.94,…	1.00715e-20	ENSG00000131373
ANKHD1	HsaALTA0000438-2/2	chr5:140438494-140438617	chr5:140436257,140438503+140438494-140438617	Alt3	9	chr5	140438494	140438503	+	140436257	140438617	0	100	100	74.47	97.1	22.63	87.962	89.33	0	85.39	85.39	17.8862	15.38	70.0758	0	87.3,89.47,91,89.33,74.47,80.65,88.73,89.39,86.59,90.91,97.1,91.67,86.67,80,96.15	5.88,12.9,17.65,21.43,20,36.84,15.79,14.29,15,15,8.57,11.54,13.33,0,4.76,27.59,0,8.57,13.64,31.82,15.79,11.54,5,3.33,18.18,11.54,19.05,13.64,8.7,43.75,6.25,25,21.74,4.17,11.11,16.67,23.81,9.09,12.5,16.67,20,37.5,12.9,15.38,0,25,25,12.9,3.85,20.69,9.52,50,0,18.75,14.81,25,16.67,14.81,5.88,6.25,6.67,19.05,18.18,31.82,4,4.35,3.45,6.82,4.55,4.76,0,0,18.18,52.63,5.88,8.33,33.33,21.74,12.5,15.79,14.81,…	3.8448e-10	ENSG00000131503
TPT1	HsaALTA0008924-3/3	chr13:45338687-45338797	chr13:45339994,45338687-45338748+45338776+45338797	Alt3	49	chr13	45338748	45338797	-	45338687	45339994	0	92.2	92.2	0.22	92.2	91.98	35.1593	23.6	0	28	28	2.29162	0.45	32.8677	0	23.87,5.66,75.46,92.2,23.33,7.87,40.98,89.98,12.95,9.53,7.39,65.37,0.22,37.42	0,12.73,3.23,0,3.87,3.15,0,14.29,6.67,2.24,2.4,0,0,0,8.54,0,0,1.34,0.74,0,0.52,0,0.97,4.83,0,1.85,0,9.21,0.94,0,0,1.91,0,1.49,3.38,0,8.54,0,0,6.19,0,9.55,3.22,1.94,0,0,14.89,2.19,15.11,12.73,11.48,0,0,0,4.64,0,0,3.06,28,0,0,0,0,0,1.06,0,0,0,5.26,2.69,0,12.73,6.06,0,4.05,11.86,4.43,1.15,0,0.94,8.54,20.44,0,0,0,11.29,0,6.03,7.63,4.83,2.51,0,2.42,4.64,6.01,3.06,0,8.17,0,0,2.77,6.09,0,0,0,3.06,6.8,1.…	3.18543e-08	ENSG00000133112
MED6	HsaALTA0005116-2/2	chr14:70592880-70593009	chr14:70593296,70592880-70592988+70593009	Alt3	21	chr14	70592988	70593009	-	70592880	70593296	0	54.84	54.84	3.23	54.84	51.61	22.388	22.81	0	13.64	13.64	1.40172	0	20.9863	0	27.5,16.44,10.64,29.31,6.9,25.42,54.84,27.69,20.19,32.14,22.81,24.39,17.65,3.23,16.67	2.27,0,0,0,0,0,0,0,0,6.06,0,0,0,4.88,0,0,1.75,1.96,6.67,13.64,0,0,0,0,0,2.63,0,0,5.13,0,1.39,1.64,4,2.08,0,1.61,0,0,0,0,0,4.41,0,0,1.72,0,2.78,3.23,0,0,0,0,1.52,2.63,4,2.13,1.61,1.92,0,1.49,0,0,0,0,0,6.67,0,3.7,0,0,0,0,0,3.08,0,0,0,3.45,1.85,0,0,1.96,2.78,0,0,0,2.56,0,6.98,1.41,3.33,5,0,0,3.28,2.94,1.52,0,3.12,0,4.94,3.03,0,0,1.61,3.57,2.82,0,0,1.37,0,2.86,0,1.56,2.56,4.44,3.33,0.84,2.27,0,3.03,0…	1.65023e-11	ENSG00000133997
PRPF38B	HsaALTA1026288-3/5	chr1:108693572-108693636	chr1:108692867,108693590+108693587+108693572+108693427+108693424-108693636	Alt3	18	chr1	108693424	108693442	+	108692867	108693636	0	48	48	4.17	48	43.83	16.58	12.5	0	20.41	20.41	1.37541	0	15.2046	0	12.5,16.87,21.15,27.27,6.98,48,9.62,21.82,12.5,25,12.33,4.17,11.11,12.82,6.56	0,0,0,2.22,3.45,0,0,2.38,0,1.61,1.59,3.03,1.59,0,0,0,0,0,0,0,0,4.05,0,1.39,1.96,0,0,0,3.28,0,2.94,1.85,0.79,0,1.75,1.96,0.96,0,3.03,0,4.76,0,0,3.06,0,0,2.78,2.78,0,11.11,0,2.56,2.86,0,0.75,3.23,0,5,2.82,1.72,0,0,0,0,6.67,2.56,11.11,0,0,3.7,3.85,0,0,0,5.88,0,0,1.96,0,1.43,0,0,2.33,0,3.85,1.39,1.1,0,3.95,0,1.18,0,2.63,1.79,0,0,3,0,0,0,1.43,0,0,3.03,0,0,0,0,0,4.35,2.44,0,0,0,0,2.56,2.17,0,2.78,3.03,…	1.09777e-11	ENSG00000134186
RPS15A	HsaALTA1026463-2/2	chr16:18788063-18788159	chr16:18788981,18788063-18788105+18788159	Alt3	54	chr16	18788105	18788159	-	18788063	18788981	0	100	100	86.02	100	13.98	95.578	96.38	49.28	100	50.72	74.5439	72.76	21.0341	0	97.12,92.87,98.96,97.43,95.72,95.07,92.45,95.18,97.47,100,98.34,93.87,96.79,86.02,96.38	75.33,66.02,66.02,68.95,69.98,87.18,68.12,49.28,100,54.84,85.36,71.41,86.02,93.15,51.66,57.19,82.93,72.76,64.34,89.74,89.74,93.96,93.58,97.94,95.8,72.76,60.85,59.3,61.82,53.45,58.12,81.38,49.28,73.12,92.66,68.61,93.58,76.22,77.76,74.45,71.64	2.37542e-06	ENSG00000134419
DOCK2	HsaALTA0002590-2/2	chr5:169681730-169681865	chr5:169674445,169681744+169681730-169681865	Alt3	14	chr5	169681730	169681744	+	169674445	169681865	0	36.54	36.54	6.55	36.54	29.99	20.588	17.58	0	20.36	20.36	0.878451	0.555	19.7095	0	23.43,23.03,26.48,16.1,17.34,14.41,17.27,6.55,16.99,20.34,33.07,22.77,36.54,16.92,17.58	0,0.72,0,0,0,3.16,0.89,0,0.44,0.83,1.7,0.52,0.8,1.72,1.52,1.03,0,0.51,0.42,0.49,0,0,0,0,0.42,0.67,0.51,0,0.65,0.79,0,1.44,0.31,0.31,1.85,0.59,2.32,0,0.55,0,0.46,0.58,0.5,1.12,0.88,1.46,0.41,0,1.01,1.8,1.06,1.01,0.41,0.96,0.66,1.98,0.68,0.64,0.62,0,0,0.54,0,0,0,0.96,0,0,1.2,0.6,0,0,0,2.83,0.92,0,0.93,0.93,1.63,1.05,1.31,0,0,0,1.03,0.55,0.92,0,0,0,0,0.34,0.75,0,1.2,0,0.35,0.37,1.46,1.21,1.14,0.61,0…	6.23846e-11	ENSG00000134516
ZCCHC11	HsaALTA0009640-4/6	chr1:52436755-52436978	chr1:52438220,52436755-52436956+52436963+52436975+52436978+52436998+52437005	Alt3	22	chr1	52436956	52436978	-	52436755	52438220	0	59.41	59.41	41	59.41	18.41	51.2907	51.01	13.37	48.91	35.54	30.9691	31.02	20.3216	0	47.56,58.3,55.64,50.06,41,56.14,46.38,52.79,49.49,48.63,59.41,55.54,41.57,55.84,51.01	34.87,40.47,24.74,39.67,35.54,34.62,38.48,24,25.86,33.42,37.32,27.05,41.97,31.59,32.32,30.71,42.87,33.63,33.33,32.37,31.95,24.49,25.08,30.76,30.27,33.13,31.32,33.44,37.66,29.28,38.12,31.12,29.16,31.57,29.85,25.18,26.95,29.31,36.75,29.55,23.63,27.69,32.29,36.59,38.43,31.38,24.44,33.63,22.35,21.52,23.64,21.06,24.31,27.2,34.49,23.03,33.18,25.53,35.82,31.74,37.26,32.43,35.06,22.93,29.41,38.03,43.75,2…	1.67005e-10	ENSG00000134744
PRPF38A	HsaALTA1026649-3/4	chr1:52414741-52414859	chr1:52414647,52414762+52414750+52414741+52414732-52414859	Alt3	21	chr1	52414732	52414753	+	52414647	52414859	0	45.03	45.03	1.61	45.03	43.42	16.6367	15	0	11.11	11.11	1.45068	0	15.186	0	9.21,13.33,16.67,24.19,7.27,45.03,7.41,21.43,22.87,14.05,19.7,15,6.72,25.06,1.61	3.03,0,5.88,0,0,0,0,0,0,4.88,2.78,1.75,0,0,0,5.88,2.5,0,0,0,0,1.61,2.6,2.74,0,4.55,0,6.67,0,0,2.13,0,1.37,1.25,3.92,0,0,2.6,0,5,0,0,3.45,0,3.03,0,1.37,0,0,1.64,3.12,0,3.45,0,1.28,3.33,2.27,1.19,1.76,5.26,2.99,2.94,0,0,0,3.45,0,2.08,0,0,4.65,4.76,0,1.7,3.12,0,11.11,2.56,0,8.83,0,0,0,0,0,8,1.96,5.88,3.57,0,1.56,0,4.17,0,3.64,0,0,0,1.35,0,0,0,0,2.53,1.56,2.94,0,1.85,0,0,5,1.03,2.08,0,6.25,0,2.82,1.2…	6.98564e-11	ENSG00000134748
ELP2	HsaALTA1026665-2/3	chr18:36145934-36146048	chr18:36145034,36145948+36145934+36145927-36146048	Alt3	14	chr18	36145927	36145941	+	36145034	36146048	0	80.34	80.34	17.43	80.34	62.91	55.5347	57.83	0	32.71	32.71	3.23366	2.66	52.301	0	59.89,40.51,69.22,45.68,17.43,57.78,51.09,59.3,45.65,60.37,80.34,72.64,57.83,66.76,48.53	2.7,2.42,0,0,2.42,6.53,0,2.62,3.15,3.94,1.63,1.82,1.75,2.05,5.08,4.15,2.78,0,1.73,3.01,5.07,4.11,7.01,3.5,0,4.23,3.5,2.39,3.46,0,0,4.5,2.46,3.37,10.4,4.36,0,0.74,3.38,3.54,8.97,0,2.39,0.91,0.57,0,4.5,1.18,1.97,2.36,0,2.15,3.26,0,0.7,4.83,3.44,2.88,0,0.91,1.56,6.89,3.15,0,1.75,5.16,0,2.95,3,0,3.05,0,3.15,0,1.39,3.71,5.68,12.5,1.57,0,2.74,0,2.42,0,0,2.33,4.73,4.91,0,3.78,3.18,4.85,0,3.05,6.01,0,4.0…	8.37351e-11	ENSG00000134759
TPP2	HsaALTA1026766-3/4	chr13:102646280-102646390	chr13:102645009,102646299+102646294+102646280+102646216-102646390	Alt3	19	chr13	102646216	102646235	+	102645009	102646390	0	81.48	81.48	29.41	81.48	52.07	56.4142	57.98	0	40.74	40.74	1.10369	0	55.3105	0	81.48,57.14,53.85,61.29,29.41,48,73.68,75,65.45,58.82,31.82,41.03	5.88,0,0,0,11.11,2,3.92,0,0,5.88,0,0,0,0,0,2.33,0,0,0,0,0,0,0,0,0,0,0,0,0,0,0,0,0,0,0,0,0,1.96,5.56,0,0,0,0,0,4.17,0,0,0,1.47,0,0,0,0,0,0,0,0,0,0,0,0,0,0,0,0,0,0,0,0,0,0,0,0,2.78,0,0,0,0,0,0,0,0,0,0,3.45,9.52,0,0,0,0,0,0,0,0,0,2,0,0,0,0,0,9.38,0,2.78,0,0,0,0,0,1.82,0,0,0,0,0,0,2.44,5.26,0,4.92,0,0,0,0,0,4.76,0,0,0,0,0,0,2.86,0,8.7,0,0,0,0,0,0,3.23,0,2.44,0,0,0,0,0,0,1.85,0,0,0,20,0,0,40.74,0,7.41…	5.33235e-16	ENSG00000134900
MAP3K7	HsaALTA1027057-2/4	chr6:90560076-90560234	chr6:90561622,90560076-90560214+90560234+90560244+90560673	Alt3	20	chr6	90560214	90560234	-	90560076	90561622	0	89.49	89.49	66.67	89.49	22.82	75.774	75.03	1.79	75	73.21	14.9697	14.63	60.8043	0	87.1,77.42,71.19,75.88,66.67,72.73,79.31,67.92,73.85,80,68.69,75.03,89.49,77.42,73.91	7.69,20,31.25,13.31,17.44,16.67,13.04,11.27,19.23,13.89,17.86,9.09,15,20,23.91,19.7,18.17,10.26,12.66,18.03,20,18.03,15,19.57,18.37,20.69,17.02,32.56,15.58,20.34,26.92,2.7,13.46,19.17,21.88,4.65,15.56,25.71,15.38,27.78,13.11,17.07,16.92,14.86,21.05,20.37,10,8.57,17.9,15.62,10.71,5.95,15.38,9.33,19.3,17.39,12.5,16.13,8.7,16.67,10.71,15.79,20,20,12.82,24,13.64,12.9,26.67,28.57,10.34,12.9,17.65,28.5…	1.16265e-10	ENSG00000135341
NAT10	HsaALTA1027080-2/2	chr11:34140381-34140572	chr11:34139495,34140400+34140381-34140572	Alt3	19	chr11	34140381	34140400	+	34139495	34140572	0	34.97	34.97	5.31	34.97	29.66	19.31	18.18	0	19.51	19.51	0.781111	0	18.5289	0	27.78,8.22,28.52,18.18,5.31,6.74,31.37,32.32,11.78,6.9,34.97,19.75,29.91,12.35,15.55	0,4.35,0,0,0,0,0,2.86,0,0,0,0,0,0,0,0,0,0,0,0,0,0,0,0,0,0,0,1.78,0,2.08,0,0,0.97,0.81,0,0,1.67,0,0,0,2,1.67,0,0,1.03,0,0,0,0,0,0,0,0,0,1.2,0,0,0,0,1.22,0,0,0,0,0,2.94,0,0,0,0,0,0,0,0,0,0,0,8.57,0,2.56,0,0,1.43,0,1.04,1.47,0,0,0,2.63,0,1.78,0,1.59,0,0,0,0,0,0,0,0,4.35,1.67,0,2.13,0,3.03,0,0,0,0,1.18,0,0,0,0,4.1,0,0,0,3.45,0,1.25,0,0,0,1.5,1.92,0,0,1.59,0,0,0,0,2.17,0,0,0,0,6.67,0,0,0,0,0,0,1.1,1.5…	5.96315e-14	ENSG00000135372
MICAL1	HsaALTA1027261-2/7	chr6:109445771-109445875	chr6:109446136,109445771-109445862+109445875+109445901+109445944+109445952+109445962+109445992	Alt3	13	chr6	109445862	109445875	-	109445771	109446136	0	55.07	55.07	18.9	55.07	36.17	37.3733	38.83	0	42.73	42.73	1.9992	1.435	35.3741	0	44.25,48.69,38.83,42.09,26.64,32.5,42.94,55.07,38.47,21.36,34.87,18.9,47.44,28.62,39.93	0,2.21,0.98,2.08,2.57,1.06,4.48,0.82,1.35,1.17,2.47,1.77,1.93,1.83,1.51,1.52,2.33,0.99,1.63,3.05,1.72,1.04,1.49,3.02,0.56,0.72,0.98,0.98,2.2,0.69,1.7,3.67,0.34,2.18,5.61,1.81,1.97,1.53,1.57,0.95,1.32,0.76,1.58,0.75,1.02,1.03,1.24,1.07,2.45,1,2.43,0.79,2.64,1.66,1.67,2.06,0,2.2,0.94,1.04,1.69,1.48,0,1,3.35,3.65,0,0.92,1.87,2.42,0.71,1.69,2.92,3.15,0,0.34,1.25,14.49,1.75,1.12,0.82,0.64,1.47,1.18,1.…	1.17197e-10	ENSG00000135596
USP15	HsaALTA1027307-1/4	chr12:62389634-62389699	chr12:62389514,62389634+62389612+62389605+62389587-62389699	Alt3	0	chr12	62389587	62389587	+	62389514	62389699	0	39.82	39.82	13.31	39.82	26.51	19.7027	17.71	0	21.17	21.17	2.14978	1.695	17.5529	0	15.85,24.14,19.05,13.31,16.58,17.71,21.78,17.43,17.71,39.82,25.75,18.66,16.7,17,14.05	0,2.91,0,4.62,2.66,0,0,2.49,3.48,0,2.25,1.62,4.65,0,2.82,0.82,4.9,0.74,0.98,1.21,5.33,1.01,0.6,0,2.08,0.57,1.43,0.83,3.8,0,4.8,1.11,2.6,1.84,3.01,1.18,1.26,3.07,1.18,1.48,2.2,6.14,1.45,1.75,1.51,0.8,2.86,3,0,3.78,0,0.51,2.08,1.54,0,1.86,2.85,1.96,0.54,0.63,3.71,4.04,0,3.59,0,1.94,2.55,0,1.67,2.36,0,0,0,1.76,1.23,2.94,1.67,11.67,2.66,2.11,1.94,1.28,2.96,1.24,1.09,0.69,1.54,1.26,0,2.1,2.33,3.41,6.6…	1.14002e-10	ENSG00000135655
DOCK10	HsaALTA0002585-2/3	chr2:224805408-224805514	chr2:224806126,224805408-224805502+224805514+224805529	Alt3	12	chr2	224805502	224805514	-	224805408	224806126	0	38.03	38.03	18.43	38.03	19.6	29.3667	33.08	0	31.36	31.36	3.64748	3.015	25.7192	0	22.54,35.95,34.31,33.08,18.43,21.2,19.52,38.03,26.5,26.78,38.02,34.08,18.62,36.86,36.58	0,4.15,8.62,2.06,3.93,10.07,4.39,3.26,5.41,6.89,4.96,1.91,6,1.06,0.75,1.93,3.14,4.28,4.25,2.68,0,1.6,5.88,4.49,0.48,2.08,3.25,5.49,1.02,1.34,0,5.04,4.86,1.73,9.48,3.09,1.34,4.93,2.07,3.01,2.22,3.45,1.18,1.43,3.25,6.93,4.57,1.83,7.81,4.81,3.66,0.8,1.62,1.49,0.86,2.63,4.75,3.54,3.99,3.45,4.51,0.88,0,3.87,5.31,0,0,1.98,1.44,7.88,5.5,1.6,2.34,7.75,1.29,3.63,2.84,13.23,2.89,0,1.86,0,3.57,2.55,2.2,1.12…	1.06926e-10	ENSG00000135905
GCC2	HsaALTA0003600-3/4	chr2:108486499-108486648	chr2:108485908,108486517+108486511+108486499+108486435-108486648	Alt3	18	chr2	108486435	108486453	+	108485908	108486648	0	91.98	91.98	43.26	91.98	48.72	73.2373	79.02	0	58.06	58.06	3.09614	2.08	70.1412	0	79.9,60.1,79.02,80.13,43.26,67.27,91.98,86.32,70.7,60.17,80.95,76.82,83.91,56.36,81.67	5,0,4.13,3.1,0,0,2.94,0,3.4,3.81,2.6,0,3.12,3.47,1.93,2.13,3.18,4.07,1.98,2.13,2.47,3.53,0,0,0,1.94,2.9,0,0,2.06,0,1.47,5.37,3.93,0,2.78,1.94,1.58,2.08,1.83,0,2.68,4.61,0,3.53,3.13,4.73,2.06,0,2.38,1.7,2.2,2.85,1.62,2.76,1.4,3.84,0,2.71,0,4.13,0,3.31,3.72,3.76,0,4.49,6.05,5.3,0,0,0,0,0,3.87,9.24,0,0,0,0,0,0,7.75,4.7,0,4.35,4.35,3.22,0,0,0,0,2.92,0,2.92,2.17,2.6,3.87,3.92,3.8,1.42,2.69,2.08,0,0,1.…	4.48491e-11	ENSG00000135968
APPL2	HsaALTA1027607-4/4	chr12:105207971-105208047	chr12:105208158,105207971-105208001+105208027+105208029+105208047	Alt3	46	chr12	105208001	105208047	-	105207971	105208158	0	55.1	55.1	17.86	55.1	37.24	36.8057	36.695	0	42	42	4.308	3.36	32.4977	0	43.48,53.73,35.29,55.1,23.41,38.1,34.29,34.21,41.46,32.86,38.89,17.86,39.99,26.61	0,5.4,10.71,0,12.5,8,4.35,0,4.76,0,1.11,1.69,0,0,5.75,0,5,3.73,6.52,2.7,5.95,4.41,4.11,12.12,3.7,1.92,3.7,4.91,0,4.26,2.86,1.27,1.14,4.44,2.27,3.03,2.94,6.52,6.98,4.65,2.17,1.44,4.11,2.86,0,2.76,1.61,8,1.45,4.01,0,1.64,6.52,1.17,3.19,0,3.85,3.47,5.13,0,0,3.23,10.53,7.69,0,5.56,5.12,2.65,0,0,0,0,3.33,10,0,4,8.7,0,0,1.37,0,6.82,0,0,5.71,4.76,4.41,0,2.94,5.48,3.1,2,1.57,5.45,1.96,3.28,3.96,3.33,5.48…	4.00278e-10	ENSG00000136044
WASHC4	HsaALTA1027628-2/2	chr12:105121089-105121204	chr12:105120597,105121101+105121089-105121204	Alt3	12	chr12	105121089	105121101	+	105120597	105121204	0	75.53	75.53	28.64	75.53	46.89	52.2173	56.18	2.63	63.03	60.4	15.7841	15	36.4332	0	75.53,69.33,60,66.67,36.19,61.04,56.18,60.76,56.76,51.16,40.98,34.85,51.43,33.74,28.64	22.73,16.46,30.56,12.73,13.46,17.65,20.93,10.53,16.07,12,13.24,15.79,19.05,23.08,29.17,14.56,20.19,19.77,22.22,12.73,23.62,18.38,12.26,21.82,20.11,25.05,14.29,16.67,20,18.75,14.63,13.41,13.71,15.53,18.31,30.67,15.09,24.46,21.82,16.9,18.1,14.29,13.19,21.57,24.76,20.63,15.28,23.3,10.34,18.79,17.07,18.58,17.2,25.15,13.81,12,20.83,15.07,18.97,17.58,20.65,21.14,17.5,27.78,33.33,13.64,10.53,16.67,23.36…	1.54831e-10	ENSG00000136051
RNF38	HsaALTA1028328-2/2	chr9:36351115-36351219	chr9:36352742,36351115-36351199+36351219	Alt3	20	chr9	36351199	36351219	-	36351115	36352742	0	50.49	50.49	0	50.49	50.49	23.8547	22.55	0	18.6	18.6	0.498142	0	23.3565	0	22.69,4.85,33.2,22.55,17.91,26.92,23.24,8,50.49,20.83,44.44,43.58,21.05,0,18.07	0,0,0,0,0,0,0,0,3.23,0,0,0,0.98,0,0,1.11,0,0,0,0,0.74,0,0,0,0,0,0,0,0,0,0,0,1.28,0,0,1.67,0,1.98,0,2.2,0,0,1.15,0,0,0,0,0,1.72,0,0,0,1.3,0,0,0,0,0,0,0,0,0,0,0,0,0,0,0,0,0,0,1.67,0,0,0,0,0,3.12,0,0,2.01,1.73,0,0,0,1.18,0,0,0,0,0,0,0,0,0,0,0,0,0,0,0,0,1.28,0,0,0,2.08,0,0,0,0,0,0,0,1.28,0,0,0,0,2.09,0,0,0,1.33,0.96,2.57,0,0,0,0,0,0,1.14,0,0,0,1.37,0,0,0.65,0,2.67,0,0,0,0.85,0,0,1.65,0,0,0,0,0,0,4.68…	3.40226e-14	ENSG00000137075
VARS2	HsaALTA1028574-2/2	chr6:30917095-30917224	chr6:30916959,30917105+30917095-30917224	Alt3	10	chr6	30917095	30917105	+	30916959	30917224	0	63.18	63.18	17.66	63.18	45.52	40.44	38.62	0	53.22	53.22	0.858774	0	39.5812	0	52.11,38.42,34.7,33.45,28.03,52.72,50.72,49.37,17.97,42.64,57.38,29.63,63.18,38.62,17.66	0,0,4.47,0,0,0,0,0,0,0,1.84,0,2.1,0,0,1.37,0,0,0,0,0,0,0,0,0,0,0,0,0,0,0,0,1.74,0,0,0,0,0,0,1.94,1.98,0,0,1.32,0,0,0,3.03,2.71,0,0,0,0,0,0,0,0,1.37,0,0,0,1.77,0,0,0,0,0,0,0,0,0,0,0,3.32,0,0,2.51,0,0,0,0,0,0,0,0,0,0,0,0,0,0,0,0,0,1.87,0,1.21,0,2.74,1.41,3.21,0,0,0,0,0,2.86,0,0,0,0,0,0,1.91,0,3.81,5.41,0,2.94,0,0,2.64,0,1.24,0,0,0,0,0.86,0,0,0,3.12,1.77,0,0,0,0,0,0,0,0,3.12,2.45,5.93,0,0,0,0,0,0,2.…	4.42525e-16	ENSG00000137411
CREBZF	HsaALTA0002156-2/3	chr11:85663179-85663277	chr11:85663524,85663179-85663262+85663277+85663293	Alt3	15	chr11	85663262	85663277	-	85663179	85663524	0	41.26	41.26	1.23	41.26	40.03	23.0013	24.24	0	32.42	32.42	0.609689	0	22.3916	0	10.43,7.04,40.46,26.77,18.18,30,23.22,41.26,10,29.73,37.3,24.24,15.38,1.23,29.78	0,0,2.13,0,0,0,0,0,0,0,1.33,0,0,0,0,0,0,0,0.62,2.03,0.96,0,0,0.55,1.03,0,0,1.96,0,0,0,0,0.71,0,0.79,2.11,0,0.57,0,0,0,1.08,0,0,0,0,0.68,6.82,0,0.68,0,0.76,0,2.04,0,0.54,1.49,0,0,0,0,0,0,0,2.44,0,0,0,0,0,0,0,0,2.47,0,0,1.69,0,0,0,0,0,0,0,1.89,0,0,0,0,0,0,0,1.37,0,0,1.01,0,0,0.82,0,0,0.93,0.85,1.12,0,0.72,0,0,0,0,0,0,1.14,0.66,0,0,0,0,0,0,0,0,0,0,0,0,0.62,0.57,0,0.67,0,0.34,0.68,0,1.14,0.45,0,0,0,1…	5.43733e-14	ENSG00000137504
SLTM	HsaALTA1028817-2/2	chr15:58916935-58917020	chr15:58932356,58916935-58916999+58917020	Alt3	21	chr15	58916999	58917020	-	58916935	58932356	0	31.82	31.82	8.43	31.82	23.39	20.292	20.96	0	13.47	13.47	1.46717	1.09	18.8248	0	20.96,11.29,28.87,23.76,15.79,28.35,18.23,23.7,24.04,31.82,26.79,14.58,16.54,11.23,8.43	0,0,5.95,2.54,2.78,0,3.17,2,2.47,1.11,1.64,1.75,0.88,2.36,2.64,0,1.27,0.68,0.77,2.27,0.32,2.16,0.48,0,2.21,0,3.44,2.86,1.03,0.62,3.14,4.66,1.08,1.01,1.3,1.67,0.75,0.76,2.71,1.44,0,1.33,2.6,1.71,1.1,0.57,0.47,1.81,0.86,0,2.64,0.47,1.77,2.23,2.57,0.35,0.9,1.9,1.16,2.82,1.04,0,6.15,3.47,5.3,4.28,0,3.14,2.27,0.96,1.23,0,1.68,2.5,0,0,2,0.94,2.89,1.26,0.71,2.48,0.87,0,2.93,0,6.72,0.7,1.68,1.98,0,0.52,0…	8.47447e-11	ENSG00000137776
RTF1	HsaALTA1028881-3/3	chr15:41471152-41471349	chr15:41470392,41471297+41471172+41471152-41471349	Alt3	145	chr15	41471152	41471297	+	41470392	41471349	0	35.9	35.9	6.9	35.9	29	18.806	18.75	0	18.35	18.35	0.3724	0	18.4336	0	26.92,14.58,13.71,20,13.64,26.09,28.26,10.53,22.63,20,18.75,11.24,35.9,6.9,12.94	0,0,0,0,0,0,0,0,0.75,0,0,0,0,0,0,0,0,1.04,0,0,0,2.13,0,0,0,0,0,0,0,0,0,1.85,0,0,2.59,0,0,0,0,0,0,0,0,0,0,0,0,0,1.08,0,0,0,0.78,0,0,0,0,0,0,0,0,1.68,0,0,0,0,0,0,0,0,0,0,0,0,0,0,0,2.99,0,0,0,0,0,0,0,0,0,0,0,0,0,0.65,0,0,0,0,0,0,0,0,0,0,0,0,0,0,0,0,0,0,0,0,0,1.25,0.85,0,0,0,0,0,1.82,0.88,0,0,0,1.23,0,0.46,0,0,0,0,0,0,0,1.49,6.41,0,1.15,0,0,0,0,0,0,0,0,0,0,0,0,0,0,0,0,0,0,0,0,0,0,0,0.9,0,0,0,0,0,0,1.…	1.95346e-18	ENSG00000137815
FASTKD1	HsaALTA1029399-2/2	chr2:169531352-169531508	chr2:169537227,169531352-169531490+169531508	Alt3	18	chr2	169531490	169531508	-	169531352	169537227	0	76.87	76.87	20.58	57.68	37.1	42.43	45.575	0	11.76	11.76	1.1864	0	41.2436	8.82	52.21,52.25,50.12,34.54,26.39,38.42,57.68,42.43,48.72,55.41,20.58,30.41	4.79,0,11.76,0,1.45,0,0,0,5.14,4.38,2.56,0,0,0,0,4.35,2.88,0,2.28,0.88,2.01,0,0,0,3.03,0,0,0,0,3.36,0,0,0,0,0,0,0,0,0,3.39,0,4.56,0,0,2.5,0,8.05,0,0,0,4.7,0,2.29,0,0,6.29,5.92,0,3.71,0,0,0,0,3.86,0,8.04,0,0,0,10.37,0,0,0,0,0,0,1.56,0,0,2.57,0,1.38,0,0,0,0,0,6.28,0,0,4.05,0,0,3.45,0,1.9,1.45,0,0,0,0,0,1.38,0,3.48,0,0,5.08,0,4.7,0,3.11,1.18,2.33,0,1.79,3.3,0,0,3.29,0,0,0,0,0,0,0,0,0,0,0,2.8,3.62,0,…	8.99348e-12	ENSG00000138399
PSTPIP1	HsaALTA1030402-1/2	chr15:77035811-77035935	chr15:77035563,77035811+77035802-77035935	Alt3	0	chr15	77035802	77035802	+	77035563	77035935	0	47.58	47.58	22.22	47.58	25.36	32.4653	33.33	0	30.77	30.77	6.62504	6.37	25.8403	0	34.13,47.58,23.67,34.34,22.68,44.21,33.33,34.21,40.68,22.22,25,38.89,29.63,31.79,24.62	11.63,4.35,10.2,5.71,8.42,7.89,9.8,11.48,4.84,9.3,8.16,7.58,6.87,7.69,7.32,2.7,4.42,9,5.93,8.7,12.74,8.28,7.69,2.58,2.81,8.7,6.36,10.53,3.6,1.8,7.95,10.39,6.79,4,7.2,4.85,7.5,5.93,3.66,6.9,8.39,5.8,8.66,5.46,8.22,8.21,5,7.69,6.25,3.88,5.08,6.22,7.24,9.57,2.38,6.01,6.45,5.04,6.44,8.9,4.7,7.63,5.26,5.88,12.31,11.11,10.26,14.81,12.08,4.11,11.54,3.53,2.04,7.23,4.48,5.56,1.75,13.43,7.69,7.25,6.67,4.41…	1.06132e-10	ENSG00000140368
POLG	HsaALTA0006508-4/5	chr15:89327013-89327079	chr15:89327167,89327013-89327052+89327055+89327063+89327079+89327096	Alt3	27	chr15	89327052	89327079	-	89327013	89327167	0	35.84	35.84	5.42	35.84	30.42	21.964	22.65	0	28	28	3.92168	3.29	18.0423	0	24.13,24.86,15.53,22.65,13.29,34.02,31.7,26.23,19.81,18.1,35.84,5.42,28.21,13.31,16.36	2.06,3.75,8.23,2.51,1.39,5.42,2.1,2.02,1.76,5.06,4.68,2.88,5.99,2.68,1.37,2.34,1.86,3.55,1.16,5.8,3.82,9.04,2.69,0.87,3.57,2.22,2.36,3.25,0,5.15,2.29,5.56,3.7,4.6,7.35,3.12,5.98,1.76,3.4,4.4,3,0,2.51,4.29,3.3,3.22,1.37,0.66,6.33,6.65,1.94,2.29,4.24,3.53,2.54,3.24,4.29,2.08,1.7,3.22,1.84,2.18,5.42,3.96,0,2.19,0,3.32,5.2,6.3,3.43,4.07,2.45,1.49,1.81,3.12,3.68,4.98,3.19,2.34,4.12,2.64,3.22,4.68,1.34…	4.86276e-10	ENSG00000140521
SGSM2	HsaALTA1030970-3/6	chr17:2372625-2373081	chr17:2372488,2372953+2372756+2372625+2372614+2372586+2372570-2373081	Alt3	328	chr17	2372570	2372898	+	2372488	2373081	0	70.37	70.37	0	54.69	54.69	35.3123	34.48	0	70.37	70.37	1.75023	0	33.5621	0	32.5,45.98,54.69,27.85,41.18,33.33,45.45,23.32,17.65,0,50,52.63,34.48	0,3.57,3.23,4,0,0,0,0,3.77,0,5,0,3.8,4.16,1.16,0,2.44,0,0,1.72,4.23,1.72,1.67,0,0,7.41,0,3.92,0,0,1.56,2.04,2.17,3.05,1.05,0,4.55,0.87,2.35,0,1.77,1.09,1.37,0,0.79,1.33,0,1.25,10,1.59,0,0,2.5,1.02,0,1.01,0,1.71,0,1,1.22,0,0,0,2.22,0,5,0,2.3,0,0,0,0,0,0,3.33,0,15.56,2.17,7.5,0.94,0,0,2.33,0,1.92,0,0,0,6.9,0,2.22,1.45,0,3.23,0,2.44,2.13,0,0,0,0,0,0,0,1.89,6.45,0,0,0,0,3.12,0,2.9,0,0,0,7.35,0,0,0,0,…	1.37862e-08	ENSG00000141258
PGGHG	HsaALTA1031468-1/7	chr11:291015-291113	chr11:290781,291015+291002+290961+290929+290919+290907+290868-291113	Alt3	0	chr11	290868	290868	+	290781	291113	0	50.72	50.72	12.51	46.91	34.4	29.3887	29.17	0	42.07	42.07	12.8717	12.6	16.517	0	46.91,38.97,30.31,27.78,12.51,34.25,15.46,28.46,17.39,40.04,29.17,33.14,39.51,25.89,21.04	10.12,9.93,3.74,7.78,14.64,25.95,15.18,15.6,18.96,11.31,11.49,11.67,11.45,13.52,13.92,8.91,21.67,10.26,6.85,11.69,12.15,11.89,14.86,11.8,15.37,10.21,16.1,6.79,4.54,13.04,12,12.6,4.9,13.24,14.64,12.53,9.3,12.18,10.45,12.49,13.22,12.82,14.82,9.81,12.59,10.05,13.9,16.93,13.8,11.56,14.31,12.04,19.32,18.22,16.9,11.65,25.55,9.87,9.23,12.11,14.18,13.84,15.76,12.43,9.15,18.38,12.15,11.24,15.77,13.15,6.85…	1.70649e-08	ENSG00000142102
PPOX	HsaALTA0006596-6/7	chr1:161167339-161167486	chr1:161167234,161167396+161167371+161167368+161167366+161167355+161167339+161167327-161167486	Alt3	57	chr1	161167327	161167384	+	161167234	161167486	0	100	100	33.33	66.67	33.34	48.38	49.445	0	63.16	63.16	12.0815	10.96	36.2985	0	38.46,48.89,66.67,35,33.33,46.67,53.33,52.63,50,58.82	4.35,11.11,0,19.57,0,8.7,21.43,15.91,9.52,23.33,2.17,32,37.84,4.55,26.67,0,6.45,17.86,10.64,0,5.88,20,12.5,10.81,5.88,13.79,12,23.33,0,9.09,11.43,3.33,30,12.48,15.62,9.52,13.16,2.94,7.41,5.88,30,7.69,3.12,12.24,12.82,18.18,20,11.76,20.59,3.33,25,0,22.58,11.76,33.33,19.23,6.67,15,8.33,8.33,11.11,12.5,5.88,22.22,22.58,2.56,11.11,10.71,13.04,15.79,18.18,4.99,12.12,24.24,6.25,11.54,5.71,11.54,21.05,0…	2.67e-07	ENSG00000143224
TAF1A	HsaALTA1032283-3/3	chr1:222570535-222570684	chr1:222577445,222570535-222570638+222570665+222570684	Alt3	46	chr1	222570638	222570684	-	222570535	222577445	0	38.11	38.11	0	38.11	38.11	17.5917	13.17	0	20.99	20.99	1.4643	0	16.1274	0	8.6,14.61,30.51,28.9,3.63,0,11.73,29.38,2.4,10.62,38.11,32.61	6.23,0,5.61,0,0,5.1,0,0,0,0,0,0,0,0,0,0,0,0,0,0,4.68,0,0,0,0,0,0,0,0,12.37,0,5.34,0,0,0,4.88,0,0,0,0,0,9.31,2.62,0,0,4.88,0,0,0,0,0,0,0,0,0,0,0,0,0,0,0,0,0,0,0,5.61,20.99,0,0,0,0,5.9,2.29,0,0,2.96,0,0,0,0,0,0,0,0,0,0,0,5.47,0,0,0,0,1.82,2.35,0,0,0,0,8.28,2.25,0,0,0,0,0,1.82,0,5.9,3.04,0,0,0,0,2.5,0,0,0,0,0,2.96,10.14,0,0,0,0,0,0,0,0,0,0,0,0,0,0,0,3.73,0,0,0,0,0,0,4.01,7,0,3.31,6.59,0,12.37,0,0,0,…	1.46682e-09	ENSG00000143498
ATP8B2	HsaALTA1032314-2/2	chr1:154334483-154334591	chr1:154334265,154334503+154334483-154334591	Alt3	20	chr1	154334483	154334503	+	154334265	154334591	0	39.02	39.02	0	39.02	39.02	16.2857	12.6	0	19.4	19.4	0.22472	0	16.061	0	35.71,12.7,9.76,39.02,17.86,23.81,32.26,10.65,8.33,12.5,7.41,14.29,0,3.7	0,0,0,0,0,0,0,0,0,0,0,0,0,0,0,0,0,0,1.43,0,0,0,0,0,0,1.69,0,0,0,0,0,0,0,0,0,0,0,0,0,0,0,0,0,1.14,0,0,0,3.03,0,0,0,0,0,0,0,0,0,0,0,0,0,0,0,0,0,0,0,0,0,0,0,0,0,0,0,0,0,0,0,0,0,0,0,0,0,0,0,0,0,0,0,0,0,0,0,0,0,0,0,0,0,0,0,0,0,0,0,0,0,0,0,0,0,0,0,0,0,0,1.69,0,1.96,0,0,0,0,0,0,0,0,6.9,0,0,0,0,0,1.54,0,0,0,0,0,0,0,0,0,0,0,0,0,0,0,0,0,0,0,0,0,0,0,0,0,0,0,0,0,0,0,0,0,0,1.72,0,0,19.4,0,0,2.22,0,0,0,0,0,0,0…	2.27187e-25	ENSG00000143515
MUT	HsaALTA1033538-2/2	chr6:49448816-49448951	chr6:49451466,49448816-49448927+49448951	Alt3	24	chr6	49448927	49448951	-	49448816	49451466	0	56.25	56.25	19.37	56.25	36.88	35.7471	36.34	0	33.35	33.35	1.84315	0	33.904	0	48.84,22.6,40,35.92,19.37,48.61,39.02,31.55,36.76,56.25,34.78,21.05,20,45.71	6.67,6.25,0,0,0,0,0,3.57,0,0,0,2.22,0,0,6.06,0,0,0,6.06,0,0,0,0,0,0,0,0,4.17,0,0,6.9,0,0,5.26,3.85,0,0,0,6.67,3.33,0,0,13.33,4.35,0,0,6.67,0,0,2.86,0,0,3.85,0,0,0,5.88,0,12.5,3.85,4,0,0,0,0,0,0,0,12.5,2,0,0,4.35,5.26,0,0,3.45,0,4.17,0,0,0,0,0,0,0,0,0,0,0,0,6.9,11.11,2.7,0,0,0,4.17,8.82,0,0,0,7.58,2.04,0,0,0,0,0,0,0,2.86,0,0,0,0,0,0,0,0,0,4,0,0,2.22,0,0,0,0,2.94,0,0,0,0,5.26,5.56,4.55,0,6.9,4.17,4…	3.40306e-13	ENSG00000146085
C7orf43	HsaALTA1033814-2/2	chr7:-100155181	chr7:100155262,-100155164+100155181	Alt3	17	chr7	100155164	100155181	-	NA	100155262	0	34.19	34.19	2.13	34.19	32.06	20.9187	21.38	0	28.67	28.67	2.7328	2.3	18.1859	0	26.92,34.19,21.38,28.7,25.5,18.84,17.5,23.53,19.89,27.91,18.79,2.13,20,21.5,7	4.35,1.11,0,1.49,0,0,0,0,3.19,0,3.64,4.52,2.5,3.45,0.88,2.44,1.64,2.5,2.02,1.15,2.07,3.9,0,7.14,0,1.3,1.48,1.65,1.64,6.42,0,2.56,2.15,3.04,5.22,5.3,2.97,2.99,0.55,5.71,5.15,2.17,0.74,2.92,3.23,2.31,1.1,2.2,1.61,0,3.57,1.73,6.82,2.67,2.08,1.99,6.06,2.36,1.32,4.3,2.79,0.97,1.15,0,2.08,0,3.45,3.64,2.81,1.96,0,1.03,8.7,3.45,1.61,3.8,4.69,4.55,0,1.23,4.23,2.5,1.85,2.2,2.89,3.53,0,2.9,2.17,4.12,5.62,3.…	2.98237e-09	ENSG00000146826
EML3	HsaALTA1034839-3/3	chr11:62608736-62608826	chr11:62608962,62608736-62608773+62608805+62608826	Alt3	53	chr11	62608773	62608826	-	62608736	62608962	0	50.51	50.51	26.26	46.96	20.7	38.4253	39.85	0	50.51	50.51	0.610885	0	37.8144	0	46.96,28.3,39.4,45.27,31.78,44.32,43.74,36.92,39.85,40.23,35.78,42.17,42.37,26.26,33.03	0,0.72,4.11,0,0,0,0,0,0,0,0.66,0.86,0.67,0,0.31,0.87,0,0,0,0.36,0,0,0,0,0.28,0.78,1.47,0,0,0,1.49,0,0,0,0.66,0.58,0,0,0.63,0.46,0,0,0,1.06,0,0,0,0,0,0.69,0,0,1.54,0,0,0.98,0,0.41,0,0,0.47,0,0,0,0,0,0,0,0,0,0,0,0,1.37,0,0.72,0,3.4,0,0,0,0,0,0,0,0,3.03,0,0,0.56,0,0,0,0,0,0,0,0.49,0.74,0,0,0,0,0,0,0.64,0,0,0,0,0,0,0,0,1.43,1.24,0.51,0.43,0.54,0,0.53,0.89,0,0.4,0.84,0.48,0.46,0,0.27,0.38,0.4,0,0,0.25…	3.24176e-13	ENSG00000149499
JMY	HsaALTA1035872-1/5	chr5:79314380-79314851	chr5:79312498,79314380+79314370+79314303+79314257+79314233-79314851	Alt3	0	chr5	79314233	79314233	+	79312498	79314851	0	59.09	59.09	1.22	59.09	57.87	29.5147	27.09	0	15.66	15.66	2.54632	1.95	26.9683	0	31.11,1.22,26.8,51.92,37.84,20.97,34.04,59.09,25.58,27.09,20.61,25.84,43.81,1.38,35.42	3.7,3.23,10.55,6.67,8.13,5.28,2,1.22,0,2.08,2.63,1.54,0,1.7,0,0,1.92,0,6.79,3.13,2.5,1.54,1.56,6.49,0,3.12,3.57,0,4.37,6.45,0,0,3.18,9.09,7.16,0,1.67,0,4.89,0,0,0,6.68,3.04,0,2.09,0,2.94,0,5.28,2.23,3.46,5.26,6.67,2.94,0,0,4.62,2.63,0,3.03,6.94,0,2.94,0,3.34,0,0,2.94,0,0,3.12,4.35,0,5,11.76,5.57,0,3.23,3.57,0,0,5.88,0,5.82,2.21,2.28,0,7.68,2.08,0,0,0,1.25,0,2.64,3.23,5.57,5.36,4.11,1.96,14.43,0,0…	4.32678e-08	ENSG00000152409
TRIP12	HsaALTA1036399-1/4	chr2:229792973-229793130	chr2:229795179,229792973-229793130+229793145+229793175+229793368	Alt3	0	chr2	229793130	229793130	-	229792973	229795179	0	86.11	86.11	27.1	86.11	59.01	64.6193	68.22	3.7	60	56.3	23.6955	22.165	40.9238	0	67.5,27.1,53.68,70.62,66.67,73.33,86.11,68.22,39.38,56.1,70.18,73.02,75.86,66.67,74.85	12.52,19.51,18.6,20.59,17.65,13.33,14.71,24.24,19.18,14.63,18.18,24.39,13.16,16.07,12.24,21.9,28.99,15.63,25.3,22.22,15.79,23.33,19.77,7.41,15.63,13.25,22.92,19.7,22.97,20.37,18.06,11.11,26.19,22.76,21.79,23.81,17.46,25,15.73,13.43,22.95,24.59,25.93,13.74,24.14,24.18,28.7,12.28,26.92,24.76,14.29,12.75,12.84,15.92,17.12,21.54,17.02,11.43,17.91,8.25,19.84,14.63,36.84,7.41,10.34,13.73,26.67,16.67,20…	8.4295e-10	ENSG00000153827
TBRG1	HsaALTA1036512-2/2	chr11:124626460-124626609	chr11:124625903,124626473+124626460-124626609	Alt3	13	chr11	124626460	124626473	+	124625903	124626609	0	88.89	88.89	26.19	88.89	62.7	48.9508	42.31	0	55.26	55.26	0.810433	0	48.1403	0	64.29,26.19,36.59,60,64.71,42.31,58.82,57.35,30.14,39.29,88.89,31.11,36.67	0,3.85,0,0,0,0,0,0,7.69,0,0,0,0,0,0,0,0,0,1.82,0,0,0,5,0,0,0,0,0,0,0,0,0,0,3.12,0,0,0,0,0,0,0,0,0,1.72,0,0,0,0,6.67,0,0,0,0,0,0,0,0,0,0,0,0,0,0,0,0,0,0,0,0,0,0,0,0,0,0,0,0,0,3.03,0,0,0,0,0,0,0,0,0,0,0,0,0,0,0,0,0,0,0,0,2.33,0,0,0,0,0,0,0,1.89,0,0,0,0,0,0,0,0,4.44,0,0,1.25,0,0,0,0,0,0.64,2.99,0,1.52,0,0,0.85,0,0,11.11,4.35,0,0,0,0,0,0,0,0,0,0,0,0,0,0,0,2.63,9.68,0,0,0,0,2.44,0,2.22,0,6.67,0,0,0,10…	1.61974e-18	ENSG00000154144
CC2D1B	HsaALTA0001529-2/3	chr1:52357781-52357898	chr1:52358331,52357781-52357846+52357898+52357916	Alt3	52	chr1	52357846	52357898	-	52357781	52358331	8.59	100	91.41	43.71	90.83	47.12	74.8729	78.505	8.59	97.66	89.07	59.8116	62.36	15.0613	0	74.01,87.48,71.19,74.83,90.83,70.82,83.59,82.18,90.56,90.22,44.42,88.59,55.79,43.71	57.17,70.82,61.8,58.1,69.96,64.71,51.11,59.81,79.19,63.6,82.26,68.32,67.92,68.11,67.2,59.75,71.32,79.06,68.32,63.41,84.8,62.26,72.62,66,70.54,47.74,64.32,87.92,70.15,53.8,65.28,68.41,71.62,59.63,53.31,85.34,58.8,60.26,53.1,67.46,70.57,77.26,56.72,76.13,67.09,68.02,60.16,66,85.34,87.52,72.49,61.6,64.71,72.42,67.6,56.9,45.6,63.37,62.46,75.06,58.54,74.58,68.11,70.82,91.44,71.81,78.82,81.03,58.65,50.…	0.00120767	ENSG00000154222
ZFYVE27	HsaALTA0009695-3/3	chr10:97744712-97744904	chr10:97743164,97744765+97744729+97744712-97744904	Alt3	53	chr10	97744712	97744765	+	97743164	97744904	0	68	68	31.34	68	36.66	53.8567	54.35	0	26	26	0.884	0	52.9727	5.34	56.6,48.33,63.64,45.31,31.34,65.52,54.35,58.14,49.15,46.15,50.85,68,57.14,48,65.33	0,0,0,0,0,4.17,0,0,0,2,0,1.41,3.12,0,2.94,0,0,1.67,0,1.12,0,0,0,0,1.67,0,1.69,0,2.33,0,0,0,0,3.23,0,1.49,0,0,0,0,0,1.32,0,1.04,2.6,0,0,0,0,0,0,0.92,0.81,2.33,0,2.44,0,0.97,0,0.81,0,0,0,0,0,0,0,0,0,0,0,0,0,0,0,0,0,0,0,0,1.92,0,0,0,0,0,0,0,0,0,0,0,0,0,0,0,0,0,0,5.97,0,0,0,0,0,2.94,0,0,0,0,0,0,0,0,0,0,0,0,0,0,0,3.12,1.32,0.78,0,0,1.82,3.23,0,0,0,0,0,0,0,0,1.46,0,0,4.35,4.17,4.76,0,0,0,0,0,1.52,0,0,1…	1.17253e-15	ENSG00000155256
OXA1L	HsaALTA0005999-3/3	chr14:22769777-22769911	chr14:22768171,22769797+22769791+22769777-22769934	Alt3	20	chr14	22769777	22769797	+	22768171	22769934	0	61.79	61.79	35.66	61.79	26.13	49.7813	49.46	0	39.4	39.4	5.01217	4.285	44.7692	0	45.82,35.66,48.93,58.06,37.74,61.79,58.31,60.4,51.91,45.52,51.24,41.26,49.46,53.75,46.87	6.38,5.5,4.67,2.94,8.75,2.34,0.9,5.26,4.72,2.82,6.51,4.09,4.12,4.25,5.72,1.6,2.04,6.61,3.3,2.11,2.53,4.54,4.33,4.89,5.33,5.8,3.74,2.8,3.27,5.35,5.77,4.07,4.66,4.42,10.37,4,1.66,3.63,7.05,2.87,3.96,1.67,4.6,4.45,5.06,1.06,5.5,3.44,7.14,3.4,2.17,2.15,4.83,4.62,2.87,3.56,1.15,3.46,3.95,2.08,5.19,4.33,5.95,3.92,2.09,2.04,2.33,0.93,2.39,4.23,0,2.34,3.85,3.29,2.94,2.6,4.42,27.5,4.35,2.04,5.05,3.7,2.94,…	9.59796e-11	ENSG00000155463
SLC7A7	HsaALTA1036980-2/2	chr14:-22773728	chr14:22773933,-22773716+22773728	Alt3	12	chr14	22773716	22773728	-	NA	22773933	0	32.26	32.26	0	32.26	32.26	18.3747	19.77	0	13.95	13.95	0.394248	0	17.9804	0	21.83,19.77,19.59,20.69,10.74,24.99,32.26,23.63,17.31,12.82,20.77,0,16.07,14.65,20.5	0,0,0,0.33,0.79,1.16,0,0,0,0,0.43,0.87,0,0,0.46,0,0.74,0,0,0,0,0.22,0,0,0.56,0,0,0,0,0,0.33,0,0.21,0.34,4.62,0,1.02,0,0.47,0.33,0,0,0,0,0.68,0,0.58,0,0,0.25,0,0,0.95,0.23,0.18,0.5,0,0.25,0.8,0.59,0.47,0,0,0,0,0,0,0,0.21,0,0,0.68,1.32,0,0.84,0.48,1.68,1.85,0,0.75,0,0,0,0.84,0.46,0.44,0,0,0,0.43,0,0,0,0,0,0,0.49,0,0.61,0.36,0.46,0,0,0,0,0,0,0,0.27,0.63,0.47,0,0,0.5,0.68,0.81,0.59,0,0.53,0,0.26,0.68…	3.21446e-10	ENSG00000155465
SUPV3L1	HsaALTA1037447-2/2	chr10:69196978-69197080	chr10:69195265,69196992+69196978-69197080	Alt3	14	chr10	69196978	69196992	+	69195265	69197080	0	70.28	70.28	7.14	70.28	63.14	35.716	28.1	0	20	20	0.697535	0	35.0185	0	70.28,15.76,46.07,54.03,17.5,7.14,63.33,49.82,24.26,11.11,46.43,20,54.55,27.36,28.1	0,0,0,0,0,0,0,0,0,0,0,0,0,0,2.56,2.32,0,0,2.12,0,0,0,0,0,0,0,0,0,0,0,0,0,0,0,0,0,0,0,0,7.41,0,0,2.13,0,0,0,0,0,0,3.43,0,0,0,0,0,2.56,1.96,0,3.02,0,0,0,0,0,0,0,0,0,0,0,0,0,0,0,5.26,0,0,0,0,0,0,0,0,0,0,0,0,0,0,0,0,0,0,0,0,0,0,0,0,0,0,0,0,2.32,0,0,3.7,0,0,0,0,0,3.44,0,0,1.53,0,2,0,0,2,0,0,0,0,0,0,3.03,0,0,0,0,0,0,0,0,0,0.82,0,0,2.94,0,1.75,0,0,3.7,0,0,0,0,0.8,2.38,0,1.19,0,0,0,2,5.88,2.17,0,0,0,0,0,…	3.39433e-17	ENSG00000156502
VPS8	HsaALTA1037605-3/3	chr3:184870700-184870805	chr3:184869528,184870744+184870716+184870700-184870805	Alt3	44	chr3	184870700	184870744	+	184869528	184870805	0	46.17	46.17	0	38.18	38.18	24.7771	25.77	0	33.98	33.98	2.91425	2.1	21.8629	0	31.05,24.67,26.56,32.21,5.71,21.32,35.66,16.3,38.18,33.98,32.21,24.05,24.98,0	4.9,0,0,16.18,0,3.81,4.9,5.01,0,0,3.26,0,0,0,2.24,0,0,0,3.95,0,5.71,3.55,3.03,3.81,3.21,3.95,16.39,0,2.45,0,0,12.82,3.21,3.03,0,0,0,0,0,6.29,0,3.95,0,0,3.12,5.82,0,2.34,2.24,2.24,0,5.27,2.29,0,2.34,6.63,0,0,0,4.28,4.47,0,0,6.42,0,0,6.04,4.28,0,3.67,0,0,0,0,0,0,0,10.26,24.34,0,0,0,3.55,0,0,0,0,4.78,0,0,4.47,6.23,9.62,0,8.22,6.04,0,0,6.42,5.87,0,0,2.64,3.32,0,0,10.26,3.03,3.21,3.81,6.85,3.43,5.51,7…	1.52992e-08	ENSG00000156931
TMEM234	HsaALTA0001197-1/2	chr1:32215136-32215216	chr1:32215673,32215136-32215216+32215548	Alt3	0	chr1	32215216	32215216	-	32215136	32215673	0	100	100	70.59	100	29.41	87.314	87.645	26.67	95.12	68.45	62.1952	64.26	25.1188	0	96.15,80.77,94.44,90,84,100,78.57,85.29,70.59,93.33	61.54,47.06,64.71,68.18,52.63,70.37,65,68.75,65.22,55,67.74,66.67,75.68,62.07,65,57.89,46.67,65,70,47.62,46.67,71.43,70,61.54,72.97,58.82,70.59,70,69.57,73.33,73.68,60.71,55.56,67.86,61.54,69.23,68.75,68.18,68,47.06,72.22,50,50,76.47,56.25,63.16,68.42,55.56,41.18,33.33,60,68.42,76.47,68.75,56.52,69.23,71.43,61.9,54.55,52.94,36.36,46.67,42.86,76,90.48,64.52,47.62,72.97,86.36,80,72.22,90.32,45.83,6…	2.56353e-06	ENSG00000160055
DIP2A	HsaALTA1038902-3/3	chr21:46551617-46551734	chr21:46550744,46551636+46551634+46551617-46551734	Alt3	19	chr21	46551617	46551636	+	46550744	46551734	0	76.6	76.6	17.65	76.6	58.95	53.6977	56.48	0	54.74	54.74	0.825113	0	52.8726	0	57.78,66.67,51.41,64.81,43.55,45.83,76.6,72,56.48,51.72,17.65,28.57,65	6.67,0,0,0,2.7,3.7,0,0,2,0,0.64,1.79,0,0,0,0,0,0,0.99,0,0,0,0,1.11,0,1.03,0,2.08,0,1.12,0,0,0,2.82,1.61,0,1.02,0,0,0,0,0,0,0,1.08,0,0,2.08,1.45,2.22,0.78,0,0,0.99,0,0,0.72,0,0,0,0,0,0,0,0,0,0,0,0,0,0,0,0,0,0,0,10.87,0,0,0,0,0,0,0,0,0,0,0,2.38,0,2.94,0,0,1.06,0,0,2.33,1.54,0,2.29,0,0,0,0.93,0,0,0,0,0,0,0,0,0,0,0,0,0,0,0.98,1.54,0,0,3.18,0,0,0,0,0,0,1.09,0,0,0,0.76,0,1.41,0,0,0,6.25,15,0,0,0,0,0,0,…	1.15844e-14	ENSG00000160305
SHKBP1	HsaALTA1038963-2/2	chr19:40578448-40578542	chr19:40578212,40578462+40578448-40578542	Alt3	14	chr19	40578448	40578462	+	40578212	40578542	0	48.84	48.84	6.04	40.07	34.03	22.84	21.04	0	25.97	25.97	4.19749	3.27	18.6425	0	39.13,21.03,27.4,40.07,13.91,25.45,28.57,17.87,36.6,13.56,20.65,8.43,6.04,21.05	0,3.47,0,0,0,0,3.85,0,0,11.11,0,3.08,6.4,6.14,0,4.46,0.62,0,6.7,4.27,3.52,3.03,0,0,0,0,5.56,2.82,0,10.05,0,5.1,4.03,3.9,0,0,1.69,0,0,4.43,4.11,4.49,1.98,2.61,5.05,6.1,0,10.64,0,3.37,0,0,0,12.88,0,6.62,0,0,6.67,0,0,6.25,0,0,0,12.84,0,0,13.64,0.88,5.26,4.7,0,5.26,4.44,2.77,19.05,0,9.13,0,1.17,0,3.27,12.57,0,10.34,2.81,2.16,0.57,0,4.55,4.76,7.14,9.52,2.26,4.24,0,4.35,4.46,0,8.14,5.71,4.23,1.88,0,3.8…	5.70606e-09	ENSG00000160410
CRTC2	HsaALTA0002175-2/2	chr1:153952571-153952650	chr1:153952805,153952571-153952635+153952650	Alt3	15	chr1	153952635	153952650	-	153952571	153952805	3.31	55.99	52.68	18.85	55.99	37.14	43.336	45.82	3.31	45.39	42.08	16.5372	16.39	26.7988	0	55.99,54.27,37.09,51.83,47.55,30.13,54.52,45.82,41.02,18.85,39.78,32.5,55.26,38.02,47.41	19.23,20.13,22.1,23.33,15.01,26.56,25.64,4,28.86,6.52,14.5,13.63,18.19,25.29,25.7,12.87,9.3,10.22,24.29,19.45,25.46,18.06,17.14,19,14.95,8.14,22.61,27.16,20.96,21.23,20.41,17.47,10.07,13.38,18.13,18.43,20.83,19.14,23.76,20.47,19.24,16.41,14.02,22.72,15.54,18.95,16.48,22.14,12.93,21.76,11.99,4.86,24.17,20.83,15.85,13.99,16.5,14.51,19.47,27.68,16.39,20.67,16.01,13.95,22.01,6.74,22.49,15.64,15.15,11…	7.0556e-10	ENSG00000160741
FDPS	HsaALTA0003321-2/2	chr1:155310043-155310205	chr1:155308965,155310064+155310043-155310205	Alt3	21	chr1	155310043	155310064	+	155308965	155310205	28.75	100	71.25	50.79	84.95	34.16	70.8867	71.24	28.75	81.18	52.43	47.4892	47.585	23.3975	0	71.24,57.37,72.96,70.13,70.9,78.26,70.44,52.73,83.2,76.61,84.95,82.14,70.34,50.79,71.24	39.29,46.42,81.18,49.95,40.26,43.1,59.22,50.75,39.11,38.24,41.09,48.88,44.3,54.26,39.42,43.65,39.57,45.77,52.46,45.83,62.5,45.16,50.23,54.04,49.99,45.78,39.59,51.35,43.19,33.87,50.72,45.33,44.29,52.97,60.52,48.44,39.52,50.59,48.52,51.35,42.39,44.02,47.42,43.54,50.18,43.73,49.44,47.4,57.91,51.89,56.25,44.27,48.74,57.62,53.58,45.53,52.46,35.43,44.95,49.07,53.59,59.44,49.14,53.45,49.95,46.62,50.52,4…	2.75907e-09	ENSG00000160752
ORAI2	HsaALTA0005965-3/5	chr7:102436202-102436333	chr7:102433661,102436230+102436225+102436202+102436184+102436165-102436333	Alt3	28	chr7	102436165	102436193	+	102433661	102436333	0	94.29	94.29	41.21	94.29	53.08	69.9487	71.43	0	78.15	78.15	2.52645	1.33	67.4222	0	64.71,76.79,67.31,76.83,73.87,83.33,79.11,71.79,69.54,41.21,71.43,56.52,60,62.5,94.29	2.56,4.44,1.27,0,0,0,3.95,5,0,0,0.44,1.52,1.71,2.13,2.41,3.03,0,4.5,13.92,3.41,2.17,0.91,0,0,2.22,0,0.61,0.94,1.44,1.33,0.77,4.55,4.05,3.75,11.2,2.01,0,0.56,0.61,2.02,1.9,2.45,0.98,2.42,0.48,2.44,2.45,0,1.72,4.32,4.35,0,2.82,1.39,0,2.99,0,0.81,1.04,0.61,2.76,0,2.63,5.88,0,0,0,0,0,0,0,0,0,0,0,35.38,1.79,6.45,0.67,0,0.79,2.7,0.97,0,0,2.44,0,3.31,6.38,2.3,0,1.98,4.62,0,0.8,1.83,1.96,3.57,0.39,3.23,0…	6.9162e-11	ENSG00000160991
SYVN1	HsaALTA1039598-3/5	chr11:65133160-65133269	chr11:65133470,65133160-65133207+65133252+65133269+65133324+65133334	Alt3	62	chr11	65133207	65133269	-	65133160	65133470	0	31.21	31.21	8.19	31.21	23.02	17.7073	16.44	0	20.89	20.89	1.02549	0.695	16.6818	0	25.76,31.21,16.08,18.72,15.24,28.46,16.44,21.03,11.17,8.22,13.14,12.22,21.56,18.17,8.19	2.19,0,1.23,2.57,0.93,1.75,3.18,0,0,0,1.49,0.43,1.87,0.7,1.05,0,2.57,1.39,0.47,0.71,0,0,0,0.66,0,2.05,0.97,0.52,0.62,0.73,0.53,1.61,1.61,0,2.39,0,2.53,0.45,0.46,0.48,0.75,0.45,1.88,0.37,0.87,0.69,0.82,0.5,0.77,0,0,3.25,3.52,0.42,0.45,0,3.05,0.86,0.39,0.94,0.37,1.09,1.36,0,0,0,1.02,2.29,0.52,0,0,0,1.51,0,0.86,1.55,2.91,2.04,1.67,2.94,0,0.72,0.59,0,1.22,0,0,0.76,0,0.7,0,0,0.58,0.48,0.67,1.22,0.47,1…	6.3727e-11	ENSG00000162298
HELQ	HsaALTA1040276-2/3	chr4:83446835-83447028	chr4:83448783,83446835-83446986+83447028+83447035	Alt3	42	chr4	83446986	83447028	-	83446835	83448783	0	45.21	45.21	0	40.67	40.67	20.4	22.94	0	13.58	13.58	2.68901	1.9	17.711	0	23.56,16.77,12.74,25.38,22.94,25.53,10.59,27.05,40.67,32.04,0,9.48,18.45	0,0,0,5.25,3.39,13.58,0,2.61,5.12,2.88,0,2.11,0,0,1.08,2.38,2.06,0,1.69,0,1.89,0,3.54,0,2.37,0,2.15,8.97,0,3.93,7.01,0,10.08,3.18,0,5.95,2.8,0,0,2.8,0,0,5.82,0,0,0,7.17,3.12,2.98,3.36,5.6,0,4.13,0,0,0,8.62,0,12.99,5.02,6.31,0,2.43,5.58,0,0,0,0,2.63,0,5.29,5.31,0,0,4.55,2.96,0,1.98,2.8,0,6.13,0,0,7.65,1.2,0,0,2.81,5.96,0,3.66,0,0,0,10.61,1,0,4.89,0,6.19,0,0,10.02,2.59,3.08,2.44,4.15,3.18,1.55,0,3.…	6.58772e-08	ENSG00000163312
HELQ	HsaALTA1040277-3/3	chr4:83436858-83437110	chr4:83439863,83436858-83437006+83437097+83437110	Alt3	104	chr4	83437006	83437110	-	83436858	83439863	0	41.24	41.24	8.22	41.24	33.02	23.32	21.63	0	17.92	17.92	3.17095	2.525	20.1491	0	27.36,21.63,12.31,38.18,29.77,8.22,41.24,13.67,20.01,20.47,27.04,10.26,31.39,33.07,15.18	0,8.56,0,5.41,0,0,0,0.94,0,3.55,6.01,0.72,7.61,0,0,0,0,2.22,1.87,6.67,1.54,1.39,4.67,2.39,1.17,7.04,3.88,3.21,3.03,0,5.87,4.08,4.18,1.94,6.63,11.4,5.08,5.41,4.54,3.28,0,2.71,5.3,3.12,0,3.49,10.12,3.67,2.45,5.01,0,6.85,4.34,4.28,4.47,0,0,4.23,1.25,0,1.87,4.47,0,4.11,5.27,0,0,0,3.43,0,2.85,4.28,4.74,6.63,0,0,4.11,4.28,2.34,0,0,0,2.34,0,0,0,2.78,0,2.67,6.13,17.07,0,0,0,0,2.1,8.7,3.26,2.1,14.64,0,2.0…	1.30979e-10	ENSG00000163312
MRPS18C	HsaALTA1040284-2/2	chr4:83458325-83458429	chr4:83456958,83458346+83458325-83458429	Alt3	21	chr4	83458325	83458346	+	83456958	83458429	0	40.04	40.04	0	40.04	40.04	16.8764	13.03	0	16.27	16.27	0.599415	0	16.277	0	12.88,40.04,15.01,37.16,4.75,4.23,36.82,29.82,13.18,9.74,5.12,20.57,0,6.95	0,0,0,0,0,0,0,0,0,0,0,0,0,0,0,0,4.42,0,0,0,0,0,0,0,0,3.04,2.21,0,0,0,5.72,1.43,1.19,1.62,2.63,0,0,0,1.37,0,0,0,0,0,0,0,1.74,0,0,0,0,0,1.46,1.17,0,0,0,0,0,0,1.28,0,3.89,0,0,0,4.86,4.63,8.11,0,1.74,0,0,0,6.71,0,0,0,0,0,0,0,0,0,0,0,0,0,0,0,2.63,0,0,0,0,0,0,4.52,0,0,0,0,0,3.14,0,0,1.33,0,1.14,1.87,0,0,0,4.42,0,0,2.26,0,0,0,0,0,0,0,0,0,0,0,0,0,0,0,0,0,1.43,0,0,0,0,0,0,0,0,0,1.83,0,0,0,0,0,0,0,0,0,3.6,…	2.65403e-14	ENSG00000163319
FCRL1	HsaALTA0003311-2/2	chr1:157801461-157801591	chr1:157801915,157801461-157801577+157801591	Alt3	14	chr1	157801577	157801591	-	157801461	157801915	0	74.58	74.58	31.64	74.58	42.94	51.46	50.15	1.58	58.88	57.3	12.8626	12.755	38.5974	0	61.8,67.92,59.2,74.58,37.73,69.04,62.28,39.47,38.9,50.15,56.96,32.69,49.37,31.64,40.17	16.07,14.03,6.31,14.12,14.2,9.46,11.28,9.62,12.69,15.52,14.27,12.53,17.87,15.04,15.62,17.33,13.26,13.51,15.23,15.11,10.93,10.16,11.69,12.93,16.07,15.69,16.24,13.57,9.91,12.21,12.36,14.8,10.82,12.46,17.51,10.02,16.97,15.59,13.02,17.68,13.41,16.91,11.27,16.31,18.35,18.08,9.42,21.38,13.73,8.27,11.19,14.31,21.86,15.68,21.96,10.07,14.4,14.07,15.04,16.39,13.3,16.65,12.1,14.31,14.9,15.53,9.69,13.98,16.3…	1.14575e-10	ENSG00000163534
PPM1M	HsaALTA0006593-2/3	chr3:52249656-	chr3:52249322,52249670+52249656+52249645-	Alt3	14	chr3	52249645	52249659	+	52249322	52249670	0	38.87	38.87	0	38.87	38.87	22.636	22.16	0	17.85	17.85	0.671378	0.33	21.9646	0	37.46,30.94,19.94,33.43,13.47,26,31.15,24.88,18.41,22.16,14.67,0,38.87,19.03,9.13	2.92,1.23,0,0,0.72,1.5,0,0,0.26,0,0.58,0.94,0.68,0,0,1.83,0.84,0,0.47,0,0.44,0.38,0,0.46,0,1.27,0.44,0.79,1.81,0,0.63,1.55,0,0.77,4.13,0.69,0.72,0.55,0,0,1,0,0.33,0,0.49,0,0,0.66,2.4,0.45,1.28,0,0,0.58,1.22,0,1.6,0.39,0.88,0.96,1.22,0,1.55,1.39,0,0,0,0,0.58,0,0,0.58,0,0.68,0,0.9,0,0.94,0,1.06,0,0,0,0,1.69,0.77,0,0.85,0,0,0,0,0,1.29,1.06,0,0,0,2.26,0,0,0,1.08,0,0.43,0.49,0,0,0,0,1.32,0,0.71,0,0.96…	1.10202e-09	ENSG00000164088
SUN1	HsaALTA1041671-3/4	chr7:849832-849931	chr7:849603,849923+849841+849832+849824-849931	Alt3	91	chr7	849824	849915	+	849603	849931	0	90.91	90.91	30.97	89.47	58.5	59.4136	63.435	0	45.66	45.66	3.44225	2.5	55.9713	0	68.1,64.28,62.64,65.69,38.05,89.47,35.96,54.39,65.31,30.97,60.49,81.25,64.23,50.96	5.41,6.87,0,0,8.7,16.87,0,0,0.72,0,1.32,1.61,0,0,0,0,0,2.13,0,0,0,4.08,7.32,1.3,4.35,2,2,0,0,4.27,3.21,11.61,2.04,0,2.68,0.79,0,1.82,0,1.28,3.54,1.28,4.26,1.31,4.12,0,0,4.17,0.71,7.53,2.91,2.98,0.97,0,1.22,1.22,3.27,3.75,2.78,5.56,0,2.32,0,4.98,0,9.56,0,0,0,5.71,0,2.04,2.78,3.56,7.68,1.05,0,8.16,0,2.94,2.86,4.55,6.86,0,3.12,0,3.44,0,3.03,0,4.76,3.92,1.35,4.41,3.4,1.54,11.11,0,4.29,3,2.17,0,6.67,6…	2.60649e-10	ENSG00000164828
WASHC5	HsaALTA1041806-2/2	chr8:125038830-125038976	chr8:125039795,125038830-125038959+125038976	Alt3	17	chr8	125038959	125038976	-	125038830	125039795	0	76.09	76.09	18.25	65.85	47.6	44.0621	46.095	0	36.49	36.49	2.7936	2.14	41.2685	0	48.64,37.48,65.85,50.49,30.87,64.22,46.29,40.89,47.18,45.9,31.25,46.46,18.25,43.1	0,0,0,0,0,0,2.79,0,6.07,0,0,6.86,0,5.56,3.59,3.78,0,2.3,0,4.69,1.49,3.11,13.16,0,0,0,0,2.41,0,4.23,2.3,0,1.22,2.46,7.04,0,10.9,4.41,0,4.5,4.15,8.44,0,1.32,3.59,0,5.04,6.45,2.41,1.71,0,3.21,1.77,0,1.16,4.07,1.8,2.04,1.68,1.71,2.58,0,0,3.21,3.78,0,0,14.12,0,0,0,5.29,3.21,4.23,3.92,2.46,0,1.74,0,2.3,3.78,0,2.72,0,1.86,0,2.12,0,4.7,0,3.03,3.41,2.58,5.42,3.71,3.85,7.92,0,0,0,0,5.16,2.86,4.23,0,5.47,0,…	1.44216e-10	ENSG00000164961
ARIH1	HsaALTA1042668-2/3	chr15:72570164-72570307	chr15:72567177,72570177+72570164+72569799-72570307	Alt3	13	chr15	72569799	72569812	+	72567177	72570307	0	67.96	67.96	25	64.11	39.11	49.9573	50.88	0	67.96	67.96	4.14389	3.015	45.8134	0	55.2,61.62,52.87,47.35,25,62.02,56.6,50,32.1,41.67,64.11,54.74,50.88,48.57,46.63	4.35,3.69,8,7.89,5,2.94,5.26,8.33,7.07,5.41,1.43,2.58,4.21,1.72,0,7.69,0,4.84,9.38,1.79,6.81,3.53,0,1.96,10.49,1.92,4.23,1.32,2,2.13,1.89,2.27,2.42,1.82,4.82,1.64,1.96,2.33,3.57,2.44,2.94,1.69,4.48,3,5.15,3.49,2.92,0,1.33,8.25,5.88,2.56,7.58,2.2,3.26,2.31,6.12,5.66,3.03,5.48,3.9,1.47,12.82,3.45,1.89,4.26,1.89,0,2.78,0,0,2.38,0,4.76,2.9,1.89,0,18.18,7.58,0,2.13,5.26,1.59,6.38,3.03,3.17,8.33,6.78,2…	1.29729e-10	ENSG00000166233
COG1	HsaALTA1042972-2/3	chr17:73203024-73203146	chr17:73201900,73203037+73203024+73203000-73203146	Alt3	13	chr17	73203000	73203013	+	73201900	73203146	0	48.57	48.57	10.45	36.74	26.29	25.1853	30.35	0	16.68	16.68	0.799556	0	24.3858	0	27.14,11.63,36.74,32.19,14.31,23.31,30.35,33.16,30.48,16.26,31.06,34.67,10.45,10.92,35.11	0,0,0,3.48,0,0,0,0,2.33,0,1.8,0,0,0,2.21,0,0,0,0,0,1.81,0,0,0,0,0,1.2,0,1.11,2.32,0,0,0,0.89,4.65,2.04,0,0,0,0,0,0,0,0,0,0,0,0,0,0,0,1.2,1.71,1.55,0.91,0,2.5,1.82,0,2.41,1.3,0,3.61,0,0,0,0,0,2.03,0,0,0,0,0,0,0,0,7.73,0,2.79,0,0,0,0,0,3.15,0,2.83,0,0,0,0,0,5.43,3.43,0,0,0,1.4,0.86,0,0,0,0,0.93,0,0,1.8,0,2.26,0,0,0,0,0.82,0,0.95,0,0,0,0,0,1.53,2.24,0,0,1.52,0,0.61,2,1.03,1.24,0,0,0,0,1.19,0,0.98,0,…	2.147e-13	ENSG00000166685
CATSPER2	HsaALTA1043004-3/3	chr15:43649727-43649900	chr15:43664418,43649727-43649877+43649879+43649900	Alt3	23	chr15	43649877	43649900	-	43649727	43664418	0	100	100	63.57	85.76	22.19	76.078	76.31	24.39	91.04	66.65	57.7737	58.53	18.3043	0	68.58,65.93,76.53,63.57,76.09,85.56,72.49,85.76,83.24,83.03	49.7,24.39,65.3,54.24,60.82,74.19,61.99,55.79,54.87,59.62,42.41,58.53,43.58,57.82,65.64,66.4,42.94,69.31,61.25,71.3,77.21,67.02,58.53,53.03,82.58,55.64,44.64,46.76,57.16,60.82,48.18,59.21,56.34,37.58,67.43,57.98,57.16,32.22,55.19,45.85,69.31,40.38,42.94,54.87,71.3,50.09,49.7,53.03,61.73,48.86,46.33,50.65,83.03,53.03,47.46,70.58,69.31,61.06,59.37,82.75,53.03,55.95,66.4,58.97,41.81,64.59,73.04,62.8…	4.97565e-05	ENSG00000166762
FAM111A	HsaALTA0003089-1/3	chr11:59148836-59148953	chr11:59145856,59148836+59148797+59148704-59148953	Alt3	0	chr11	59148704	59148704	+	59145856	59148953	20.85	100	79.15	66.36	95.77	29.41	85.5693	89.24	33.82	95.19	61.37	64.1623	63.14	21.407	0	85.64,85.11,83.79,89.53,66.36,90.86,91,89.24,67.74,95.77,86.92,90.34,75.99,89.99,95.26	58.61,58.94,58.38,51.22,58.82,45.18,45.99,57.71,57.21,47.29,49.2,61.53,44.22,52.44,55.56,66.76,60.42,71.07,66.12,53.2,65.87,59.25,49.01,67.01,52.07,57.87,60.59,57.31,57.62,50.35,59.46,66.1,57.7,77.37,60.35,62.64,64.63,72.35,55.11,50.75,61.46,64.36,69.03,51.26,63.51,56,66.65,55.02,62.07,64.22,69.3,62.48,33.82,50.64,61.68,60.36,62.42,63.72,59.28,67.41,62.43,56.2,87.32,66.67,83.54,73.71,70.46,52.09,…	5.22732e-08	ENSG00000166801
YWHAB	HsaALTA1043169-2/5	chr20:44903036-44903121	chr20:44901833,44903044+44903036+44902939+44902915+44902898-44903121	Alt3	8	chr20	44902898	44902906	+	44901833	44903121	0	94.59	94.59	34.67	94.59	59.92	67.1287	69.12	0	74.4	74.4	13.5714	11.255	53.5572	0	70,69.18,90.12,34.67,68,47.86,75,86.21,55,94.59,59.58,73.21,57.14,57.25,69.12	0,0,0,13.33,10.42,2.33,13.16,8.11,4.76,18.75,24.14,8.15,15.38,10,6.78,3.03,0,9.52,2.99,12.24,7.41,6.94,8.57,6.82,1.12,13.14,4.17,5,10.53,13.16,8.82,5.45,16.67,14.29,8.09,3.85,16.98,3.7,9.59,20,5.36,5.56,27.66,15.79,18.75,26.83,18.13,3.7,19.51,7.14,26.32,17.35,7.55,12.62,35.29,4.08,9.09,11.63,9.68,9.3,50,4.26,4.17,17.39,20,5.88,7.32,6.12,7.69,22.22,0,2.27,11.11,18.52,6.9,7.14,3.23,13.89,21.05,13.5…	1.72359e-10	ENSG00000166913
ZNF91	HsaALTA1043361-2/2	chr19:23362125-23362739	chr19:23373742,23362125-23362725+23362739	Alt3	14	chr19	23362725	23362739	-	23362125	23373742	0	93.9	93.9	27.35	87.64	60.29	63.44	69.79	0	78.72	78.72	3.01995	2.025	60.42	0	86.38,73.11,72.06,75.42,45.74,58.04,78.2,77.28,45.34,69.79,35.71,58.48,61.06,27.35,87.64	0,3.18,0,6.08,4.4,0,0,2.96,0,0,1.31,2.54,6.59,1.35,8.37,4.47,0,0,2.57,7.93,3.96,0,0,0,0,3.6,2.77,4.7,0,0,10.38,0,0,18.6,0,3.14,1.69,1.21,2.37,3.11,0,0,0,4.61,0,1.69,6.21,2.85,0,0,2.36,2.04,0,0,2.91,6.08,4.99,1.38,0,1.57,0,10.83,3.13,0,0,0,2.11,0,2.9,0,3.12,0,12.33,32.57,4.71,0,0,0,0,0,3.7,0,4.61,0,0,6.43,0,2.43,4.97,3.66,6.07,0,3.25,2.13,2.53,1.04,2.64,0,2.09,3.21,4.51,2.18,0,3.92,0,0,0,2.49,7.58…	3.4813e-11	ENSG00000167232
STIM1	HsaALTA1043420-2/2	chr11:4083242-4083498	chr11:4082982,4083263+4083242-4083498	Alt3	21	chr11	4083242	4083263	+	4082982	4083498	0	37.24	37.24	9.41	37.24	27.83	24.0387	23.02	0	24.86	24.86	0.613496	0	23.4252	0	20.85,35.54,23.02,25.61,14.94,13.87,37.18,37.24,21.01,9.41,28.48,19.74,24.24,13.79,35.66	2.27,3.23,0,0,0,0,0,0,1.26,1.25,0,0.61,1.28,0,0,0.52,0,0.65,0.58,0.65,0,0,0,0,1.36,2.86,0,0,0.62,1.01,1.02,0,0,0,2.44,0,0,0.67,0,0,0,0,0,0,0.64,1.05,0.45,0,0.81,0,0,0.55,0,0,0,0.49,0,1.44,0.6,0,1.43,0.86,0,1.96,1.35,0,0,0,0,1.04,0,0,2.44,0,1.05,0,0,4.35,0,0,0,0,0,0,0.54,0,1.19,0,0.94,0.49,0,0,0.58,0,0,0,0,0,0,0,0,0,0,0,0,0,0,0,0.64,0,0,0,0,0,2.44,0,0,0,0,0,0,0,0,0.86,0.88,2.07,0.81,0,0,0.48,0,1.5…	5.06465e-13	ENSG00000167323
2002-09-01	HsaALTA0007619-2/2	chr2:241335959-241336070	chr2:241335212,241335975+241335959-241336070	Alt3	16	chr2	241335959	241335975	+	241335212	241336070	0	50.13	50.13	4.78	50.13	45.35	29.6807	30.5	0	25.23	25.23	3.55159	3.265	26.1291	0	47.3,4.78,28.93,41.62,22.44,27.39,50.13,40.24,13.31,15.91,30.5,37.11,35.7,6.3,43.55	4.03,2.83,0,0,2.9,4.97,0,4.55,1.66,3.48,4.83,5.82,5.16,2.72,6.58,2.92,1.74,3.48,7.48,0.77,1.18,1.67,5.64,5.67,2.9,3.5,3.91,3.62,4.45,3.32,5.37,2.51,3.08,3.72,3.57,3.42,4.99,2.44,3.78,1.55,4.2,5.53,3.03,3.22,5.36,2.19,6.47,2.65,3.03,3.1,5.95,2.09,4.86,1.29,4.1,3.96,2.02,2.74,2.8,0.71,3.24,1.39,4.07,3.26,2.38,1.14,4.41,4.36,3.8,0.6,0.68,2.71,0,2.6,0.6,4.75,2.24,1.77,1.25,5.1,4.78,1.15,4.71,0.68,4.8…	4.88722e-10	ENSG00000168385
NFRKB	HsaALTA0005713-2/3	chr11:129884745-129884882	chr11:129885435,129884745-129884846+129884882+129884889	Alt3	36	chr11	129884846	129884882	-	129884745	129885435	0	78.95	78.95	32.35	78.95	46.6	46.0246	42.86	0	60	60	28.3626	28.12	17.662	0	45.71,33.33,34.21,44.44,32.35,78.95,42.86,36.84,53.97,37.93,63.64,60,34.09	8.7,16.67,47.06,33.33,26.09,31.25,29.27,14.71,47.62,24.32,50,60,34.29,54.35,17.65,17.86,15,52.78,41.94,33.33,18.18,48.57,22.58,43.48,21.05,39.53,47.22,29.41,36.36,25.71,28.57,22.22,28,14.71,27.5,27.78,18.92,28.95,32.61,16.22,40.62,28.57,16.67,44.74,34.21,24.39,28.57,32.56,3.85,38.64,43.4,32.61,15.91,47.37,26.67,25,36.84,29.41,40,29.41,50,31.03,34.38,20,12.5,28,27.59,33.33,32.35,13.79,34.78,33.33,…	1.42132e-05	ENSG00000170322
RALGAPB	HsaALTA0006975-2/2	chr20:38535074-38535207	chr20:38532859,38535086+38535074-38535207	Alt3	12	chr20	38535074	38535086	+	38532859	38535207	0	79.59	79.59	23.19	77.78	54.59	44.886	38.46	0	70.06	70.06	28.971	29.31	15.915	0	70.97,43.14,33.33,77.78,25.53,25,31.25,77.78,73.24,42.86,35.9,38.46,43.75,31.11,23.19	35.14,33.33,33.33,27.78,62.5,32.35,41.94,27.27,24.85,43.4,35.29,35,23.33,21.67,33.33,35.59,46.51,44.44,46.15,41.38,23.81,44.19,19.3,30.95,35.29,21.57,29.03,52.94,28,34.64,22.67,35.14,38.78,36,38.1,32.5,50,18.64,40.54,34.38,43.75,32.08,22.86,27.63,62.5,14.81,27.87,55.56,27.08,61.29,53.85,41.67,42.11,24,41.07,16.36,36,53.57,59.09,48.39,33.33,16.67,38.71,24.14,20.83,39.13,23.53,32,37.5,20,40,34.78,5…	0.00378213	ENSG00000170471
MZB1	HsaALTA1045361-2/2	chr5:139389327-139389436	chr5:139389680,139389327-139389420+139389436	Alt3	16	chr5	139389420	139389436	-	139389327	139389680	0	89.08	89.08	51.78	89.08	37.3	71.7007	72.17	0	78.18	78.18	12.2507	11.39	59.45	0	80.45,72.04,73.36,89.06,56.65,79.47,72.17,89.08,77.72,78.18,68.31,62.26,65.35,51.78,59.63	9.14,15.35,15.47,10.81,20.25,23.18,1.89,9.73,18.76,10.85,6.53,14.86,13.31,4.5,30.32,13.16,3.67,8.01,12.96,20.31,18.54,12.87,0,3.94,13.23,9.98,7.43,10.54,18.16,22.94,15.87,8.36,16.38,15.6,6.01,14.86,8.36,5.07,12.39,6.48,9.18,12.02,12.8,10.66,3.86,7.21,12.43,9.35,9.81,12.8,2.42,13.78,9.81,5.56,9.62,12.15,9.25,9.68,8.82,15.87,24.97,10.54,20.09,6.53,15.22,13.91,7.28,20.89,21.22,15.02,16.42,12.67,15.2…	1.32727e-10	ENSG00000170476
CHD7	HsaALTA1045737-2/2	chr8:60830310-60830577	chr8:60828806,60830322+60830310-60830577	Alt3	12	chr8	60830310	60830322	+	60828806	60830577	0	60.73	60.73	17.82	60.73	42.91	31.54	28.57	0	17.96	17.96	0.932262	0	30.6077	0	17.82,28.57,27.56,18.06,22.14,60.73,32.02,35.22,26.01,40.85,46.72,40.85,24.37,18.97,33.21	0,0,0,0,0,0,0,2.58,0.58,0,2.36,1.49,0,0,0,0,1.01,0,0,2.55,4.61,0,0,0,1.31,0,0,0,0,2.08,0.95,6.15,0,0,0,0,0,0.96,0,0,0,0,0,0.71,0,0,0,0,1.14,2.1,0,0,1.07,3.72,0.98,0,1.1,0,0,0,0,2.76,4.03,0,0,0,0,0,2.93,0,0,0,0,6.05,0,3.23,4.4,0,1.47,0,1.73,1.54,0,0,1.32,0,1.24,0,0,0,0,0,1.22,1.61,0.92,2.1,0,0,1.32,6.29,0,4.61,0,1.07,0,0,0,0,1.19,6.18,0,0,0,0,0,4.03,0,0,0,0,0,2.51,0,1.79,1.99,0,0,1.18,0,0,0,0,0,1.…	2.95123e-13	ENSG00000171316
TCEA2	HsaALTA0008506-2/2	chr20:64071858-64071941	chr20:64070635,64071870+64071858-64071941	Alt3	12	chr20	64071858	64071870	+	64070635	64071941	0	47.35	47.35	6.77	47.35	40.58	32.958	33.91	0	41.77	41.77	1.63658	0.84	31.3214	0	47.35,31.96,33.77,38.04,23.51,44.59,21.82,40.49,33.91,44.93,38.22,31.25,38.22,6.77,19.54	6.6,0,0,0,2.35,0,0,2.94,1.28,0,0,0,0,0,0,1.32,0,1.96,3.65,1.41,1.63,0,1.45,1.91,0.85,0,1.51,1.49,4.41,0.97,0,0,4.15,0,5.56,0,0,0,0,1.29,0,3.34,0,1.26,2.29,0,2.54,2.08,2,0,1.52,3.59,0.88,1.41,0,2.52,0.82,1.13,0,0,0,2.3,0,0,2.21,0,7.54,0,2.86,0,0,0,0,0,0,0,9.77,0,0,1.94,1.93,0,0,2.54,2.25,0,0,2.79,0,1.8,0,1.09,0,0,1.71,3.83,1.12,0,0,0,2.12,1.74,3.11,0,0,0,4.32,0,4.92,0,0,0,0,3.31,1.74,0.86,1.51,0,0…	2.21255e-11	ENSG00000171703
RAD9A	HsaALTA1046357-1/3	chr11:67393723-67393783	chr11:67393610,67393723+67393691+67393650-67393783	Alt3	0	chr11	67393650	67393650	+	67393610	67393783	0	60.74	60.74	9.09	50	40.91	30.3123	26.97	0	47.37	47.37	15.1651	13.81	15.1472	0	23.68,26.97,27.76,34.78,43.33,21.74,21.74,9.09,42.67,26.67,50,21.88,43.75	18.13,12.28,33.33,12.9,3.57,10.42,16.67,12.33,19.05,13.73,17.65,8,1.72,13.56,16.64,16,7.84,22.73,14.06,8.33,9.3,8.33,16.67,12.28,19.23,22.47,5.08,11.9,18.75,17.05,28.57,20.75,14.89,7.25,15.87,21.95,7.35,22.73,17.5,11.39,10.11,6.78,17.65,18.18,16.33,25,16.85,14.29,9.3,23.4,10.81,10,12,8.45,9.46,26.09,12.96,0,11.54,10.53,13.64,11.76,10.71,25,16.36,18.52,10.42,6.67,26.32,16.67,12.77,10.53,16.67,12.5…	8.94969e-06	ENSG00000172613
HECTD4	HsaALTA1046619-2/3	chr12:112226643-112226820	chr12:112228089,112226643-112226758+112226820+112226963	Alt3	62	chr12	112226758	112226820	-	112226643	112228089	0	41.67	41.67	14.81	34.48	19.67	25.8758	25.835	0	38.46	38.46	9.24319	8.81	16.6326	0	14.81,33.33,22.91,20.03,33.33,25,34.48,32,27.27,26.67,23.18,17.5	6,25.98,5,18.18,31.82,11.54,12.5,8.89,7.95,16.39,7.94,8.51,4.65,9.3,8.33,9.52,15.79,8.33,38.46,10.87,2.63,0,9.52,0,14.29,5.88,15.79,6.25,3.45,10.18,17.78,16.94,0,5.13,5.56,14.29,16.67,4,11.43,6.9,16.22,14.02,2.44,3.17,22.22,7.47,15,8.57,21.43,11.32,13.46,8.91,0,9.62,18,14.29,5.41,15.38,13.33,0,0,13.04,10,16.22,5.88,5.29,12.5,0,14.71,5.56,0,17.65,11.11,4.35,11.36,0,8.33,20,6.45,20,3.12,24.39,10,8.…	7.5194e-08	ENSG00000173064
UBXN2A	HsaALTA1047106-2/2	chr2:23999655-	chr2:23984831,23999672+23999655-	Alt3	17	chr2	23999655	23999672	+	23984831	23999672	0	52.89	52.89	4.81	52.89	48.08	28.6509	28.69	0	18.52	18.52	1.52758	0	27.1233	0	52.89,52.89,16.59,35.68,4.81,9.17,47.62,19.03,28.69,13.14,34.65	0,0,0,0,3.31,6.59,0,0,5.04,9.58,0,10.03,0,0,0,0,18.52,3.31,0,0,0,0,4.79,4.67,7.04,0,0,0,0,0,0,0,0,0,2.72,9.04,0,0,0,0,2.86,3.31,0,0,0,0,0,0,0,0,0,0,3.11,2.25,0,5.04,0,10.4,0,3.41,0,0,0,0,0,0,7.01,0,0,5.28,0,0,0,0,0,0,0,0,0,0,3.02,0,0,0,2.4,0,0,0,0,0,0,0,0,2.04,0,0,8.43,5.28,0,0,3.53,3.52,0,0,0,0,0,2.72,0,0,0,5.56,0,3.02,0,0,0,3.17,11.69,0,0,0,4.41,2.11,0,0,0,0,13.85,0,3.41,5.56,0,0,0,0,0,2.86,0,0…	9.51732e-11	ENSG00000173960
CEP135	HsaALTA1047398-3/3	chr4:56009713-56009903	chr4:56008382,56009739+56009735+56009713-56009903	Alt3	26	chr4	56009713	56009739	+	56008382	56009903	0	87.5	87.5	53.33	87.5	34.17	72.661	73.545	0	83.33	83.33	1.75958	0	70.9014	0	81.25,72.09,87.5,75,84.38,67.35,85,60,53.33,60.71	0,0,4.17,0,0,0,0,0,0,0,5.88,0,0,0,0,0,0,0,3.85,0,0,0,2.22,0,0,0,0,0,0,0,0,0,0,0,0,0,0,4.17,0,5.88,0,0,0,0,0,0,0,0,0,0,0,0,0,0,0,4.17,0,5,0,0,4,0,0,0,0,0,0,9.38,0,0,0,0,0,0,4.35,4.76,0,0,0,4,0,0,0,0,3.45,0,0,0,0,0,4.35,0,0,0,0,3.03,0,0,0,0,0,3.85,0,0,2.22,2.56,0,5.56,0,83.33,9.08,15.38,5.88,0,0,0,0,0,0,0,4.17,0,4.35,0,30,0,0,0,0,0,5.56,0,0,0,0,0,0,0,0,0,5.26,0	1.03026e-11	ENSG00000174799
YIF1A	HsaALTA0009589-3/3	chr11:66285484-66285597	chr11:66285701,66285484-66285536+66285572+66285597	Alt3	61	chr11	66285536	66285597	-	66285484	66285701	0	51.11	51.11	9.68	51.11	41.43	30.17	31.205	0	24.32	24.32	0.670842	0	29.4992	0	35.94,20,26.47,39.29,15,51.11,45.45,13.64,23.81,40.74,9.68,40.91	0,0,0,4.17,0,0,5,0,0,0,0,1.85,0,2.82,0,0,0,0,0,1.37,1.59,0,0,0,0,0,3.45,0,0,0,0,0,0,1.67,0,0,0,0,1.27,0,0,2.86,0,0,0,0,0.82,0,0,0,0,0.93,0,0,0,0,0,0,0,0,0,0,0,0,0,0,0,0,0,0,0,0,0,0,0,5.88,0,0,0,0,0,3.45,0,0,0,0,0,0,5.71,0,0,0,0,2.04,0,0.91,0,0,0,0,0,0,0,0,5,0,0,2,0,0,0,2.78,0,0,0,0,0,0,0,0,0,2.27,0,0,0,0,0,0,2.9,0,0,0,0,0,0,0,0,2.7,0,0,0,0,0,3.12,0,0,0,7.69,7.89,2.78,0,0,0,0,0,0,0,0,0,3.7,0,0,0,0…	4.40845e-16	ENSG00000174851
GK5	HsaALTA0003656-2/2	chr3:142177482-142177605	chr3:142181461,142177482-142177576+142177605	Alt3	29	chr3	142177576	142177605	-	142177482	142181461	0	66.67	66.67	6.45	40.91	34.46	25.827	27.52	0	38.89	38.89	10.18	9.01	15.647	0	20.51,21.16,36.11,34.62,6.45,28.12,26.92,11.76,31.71,40.91	16.67,5.26,0,10,0,11.11,10,15.97,19.05,17.53,10.71,14,2.22,16.33,5.08,17.31,7.32,7.35,13.79,5.56,7.69,12.28,5.56,30.43,4.35,7.5,8.93,17.5,7.14,5,13.79,16.67,2.63,21.05,2.78,16.98,7.62,12.19,5.41,26.67,0,12,8.7,13.16,20,12.33,16.92,5.88,13.21,5.88,3.12,11.9,11.11,3.57,11.11,13.33,20,6.25,4.76,27.78,0,4.55,0,14.29,7.69,11.76,11.11,13.16,4.29,31.58,27.27,5.13,30.43,10.53,11.76,14.75,3.23,8,10.71,4.7…	5.86189e-05	ENSG00000175066
TCP11L1	HsaALTA1047972-2/2	chr11:33061515-33061726	chr11:33059095,33061530+33061515-33061726	Alt3	15	chr11	33061515	33061530	+	33059095	33061726	0	91.18	91.18	17.39	91.18	73.79	45.4864	37.93	0	44.34	44.34	2.27135	0	43.215	0	36.95,41.13,29.03,37.93,17.39,91.18,34.79,47.83,25.93,86.67,51.52	0,4.55,6.25,0,0,5.86,0,0,0,4,0,5.41,0,0,0,4.35,2.32,2.7,0,5.26,10,4.17,0,0,0,0,11.76,0,6.67,2.7,0,0,9.52,3.11,3.7,0,0,0,4.76,0,4.88,6.25,0,8.82,4,0,8.88,0,0,0,8,0,0,0,0,0,0,0,0,3.33,3.57,0,0,3.85,5.26,0,0,0,4.17,0,0,0,4.73,0,0,5.26,0,0,0,0,0,0,0,4.16,0,0,0,0,0,0,2.7,0,0,0,0,0,7.69,0,4.55,0,1.79,0,3.7,0,0,0,4.44,8.32,2.27,0,8.33,0,0,0,13.33,3.44,0,0,0,8.56,3.85,0,0,0,0,0,0,2.17,0,0,0,0,6.44,6.25,0…	5.8661e-10	ENSG00000176148
CLK2	HsaALTA1048074-3/4	chr1:155268094-155268197	chr1:155268293,155268094-155268146+155268186+155268197+155268207	Alt3	51	chr1	155268146	155268197	-	155268094	155268293	0	100	100	47.5	83.53	36.03	67.2993	64.71	0	84	84	47.6107	50	19.6887	0	58.33,64.71,80.56,57.89,68.89,72.6,47.5,62.07,62.39,63.16,83.53,81.36,80.95,57.81,67.74	28.57,45,6.67,53.33,40.91,35,42.86,50,53.33,30.43,33.33,35.29,58.82,0,37.5,35.29,73.33,18.75,25,40,0,41.18,50,25,45.45,47.06,54.55,6.67,14.29,29.63,38.1,25,11.76,26.32,45,38.1,56.67,37.5,50,60,42.86,50,41.94,58.33,61.11,75,84,48,27.27,69.23,64.29,54.55,53.33,62.5,63.16,58.62,45,70.59,75.68,50.91,57.89,41.18,50,82.61,39.13,63.16,53.13,54.55,70.37,68.57,40.91,54.84,60.71,65.71,66.67,66.67,48,52.63,…	5.46769e-05	ENSG00000176444
HYI	HsaALTA1048928-3/5	chr1:43451935-43452031	chr1:43452205,43451935-43452010+43452013+43452031+43452043+43452046	Alt3	21	chr1	43452010	43452031	-	43451935	43452205	0	44.44	44.44	9.68	42.86	33.18	28	27.88	0	39.44	39.44	5.34359	4.93	22.6564	0	27.88,23.89,39.73,42.86,35.2,30,41.22,22.86,20.75,26.32,32.98,9.68,12.5,13.89,40.24	9.23,0,15,0,2.74,9.52,1.52,6.67,3.18,2.82,3.77,8.08,0,0,6.14,2.7,1.46,1.59,7.76,6.82,12.17,7.14,4.35,1.03,11.06,7.3,8.4,4.88,2.56,4.26,8.33,0,1.94,5.08,7.69,10.91,3.77,5.88,2.94,1.54,6.82,0,3.85,4.82,7.5,2.78,5.88,6.67,11.94,0,8.11,2.26,4.55,1.35,6.1,7.32,1.61,3.67,5.88,7.79,0,4.46,3.23,6.25,0,0,2.56,0,9.38,1.45,0,5.33,0,7.14,10.34,10.71,12.28,6.67,7.58,6.41,1.64,1.09,5.17,2.04,4.94,6.82,0.84,4.4…	3.06571e-10	ENSG00000178922
HYI	HsaALTA1048928-5/5	chr1:43451935-43452046	chr1:43452205,43451935-43452010+43452013+43452031+43452043+43452046	Alt3	36	chr1	43452010	43452046	-	43451935	43452205	0	48.39	48.39	10.4	48.39	37.99	27.9313	28.57	0	28.17	28.17	3.31123	2.38	24.6201	0	29.7,13.89,30.14,28.57,10.4,25,22.9,40.95,33.96,15.79,35.11,48.39,29.17,27.78,27.22	0,8.57,5,6.9,0,0,1.52,0,0.64,1.41,3.77,2.02,2.04,9.09,0,0,2.92,0,0.86,2.27,4.35,2.86,2.61,1.03,0.88,1.46,1.68,4.88,2.56,0,1.39,0,5.83,2.26,5.49,1.82,0,2.21,0.98,3.08,1.14,0,1.92,3.01,1.25,7.41,3.92,3.33,1.49,4.76,2.7,2.26,1.95,1.35,2.44,7.32,1.61,0.92,1.96,1.3,1.54,4.46,3.23,6.25,3.57,0,0,2.33,6.25,0,5.88,0,3.45,3.57,3.45,0,15.79,2.67,1.52,5.13,1.64,2.17,1.72,4.08,1.23,4.55,3.36,2.22,5.56,0,0,2.1…	1.81117e-10	ENSG00000178922
MROH1	HsaALTA1049267-3/3	chr8:144259224-144259354	chr8:144258914,144259306+144259240+144259224-144259354	Alt3	82	chr8	144259224	144259306	+	144258914	144259354	0	66.67	66.67	31.03	62.5	31.47	49.297	47.12	0	51.95	51.95	10.7983	11.11	38.4987	0	38.46,61.05,60,62.5,31.03,56.25,44.44,45,46.76,47.48	0,4.55,11.12,6.06,6.67,6.25,6.67,25,15.12,16,13.64,11.76,0,5.88,12.5,3.51,8.57,9.86,7.55,13.33,0,11.76,19.24,16.67,7.69,13.64,7.89,11.11,11.12,6.98,18.34,18.32,12.77,15.39,14.89,19.36,11.76,10.81,18.37,12.5,10.47,13.41,12.68,12.79,5.88,11.11,11.27,13,7.46,8.84,16,5.88,16.89,23.21,5.13,0,9.09,18.75,4.76,5.66,8.33,9.52,5,15.79,13.33,16.13,16,13.04,15.69,9.52,10.42,10.34,3.7,11.76,3.57,10.34,13.04,9…	1.28088e-07	ENSG00000179832
CCDC66	HsaALTA1049417-2/3	chr3:56615904-56616053	chr3:56615272,56615922+56615904+56615890-56616053	Alt3	18	chr3	56615890	56615908	+	56615272	56616053	0	80.06	80.06	19.34	73.58	54.24	36.8182	29.37	0	24.54	24.54	2.89866	0	33.9195	0	56.69,21.08,25.95,73.58,29.37,40.13,19.34,40.85,49.91,27.01,21.09	14.29,0,0,0,3.17,0,8.7,0,1.85,5.71,5.67,2.69,0,0,0,2.77,3.84,1.85,3.33,13.16,0,2.43,2.77,0,6.64,5.26,3.83,0,4.41,3.33,3.83,0,0,0,0,0,0,3.53,4.44,4.33,0,4.74,18.83,0,4.53,0,0,6.82,0,3.12,3.83,2.7,0,0,4.16,0,0,3.8,0,0,5.13,11.84,0,5.56,7.11,0,0,0,0,4.66,4,0,7.64,9.62,4.16,3.7,0,5.13,0,3.33,0,0,0,2.7,19.05,0,2.77,0,0,0,2.69,0,0,0,0,0,6.24,0,2.43,3.41,4.76,0,0,7.12,0,16.37,7.38,1.96,7.89,3.64,1.61,0,…	3.46448e-09	ENSG00000180376
DDX60L	HsaALTA0002427-2/2	chr4:168396099-168396127	chr4:168400826,168396099-168396124+168396127	Alt3	3	chr4	168396124	168396127	-	168396099	168400826	0	100	100	0	100	100	58.3909	60	0	100	100	42.3811	43.82	16.0098	0	100,46.77,33.33,0,94.29,0,46.15,61.76,100,60,100	50,0,91.3,59.26,100,46.15,3.85,55.56,38.78,31.03,0,50,35.42,35.38,53.93,0,100,41.67,100,100,26.92,100,45.21,14.47,0,2.63,100,43.75,100,22.22,100,100,100,0,100,44.68,0,50,44.9,40,0,0,36.7,100,100,98.36,100,54.46,43.24,0,62.5,47.62,100,12.12,30.3,0,0,0,100,0,0,0,20,31.82,47.92,0,54.84,100,0,0,56,0,45,0,0,0,51.85,0,57.69,53.42,59.32,51.22,100,100,37.5,0,0,56.16,35.14,68.75,50.88,42.62,0,54.62,0,0,48…	0.167442	ENSG00000181381
SGSH	HsaALTA1049703-3/3	chr17:80214615-80214783	chr17:80215033,80214615-80214679+80214765+80214783	Alt3	104	chr17	80214679	80214783	-	80214615	80215033	0	37.9	37.9	8.97	37.9	28.93	21.6217	19.82	0	9.62	9.62	0.728826	0	20.8928	0	32.22,12.69,20.04,24.71,13.29,8.97,35.03,37.9,9.97,19.6,17.58,27.46	0,6.26,0,5.93,0,1.59,0,0,0,0,0,0,0,0,0,0,1.99,0,0,0,0,0,0,0,0,0,0,0,0,0,0,0,0.95,0,0,1.06,2.14,1,1.1,1.3,0,0,0,0,5.26,0,1.38,1.32,0,0,0.85,2.82,1.68,0.66,1.02,1.38,1.57,0,0,0,0,0,0,0,0,0,0,0,2.63,2.36,2.51,0,2.14,2.36,0,4.04,0,0,0,0,0,0,9.62,0,0,0,0,0,3.64,0,0,0,4.19,0,0,0,0,0,0,0,1.92,0,0,0,0,0,2.26,0,0,0,3.49,0,0,3.23,0,0,0,0,2.63,0,0,0,0,0,0,0,0,0,2.57,2.18,0,0,0,2.1,0,0,0,0,0,0,0,0,1.8,0,0,0,…	6.33882e-13	ENSG00000181523
TIGIT	HsaALTA1049773-2/2	chr3:114307880-	chr3:114299703,114307895+114307880-	Alt3	15	chr3	114307880	114307895	+	114299703	114307895	0	54.74	54.74	8.44	54.74	46.3	20.7931	17.37	0	26.72	26.72	0.916554	0	19.8765	0	15.05,20.35,27.38,22.51,8.44,12.21,10.25,17.37,21.59,54.74,13.14,32.05,15.23	0,0,0,0,0,0,0,0,0,2.11,0,0,1.19,2.44,0,2.24,0,0,0,0,0,0,0,0,1.82,0,0,1.33,1.62,0,3.09,0,0,3.45,0,0,8.8,0,0,0,1.18,0,2.14,0,0,0,0,1.83,0,0,0,0,0,2.46,0,0,1.5,0,0,0,0,0,0,0,0,0,2.9,7.79,3.04,0.8,3.25,0,0,0,0,4.59,0,0,10.2,0,0,0,0,0,0,0,0,0,0,1.23,0,0,0.97,2.3,0,0,0,0,1.35,0,0,2.71,0,0,4.54,0,0,0,0,1.57,0.86,0,0,0,2.63,0.74,0,1.4,0,0,0,4.4,1.64,0,0,4.47,0,0,1.4,0,0,0,0,0,0,0,3.33,0,0,0,0,4.87,0,4.2,…	4.28615e-13	ENSG00000181847
UBA7	HsaALTA1049875-3/4	chr3:49811370-49811469	chr3:49811870,49811370-49811445+49811455+49811469+49811758	Alt3	24	chr3	49811445	49811469	-	49811370	49811870	0	52.22	52.22	23.29	52.22	28.93	34.9892	34.63	0	51	51	7.38041	6.88	27.6088	0	43.4,34.63,27.77,49.94,27.5,23.29,41.72,27.98,26.36,24.46,40.96,52.22,34.63	5.13,1.19,11.7,4.86,5.66,8.85,9.13,6.28,1.57,5.12,7.5,3.6,8.25,5.81,11.94,9.29,12.34,2.83,9.24,8.11,6.95,7.84,8,4.77,9.13,2.26,6.95,6.49,5.37,7.21,5.81,3.54,5.01,11.6,13,7.5,6.54,6.59,4.05,9.52,3.01,1.85,11.61,6.3,6.36,5.66,6.81,8.3,2.56,5.05,9.43,3.47,3.85,9.86,12,6.64,8.85,6.38,9.01,5.38,7.56,12.36,11.82,7.79,8.59,7.91,0,5.12,6.13,7.89,6.49,1.5,0,13.3,4.99,5.05,10.54,15.41,7.73,6.49,4.05,4.05,8…	2.47819e-09	ENSG00000182179
UBA7	HsaALTA1049876-2/5	chr3:49810984-49811080	chr3:49811273,49810984-49811058+49811080+49811091+49811151+49811158	Alt3	22	chr3	49811058	49811080	-	49810984	49811273	0	88.89	88.89	27.78	65	37.22	40.7747	39.81	0	53.12	53.12	12.0128	10.715	28.7619	0	39.81,39.44,33.55,46.61,28.41,28.74,51.35,42.14,31.11,54.55,45.95,27.78,40.43,36.75,65	13.64,5.37,3.23,13.33,7.07,11.11,0,3.57,7.41,15.61,7.68,12.82,14.06,7.69,3.77,7.68,6.98,8.16,6.8,14.29,8.86,2,6.17,12.22,12.07,14.63,4.58,10.45,12.24,9.59,8.45,9.83,13.52,15.62,12.3,8.16,8.4,8.25,11.54,6.98,10.23,7.69,14.29,4.13,7.94,10.86,13.4,7.74,12.5,8.73,11.9,8.69,12.35,6.19,8.03,7.49,8.57,10.31,10.34,14.16,11.89,7.34,17.5,6.25,5.13,14.88,0,0,7.52,6,7.59,12.82,17.5,5.88,11.11,10.42,28.18,7.8…	5.9067e-10	ENSG00000182179
TRAPPC6B	HsaALTA1049958-2/4	chr14:39158285-39158415	chr14:39159483,39158285-39158402+39158415+39158435+39158438	Alt3	13	chr14	39158402	39158415	-	39158285	39159483	0	49.02	49.02	0	49.02	49.02	29.8871	24.74	0	28	28	0.884393	0	29.0028	0	25.95,23.46,42.53,23.08,22.92,0,29.58,21.98,20.95,44.44,47.5,23.53,43.48,49.02	0,3.23,0,5.41,0,0,0,0,0,0,0,1.47,0,0,0,0,0,0,0,0,0,0,1.02,0,1.28,2.22,0,0,0,1.92,0,0,0,1.96,0,1.82,1.85,0,0,0,0,0,1.03,0,0,0,0,0,0,3.03,0,1.23,0,0,0,0,0,0,0,0,0,0,0,0,0,0,0,1.89,0,0,0,0,0,0,0,0,0,0,0,0,0,0,0,0,0,4.76,0,0,0,0,0,0,0,0,0,0,0,0,0,0,0,0,5.88,0,0,0,0,0,0,0,0,2.5,0,4,0,0,1.25,0,0,0,0,0,3.85,0,0,0,0,1.1,0,0,0,0,0,0,0,0,0,0,0,0,0,0,0,0,6.98,0,2.38,0,0,0,1.08,0,0,3.3,2.08,0.83,2,2.5,3.7,0,…	1.4651e-13	ENSG00000182400
SETD4	HsaALTA1051500-4/4	chr21:36043782-36043969	chr21:36045582,36043782-36043946+36043949+36043956+36043969	Alt3	23	chr21	36043946	36043969	-	36043782	36045582	0	47.29	47.29	6.67	47.29	40.62	21.3331	22.73	0	21.28	21.28	3.42986	2.86	17.9032	0	11.12,22.93,14.94,22.73,7.15,19.35,28.95,30.06,14.29,47.29,26.95,24.9,6.67	5.26,0,0,13.33,0,0,8.12,0,0,4.17,7.46,7.62,0,12.9,0,5.88,2.63,0,3.12,2.17,2.74,8.51,3.03,15,0,3.32,0,4,5,0,7.14,5,4.88,12.51,7.91,0,0,0,4.76,3.75,0,0,0,8.7,0,0,0,1.85,2.17,3.44,5.56,0,0,2.82,3.45,0,14.29,11.78,8.7,3.23,0,0,0,3.45,11.11,0,4.55,0,0,4.17,0,0,0,3.23,0,0,2.13,13.35,2.94,9.09,3.7,0,4.08,2.5,6.67,5.56,0,6.06,4,0,0,8.33,6.67,9.31,0,2.56,4.17,0,0,3.57,0,6.67,0,4.65,0,0,2.33,0,1.89,6.25,4.…	5.97982e-09	ENSG00000185917
TTC24	HsaALTA1052253-2/2	chr1:156583322-156583450	chr1:156583170,156583338+156583322-156583450	Alt3	16	chr1	156583322	156583338	+	156583170	156583450	0	82.61	82.61	48.65	82.61	33.96	65.3873	63.95	0	77.78	77.78	5.48297	4.64	59.9043	0	63.95,75,82.61,60.53,71.7,61.34,65.31,60,61.84,48.65,68.33	0,5.88,14.29,0,5.56,5.88,4.17,9.84,4.64,4.11,0,2.88,6.67,6.67,1.01,1.59,6.9,2.78,6.82,2.19,2.63,7.25,11.39,2.99,1.37,9.09,3.26,1.89,2.38,5.04,5.45,5.77,6.25,11.76,4.17,3.33,7.41,3.57,2.5,10.53,5.66,2.22,2.08,2.3,4.88,0,1.79,5,6.03,8.64,3.53,9.3,6.67,5.56,11.36,3.85,8.75,0,0,0,0,9.09,4.17,6.1,0,1.85,3.45,0,10.34,8.47,8.11,1.02,4,2.13,4.3,4.88,3.7,8.16,0,2.54,10.14,3.33,5.47,3.45,6.25,5.26,6.82,15.…	3.28498e-08	ENSG00000187862
LAMTOR4	HsaALTA1052366-1/4	chr7:100152716-100152757	chr7:100149579,100152716+100152703+100152663+100152653-100152757	Alt3	0	chr7	100152653	100152653	+	100149579	100152757	0	100	100	77.36	100	22.64	88.2083	88.18	23.53	92.5	68.97	56.6998	56.33	31.5085	0	77.36,86.11,95.83,93.33,86.84,100,95.65,90.91,80,79.31,83.64,89.52	55.56,71.19,57.14,23.53,53.12,55.56,53.57,43.75,50,86.11,53.33,64.71,58.62,45.45,75.86,33.87,62.86,46.43,57.89,58.33,60,58.82,74.29,35.29,55,51.85,56.41,44.44,69.39,41.18,42.86,54.84,48.65,45.59,60,62.16,38.89,56.25,57.89,41.03,66.67,51.61,62.5,47.37,41.67,36.84,50,75,62.07,48.72,55,58.06,57.14,54.17,50,64.29,57.14,55.17,58.82,52.94,55.17,42.11,36.67,38.46,63.33,52,52.78,58.82,52.04,59.26,55,53.8…	1.32665e-08	ENSG00000188186
ZNF548	HsaALTA1064288-2/2	chr19:57398413-	chr19:57397174,57398430+57398413-	Alt3	17	chr19	57398413	57398430	+	57397174	57398430	0	100	100	4.11	64.82	60.71	35.6762	29.15	0	7.89	7.89	0.605455	0	35.0707	0	46.85,14.63,44.44,50.7,27.59,29.15,60,64.82,29.14,28.15,27.39,4.11,36.82	0,0.36,0,0.53,2.39,0,2.19,0,1.77,1,1.06,0.81,0,0,0,0,0.36,0,0,0.68,0,0,0,0,0,0,0.23,0,0,0.74,0,0,1.47,1,1.87,0,0.63,0,0,1.2,1.06,0,1.06,0,3.08,1,0,0,0.66,0,1,0,0.26,0,0,1.21,0,0,0,0,0,0.68,0,0,0,0,0,1.21,0,0.68,2.94,0,0.58,0,0,1.61,0,0,0,0,0.57,1.61,3.11,0.47,0,0,1.21,0.81,0,1.98,1.06,2.39,0,0,0.71,1.13,3.11,0.52,0,0,0,0.85,3.11,0,0,0,1.13,0.89,0.2,0.89,0.48,1.61,0.63,3.67,0.6,1.41,0.92,0.5,0,0.8…	2.23389e-10	ENSG00000188785
MAN2A2	HsaALTA0004935-2/2	chr15:90912517-90912664	chr15:90912279,90912542+90912517-90912664	Alt3	25	chr15	90912517	90912542	+	90912279	90912664	16.22	100	83.78	58.25	84.8	26.55	69.0357	66.93	16.22	75	58.78	47.9881	47.89	21.0476	0	84.8,58.25,76.36,80.46,62.79,66.67,67.19,75.68,66.22,66.67,62.04,68.97,62.34,68.06	45.45,73.08,41.38,64.81,55.41,48.57,26.09,51.52,48.78,38.1,53.66,45.3,55.74,55.42,58.82,37.93,34.21,42.57,40.4,32.22,44.9,46,41.13,50.52,41.56,50,38.37,36.71,38.18,58.82,37.7,34.69,38.96,54.3,32,43.18,33.72,39.63,45.12,44.25,44.71,57.14,46.07,40.44,37.5,51.46,37.78,36.26,50,51.69,40.43,43.62,39.36,36.96,47.83,44.71,53.25,47.83,43.27,48.19,45.16,37.84,34.62,42.86,50.85,35.71,52.38,37.04,49.52,35.2…	9.91673e-09	ENSG00000196547
NF1	HsaALTA1053463-2/3	chr17:31261697-31261794	chr17:31260515,31261711+31261697+31261694-31261794	Alt3	14	chr17	31261694	31261708	+	31260515	31261794	0	55.56	55.56	5.56	40	34.44	29.868	32.29	0	6.25	6.25	0.414348	0	29.4537	0	38.71,5.56,33.33,33.33,31.25,40,26.19,40,26.67,23.64	0,0,0,0,0,0,0,0,0,0,0,0,0,3.33,0,0,0,0,0,0,0,0,0,0,5,4.76,0,0,0,0,0,0,0,0,0,0,0,0,0,0,0,0,0,0,0,0,0,0,0,0,0,0,0,0,4.76,0,3.7,0,0,0,0,0,0,5.56,0,0,0,0,6.25,4.76,0,0,0,0,0,0,0,0,0,0,0,0,0,0,0,0,0,0,0,0,0,0	8.69579e-15	ENSG00000196712
PCNX3	HsaALTA1053808-3/4	chr11:65622224-65622299	chr11:65620966,65622251+65622245+65622224+65622206-65622299	Alt3	27	chr11	65622206	65622233	+	65620966	65622299	0	36.75	36.75	9.04	36.75	27.71	23.4013	23.79	0	17.22	17.22	4.09251	3.83	19.3088	0	27.67,34.73,18.91,25.67,28.96,22.88,36.75,30.85,23.28,26.94,23.79,19.3,9.04,9.86,12.39	3.76,2.47,6.2,4.69,0,5.17,0,13.37,2.01,2.46,5.14,5.8,1.25,2.78,2.67,5.01,2.7,3.83,5.39,5.47,4.61,5.01,12.96,6.95,0,5.55,6.08,4.6,3.52,1.32,2.65,2.68,4.48,8.01,0,4.27,4.72,7.92,4.09,3.71,2.73,4.48,4.61,6.58,1.35,3.95,8.68,3.17,1.07,5.98,7.96,5.55,3.68,6.66,1.97,3.47,2.99,5.43,1.07,7.88,1.89,0,3.2,0,0,0,1.23,6.71,5.59,10.97,8.78,12.39,2.01,2.83,11.17,1.89,3.39,6.16,1.76,2.08,10.1,4.07,3.08,0,7.58,5…	2.42552e-10	ENSG00000197136
C1D	HsaALTA0001146-3/3	chr2:68047277-68047336	chr2:68062945,68047277-68047315+68047319+68047336	Alt3	21	chr2	68047315	68047336	-	68047277	68062945	0	70	70	3.06	58.65	55.59	27.148	33.07	0	17.84	17.84	0.764272	0	26.3837	0	36.15,3.06,5.46,33.07,22.46,4.54,35,34.92,36.01,38.85,16.7,31.53,58.65,42.39,8.43	0,2.2,0,0,0,6.76,3.39,0,0,0,0,0,0,0,0,0,0,0,0,2.38,0,0,0,0,0,0,0,0,1.78,5.03,0,0,0,0,0,0,0,0,0,0,0,0,0,0,0,0,0,0,2.04,0.85,0,1.88,0,0,0,0,0,0,0,0,0,0,0,7.79,0,0,0,0,0,0,0,0,13.37,0,1.58,0,0,0,0,0,0,0,0,4.72,1.79,0,0,0,0,0,0,0,0,1.02,0,0,0,0,0,0,0,0,0,0,0,0,0,0,0,0,0,0,0,0,0,0,0,0,0,0,0,0,0,0,0,0,0,0,0,0,0,0,0,3.21,2.05,0,0,0,3.42,1.02,0,1.68,0,6.7,0,3.08,0,0,0,0,0,0,0,0,10.13,0,0,0,0,0,4.08,9.78,…	3.64449e-17	ENSG00000197223
HTT	HsaALTA1053991-2/3	chr4:3142745-3142886	chr4:3140656,3142766+3142745+3142356-3142886	Alt3	21	chr4	3142356	3142377	+	3140656	3142886	0	36.55	36.55	5.97	34.78	28.81	20.462	24.69	0	17.6	17.6	0.914687	0	19.5473	0	26.67,7.84,24.69,23.08,7.55,26.53,21.67,29.55,10.19,25,27.12,34.78,27.78,5.97,8.51	0,2.04,0,0,0,0,0,2.5,0,0,1.99,0,1.79,0,1.96,1.01,4.26,0,0,0,0,0,1.39,2.78,1.79,3.78,0,0,0,2,3.45,0.48,1.15,2.17,0,0,0,0,0,0,0,1.56,1.72,2.82,0,1.12,0,0,1.25,0,0,0,2.67,0,2.53,0,0,0,0,1.05,0,0,0,0,0,0,0,0,2.04,0,0,0,3.45,1.89,0,0,0,2.78,0,1.75,4.08,0,0,0,0,1.07,1.79,0,0,0,0,0,2.22,1.49,2.22,0,0,0,1.22,1.67,0,2.63,2.5,0,2.33,0,0,3.13,0,0,4.17,0,0,1.82,0,1.82,0,1.27,0,0,0,0,1.41,0,0,2.82,2.54,0.72,1…	6.76494e-13	ENSG00000197386
KLHDC1	HsaALTA1054312-2/2	chr14:49732680-49732816	chr14:49729548,49732704+49732680-49732816	Alt3	24	chr14	49732680	49732704	+	49729548	49732816	0	37.14	37.14	4.92	37.14	32.22	18.7431	17.86	0	13.33	13.33	1.26795	0	17.4751	0	17.86,4.92,12.9,37.14,27.59,20,22.22,35.29,16,9.52,6.67,21.05,12.5	0,0,0,0,0,0,0,0,2.56,1.28,1.96,0,2.94,0,2.56,0,0,2,0,0,1.61,0,0,0,3.23,0,0,0,0,0,0,0,0,0,0,3.64,1.79,13.33,0,3.57,3.23,2.82,3.49,0,6.98,0,0,2.04,0,4.88,0,11.11,0,2.78,0,4.55,0,3.12,1.85,1.69,0,0,0,0,0,4.17,0,0,0,6.25,0,0,0,0,0,4.35,0,0,0,4.26,2.63,0,3.57,0,1.85,0,0,0,0,0,0,0,0,2.78,0,0,3.45,2.04,0,0,0,0,0,6.67,0,0,7.41,0,0,2.57,0,0,2.7,3.57,2.94,2.63,0,8.33,0,9.76,2.74,3.45,2.38,0,0,2.7,0,0,1.75,…	8.34902e-12	ENSG00000197776
UCKL1	HsaALTA0009272-6/7	chr20:63945850-63945988	chr20:63946161,63945850-63945876+63945914+63945957+63945960+63945975+63945988+63945999	Alt3	112	chr20	63945876	63945988	-	63945850	63946161	0	36.76	36.76	11.15	36.76	25.61	21.918	20.63	0	22.35	22.35	5.96004	5.78	15.958	0	20.63,28.78,12.43,29.08,13.38,17.65,30.35,36.76,11.15,16.85,18.71,29.55,20.85,29.04,13.56	7.69,9.54,10.14,3.97,5.21,6.93,4.06,4.68,1.13,5.8,5.55,5.17,7,3.45,6.47,5.32,5.31,5.61,12.09,5.95,11.08,6.66,5.79,9.66,7.82,5.97,5.63,4.74,3.96,4.88,8.22,1.54,4.66,3.06,7.22,1.44,8.33,5.08,5.75,7.38,4.68,2.35,8.53,4.32,8.93,8.6,6.31,6.74,6.23,5.71,12.01,4.86,6.28,3.72,4.91,6.87,7.09,9.47,5.82,6.7,8.67,8.38,6.31,11.53,8.05,4.54,3.79,10.84,3.45,7.92,5.9,9.78,6.09,4.43,7.76,6.26,5.87,10.14,11.26,4.1…	1.54889e-10	ENSG00000198276
ITSN2	HsaALTA1054831-3/3	chr2:24315132-24315245	chr2:24328052,24315132-24315221+24315224+24315245	Alt3	24	chr2	24315221	24315245	-	24315132	24328052	0	23.94	23.94	14.55	23.94	9.39	19.9853	20.53	0	15.24	15.24	0.707478	0	19.2779	0	22.53,23.94,18.82,22.7,14.55,22.32,21.75,21.82,17.55,20.53,18.35,23.1,15.03,19.94,16.85	0,1.71,0,0,2,3.47,0,0,0,0,0.61,0,0,0.93,0.72,2.12,0.52,0,0.55,1.82,4.14,0,0,0,0,0,0,0.65,0.5,2,0.58,0,0.91,0.99,0,0,0.83,0.82,0.73,0,1.15,0.72,0,1.09,1.04,0.69,0.54,0,2.18,1.28,0,0,1.02,0,0,0.3,0,0,0,0.56,0,0,0,0,0,0,3.07,0,0,0,0,0,7.52,0,2.49,1.39,0,5.59,0,0,0,0,0,0,3.06,2.6,0,1.63,1.29,0,3.95,0.99,0,0,1.61,0,0,0.87,0,0,0,0,1.06,0.83,0,0,0,0,0,0,0,0.9,0,2.01,4.83,0,1.02,0,0,0,0,0.74,0,0,2.36,0,1…	1.43175e-12	ENSG00000198399
ECI2	HsaALTA1055151-1/2	chr6:4133553-4133701	chr6:4135511,4133553-4133701+4133711	Alt3	0	chr6	4133701	4133701	-	4133553	4135511	0	100	100	36.36	74.42	38.06	56.74	59.93	0	80	80	40.6506	42.11	16.0894	0	62.12,65.52,57.58,70.59,74.42,61.11,51.61,58.75,66.98,36.36,37.74,38.1	62.5,50,44,37.93,60,50,59.09,41.38,54.55,65.62,50,57.45,48.98,25.27,30.23,54.47,50.43,51.22,58.33,66.04,28.33,64.29,52.71,32.47,48.28,40.35,44.44,50,39.22,41.46,56.45,44.74,41.51,40,51.61,40.48,55.17,61.4,46.34,53.33,34.09,60,42.17,43.28,40.82,58.27,46.15,54,46.88,54.1,70.34,75.86,49.6,43.55,53.85,65.22,34.21,44.64,69.57,58.12,47.06,66.67,50,20,54.55,33.33,57.69,40,32.5,43.33,50,43.48,53.49,35.29…	0.00111422	ENSG00000198721
DZIP3	HsaALTA1055492-2/3	chr3:108686428-108686584	chr3:108684341,108686445+108686428+108686389-108686584	Alt3	17	chr3	108686389	108686406	+	108684341	108686584	0	100	100	33.33	83.33	50	64.772	63.86	0	56.52	56.52	9.78491	8	54.9871	0	79.31,62.5,71.11,60.87,33.33,54.55,65.22,83.33,62.5,75	0,27.78,11.11,8.77,9.52,9.09,10.87,13.04,4.17,3.12,14.29,0,3.39,0,27.59,6.67,6.67,5.88,2.5,15.79,12.12,16,25.93,7.41,18.18,8.33,18.52,5.56,9.38,12.9,6.67,3.57,7.69,4.17,4,13.33,5,13.04,3.23,5.56,14.81,11.76,14.29,2.44,9.52,7.5,0,11.11,8.7,7.69,12.5,5.26,6.25,0,22.22,0,9.52,5.56,6.25,4.17,9.38,13.79,0,6.67,22.41,28.57,6.98,16.13,8.7,3.85,11.11,4.17,10.53,11.76,6.25,6.25,7.32,3.85,3.45,4.17,9.09,20…	1.3034e-07	ENSG00000198919
ZNF783	HsaALTA1056203-2/3	chr7:149293355-149293488	chr7:149292308,149293377+149293355+149292923-149293488	Alt3	22	chr7	149292923	149292945	+	149292308	149293488	0	34.29	34.29	5.88	34.29	28.41	21.6408	24.24	0	15.15	15.15	1.71224	0	19.9285	0	29.49,5.88,12.94,33.96,9.52,13.46,24.24,34.29,6.9,33.33,31.25,33.33,12.74	0,2.63,0,5.26,0,3.03,0,2.94,0,0,0,0,0,1.92,0,0,0,0,3.39,1.96,0,2.85,2.63,0,0,5.56,6.06,0,3.85,0,2.7,0,2.17,0,0,3.23,1.75,1.67,7.14,0,0,6.67,2.86,6.67,0,0,0,0,2.17,0,0,0,0,4.25,5.26,6.4,0,0,0,0,0,3.7,5.26,0,0,0,0,5.26,1.72,0,2.5,0,2.94,0,1.79,0,2,0,0,0,0,1.19,1.54,9.09,0,0,0,0,0,0,0,3.12,4.35,0,0,2.9,3.57,0,4.55,0,2.35,0,0,0,0,0,0,4.17,0,1.18,0,0,0,1.6,0,0,0,0,4.76,0,0,0,3.23,2.63,0,0,5.88,1.3,0,1…	1.39952e-10	ENSG00000204946
C1RL-AS1	HsaALTA1056446-5/6	chr12:7120496-7120625	chr12:7119553,7120571+7120558+7120528+7120506+7120496+7120480-7120625	Alt3	75	chr12	7120480	7120555	+	7119553	7120625	0	66.56	66.56	32.55	51.97	19.42	40.9907	41.11	0	66.56	66.56	20.8145	20	20.1762	0	42.07,51.97,41.51,32.55,40.71,38.98,46.05,46.31,44.67,43.5,34.43,33.17,38.43,39.52	27.27,19.5,29.06,26.14,14.25,21.82,26.05,21.92,16.15,18.13,14.65,17.52,19.98,21.09,13.99,14.23,19.03,0,18.5,12.9,20.35,25.78,7.68,9.09,20.55,19.99,19.99,23.33,18.86,32.26,17.37,40,24.91,20,17.38,26.61,9.08,29.5,17.38,16.63,9.51,26.48,17.78,18.31,19.95,12.18,29.3,15.94,22.68,6.65,6.23,3.57,21.42,24.95,21.61,15.54,36.51,20.67,29.41,20,12.11,7.38,5.87,26.32,28.22,16.63,27.25,42.8,33.33,28.49,18.48,9…	2.85357e-09	ENSG00000205885
ZSWIM8	HsaALTA0004537-2/2	chr10:73794541-73794639	chr10:73794330,73794556+73794541-73794639	Alt3	15	chr10	73794541	73794556	+	73794330	73794639	27.59	84.99	57.4	58.57	84.99	26.42	72.8953	74.36	33.53	74.52	40.99	51.4736	51.395	21.4217	0	75.61,74.36,74.98,84.99,64.89,76.56,73.58,68.6,78.68,79.41,65.98,62.5,82.72,58.57,72	64.52,43.51,65,56.25,59.76,72.34,56.92,55.17,51.91,66.18,53.61,50.54,51.06,65.94,56.9,53.2,47.73,49.28,45.55,66.91,60.23,48.96,62.07,54.02,54.88,52.05,53.05,54,51.69,59.52,49.04,49.28,49.21,57.83,53.85,47.78,54.29,55.91,47.11,56.3,54.29,48.74,51.4,55.84,53.38,48.46,47.09,55.33,44.96,44.38,54,47.41,55.22,57.18,57.06,60.48,55.41,49.68,47.06,54.5,54.89,65.65,61.29,54.29,63.16,46.51,55.81,68,43.07,57…	8.33156e-10	ENSG00000214655
CCDC18-AS1	HsaALTA1057360-2/3	chr1:93337377-93337483	chr1:93338230,93337377-93337471+93337483+93337512	Alt3	12	chr1	93337471	93337483	-	93337377	93338230	0	77.95	77.95	50.54	74.83	24.29	65.826	67.73	0	77.95	77.95	13.1861	11.99	52.6399	0	67.81,66.9,67.73,70.21,60.1,66.86,67.98,68.66,66.14,67.96,74.83,73.73,58.47,59.47,50.54	3.54,5.86,10.37,13.17,8.4,4.86,12.09,6.83,19.3,11.16,9.48,5.82,14.32,14.32,12.86,14.64,8.03,2.81,9.57,6.08,0,10.44,7.25,8.65,10.2,7.46,8.4,15.33,4.94,10.89,9.48,11.03,17.2,16.76,17.67,10.29,19.06,3.48,6.98,12.73,11.52,9.9,10.77,14.81,11.7,13.06,24.93,10.27,16.13,28.84,12.84,9.09,9.41,8.97,12.92,14.23,13.57,11.35,32.26,10.75,13.57,5.75,10.78,10.86,6.43,8.4,16.06,0,15.85,17.21,6.83,16.16,8.65,30.74…	1.42223e-10	ENSG00000223745
HLA-B	HsaALTA1058845-2/2	chr6:31354501-31354526	chr6:31354629,31354501-31354522+31354526	Alt3	4	chr6	31354522	31354526	-	31354501	31354629	0.19	99.41	99.22	1.55	97.74	96.19	64.9993	81.5	0.19	99.41	99.22	46.6389	50.4	18.3605	0	81.5,89.03,1.55,43.91,71.64,82.55,92.15,38.2,81.09,29.13,7.8,82.54,93.49,97.74,82.67	1.5,50.33,72.66,7.24,74.55,82.8,0.87,33.19,92.47,0.19,83.21,9.48,45.79,75.19,59.64,74.43,78.42,0.57,92.48,30.4,0.6,17.71,69.45,44.68,58.51,0.56,47.79,0.29,81.17,26.78,52.62,72.32,89.7,48.84,49.08,61.33,50.52,94.25,1.9,96.47,54.56,29.17,79.87,45.8,1.27,49.27,46.39,47.1,0.42,33.17,79.07,74.04,61.91,0.24,2.94,71.01,51.35,36.84,22.88,74.39,68.63,39.65,1.19,48.91,77.78,37.43,55.45,61.34,76.06,35.36,29…	0.0259588	ENSG00000234745
DICER1-AS1	HsaALTA1058971-1/2	chr14:95179504-95179633	chr14:95159035,95179504+95179499-95179633	Alt3	0	chr14	95179499	95179499	+	95159035	95179633	0	100	100	11.11	90.45	79.34	39.935	34.465	2.78	44.5	41.72	23.328	23.09	16.607	0	34.06,31.93,29.52,23.03,74.48,46.79,43.4,14.29,34.87,11.11,45.29,90.45	18.8,26.71,24.14,24.02,22.33,20,18.06,21.01,18.92,18.73,23.72,16.47,35.52,25.16,22.65,10.29,24.89,23.16,15.2,23.82,23.5,25.33,29.31,23.16,29.17,37.96,13.44,22.94,22.73,30.43,31.13,20.61,22.18,11.48,19.69,31.02,22.29,17.37,23.28,17.78,21.25,25.7,18.24,35,34.59,19.79,9.59,13.01,20,15.14,31.96,23.89,16.06,22.04,40.14,24.63,28.89,13.64,13.21,22.73,27.81,29.18,25.29,21.21,36.1,24.51,20.69,13.74,22.22,…	0.00199389	ENSG00000235706
ZBED5	HsaALTA0009608-3/3	chr11:10854767-10855118	chr11:10856144,10854767-10855081+10855086+10855118	Alt3	37	chr11	10855081	10855118	-	10854767	10856144	0	87.82	87.82	49.69	87.82	38.13	67.8653	68.41	4.09	63.61	59.52	18.9127	17.96	48.9527	0	74.12,85.37,52.1,66.45,68.41,61.34,87.82,74.11,49.69,66.91,58.78,57.93,70.14,72.44,72.37	22.92,27.63,25.29,13.61,23.3,9.63,17.96,21.09,21.33,24.84,17.85,12.24,36.63,28.41,31.83,12.69,29.25,17.86,33.94,15.9,19.95,26.51,13.84,28.97,24.67,34.14,14.38,20.59,15.51,14.97,25.27,18.52,14.37,18.28,21.7,12.76,19.52,13.75,23.13,31.63,12.64,20.27,23.58,19.73,14.59,19.34,15.97,18.56,15.39,15.2,11.24,16.74,33.66,30.14,22.11,13.15,17.62,10.33,15.83,19.37,15.77,18.76,11.2,9.53,27.87,5.93,18.52,19.66…	1.04291e-10	ENSG00000236287
RP11-274B21.14	HsaALTA1059606-1/2	chr7:128577964-128578033	chr7:128574791,128577964+128577953-128578033	Alt3	0	chr7	128577953	128577953	+	128574791	128578033	0	55.26	55.26	7.5	55.26	47.76	36.8793	38.93	0	41.67	41.67	1.48556	1.04	35.3938	0	48.8,7.5,38.96,45.12,40.87,45.45,55.26,35.71,45,25.64,34.29,25.81,30,35.85,38.93	0,0,0,0,0,1.27,0,0,0,0.52,1.48,1.38,1.43,1.1,0,0.51,1.23,0.68,0.89,2.7,3.45,0.99,1.82,1.42,0.65,1.05,2.27,0,3.51,0.79,1.72,1.23,1.05,3.36,0,1.17,0.69,0.74,1.41,0.91,0,0.79,1.28,2.31,2.16,0.6,0,2.25,2.33,0.87,1.59,2.17,0,1.67,0.57,0.64,1.92,0.4,1.28,0.87,0,2.17,0,2.9,1.72,0,2,0,0,0,1.92,0,5.13,2.5,0,1.67,11.76,1.19,0,2.11,0.96,1.77,0,2.15,1.37,3.49,3.16,0,0.65,0,2.17,2.63,1.92,0,0,0.89,0.43,1.79,0…	8.96605e-11	ENSG00000280828
PCED1B-AS1	HsaALTA1059963-2/3	chr12:-47206145	chr12:47206511,-47206069+47206145+47206169	Alt3	76	chr12	47206069	47206145	-	NA	47206511	12.93	87.51	74.58	41.06	87.51	46.45	69.836	76.5	12.93	72.62	59.69	42.3926	42.795	27.4434	0	79.98,41.06,68.54,81.76,71.32,76.5,79.02,79.98,78.3,80.31,62.98,48.5,87.51,56.77,55.01	40.58,55.4,55.64,41.44,44.91,43.57,56.89,33.45,58.57,46.78,29.29,37.21,59.85,52.01,50.72,41.83,32.33,48.28,52.16,27.86,57.09,55.66,36.23,33.09,64.82,32.55,49.17,46.15,37.07,38.16,46.11,57.52,34.99,39.39,52.65,54,54.91,45.93,56.67,56.52,23.38,44.46,53.72,55.83,43.8,44.15,31.86,53.52,45.04,52.67,47.85,49.78,60.64,56.72,43.19,46.77,30.76,50.61,53.48,58.02,44.5,49.26,61.72,33.57,44.15,41.18,40.93,48.…	3.68165e-08	ENSG00000247774
FAM13A-AS1	HsaALTA1059984-2/2	chr4:88722137-88722344	chr4:88712017,88722151+88722137-88722344	Alt3	14	chr4	88722137	88722151	+	88712017	88722344	0	49.15	49.15	15.93	49.15	33.22	30.3443	30.205	0	42.69	42.69	0.910729	0	29.4336	0	33.35,30.84,18.52,45.47,15.93,30.38,49.15,41.56,20.32,30.03,19.99,47.77,18.69,22.82	0,0,0,0,0,0,0,0,0,0,0,0,3.19,0,1.26,2.21,0,0,1.04,0,0,0,0,0,0,0,0,3.97,2.26,0,0,0,0,0,0,0,0,0,1.76,0,4.41,0,0,0,0,0,0,0,0,0,0,2.92,0,0,0,0,0,0,0,0,10.28,0,2.77,0,2.85,0,8.3,0,0,0,0,8.55,0,0,0,0,0,0,0,0,0,0,3.67,0,0,0,0,0,3.39,0,0,0,1.87,0,0,0,0,4.45,0,0,0,0,0,3.38,2.84,0,0,0,0,0,0,0,0,0,0,0,0,0,0,5.87,0,4.26,0,0,0,0,3.2,0,3.28,0,0,4.13,0,0,3.09,0,0,0,0,0,0,0,0,1.78,0,0,0,0,0,0,0,7.49,0,42.69,2.24…	1.91536e-16	ENSG00000248019
NDUFV2-AS1	HsaALTA1062112-2/2	chr18:9133391-9133522	chr18:9136364,9133391-9133510+9133522	Alt3	12	chr18	9133510	9133522	-	9133391	9136364	0	100	100	57.78	89.9	32.12	76.3862	78.67	0	80.95	80.95	8.32413	7.065	68.062	0	78.67,84.38,79.71,78.18,57.78,62.96,81.82,89.9,86.84,82.95,76.47,62.35,71.01	5.26,25,5,3.7,3.85,10.53,5,10.81,31.58,10.53,23.53,6.25,4.26,11.39,0,10.52,11.43,10,5.88,10.53,8,14.57,0,0,9.38,8.93,4.76,9.09,7.23,10.53,0,4.17,1.72,6.82,22.22,9.76,4,0,11.11,12.5,0,9.3,9.09,9.09,9.38,6.25,2.22,17.14,6.25,0,10.34,6.9,8.11,4.26,0,16.67,5.56,10.53,11.76,6.25,10.51,15,17.65,8.82,6.67,0,0,0,52.63,10.34,9.52,4.55,2.86,6.52,10.34,4.35,2.44,8,0,0,5.26,11.48,5.41,10.42,5.88,6.25,13.51,1…	1.84884e-09	ENSG00000266053
MYO15B	HsaALTA1062169-2/2	chr17:75591601-75591712	chr17:75591246,75591616+75591601-75591712	Alt3	15	chr17	75591601	75591616	+	75591246	75591712	0	100	100	76.99	98.23	21.24	89.286	89.48	16.18	93.57	77.39	46.8707	47.165	42.4153	0	86.32,87.74,90.96,84.47,76.99,94.91,92.27,94.19,92.67,85.47,92.39,84.11,98.23,89.09,89.48	44,19.2,46.31,46.79,38.18,17.07,45.3,70.61,37.99,39.58,49.04,49.27,60.07,43.28,42.71,49.98,53.5,46.55,41.44,53.32,55.89,44.13,50.72,27.04,45.82,40.7,55.89,49.8,50.72,36.88,44.79,51.79,49.56,55,57.35,41.76,54.38,39.41,43.36,48.43,36.26,44.32,31.88,41.61,49.98,43.1,49.37,48.87,47.66,47.58,64.3,48.61,53.9,42.37,36.72,47.6,42.04,41.97,43.39,59.04,52.34,53.35,29.63,49.11,43.57,55.82,70.82,47.85,50.72,…	1.79507e-10	ENSG00000266714
PPP4R3B	HsaALTA0008042-2/2	chr2:55574369-55574413	chr2:55577315,55574369-55574401+55574413	Alt3	12	chr2	55574401	55574413	-	55574369	55577315	0	100	100	58.28	100	41.72	79.4608	78.055	0	71.83	71.83	13.8895	11.83	65.5714	0	87.46,78.55,85.75,93.21,75.86,75.5,83.37,100,76.12,77.56,58.28,61.87	7.14,0,3.7,6.44,13.53,22.24,7.14,23.18,8.54,7.56,27.61,13.33,9.47,8.54,4.26,16.75,8.54,14.05,17.89,21.6,5.17,0,8.54,4.18,18.62,39.53,4.18,7.56,14.05,20.37,19.69,13.41,21.41,11.99,7.56,0,8.54,13.11,22.73,32.23,16.33,6.44,2.45,10.8,10.96,13.11,6.14,16.38,10.34,11.86,14.05,12.1,8.02,8.62,6.77,37.64,0,20.09,71.83,20.02,35.92,27.46,17.89,20.09,8.93,3.17,26.81,23.38,9.36,5.17,11.99,11.83,14.14,34.68,8.…	2.30085e-08	ENSG00000275052
PQBP1	HsaALTD0005021-2/2	chrX:48898041-48898093	chrX:48898041-48898082+48898093,48898492	Alt5	11	chrX	48898082	48898093	+	48898041	48898492	7.83	100	92.17	16.22	100	83.78	42.476	22.95	7.83	100	92.17	26.9308	19.53	15.5452	0	100,100,25,22.22,20.93,26.94,17.36,98.67,100,20,18.57,25.64,16.22,22.64,22.95	17.57,100,24,22,19.74,31.43,12.5,20.93,16.88,18.18,24,27.21,11.65,22.86,100,21.94,98.64,16.23,20.18,15,12.14,18.58,15.25,15.6,99.44,16.54,20.16,96.43,19.28,17.86,21.62,21.31,99.41,20.69,15.15,20.48,14.29,18.94,100,21.26,21.95,23.68,16.67,15.06,16.24,98.96,21.82,23.98,17.19,15.38,20,18.87,17.65,14.35,11.59,100,18.67,14.16,25.17,100,21.98,11.56,13.64,16.28,21.88,20.45,16.67,18.52,14.66,27.45,17.39,…	0.00696247	ENSG00000102103
UBR4	HsaALTD1017638-1/2	chr1:19174957-19175033	chr1:19174957+19174954-19175033,19174447	Alt5	0	chr1	19174954	19174954	-	19175033	19174447	0	83.19	83.19	24.14	55.31	31.17	39.78	42.495	0	70.64	70.64	23.6555	24.295	16.1245	0	48.29,43.42,42.13,31.19,24.14,42.86,44,31.42,47.83,55.31,28.7,37.08,53.23,27.32	0,48.91,5.26,3.85,0,25.98,49.28,29.73,21.57,2.94,21.93,23.57,21.02,1.41,0,44,50.77,0,24.14,0,0,0,1.61,39.52,0,55.93,32.11,22.92,0,50,2.08,20.5,1.41,22.45,0,55.95,29.73,0,46.85,21.14,48.18,21.47,0,2.04,34.38,0,24.15,0,28.7,24.44,43.77,0,41.98,38.7,29.73,50.37,0,4.55,0,30.28,47.83,0,0,27.27,0,41.77,28.21,35.87,0,46.48,0,0,62.66,2.78,0,32.11,29.91,22.15,5.13,0,40.24,36.53,55.56,0,44.98,29.73,25.58,2…	0.00126617	ENSG00000127481
SNRPN	HsaALTD1018044-1/2	chr15:24967029-24967152	chr15:24967029-24967152+24967240,24967932	Alt5	0	chr15	24967152	24967152	+	24967029	24967932	0	100	100	84.78	95.65	10.87	90.2633	90.23	13.33	100	86.67	74.042	76.47	16.2214	0	88.55,86.36,91.35,90.23,94.81,92.15,87.77,84.78,92.06,92.16,89.95,84.78,95.65,94.62,88.73	73.39,73.68,62.86,100,69.7,80,95.45,97.5,44.44,84.21,93.33,87.5,68.42,66.67,92,83.33,71.43,88.35,100,86.67,54.55,84.62,94.74,94.12,72.93,88.89,93.33,85.28,73.68,66.67,75,86.67,90,87.5,60,75,83.33,76.47,81.25,80.65,87.5,90.48,80,87.5,88.24,82.35,86.67,59.09,84.21,72.22,90,54.55,76.47,80.77,86.67,41.94,70.59,30.56,38.12,66.67,50.41,80.22,72.41,65.22,88,70.59,84.38,91.87,73.33,56.76,65,55,62.5,65.38…	2.00187e-05	ENSG00000128739
TPT1	HsaALTD0006737-2/2	chr13:45338660-45338748	chr13:45338662+45338660-45338748,45337553	Alt5	2	chr13	45338660	45338662	-	45338748	45337553	0	100	100	90.41	98.09	7.68	94.412	94.26	36.39	97.48	61.09	68.2601	67.54	26.1519	0	94.26,95.07,91.61,96.44,97.72,98.09,96.33,96.5,91.75,90.41,93.62,91.66,96.43,94.07,92.22	88.56,73.93,76.03,63.86,63.32,69.28,94.94,85.68,76.97,81.51,88.62,63.69,90.63,80.3,59.57,78.02,51.91,66.67,80.89,42.21,40.51,67.57,61.67,57.51,63.71,43.17,64.23,53.7,66.33,65.79,48.9,53.78,55.8,62.12,68.93,72.76,65.89,74.36,56.34,58.27,63.85,73.58,71.34,57.7,60.46,39.13,53.65,65.41,36.39,71.83,57.29,83.45,64.85,63.69,60.74,83.11,75.84,67.35,92.29,66.22,77.57,51.07,63.5,55.04,67.84,65.4,51.28,63.6…	8.74075e-10	ENSG00000133112
NAA16	HsaALTD0004149-2/2	chr13:41373768-41373880	chr13:41373768-41373780+41373880,41374742	Alt5	100	chr13	41373780	41373880	+	41373768	41374742	0	73.91	73.91	20.48	73.91	53.43	40.0547	37.06	0	60.71	60.71	16.2814	15.28	23.7733	0	37.06,29.2,39.76,46.39,33.16,73.91,24.46,38.94,36.07,73.91,41.04,55.03,20.48,30.26,21.15	17.09,0,17.09,15.39,16.41,8.29,16.09,0,23.39,19.21,19.51,0,32.08,16.19,2.39,14.66,28.87,23.45,32.13,18.22,23.11,3.96,11,19.51,22.74,11.86,15.78,15.78,7.91,20.12,12.52,10.02,14.15,28.38,27.87,19.38,15.89,16.02,17.37,10.62,8.81,5.41,12.83,3.68,14.25,6.3,15.08,10.28,11.85,19.99,5.02,11.85,35.98,19.51,25.59,24.69,6.63,27.51,3.55,24.39,3.96,9.94,9.07,7.34,12.83,21.55,8.81,22.25,5.28,25.56,24.55,17.09,…	5.13178e-08	ENSG00000172766
BRD9	HsaEX0008442	chr5:869245-869394	chr5:870473,869245-869394,865581	ANN	150	chr5	869245	869394	-	870473	865581	1.01	52.68	51.67	21.38	52.68	31.3	38.9729	42.36	1.91	40.66	38.75	9.50996	8.95	29.4629	0	45.6,50.85,45.42,30.06,34.54,40.5,50.08,46.7,31.99,52.68,22.8,44.22,21.38,28.8	9.36,12.02,9.59,11.19,8.84,8.19,7.35,13.82,10.12,7.25,8.52,7.5,17.44,11.55,14.44,9.45,10.71,7.22,12.16,8.6,7.35,7.62,7.92,6.28,11.48,14.13,7.23,8.82,10.55,7.42,9,11.27,9.42,7.63,7.26,4.32,15.65,10.1,9.38,4.73,11.21,6.55,9.3,14.22,8.32,9.43,8.92,7.79,10.42,9.3,9.11,6.39,10.82,7.76,11.21,11.43,5.61,6.78,7.48,8.62,10.78,7.06,6.96,6.41,4.84,11.11,12.7,11.11,6.93,9.24,18.15,12.38,3.85,6.68,10.29,8.86,…	4.89911e-10	ENSG00000028310
DLEU2	HsaEX0019862	chr13:50029278-50029492	chr13:50044651,50029278-50029492,50027406	ANN	215	chr13	50029278	50029492	-	50044651	50027406	0	100	100	46.88	84.82	37.94	67.1473	68.54	19.54	95.85	76.31	47.4336	44.34	19.7137	0	58.19,68.54,59.62,64,46.88,84.82,74.09,81.62,69.02,56.36,75.48	58.97,40.85,71.23,43.73,33.59,50.87,58.58,26.21,43.48,70.43,31.02,62.67,24.41,44.82,37.24,26.08,48.96,44.47,35.78,33.21,44.34,66.69,43.8,70.73,41.51,46.03,42.43,47.65,60.17,41.02,40.76,60.14,74.11,62.37,95.85,47.93,89.39,56.97,37.27,65.8,50.1,68.71,41.2,36.39,44.67,33.64,19.54,47.83,65.39,29.57,60.24,75.58,37.08,26.26,36.61,43.25,62.63,24.41,41.83,67.52,39.51,37.44,70.72,45.32,41.69,49.7,61.27,28…	0.000464394	ENSG00000231607
HYI	HsaINT0078514	chr1:43452014-43452204	chr1:43452205-43452319=43451935-43452013:-	IR	191	chr1	43452014	43452204	-	43452319	43451935	14.53	92.39	77.86	45.65	84.45	38.8	72.1653	73.25	14.53	92.39	77.86	52.3044	49.91	19.8609	0	71.29,45.65,78.93,84.23,51.48,84.02,72.06,63.48,73.25,70.06,79.53,77.8,66.42,79.83,84.45	33.07,53.35,60.96,49.28,41.91,58.85,44.74,25.94,36.7,40.69,62.5,54.07,55.92,67.22,54.79,40.98,39.87,41.03,56.23,45.56,32.92,44.17,48.31,33.31,32.69,43.76,38,52.47,73.42,27.48,41.77,59.6,34.61,38.85,37.64,58.39,46.87,35.81,37.27,38.7,48.93,62.83,44.74,27.88,35.19,36.91,67.63,44.55,45.88,45.31,52.31,40.56,14.53,30.19,51.14,73.48,43.47,39.91,40.66,38.05,55.47,46.34,50.63,32.69,54.12,48.79,52.52,46.3…	3.94305e-06	ENSG00000178922
PPP2R5A	HsaINT0130887	chr1:212342281-212345802	chr1:212342188-212342280=212345803-212345933:+	IR	3522	chr1	212342281	212345802	+	212342188	212345933	0	100	100	22.73	81.26	58.53	47.522	45.71	1.08	58.57	57.49	26.306	26.65	21.216	0	49.4,81.26,60.78,49.33,31.25,43.53,75.38,35.06,29.93,27.27,55.56,45.71,22.73,65.28,40.36	35.29,13.98,24.73,13.79,27.45,16.42,18.99,36.84,10,21.84,40.91,29.45,20,28.06,27.27,28,32.14,23.49,37.93,20,11.58,9.39,39.58,32.96,15.07,36.47,21.05,19.42,34.43,17.33,27.63,30.43,16.73,18.78,17.91,19.53,35.94,24.5,23.38,8.2,44.87,23.48,35.76,23.71,28.3,33.02,32.57,1.08,28.26,16.75,46.03,16.82,2.77,7.14,25.87,24.16,28.21,20.21,21.3,26.96,27.8,26.67,48.84,31.82,40.23,30.3,25,43.48,25.42,28.09,39.24…	2.95892e-06	ENSG00000066027
SERBP1	HsaINT1041297	chr1:67424960-67425082	chr1:67425083-67425223=67424888-67424959:-	IR	123	chr1	67424960	67425082	-	67425223	67424888	11.19	76.89	65.7	40.8	76.89	36.09	57.364	57.38	13	75	62	32.0643	31.855	25.2997	0	57.38,55.67,76.89,63.89,44.32,50.75,68.12,62.6,63.37,40.8,68.56,61.29,43.16,48.33,55.33	42.86,25.75,36.72,20.42,22.74,47.49,33.67,32.69,18.59,31.05,31.19,28.3,22.98,22.96,42.68,28.95,33.96,29.15,37.89,21.67,13,23.24,30.34,29.73,20.05,36.18,33.88,27.22,37.31,25.33,23.75,29.45,28.31,20.76,30.33,30.82,26.14,29,38.41,24.07,43.55,28.76,36.43,25.08,37.01,30.38,49.93,25.21,23.72,27.5,32.47,37.5,26.21,25.46,28.87,29.21,34.74,29.63,31.41,31.84,32.69,34.99,30.93,34.38,33.05,32.76,21.7,30.77,3…	5.59056e-10	ENSG00000142864
DPH5	HsaINT0051713	chr1:100992741-100995109	chr1:100995110-100995149=100992637-100992740:-	IR	2369	chr1	100992741	100995109	-	100995149	100992637	0	43.09	43.09	4.98	43.09	38.11	21.9171	20.625	0	21.87	21.87	4.88827	4.13	17.0289	0	33.37,11.33,30.59,31.22,13.91,12.57,43.09,32.91,23.38,17.87,17.54,4.98,5.34,28.74	6.38,1.12,1.24,10.77,7.63,5.41,2.11,1.97,0,7.47,9.48,5.26,2.79,3.67,9.07,2.15,3.03,6.88,7.46,4.04,1.8,0,5.74,4.54,3.96,4.85,4.59,3.69,6.69,3.17,3.15,5.95,8.12,3.81,6.62,3.48,7.9,5.54,10.34,5.18,3.53,4.13,3.61,3.76,9.67,4.22,1.72,0,7.82,4.52,10.66,2.94,2.35,1.67,6.21,3.92,5.04,4.27,9.23,6.44,4.99,7.79,12.72,9.4,3.46,7.4,3.15,9.43,2.92,5.64,14.65,8.75,4.42,5.22,3.85,9.74,1.91,6.83,10.75,8.81,6.86,6…	4.13886e-08	ENSG00000117543
ZSWIM8	HsaINT0086252	chr10:73794331-73794555	chr10:73794147-73794330=73794556-73794639:+	IR	225	chr10	73794331	73794555	+	73794147	73794639	4.67	82.26	77.59	42.98	82.26	39.28	61.0553	62.52	21.48	64.03	42.55	40.873	40.93	20.1824	0	58.01,54.54,79.07,72.24,42.98,68.2,54.48,46.73,62.74,66.02,65.77,62.52,82.26,48.1,52.17	44.37,44.45,54.46,47.32,44.83,54.6,45.32,32.52,25.31,46.08,48.25,39.75,39.75,46.86,37.85,36.94,37.38,37.14,34.25,44.38,36.6,32.11,53.62,38.72,33.17,32.29,32.9,36.17,49.4,42.57,37.07,43.52,36.93,36.81,30.43,33.49,42.2,36.86,29.83,37.1,56.2,30.94,33.86,35.07,35.02,36.61,47.22,33.05,42.84,26.56,47.54,31.3,37.23,33.99,34.04,52.81,46.28,37.22,38.72,35.61,38.57,46.79,51.61,37.28,47.23,39.24,54.33,59.19…	1.19427e-08	ENSG00000214655
YIF1A	HsaINT0184166	chr11:66285537-66285700	chr11:66285701-66285758=66285381-66285536:-	IR	164	chr11	66285537	66285700	-	66285758	66285381	5.26	55.93	50.67	23.68	55.93	32.25	38.838	36.71	5.26	52.38	47.12	22.136	20.75	16.702	0	36.71,33.33,52.29,40.54,32.73,51.4,37.7,31.25,29.14,31.03,46.15,30.23,55.93,23.68,50.46	12.5,33.33,10,11.54,19.42,25.71,25,22.58,13.11,20.69,29.91,28.45,17.48,17.39,24.87,22,13.13,7.69,17.73,20.39,14.4,10.3,32.31,24.5,15.53,19.61,19.4,25.3,24.03,11.83,15.7,18.84,20,18.03,18.01,20.45,29.9,18.67,27.1,14.89,31.03,20.53,14.61,24.73,23.21,23.33,15.2,9.72,33.33,16.28,13.21,17.84,9.76,10.81,17.65,17.54,22.08,23.57,28.28,24.83,14.73,24.84,22.73,21.74,20,9.43,24.14,12,20.86,18.03,12.28,8.33,…	1.29103e-07	ENSG00000174851
EML3	HsaINT0055990	chr11:62608806-62608961	chr11:62608962-62609132=62608736-62608805:-	IR	156	chr11	62608806	62608961	-	62609132	62608736	3.56	58.82	55.26	26.25	52.14	25.89	41.9287	43.4	3.56	58.82	55.26	23.0006	22.5	18.9281	0	43.4,34.5,45.1,48.82,30.3,42.12,52.14,26.25,44.19,35.8,45.33,49.45,38.64,43.04,49.85	18.68,15.6,16.42,50.26,23.29,23.88,22.56,11.34,11.3,11.2,24.02,26.13,18.04,20.21,19.66,23.89,18.08,22.28,18.91,17.63,7.85,11.52,24.49,22.13,16.61,15.64,17,21.43,26.22,12.98,15.73,17.83,23.53,15.45,21.7,22.91,15.66,17.62,22.49,8.71,21.17,19.7,22.51,14.04,19.92,24.75,23.79,3.56,25.1,22.63,28.04,18.03,9.59,10.51,19.62,21.99,26.07,19.87,21.62,13.21,17.69,17.35,21.08,15.58,22.14,23.36,17.73,15.53,22.8…	4.00174e-09	ENSG00000149499
USP35	HsaINT0179015	chr11:78210745-78213645	chr11:78209448-78210744=78213646-78214711:+	IR	2901	chr11	78210745	78213645	+	78209448	78214711	0	100	100	80.95	100	19.05	91.46	92.635	0	100	100	76.4232	82.86	15.0368	0	100,87.27,92.86,86.96,80.95,92.41,93.1,96.3,86.67,100,83.13,97.87	12,82.86,77.14,62.26,42.11,95.24,54.17,92.16,87.76,94,43.59,57.58,84.62,69.89,88.89,88.24,74.47,100,33.33,87.76,82.14,80.82,86.67,65.38,82.5,92.73,75.51,23.81,95.24,12.5,87.23,89.19,44.44,83.33,75,91.3,95.24,73.33,48.94,57.69,76.12,82.76,72.22,59.38,33.33,28.57,75,90.77,78.26,94.12,67.57,66.67,66.67,67.57,100,66.67,87.5,75.61,100,18.52,54.76,66.1,3.7,76.47,82.61,88.68,65.71,0,66.67,93.55,100,92.4…	0.00679272	ENSG00000118369
CCDC88B	HsaINT0030090	chr11:64352387-64352743	chr11:64352130-64352386=64352744-64352887:+	IR	357	chr11	64352387	64352743	+	64352130	64352887	3.16	100	96.84	19.97	100	80.03	73.8091	84.23	3.16	100	96.84	49.4702	58.81	24.3389	0	85.36,59.3,52.68,81.85,19.97,100,86.98,84.23,58.88,92.66,89.99	39.03,91.26,86.33,74.9,78.08,34.23,38.73,12.8,10.95,8.54,9.18,87.75,100,75.06,83.39,87.02,97.02,10.07,7.53,93.29,87.93,82.93,88.91,7.7,8.79,8.64,5.71,10.17,67.22,6.19,8.61,10.67,11,8.12,5.26,7.06,8.02,14.42,11.84,8.12,4.2,6.41,11.1,9.32,3.16,92.91,7.27,100,10.02,4.52,5.3,90.99,10.46,38.07,10.28,9.58,7.68,9.85,89.68,47.76,23.61,47.51,100,74.16,10.96,88.6,72.76,71.64,51.08,68.21,40.58,39.84,58.72,6…	0.02048	ENSG00000168071
FAM111A	HsaINT0059513	chr11:59145857-59148796	chr11:59145827-59145856=59148797-59148953:+	IR	2940	chr11	59145857	59148796	+	59145827	59148953	0	97.09	97.09	57.64	79.65	22.01	70.553	71.95	26	97.09	71.09	49.5553	46.19	20.9977	0	66.8,62.46,57.64,72.98,69.1,70.92,73.21,76.65,76.12,79.65	59.51,45.34,54.23,28.8,40.37,29.62,32.57,39.59,28.29,40.32,41.77,50.57,47.4,40.6,41.06,53.06,48.05,63.96,40.94,38.72,32.96,36.16,45.1,48.96,52.91,43.34,41.2,45.54,44.41,34.52,45.13,49.16,45.55,49.96,44.8,46.07,43.92,58.78,32.42,35.21,51.58,34.91,50,36.26,42.84,26.75,64.19,34.55,51.88,37.13,40.49,37.98,27.13,36.55,48.97,53.64,50.89,46.19,45.62,50.19,50.35,45.05,33.94,31.71,35.09,36.8,33.53,45.43,2…	3.45958e-05	ENSG00000166801
INPPL1	HsaINT0081069	chr11:72228499-72228726	chr11:72228348-72228498=72228727-72228847:+	IR	228	chr11	72228499	72228726	+	72228348	72228847	16.21	81.48	65.27	53.91	81.48	27.57	68.258	69.6	19.05	80.45	61.4	51.3624	50.45	16.8956	0	65.02,53.91,74.78,56.79,59.77,81.48,59.18,56.3,69.6,62.41,76.29,79.85,80.87,76.35,71.27	34.4,46.37,50.14,50.92,43.89,68.36,48.7,42.18,45.14,56.33,51.72,39.74,43.17,52.32,68.79,61.31,44.76,49.13,60.18,34.32,37.41,64.37,65.39,41.92,45.97,47.32,52.27,53.55,46.11,46.48,47.76,33.63,45.76,47.36,52.13,41.84,39.91,42.38,32.63,59.17,44.89,50.3,41.59,46.37,49.53,55.14,34.63,52.05,48.5,54.75,48.12,35.48,19.05,61,48.74,48.38,45.47,39.29,51.65,49.08,48.53,61,40.35,54.31,53.07,57,66.58,47.51,47.3…	1.88496e-07	ENSG00000165458
FOXRED1	HsaINT0065748	chr11:126275022-126275326	chr11:126274927-126275021=126275327-126275428:+	IR	305	chr11	126275022	126275326	+	126274927	126275428	0	83.65	83.65	36.99	76.97	39.98	59.3493	60.29	2.6	61.39	58.79	31.2664	31.84	28.0829	0	68.77,36.99,58.88,65.16,62.21,61.7,76.97,71.5,51.38,58.1,50.5,54.92,47.58,66.23	17.93,29.51,32.14,23.49,41.68,33.68,2.78,12.45,21.22,39.17,28.09,13.92,21.69,22.9,37.7,30.05,19.33,37.41,36.31,22.41,16.05,47.61,23.86,24.13,25.9,19.87,31.17,28.38,9.3,24.82,54.02,27.66,23.79,29.95,44.35,40.47,20.73,16.67,6.54,40.48,32.64,30.7,21.53,33.75,35.48,32.85,2.6,23.74,18.48,6.8,20.93,33.05,39.74,22.04,35.67,24.15,34.57,22.15,24.82,31.95,14.58,27.01,37.13,22.9,21.09,37.23,31.17,41.73,40.5…	6.07366e-09	ENSG00000110074
RECQL	HsaINT0139096	chr12:21474980-21475467	chr12:21475468-21475585=21474841-21474979:-	IR	488	chr12	21474980	21475467	-	21475585	21474841	0	72.41	72.41	21.74	72.41	50.67	49.8233	58.33	6.88	69.13	62.25	28.8432	26.985	20.9801	0	62.79,32.79,47.57,64.52,27.62,32.39,72.41,58.33,21.74,25.58,45.59,58.54,71.43,65.11,60.94	12.41,12.31,19.35,20,15.91,38.89,24.32,28.28,19.08,24.49,31.31,24.32,16.59,19.8,38.01,23.81,35.2,26.26,29.32,16.59,12.06,30.64,23.15,45.21,13.63,37.5,12.28,15.68,33.65,23.46,21.21,25.93,14.05,18.16,17.65,27.87,16.28,24.74,23.14,11.54,37.05,27.38,27.75,21.35,35.95,25.13,32.76,6.88,20,14.94,41.67,18.85,10.46,10.69,17.04,21.53,29.08,17.34,24.12,19.72,20.93,22.87,20.75,37.25,27.27,25.71,15.94,24.32,2…	2.16446e-05	ENSG00000004700
DYNLL1	HsaINT1012045	chr12:120496217-120496415	chr12:120496056-120496216=120496416-120496553:+	IR	199	chr12	120496217	120496415	+	120496056	120496553	0	63.64	63.64	19.65	42.99	23.34	33.7121	32.96	1.49	40.38	38.89	12.6868	9.61	21.0254	0	33.51,23.48,31.93,42.99,19.65,33.19,30.83,27.44,38.97,32.73,42.86,42.28,41.77,30.34	5.81,10.14,8.47,10,7.61,5.08,1.75,6.25,16.95,9.84,4.9,11.27,16.3,8.09,9.48,6.23,8.45,6.37,7.92,20.43,37.88,6.02,14.42,11.55,7.68,9.92,12.57,10.11,7.32,6.85,5.72,11.59,4.55,10.52,14.57,5.84,9.04,8.4,9.03,6.47,9.38,7.39,8.88,6.67,6.92,5.83,7.85,7.3,8.43,15.37,3.9,7.24,6.09,5.08,10.03,16.57,5.98,8.9,15.3,11.8,5.95,8.43,5.62,3.53,5.26,3.49,14.63,5.41,6.5,6.45,1.49,6.67,5.97,16.02,27.37,10,6.67,11.4,9…	1.06566e-08	ENSG00000088986
TBC1D15	HsaINT0164019	chr12:71921455-71922982	chr12:71921368-71921454=71922983-71927248:+	IR	1528	chr12	71921455	71922982	+	71921368	71927248	0	51.35	51.35	15.49	51.35	35.86	29.852	30.53	1.27	35.58	34.31	14.7778	14.15	15.0742	0	51.35,25.75,32.1,31.75,26.86,23.56,44.59,32.36,17.08,23.53,32.86,15.49,30.53,25.9,34.07	9.43,14.89,7.83,14.81,7.56,16.13,16.92,11.36,4.72,3.92,19.8,4.94,10.94,10.2,18.22,10.09,17.33,9.83,15.65,6.47,4.07,2.47,7.04,20.87,12.46,16.52,12.9,5.75,25.13,19.72,9.71,15.56,12.92,4.96,7.14,12.82,6.17,4.15,14.29,1.27,19.87,14.54,8.5,8.17,8.37,13.57,28.14,5.31,12.05,13.29,12.38,18.14,4.89,5.48,10.32,15.34,16.07,7.63,11.04,8.01,14.18,20.83,12.28,10.26,16.83,4.76,18.18,17.07,17.46,14.69,17.46,11.4…	1.10515e-07	ENSG00000121749
MAP3K12	HsaINT0099063	chr12:53485215-53485316	chr12:53485317-53485475=53485056-53485214:-	IR	102	chr12	53485215	53485316	-	53485475	53485056	0	100	100	17.37	88.38	71.01	52.7946	54.05	3.96	94.83	90.87	32.7704	26.15	20.0242	0	17.37,23.74,50.4,37.2,29.37,42.28,54.05,85.92,59.08,67.75,71.8,58.99,88.38	36.09,8.29,14.45,7.76,14.39,22.19,14.85,18.63,22.31,14.45,26.42,15.52,30.94,21.93,39.45,44.76,19.74,12.72,21.99,4.95,22.42,19.27,21.51,14.43,58.87,5.56,25.21,23.42,8.89,28.58,25.23,45.92,18.78,29.17,14.47,12.95,27.22,6.58,25.44,19.59,20.16,17.94,32.41,30.1,53.37,20.84,10.71,20.16,15.67,11.64,48.39,29.78,17.26,22.06,33.71,24.9,20.07,32.38,29.78,16.18,22.73,17.37,7.38,33.51,18.55,14.47,22.42,32.05,…	0.00223761	ENSG00000139625
MAP3K12	HsaINT0099064	chr12:53484366-53485055	chr12:53485056-53485214=53484246-53484365:-	IR	690	chr12	53484366	53485055	-	53485214	53484246	0	100	100	40.41	85.49	45.08	63.4773	65.46	8.18	91.52	83.34	46.0804	43.3	17.3969	0	53.93,40.41,66.06,42.18,65.46,54.67,77.31,85.49,70.35,64.77,77.62	29.36,21.44,24.82,15.59,25.46,14.45,38.06,41.99,47.11,36.47,29.63,36.55,35.02,83.45,37.2,84.84,49.65,29,20.74,58.07,15.98,38.51,26.76,52.28,35.52,73.89,24.33,23.97,29.63,56.91,48.46,30.82,44.53,22.44,47.18,28.21,52.01,22.63,41.53,27.74,29.26,31.2,39.06,24.41,39.6,31.8,33.13,20.97,25.7,61.43,48.27,36.15,36.7,35.08,41.99,62.55,35.63,68.37,53.56,44.37,39.48,35.29,64.66,28.13,36.7,34.87,37.01,41.35,4…	0.00128708	ENSG00000139625
GLIPR1	HsaINT1014466	chr12:75495663-75498693	chr12:75495577-75495662=75498694-75498720:+	IR	3031	chr12	75495663	75498693	+	75495577	75498720	6.16	100	93.84	19.94	93.48	73.54	61.7329	58.885	12.43	98.2	85.77	46.1701	40.91	15.5627	0	19.94,62.21,65.1,55.56,55.05,30.81,48.52,42.74,88.38,47.08,90.93,90.41,74.05,93.48	40.72,26.17,40.91,24.68,44.44,40.47,21.71,47.66,18.98,35.58,41.59,32.76,32.17,20.59,21.05,29.17,54.55,57.83,35.85,27.52,14.22,22.22,36.62,34.41,46.98,45.8,34.81,36.29,40.31,26.2,36.95,21.59,24.25,38.87,50.07,52.36,20.79,40.12,24.53,14.46,33.33,27.14,40,21.73,42.18,40.4,40.87,17.7,69.09,27.56,39,42.79,13.06,14.27,29.38,37.72,37.43,40,34.22,24.93,31.18,36.29,27.68,32.37,26.67,37.25,41.67,26.43,19.9…	0.0127007	ENSG00000139278
GLIPR1	HsaINT0069501	chr12:75498721-75498823	chr12:75498694-75498720=75498824-75503853:+	IR	103	chr12	75498721	75498823	+	75498694	75503853	2.66	100	97.34	11.12	86.34	75.22	56.8187	56.02	9.4	92.88	83.48	41.0608	35.7	15.7579	0	11.12,66.58,56.02,73.24,53.38,25.38,39.13,37.64,81.59,31.92,84,79.55,86.34,47.46,78.93	42.59,33.65,30,20.68,44.19,33.91,23.4,36.12,16.48,34.4,44.76,24.67,25.02,14.26,27.66,25.48,37.59,39.46,22.28,22.22,14.82,14.69,35.63,22.13,50.73,41.17,22.06,47.23,32.64,39.07,24.63,20.94,17.95,33.83,43.06,47.41,15.27,34.83,18.12,11.28,29.87,21.92,26.28,17.01,37.41,26.77,36.36,17.61,63.16,30.2,28.21,30.21,9.4,12.37,22.7,33.59,24.88,44.29,28.03,24.08,21.39,22.8,32.95,34.25,14.75,35.1,44.51,29.11,14…	0.00999935	ENSG00000139278
RP11-705C15.5	HsaINT0094195	chr12:9643104-9653682	chr12:9642872-9643103=9653683-9653808:+	IR	10579	chr12	9643104	9653682	+	9642872	9653808	5.77	100	94.23	18.42	82.35	63.93	40.2033	38.635	5.77	67.31	61.54	25.1479	21.6	15.0554	0	24.16,35.83,23.68,18.42,40.96,82.35,38.81,38.46,39.82,26.73,46.55,66.67	5.77,22.07,44.03,32.61,17.76,49.4,21.43,21.6,18.88,30.23,26.58,21.03,12.9,16.65,15.06,16.67,11.97,26.67,22.08,16.16,17.14,24.8,13.07,45.14,25.1,34.84,21.43,18.12,26.03,16.57,23.02,28.64,20.8,37.94,22.29,19.37,45.63,24.7,21.15,24.68,9.76,19.68,18.2,63.64,30.45,22.44,14.15,49.02,15.99,23.58,62.84,13.31,17.2,14.87,16.25,33.33,21.59,38.46,16.91,15.45,47.15,28.89,30.3,35.71,15.91,15.79,16.83,13.77,41.…	0.000595153	ENSG00000256594
DNAJC3	HsaINT0050445	chr13:95725253-95757643	chr13:95725178-95725252=95757644-95757796:+	IR	32391	chr13	95725253	95757643	+	95725178	95757796	0	66.67	66.67	4	35.17	31.17	21.141	21.62	0	26.43	26.43	5.27843	4.305	15.8626	0	23.08,28.57,29.79,4,10.74,20.16,33.28,11.84,14.78,35.17	0,8.52,13.27,0,3.12,2.56,8.57,2.7,7.69,0,2.5,0,2.13,4.92,6.76,4.23,12.73,0,3.57,8.6,5.88,6.67,12.12,2.22,0,5.88,0,0,3.45,6.02,3.23,2.56,8.65,3.23,3.45,4.35,11.23,4.17,3.7,1.45,6.67,1.3,10,0,7.94,6.67,1.59,4,2.13,0,4.26,5.34,3.4,2.56,11.11,2.78,3.57,3.45,4.55,4.35,0,11.21,3.23,4.47,0,0,2.7,9.09,0,4,0,5.26,2.86,10.53,6.67,5.26,2.22,5.88,0,4,1.54,2.94,6.67,4.35,0,0,7.76,2.33,0,7.32,7.14,0,3.85,6.38,…	6.49701e-06	ENSG00000102580
NEK3	HsaINT0112556	chr13:52151233-52151324	chr13:52151325-52151392=52151146-52151232:-	IR	92	chr13	52151233	52151324	-	52151392	52151146	0	69.37	69.37	11.11	69.37	58.26	38.1771	39.63	1.3	66.2	64.9	22.6379	20	15.5392	0	48.76,45.63,55.93,34.33,27.66,11.11,44.93,25,27.27,12.2,69.37,29.03,45.45,57.81	20,18.31,25.77,17.07,9.09,10.34,12.35,16.67,22.95,19.72,7.69,5.56,31.54,21.48,16.67,21.55,17.33,8.47,1.3,2.7,16.22,15.79,5.88,29.32,12.64,10.4,30.3,18.84,10.87,27.59,14.29,13.27,13.39,35.14,12.99,15.15,16.13,5.88,20.69,15.38,20.93,20.78,13.3,24.07,36.59,1.45,18.07,28.81,13.99,4.5,7.89,13.73,22.45,20,12.06,9.52,16,10.97,14.67,8.33,13.64,28.57,11.11,33.33,21.62,12.5,19.23,16.67,33.33,15.15,13.79,25…	0.000992891	ENSG00000136098
RASGRP1	HsaINT0137847	chr15:38501288-38502311	chr15:38502312-38502421=38501143-38501287:-	IR	1024	chr15	38501288	38502311	-	38502421	38501143	6	100	94	23.6	92.86	69.26	63.6631	66.41	10.76	93.94	83.18	43.2325	42.61	20.4306	0	62.38,59.5,67.59,92.86,90.91,90.48,87.74,23.6,30.34,66.41,67.5,42,46.31	19.57,15.79,30.24,33.5,47.24,32.2,26.27,65.28,28.83,28.69,32.3,42.68,48.69,47.66,51.54,57.92,32.95,10.76,35.16,54.85,45.76,44.52,37.67,70.52,44.04,28.72,30.77,18.87,23.98,35.29,58.33,48.31,41.35,34.51,18,37.36,35.14,43.7,32.16,50.67,85.71,65.45,15.38,27.5,22.63,39.3,62.31,16.92,22.5,34.55,35.59,57.07,58.62,31.61,19.46,56.02,37.02,29.43,25.99,31.94,37.5,33.33,52.8,35.51,33.03,28.33,29.63,27.1,47.3…	0.00183089	ENSG00000172575
ACD	HsaINT0002434	chr16:67659264-67659374	chr16:67659375-67659419=67659229-67659263:-	IR	111	chr16	67659264	67659374	-	67659419	67659229	11.02	86.67	75.65	30.45	74.67	44.22	53.9746	57.88	11.39	78.04	66.65	37.5993	37.15	16.3753	0	50.11,49.91,44.05,40.84,67.85,62.81,30.45,60.93,61.81,38.15,74.67,62.21,57.88	25.75,46.48,27.7,41.2,30.61,35.33,25.71,16.71,40.33,38.39,28.79,26.3,23.32,40.84,37.08,39.05,20.19,44.33,42.48,40.43,25.61,46.87,54.25,54.02,38.7,35.05,28.69,42.17,20.94,34.41,47.06,18.99,31.57,19.36,17.98,47.3,20.79,29.34,26.31,26.28,33.32,20.38,32.08,40.62,32.04,23.56,16.42,56.37,25.15,42.62,29.69,17.89,20.11,42.23,24.09,20.55,21.6,24.68,37.74,37.06,26.49,24.08,21.31,30.78,31.03,34.61,27.46,29.…	8.18461e-05	ENSG00000102977
ACD	HsaINT0002436	chr16:67658817-67658927	chr16:67658928-67659079=67658720-67658816:-	IR	111	chr16	67658817	67658927	-	67659079	67658720	0	77.26	77.26	15.62	68.49	52.87	33.0431	32.01	0	69.85	69.85	16.7466	14.61	16.2965	0	34.79,32.53,20.93,37.48,23.34,26.98,32.01,15.62,28.91,27.66,68.49,36.01,44.81	6.65,8.7,18.99,10.61,6.66,7.62,0,17.65,14.09,28.41,10.18,20.99,12.34,14.47,9.68,28.7,26.83,17.95,15.47,8.54,19.54,8.97,14.5,17.65,17.03,15.96,13.12,9.71,11.85,12.01,15.17,12.57,15.24,16.37,10.91,11.71,15.78,9.33,11.93,7.3,18.41,8.05,16.5,10.53,18.9,12.5,12.28,6.86,12.29,8.19,19.9,6.66,5.57,6.28,23.29,11.78,22.78,12.53,10.92,12.28,7.73,12.22,13.21,9.39,13.24,11.96,15.96,10,19.35,14.27,5.56,14.51,1…	1.6906e-06	ENSG00000102977
CCDC78	HsaINT0029959	chr16:725881-725965	chr16:725966-726085=725794-725880:-	IR	85	chr16	725881	725965	-	726085	725794	0	83.33	83.33	3.7	75	71.3	26.4917	22.38	0	83.33	83.33	10.1498	7.69	16.3419	0	24.21,3.7,45.45,75,10.77,23.33,20,14.75,25.93,33.33,21.43,20	6.06,3.03,5.38,26.32,6.25,7.69,12.12,6.38,13.33,6.42,7.89,10.71,4.48,29.03,6.67,3.23,9.26,5.88,0.74,3.95,0,4.62,11.54,6.12,7.94,10.84,7.69,3.85,14.05,5.45,4.17,9.8,18.31,13.39,19.57,4.67,1.82,6.02,31.43,4,19.23,13.33,5.56,6.92,13.24,5.88,1.82,5.13,3.23,16.05,18.99,11.54,6.25,4.11,4,20,15.25,20,7.58,12.82,10.34,9.09,15.79,4.76,7.69,5.88,9.59,18.18,83.33,20.69,6.12,4.76,2.04,18.03,13.33,8.47,1.37,4…	6.02006e-05	ENSG00000162004
DRG2	HsaINT0052186	chr17:18103890-18104622	chr17:18103801-18103889=18104623-18104681:+	IR	733	chr17	18103890	18104622	+	18103801	18104681	1.96	48.15	46.19	19.01	48.15	29.14	31.106	29.41	1.96	43.53	41.57	10.014	9.09	21.092	0	34.3,26.58,30.64,29.77,24.82,47.06,24.21,29.48,26.21,29.41,48.15,28.57,26.53,19.01,41.85	6.49,25.64,14.29,8.43,3.51,14.29,9.09,3.03,6.03,4.76,13.46,7.11,9.41,8.33,7.46,7.23,12.9,7.35,10.16,11.11,6.25,5.38,6.76,6.85,6.94,9.38,5.05,7.83,8.82,6.21,8.06,13.68,6.12,2.35,8.62,8.66,10,9.55,7.32,8.75,10.59,7.19,6.47,6.46,5.93,8.39,9.21,8.8,12.82,6.29,13.89,8.45,5.08,7.08,7.75,8.81,12.24,6.12,6.67,11.96,6,6.51,6.82,7.32,6.38,3.85,12.73,17.65,10.34,5.38,2.13,12.38,5.45,3.85,12.09,8.27,11.36,13…	1.6279e-10	ENSG00000108591
CHRNE	HsaINT0035252	chr17:4902495-4902620	chr17:4902621-4902763=4902450-4902494:-	IR	126	chr17	4902495	4902620	-	4902763	4902450	0	100	100	7.32	100	92.68	39.033	28.955	0	100	100	23.4874	17.92	15.5456	0	18.52,18.03,10,100,57.14,50.97,7.32,12.77,39.39,76.19	13.79,10.2,15.91,25,20,16.98,14.52,13.43,24.44,14.29,31.34,40.54,31.31,27.27,32.08,11.11,13.51,3.32,5.93,4.92,22.81,11.11,19.15,20.75,16.22,5.66,3.19,8.33,34.88,17.81,5.06,31.03,9.38,6.49,16.42,11.63,16,3.23,18.52,3.12,3.7,21.43,15.38,7.69,17.65,8.86,10.64,41.18,5.56,0,7.83,6.15,25.93,9.09,6.25,8.91,34.18,25,20,21.43,3.16,3.88,7.41,19.4,13.11,16.52,19.05,13.79,8.7,42.59,13.11,25,6.19,30.23,47.95,…	0.149684	ENSG00000108556
NDUFV2-AS1	HsaINT1024699	chr18:9133511-9136363	chr18:9136364-9136645=9133391-9133510:-	IR	2853	chr18	9133511	9136363	-	9136645	9133391	9.59	100	90.41	46.84	77.78	30.94	62.6677	67.35	13.92	73.81	59.89	36.5631	36.835	26.1046	0	67.35,74.19,67.9,71.08,46.84,51.81,57.58,68.29,77.78,56.52,67.35,50.41,57.58	37.5,35.14,62.67,41.54,57.69,41.46,17.87,19.51,46.88,45.71,33.33,45.83,34.56,49.06,29.48,36.99,32.17,28.33,27.08,17.95,46.75,19.23,28.52,41.46,40.3,52.27,38.61,28.57,33.33,46.48,40.69,39.71,36.13,49.25,38.64,41.41,27.12,37.84,47.89,44.95,35.8,45.34,57.71,55.06,38.1,28.74,26.56,33.33,37.61,29.93,33.33,39.62,43.56,38.01,40.66,47.97,38.96,55,54.72,36.99,42.86,50,40,40.43,60.36,45.76,40.43,35.92,33.3…	3.23379e-08	ENSG00000266053
ZNF432	HsaINT0187223	chr19:52047061-52048694	chr19:52048695-52048820=52046854-52047060:-	IR	1634	chr19	52047061	52048694	-	52048820	52046854	0	100	100	13.64	82.61	68.97	57.673	59.34	6.38	93.55	87.17	41.2393	38.8	16.4337	0	48.94,56.52,62.16,36.36,82.61,72.41,54.93,13.64,68.63,80.53	31.58,42.86,50,62.79,62.71,45.95,27.27,58.62,83.78,35.59,22.58,38.71,56.1,38.89,31.03,27.27,26.67,34.69,17.24,24.14,35.48,25.71,39.39,28.57,29.73,40.43,51.35,20,21.05,34.33,47.83,45.95,33.33,25,48,28.57,67.74,51.35,29.73,37.5,44.83,25.71,33.33,58.97,61.29,21.43,24.32,26.32,62.5,30,58.33,54.84,33.33,17.86,39.53,37.14,42.86,10.34,30.23,45.95,13.04,60,50,37.25,59.26,41.18,33.33,29.03,37.78,51.72,27.…	0.0113526	ENSG00000256087
SAFB2	HsaINT0144682	chr19:5587768-5587867	chr19:5587868-5587980=5587701-5587767:-	IR	100	chr19	5587768	5587867	-	5587980	5587701	1.51	100	98.49	15.48	93.48	78	55.9458	61.18	1.51	100	98.49	40.538	29.64	15.4078	0	92.91,15.86,22.41,62.96,15.48,59.4,44.99,84.82,37.43,73.35,93.48,68.26	36.17,35.36,19.55,11.65,13.05,25.71,48.11,11.79,9.53,10.4,13.93,16.22,10.91,15.45,13.32,16.23,12.06,12.96,11.67,11.04,13.81,7.62,13.06,14.76,17.23,7.49,9.28,19.67,20.95,2.05,17.45,18.03,3.86,3.95,21.28,43.4,13.3,16.82,11.27,15.38,57.92,16.98,30.42,25.09,46.34,40.55,45.62,44.28,39.42,43.49,44.74,17.65,21.63,28.81,60.23,58.12,47.85,68.26,92.39,42.15,45.43,13.16,18.21,13.62,11.83,80.5,37.78,21,62.28…	0.0700116	ENSG00000130254
SLC6A16	HsaINT0153786	chr19:49310167-49310352	chr19:49310353-49310510=49310040-49310166:-	IR	186	chr19	49310167	49310352	-	49310510	49310040	3.34	92.73	89.39	48.79	90.86	42.07	68.3967	67.5	12	89.47	77.47	50.1278	49.25	18.2689	0	78.48,56.21,73.08,90.86,51.22,70,79.06,53.38,81.88,66.15,67.16,67.5,76.47,48.79,65.71	71.43,77.78,42.86,80,61.9,55.56,50.46,46.94,57.14,60.87,55.56,41.61,46.05,69.05,43.75,49.69,47.15,46.25,38.03,39.86,60,60.98,35.77,60,28.16,41.55,37.8,47.5,44.04,40.62,44.83,45.81,44.37,41.59,48.98,54.24,69.81,30.11,42.15,38.67,58.49,66.04,37.37,52,35.62,55.74,48.33,35.48,63.27,39.39,54.35,60.51,50,38.81,31.27,47.41,49.67,57.69,49.73,44.44,50,52.66,71.83,59.09,42.64,54.35,55.75,68,76.47,56.8,69.8…	9.06685e-06	ENSG00000063127
GCC2	HsaINT0068202	chr2:108485909-108486510	chr2:108485831-108485908=108486511-108486648:+	IR	602	chr2	108485909	108486510	+	108485831	108486648	4.23	100	95.77	40.33	78.83	38.5	55.203	50.065	5.03	61.11	56.08	32.5541	32.06	22.6489	0	62.7,40.33,78.83,50.85,42.94,49.28,56.42,49.09,47.66,73.93	11.33,26.09,35.7,27.29,24.14,27.15,24.14,32.12,10.24,16.16,30.92,41.23,17.1,24.38,31.01,26.65,34,28.61,24.03,28.17,7.75,11.6,32.69,20.34,19.31,21.08,22.24,23.07,42.41,22.74,28.24,28.58,29.78,21.52,16.06,34.63,25.9,30.9,34.8,5.03,53.62,26.01,31.37,31.37,50.07,36.5,37.49,12.07,33.04,28.92,38.23,28.94,20.34,8.61,32.69,39.56,23.08,25.33,32.27,31,39.61,34.79,29.82,29.82,30.24,30.5,15.39,10.45,33.84,46…	2.73646e-06	ENSG00000135968
ZC3H8	HsaINT1047121	chr2:112231948-112233259	chr2:112233260-112233371=112231838-112231947:-	IR	1312	chr2	112231948	112233259	-	112233371	112231838	0	100	100	27.06	76	48.94	54.7323	58.82	0	91.3	91.3	38.8978	36.18	15.8345	0	59.09,65.22,67.65,27.06,58.82,49.15,61.54,30.67,42.25,76,59.46,56.86,57.75	12.33,8.33,9.09,31.03,73.91,21.95,6.38,25.93,58.82,53.4,31.15,36.84,32.47,31.15,24.32,9.68,35.21,23.64,13.73,10.71,20.93,44.26,13.27,29.67,23.81,46.27,33.33,36,35.48,14.61,34.02,24.53,29.41,12,31.58,27.59,7.14,50,26.83,42.22,26.03,36,40.35,63.38,0,40.74,35.48,3.57,8.33,16.48,41.94,18.64,35.14,28.57,35.06,15.29,19.15,30.91,55.56,20,35.48,26.09,4.35,23.53,31.03,24.14,29.73,48.72,45.76,14.81,39.53,5…	0.00204172	ENSG00000144161
SLC4A1AP	HsaINT1042106	chr2:27688021-27688699	chr2:27687934-27688020=27688700-27688767:+	IR	679	chr2	27688021	27688699	+	27687934	27688767	9.35	100	90.65	51.95	93.33	41.38	76.6067	76.3	17.17	92.45	75.28	46.4704	46.24	30.1362	0	85.62,85.92,85.52,74.71,75.22,71.85,93.33,77.87,76.3,64.71,78.54,68.85,71.69,51.95,87.02	45.45,26.32,40,39.13,29.58,54.17,54.67,33.33,20.24,39.13,50.54,51.02,44.54,39.47,61.95,40.82,51.9,44.44,39.82,31.37,24,17.17,49.43,43.03,47.31,40.91,48.57,41.54,56.52,30.43,52.69,47.06,34.16,47.24,40.17,40,43.24,42.86,54.72,31.68,58.76,43.69,40.91,50.63,67.37,47.83,52.21,34.78,55.56,34.65,55.56,43.14,37.2,35.85,48.25,52.63,46.84,27.52,33.33,50,47.83,52.38,35.29,42.86,78.18,48.48,42.86,47.37,47.62…	1.53999e-09	ENSG00000163798
SLC9A8	HsaINT0154283	chr20:49863068-49864738	chr20:49862929-49863067=49864739-49864844:+	IR	1671	chr20	49863068	49864738	+	49862929	49864844	0	100	100	27.87	78.38	50.51	55.9373	56.83	7.69	74.12	66.43	35.451	35.01	20.4863	0	78.38,56.83,56.67,75.4,65.38,57.14,59.09,60.36,41.18,27.87,40.74,54.72,55.17,58.97,51.16	25,31.25,29.03,24.59,25,50,70.37,27.27,21.74,45.11,22.83,34.81,34.48,38.58,30.19,28.21,37.3,30.68,23.68,28,29.2,50.48,42.68,45.76,35.71,35.63,38.06,58.14,40.54,51.11,41.46,37.98,43.9,46,34,36,38.21,25.49,31.97,36.36,33.85,46.88,48.39,35.24,36.84,13.79,18.64,52.58,32.5,34.74,15.49,43.4,40.46,34.43,30.67,35.11,30.63,51.11,40.28,44.09,40.85,33.33,43.28,31.25,15,38.78,37.61,42.86,58.62,28.81,23.81,34…	5.41324e-07	ENSG00000197818
DIP2A	HsaINT0048086	chr21:46550745-46551633	chr21:46550543-46550744=46551634-46551743:+	IR	889	chr21	46550745	46551633	+	46550543	46551743	0	36.48	36.48	9.68	36.48	26.8	24.8038	25.58	0	24.75	24.75	2.64845	1.9	22.1554	0	24.27,26.21,15.64,35.94,16.38,21.39,34.71,36.48,28.86,25.58,9.68,12.78,34.53	3.45,1.6,7.69,4.95,1.88,6.65,0,0,1.29,0.93,1.51,0.83,2.78,2.81,1.06,1.05,3.33,0.55,1.87,0.44,7.01,2.62,1.81,0.45,2.56,3.06,1.44,1.37,2.19,0.85,3.11,5.16,1.26,1.17,2.98,3.07,0.72,2.23,0,4.25,3.71,3.17,2.84,0.83,1.47,2.29,5.31,0,1.92,4.1,2.84,2.13,2.02,0.88,1.86,1.25,4.95,1.68,1.27,3.8,1.05,0.73,2.85,3.99,5.57,5.09,0,3.67,3.47,2.75,0,0.89,0,0,1.69,0.62,1.99,2.06,4.18,3.43,0.64,0,2.65,1.33,1.96,0,5.…	2.1439e-09	ENSG00000160305
CHEK2	HsaINT0034780	chr22:28734728-28741768	chr22:28741769-28742422=28734403-28734727:-	IR	7041	chr22	28734728	28741768	-	28742422	28734403	0	100	100	6.06	91.3	85.24	45.608	41.7	3.85	72.41	68.56	24.2383	22.46	21.3697	0	28.77,48.15,40.54,18.64,91.3,42.86,56.32,6.06,37.14,86.3	3.85,18.18,20,20,4.08,10.2,14.29,19.05,21.43,17.24,20.41,20.66,32.76,11.32,25.18,18.03,4.55,23.08,17.89,29.11,24.39,39.62,26.53,33.33,23.81,7.14,20,18.07,21.57,12,16.67,35.85,35.38,20,11.76,28,14.81,28.57,18.07,33.33,19.51,21.43,9.59,21.43,18.42,5.88,9.68,22.58,25,25,21.52,19.15,20.93,20.41,15.79,18.18,24.32,31.43,28.89,31.82,26.53,21.88,15.56,28.57,28.89,30.23,15.38,11.76,14.29,19.4,30,24.53,24.…	0.00249633	ENSG00000183765
KPNA1	HsaINT0089120	chr3:122433789-122437169	chr3:122437170-122437295=122433661-122433788:-	IR	3381	chr3	122433789	122437169	-	122437295	122433661	1.76	100	98.24	15.28	55.59	40.31	35.4287	38.73	3.78	41.56	37.78	16.2862	15.625	19.1424	0	38.94,41.42,35.17,38.73,20.85,37.66,55.59,38.89,15.28,28.31,45.71,44.05,40.51,29.31,21.01	24.39,13.04,25.88,17.96,24.88,21.67,30.32,9.68,3.78,17.05,10.77,12.13,16.34,12.9,23.63,33.64,17.69,20.64,23.91,11.44,7.38,5.86,26.05,26.22,18.47,19.28,13.95,20.96,12.43,8.21,14.16,19.09,13.4,13.68,16.42,22.91,26.38,11.96,9.77,11.54,24.26,12.79,15.7,7.99,17.1,21.04,12.8,4.9,20.29,15.25,25.69,12.75,6.12,10.22,19.99,7.72,17.5,18.47,16.09,15.94,11.76,19.53,15.02,24.91,14.94,16.48,12.84,15.87,21.87,25…	1.86501e-08	ENSG00000114030
EOGT	HsaINT1012601	chr3:68988382-68988505	chr3:68988506-68988577=68988295-68988381:-	IR	124	chr3	68988382	68988505	-	68988577	68988295	0	84.62	84.62	11.11	69.23	58.12	47.4791	48.84	3.45	54.29	50.84	26.1054	25.645	21.3737	0	46.34,57.14,69.23,48.84,29.58,67.74,50,41.51,37.14,63.64,11.11	23.08,38.78,28.89,39.62,30.77,32.2,17.07,11.11,13.04,8.33,4.35,39.62,21.43,15.79,13.73,26.67,6.98,31.25,21.21,13.89,18.64,21.57,20,27.27,26.53,23.53,43.4,21.43,26.53,30.61,32.53,26.92,31.03,21.31,25,4,6.25,31.71,25.49,15.25,25.81,21.35,24.39,30.61,13.04,12.5,18.52,33.33,22.58,16.67,29.03,20.93,34.88,35.29,22.45,35.29,24.32,24.14,45.45,38.1,39.13,31.15,45.45,21.43,20,13.33,25.93,23.08,18.37,18.18,…	7.92373e-05	ENSG00000163378
CCDC191	HsaINT0086768	chr3:114011022-114018677	chr3:114018678-114018868=114010772-114011021:-	IR	7656	chr3	114011022	114018677	-	114018868	114010772	0	100	100	7	82.91	75.91	64.0629	70.235	0	82.86	82.86	42.6804	46.98	21.3824	0	59.04,70.62,75,47.97,61.18,69.85,66.89,75.38,70.62,74.57,82.91,57.67,7,78.18	4.76,71.3,82.86,47.79,14.81,52.9,71.39,36.52,15.71,12.13,53.55,58.48,14.1,14.6,12.9,6.51,40,63.48,44.29,65.21,42.67,80.06,11.1,69.87,37.68,0,42.48,22.13,71.92,9.61,54.62,60.29,7.68,3.12,63.43,56.73,61.54,8.17,49.21,19.51,67.1,16.02,46.93,5.43,39.37,54.98,53.57,19.39,60,68.02,12.49,39.45,81.29,70.74,37.3,8.74,51.94,76.64,61.25,3.7,12.43,40.6,43.28,47.19,61.74,47.77,7.69,26.32,22.96,4.17,32.59,23.0…	0.000397303	ENSG00000163617
DLG1	HsaINT0048494	chr3:197065449-197065707	chr3:197065708-197065809=197065276-197065448:-	IR	259	chr3	197065449	197065707	-	197065809	197065276	0	76.45	76.45	23.18	76.45	53.27	52.3867	55.24	13.55	66.8	53.25	36.5761	35.905	15.8106	0	53.56,42.51,57.02,54.19,31.54,55.24,69.34,64.29,42.99,23.18,55.47,34.76,60.53,76.45,64.73	34.67,30.63,45.83,39.82,24.33,40.47,28.87,34.81,13.55,24.94,39.18,29.08,31.97,32.89,33.04,22.77,29.4,32.52,50.76,35.86,21.97,19.09,46.67,37.96,26.21,37.43,35.95,22.33,48.19,30.68,31.8,39.68,41.58,33.26,22.2,30.88,36.56,42.44,31.98,17.73,40,36.29,46.14,36.46,49.98,28.83,44.2,23.25,32,30.43,32.1,35.4,20.73,19.6,38.28,35.25,29.25,26.3,34.42,39.55,28.72,33.61,27.81,27.18,31.1,43.65,31.35,36.76,36.2,3…	4.83175e-05	ENSG00000075711
SEPSECS	HsaINT0147684	chr4:25156975-25158952	chr4:25158953-25159107=25156856-25156974:-	IR	1978	chr4	25156975	25158952	-	25159107	25156856	0	100	100	56.86	100	43.14	80.88	82.98	17.53	96.52	78.99	58.9852	58.42	21.8948	0	82.98,77.59,89.19,62.79,89.47,100,82.61,88.57,88.89,56.86,70.73	53.49,56.25,57.14,78.57,50,60,56.25,51.11,45.95,65,46.9,47.22,53.85,49.45,53.6,58.42,43.66,51.85,61.64,31.03,50,55.93,39.29,49.49,48.76,38.89,56.86,54.22,47.06,45.71,60.71,52.29,57.52,38.24,63.64,28.97,64.71,33.33,28.57,74.12,38.46,50.46,45.45,50.46,57.75,67.31,36.84,62.07,55.84,66.67,58.73,25.42,33.33,44.44,65,46.48,52.5,53.19,44.44,50.82,53.33,55,78.57,52.63,47.69,71.01,60,47.62,49.43,44.44,57.…	5.50399e-05	ENSG00000109618
TMEM175	HsaINT0168692	chr4:947893-948115	chr4:947709-947892=948116-948154:+	IR	223	chr4	947893	948115	+	947709	948154	6.41	62.81	56.4	29.7	60.49	30.79	45.5993	49.17	6.41	53.52	47.11	29.5249	29.43	16.0745	0	50.17,45.73,58.93,60.49,35.11,34.22,55.43,36.54,29.7,50.92,55.26,33.56,55.47,49.17,33.29	34.26,29.15,39.18,43.44,34.53,34.08,29.48,32.06,21.1,32.74,33.89,33.75,31.08,33.73,33.01,26.15,33.24,28.95,25.27,28.16,30.32,17.16,34.29,23.26,20.77,26.01,26.77,30,32.89,22.96,27.72,32.31,36.46,36.92,33.03,27.85,28.3,30,29.15,25.81,24.78,30.07,26.95,27.02,23.31,27.68,23.73,20.92,36.2,33.62,31.72,33.19,19.87,17.11,28.55,29.8,32.35,25.09,28.95,29.41,20.93,25.9,31.99,33.08,33.23,21.5,33.88,32.82,31.…	1.57551e-07	ENSG00000127419
APBB3	HsaINT0010380	chr5:140562500-140562662	chr5:140562663-140562723=140562353-140562499:-	IR	163	chr5	140562500	140562662	-	140562723	140562353	3.98	67.44	63.46	20.33	62.16	41.83	36.6936	36.675	3.98	42.86	38.88	20.7819	19.435	15.9117	0	31.68,20.33,37.5,37.86,24.04,37.35,38.18,30.56,56.25,44.44,35.14,36,22.22,62.16	18.31,27.73,11.63,27.27,18.87,28.3,20,7.22,3.98,9.59,20,26.61,14.29,26.15,17.18,18.73,14.19,16.36,14,22.04,15.79,5.95,20.29,17.29,14.01,19.43,20.39,18.84,27.2,12.2,14.29,20.27,22.76,20.18,25.3,25,19.19,11.11,19.46,10.9,19.63,16.85,19.32,13.49,11.82,21.57,15.6,13.33,34.65,16.42,22.03,16.67,11.57,17.13,30.41,22.27,23.89,22.79,26.92,18.94,13.88,15.99,20,18.75,14.56,12.5,28.57,17.76,15.31,16.52,22.08…	1.06363e-06	ENSG00000113108
APBB3	HsaINT0010383	chr5:140560755-140561017	chr5:140561018-140561101=140560639-140560754:-	IR	263	chr5	140560755	140561017	-	140561101	140560639	0	72.73	72.73	3.7	52.69	48.99	29.4331	26	0	45.91	45.91	14.1659	11.67	15.2672	0	23.53,26,33.33,24.73,10.34,16.67,38.03,3.7,21.52,48.15,50,33.94,52.69	3.57,12.5,13.82,10.2,13.33,5.45,0,5.98,13.85,15.04,10.53,13.64,9.55,10.34,11.96,12.35,17.01,11.11,10.97,8.11,4.31,19.72,10.68,14.79,8.18,5.47,10.64,13.71,2.56,6.76,11.32,10.37,12.5,10.77,10,4.52,10.55,5.56,8.11,7.94,6.56,11.24,5.21,6.15,10.95,18.13,4.68,21.28,7.54,23.08,5.17,4.6,2.86,13.58,20,12.09,6.98,10.34,10,9.39,8.08,11.11,10.45,14.89,10.2,8.64,5.49,11.94,8.26,12.2,7.41,15.79,9.8,15.11,11.27…	0.000221063	ENSG00000113108
APBB3	HsaINT0010376	chr5:140560505-140560638	chr5:140560639-140560754=140560313-140560504:-	IR	134	chr5	140560505	140560638	-	140560754	140560313	1.54	69.79	68.25	12.61	60.69	48.08	31.9085	29.86	1.54	47.12	45.58	15.2214	13.68	16.6871	0	60.69,28.28,12.61,29.86,13.3,28.67,38.66,14.47,35.33,55.15,26.1,29.93,41.76	3.92,27.68,37.85,9.72,14.69,14.92,18.58,9.39,6.18,11.39,11.62,15.12,10.42,14.75,20.76,17.94,14.4,12.69,14.49,10.2,7.76,11.89,19.62,11.74,15.33,7.65,7.57,10.71,9.1,7.17,14.18,10.41,11.81,12.51,19.23,4.71,10.39,5.14,6.77,9.63,8.97,12.78,6.92,7.43,8.61,15.11,9.75,13.82,6.81,24.19,12.42,7.07,4.24,14.45,17.06,21.88,13.41,9.89,7.47,13.68,11.47,14.01,4.79,8.77,16.78,19.64,12.61,10.4,11.95,6.05,17.93,13.…	1.75188e-05	ENSG00000113108
XXbac-BPG181M17.4	HsaINT1046887	chr6:32970434-32970750	chr6:32970232-32970433=32970751-32970886:+	IR	317	chr6	32970434	32970750	+	32970232	32970886	37.04	100	62.96	79.31	100	20.69	91.1369	88.89	39.81	100	60.19	71.8809	72.36	19.256	0	88.89,100,96.3,88.89,79.31,86.11,95.4,88.57,100,86.49,100,85.19,89.63	82.35,69.7,74.19,68.67,57.14,53.57,81.25,72.09,72.31,71.72,71.05,69.44,71.11,80.25,83.67,68.89,73.33,59.42,93.02,70.15,73.08,62.96,67.39,71.43,64.1,82.61,73.33,77.05,81.82,61.19,50.94,56.67,72.73,74.47,65.96,84.62,69.57,56.25,59.14,57.45,79.31,92.86,58.82,91.3,73.58,66.67,77.78,78.05,64.71,95,81.4,67.35,54.55,83.78,57.3,74.36,75,69.23,60,81.82,76,80,75,82.35,100,64.1,72.41,100,56.1,71.43,68.63,85…	1.22466e-07	NA
MUT	HsaINT1024006	chr6:49451715-49453584	chr6:49453585-49453756=49451466-49451714:-	IR	1870	chr6	49451715	49453584	-	49453756	49451466	0	65.71	65.71	15.49	57.14	41.65	36.4293	38.12	0	65.71	65.71	16.561	14.89	19.8682	0	41.54,41.18,38.46,47.22,15.49,37.78,57.14,20,24.49,33.33,50,31.43,20.93,51.02	0,7.14,3.7,4.35,0,27.27,11.11,12.73,12.9,10.64,32.2,14.29,60,11.76,25.81,14.89,1.59,4,14.71,18.92,30,18.37,16.67,3.7,23.64,25.49,8,16.67,10.11,11.43,12.28,14.29,13.51,16.92,0,28.21,12.73,23.81,10,22.35,20,21.95,4.62,18.52,6.67,11.11,10.77,1.12,3.03,9.68,6.25,9.52,19.57,12.82,14.67,16.42,17.24,17.65,7.14,7.69,13.04,12.82,2.86,10.34,2.7,0,23.08,9.09,14.29,12.82,20.93,12.28,11.76,17.65,8.7,21.21,19.…	8.46606e-07	ENSG00000146085
MUT	HsaINT0106960	chr6:49448928-49451465	chr6:49451466-49451714=49448816-49448927:-	IR	2538	chr6	49448928	49451465	-	49451714	49448816	0	32.39	32.39	14.29	32.39	18.1	22.2269	21.88	0	17.79	17.79	2.63692	2.07	19.59	0	32.39,27.26,21.74,20.61,15.27,30.27,21.88,25.83,16.14,21.95,15,14.29,26.32	0,0,0,9.68,6.25,0,3.6,1.05,0,5.04,3.76,4.48,4.76,1.77,2.22,0,1.05,0,0,2.94,0,5.31,1.72,2.63,0,0,0,1.54,5.8,1.89,2.47,0,6.33,3.89,2.37,2.1,1.75,0,3.85,2.44,7.36,0.93,3.53,2.56,6.25,3.33,0,1.89,7.14,4.11,0,1.12,3.52,1.23,2.7,1.33,0,1.27,1.59,0,0,0,0,2.86,4.35,2.56,9.59,4.35,1.75,3.7,0,4,4.05,0,0,1.49,0,4.48,2.7,9.59,1.96,0,1.89,1.75,5.26,1.89,2.99,7.42,1.07,0,0,6.39,0,0,0,0,0,2.13,2.95,0,0,0,0,3.23…	8.68535e-10	ENSG00000146085
SKIV2L	HsaINT1041656	chr6:31968539-31968685	chr6:31968328-31968538=31968686-31968796:+	IR	147	chr6	31968539	31968685	+	31968328	31968796	8.63	72.06	63.43	32.01	63.16	31.15	53.2564	54.02	11.29	62.13	50.84	23.6787	22.085	29.5778	0	49.37,60.38,51.4,57.59,32.01,51.01,51.1,53.43,63.16,56.35,60.64,54.61,44.11,60.43	22.97,20.78,25.9,16.67,18.29,18.6,18.6,17.58,19.71,21.52,19.99,23.56,23.65,19.96,19.02,21.27,16.25,17.58,20.79,21.44,20.1,16.63,14.4,26.91,14.97,19.82,16.61,16.64,18.6,16.75,21.75,20.71,14.9,22.31,22.5,19.21,20.47,13.35,17.86,14.19,29.12,19.04,22.92,15.32,23.29,28.57,17.51,15.4,20.53,21.78,22.66,18.07,15.96,17.44,18.04,22.44,16.55,20.35,22.02,15.32,18.27,18.5,22.78,22.97,24.18,19.9,18.6,16.14,21.…	1.46883e-09	ENSG00000204351
MICAL1	HsaINT0102819	chr6:109445863-109446135	chr6:109446136-109446412=109445771-109445862:-	IR	273	chr6	109445863	109446135	-	109446412	109445771	12.45	69.31	56.86	33.96	69.31	35.35	51.516	51.7	12.57	49.03	36.46	26.5947	25.59	24.9213	0	51.32,51.7,51.12,55.28,33.96,59.47,46.8,52.03,54.97,41.81,53.8,69.31,49.21,46.62,55.34	33.95,22.29,24.79,23.24,24.89,33.76,30.44,20.46,17.34,36.83,24.6,25.38,19.5,16.48,28.41,31.56,29.75,26.49,23.77,27.12,14.88,13.16,31.26,28.63,26.5,21.61,19.5,22.48,24.55,15.33,23.06,27.77,25.07,22.41,21.69,20.73,16.56,18.65,16.9,15.84,25.36,26.72,24.69,17.03,18.74,26.61,21.12,12.57,32.89,16.26,36.81,17.95,15.71,13.91,30.57,24.6,28.59,20.89,23.64,24.64,23.62,28.85,25.21,26.8,26.82,23.67,29.61,26.2…	2.48736e-10	ENSG00000135596
NFYA	HsaINT0113297	chr6:41073085-41079028	chr6:41072945-41073084=41079029-41079164:+	IR	5944	chr6	41073085	41079028	+	41072945	41079164	0	46.67	46.67	6.12	43.59	37.47	19.896	20.93	0	19.57	19.57	3.90623	3.1	15.9898	0	15.25,21.25,25.27,26.74,9.77,43.59,23.53,12.82,18.49,14.29,22,17.24,20.93,6.12,21.15	1.75,0,8.33,6.85,0,6.25,9.09,12.5,4.84,4.17,2.65,3.52,5.08,3.28,3.48,2.11,1.25,2.04,3.27,4.84,1.31,2.94,0,2.63,3.1,2.3,5.26,3.61,10.48,3.94,2.04,5.45,4.52,1.69,0,1.89,3.92,3.03,0.87,0.92,4.46,0.83,8.26,5.6,3,4.59,5.63,6.67,2.38,2,4.35,3.85,5.13,1.37,0.62,4,2.7,3.9,1.62,3.39,3.64,4.85,7.69,2.56,3.57,1.41,1.45,0,3.09,5.75,4.27,3.7,3.23,3.7,2.7,1.75,5.08,5.26,1.64,7.46,0.95,6.85,2.44,0.85,1.32,12.5,…	4.88813e-10	ENSG00000001167
TMEM14C	HsaINT1044439	chr6:10723242-10724569	chr6:10722975-10723241=10724570-10724633:+	IR	1328	chr6	10723242	10724569	+	10722975	10724633	0	42.86	42.86	6.67	42.86	36.19	27.1167	24.905	0	29.17	29.17	8.08635	7.25	19.0303	0	41.84,25.22,32.77,42.86,13.04,24.59,23.26,36.31,37.7,6.67,18.92,22.22	9.09,7.87,3.85,20.83,10.64,5.26,15,5,3.33,8.7,8.5,4.64,7.48,6.73,7.1,9.84,10,3.41,6.51,6.58,3.41,1.98,14.79,5,12.03,12.94,9.16,9.47,4,4.91,11.11,12.68,8.8,5.92,6.09,5.04,4.11,5.68,8.9,3.39,6.59,2.5,10.17,5.48,14.89,7.41,5.26,2.69,5.75,6.67,12.33,6.19,3.91,6.45,15.64,5.19,4.35,8.61,5.3,11.11,10.05,5.41,8.33,6.25,12.33,6.33,11.11,5.88,8.4,10,5,13.51,14.29,7.94,14.29,6.06,8.86,16.22,7.69,10,4.89,8.2…	3.43934e-07	ENSG00000111843
FIG4	HsaINT0064210	chr6:109763983-109765012	chr6:109763937-109763982=109765013-109765161:+	IR	1030	chr6	109763983	109765012	+	109763937	109765161	0	39.54	39.54	12.01	37.69	25.68	25.9164	27.73	0	35.93	35.93	7.25578	5.77	18.6606	0	32.97,13.33,22.25,30.75,15.47,37.45,35.02,16.26,22.89,29.38,31.28,12.01,26.08,37.69	8.59,10.12,15.19,16.63,2.13,6.71,6.01,3.27,0.88,4.33,12.63,7.55,5.97,2.61,5.76,4.13,5.59,5.14,5.62,2.54,2.52,0.29,8.84,6.41,3.4,9.04,4.36,2.09,9.59,7.67,3.63,4.58,4.48,3.17,2.86,10,1.68,5.6,2.95,2.52,9.25,2.13,4.46,3,4.09,6.05,4.3,0.83,3.21,5.75,8.24,3.14,1.59,0.74,5.59,7.02,5.77,4.14,7.38,2.73,4.4,3.85,7.49,2.8,3.88,5.24,0.92,2.92,4.31,6.94,7.83,3.13,3.04,4.53,9.77,6.95,3.51,7.17,2.28,5.61,4.6,4…	6.91388e-09	ENSG00000112367
PILRB	HsaINT0125261	chr7:100355241-100356393	chr7:100355143-100355240=100356394-100356883:+	IR	1153	chr7	100355241	100356393	+	100355143	100356883	9.68	92.59	82.91	32	92.59	60.59	66.1793	69.41	9.68	90	80.32	44.1256	42.06	22.0538	0	64.46,32,69.41,49.28,74.5,84.4,56.9,52,82.15,92.59,69.81,56.92,43.86,75.28,89.13	31.91,57.58,45,74.36,47.17,20,50,9.68,30.83,61.29,46.27,51.56,36.9,72,39.53,46,44.33,42.86,30.9,41.53,58.06,24.64,42.07,47.69,20.22,37.89,31.4,31.34,42.55,19.4,43.23,31.71,45.21,40,34.48,39.82,36.75,27.85,35.06,18.92,45.87,38.18,35.29,33.88,24.36,31.91,40.85,24.39,43.28,37.04,51.25,36.99,18.18,20.75,36,41.54,63.33,33.62,29.82,42.06,39.45,42.03,36.59,40,41.18,34.75,20.93,31.91,50.63,33.33,43.33,49…	1.38243e-05	NA
GSAP	HsaINT0125324	chr7:77314490-77320724	chr7:77320725-77320819=77314370-77314489:-	IR	6235	chr7	77314490	77320724	-	77320819	77314370	0	61.6	61.6	36.14	61.6	25.46	48.7533	48.94	4.43	52.04	47.61	16.4159	16.365	32.3374	0	61.6,54.65,57.87,57.28,38.18,54.23,54.47,48.17,41,42.19,50.75,39.9,48.94,36.14,45.93	24.25,23.51,17.73,27.51,18.84,30.35,30.32,16.84,18.12,32.13,21.17,17.15,17.26,15.44,22.1,19.43,19.8,17.47,18.55,16.28,13.1,12.38,17.15,17.93,14.7,16.92,14.42,11.82,15.89,13.02,15.47,20.65,18.25,14.15,14.32,18.44,13.77,16.02,13.89,13.99,22.1,14.9,17.46,13.13,16.45,16.23,13.51,6.95,17.79,13.08,21.91,13.93,11.76,11.15,15.02,17.56,19.45,13.22,17.01,11.35,12.59,14.61,18.3,17.71,17.86,20.58,18.07,16.68…	1.14578e-10	ENSG00000186088
STAG3	HsaINT0160194	chr7:100197877-100198086	chr7:100197778-100197876=100198087-100198166:+	IR	210	chr7	100197877	100198086	+	100197778	100198166	0	100	100	19.18	100	80.82	52.1491	44.97	4.08	78.75	74.67	34.7105	32.745	17.4386	0	76.22,66.23,44.97,30.06,19.18,68.94,73.86,38.02,100,26.44,29.72	20.92,34.82,8.37,41.26,74.45,12.26,8.33,27.46,32.74,24.55,27.28,18.21,20.64,7.91,20.95,39.27,39.22,65.46,25.05,63.88,48.24,27.33,36.53,32.82,26.94,57.91,19.68,15.38,31.97,19.54,40.03,51.1,10.24,41.21,32.75,15.8,52.49,50.72,32.9,38.51,23.61,21.05,25.25,60.83,26.19,25.95,50.79,70.98,25.11,72.5,14.04,40.88,51.46,41.16,15.01,30.49,40.52,64.86,35.64,31.17,16.99,5.31,25.2,48.24,62.27,38.08,21.77,51.02,…	0.0368766	ENSG00000066923
WASHC5	HsaINT0085632	chr8:125038960-125039794	chr8:125039795-125039898=125038830-125038959:-	IR	835	chr8	125038960	125039794	-	125039898	125038830	0	56.9	56.9	16.44	54.37	37.93	34.2331	34.1	0	43.03	43.03	13.9449	12.66	20.2882	0	30.52,46.44,54.37,34.1,23.9,36.95,43.5,16.44,29.43,38.6,52.21,19.63,18.94	15.59,14.67,12.01,6.23,11.26,11.42,6.49,7.91,0.65,17,12.9,14.52,9.13,13.64,11.17,11.36,12.66,12.83,11.87,9.04,2.23,0.75,17.1,10.18,1.71,7.81,7.74,6.66,26.81,2.04,4.26,24.28,7.81,8.29,8.07,11.42,10.63,7.1,6.96,3.35,23.22,17.56,8.34,4.03,11.21,14.53,20.13,1.73,23.85,10.04,32.24,7.77,1.08,1.37,5.91,11.89,9.4,8.99,12.66,10.85,8.46,9.38,5.5,3.45,9.32,5.26,19.53,15.4,20.2,15.61,8.82,7.17,18.8,9.93,6.09…	5.70985e-07	ENSG00000164961
CACFD1	HsaINT0025519	chr9:133460188-133463482	chr9:133459987-133460187=133463483-133463555:+	IR	3295	chr9	133460188	133463482	+	133459987	133463555	7.69	100	92.31	34.38	71.43	37.05	52.347	50.925	9.09	76	66.91	36.0569	34.07	16.2901	0	40.21,39.39,71.43,68.75,48,64.29,40.85,34.38,62.32,53.85	34.55,24.53,33.33,40,23.64,31.03,43.95,31.91,16.13,54.17,53.62,39.13,15.56,62.96,22.11,30.95,45.95,33.33,51.02,26.98,26.98,30.43,21.57,33.33,9.86,25.3,28.57,39.13,23.53,29.79,27.27,16.98,46.67,23.81,38.24,36.36,36.53,36.17,35.8,13.18,29.17,29.87,15.89,11.54,31.43,31.65,45.95,29.8,39.5,31.43,22.58,40.54,22.58,30.61,33.33,53.19,26.88,28.36,47.83,35.85,34.38,30,40.98,47.37,25.71,33.33,46.88,42.22,40…	0.000846798	ENSG00000160325
ABCB7	HsaINT0001055	chrX:75071684-75073688	chrX:75073689-75073776=75071509-75071683:-	IR	2005	chrX	75071684	75073688	-	75073776	75071509	2.94	100	97.06	37.89	100	62.11	61.8893	58.58	7.01	83.83	76.82	40.1055	38.78	21.7838	0	62.57,66.09,55.89,79.09,37.89,58.58,100,45.21,48.53,55.7,54.55,58.58,69.35,67.56,68.75	35.63,24.32,50.14,25.19,37.39,40.79,23.65,34.05,26.7,27.84,53.3,36.28,36.96,33.96,39.54,41.42,39.81,34.88,36.92,40.51,18.43,24.7,40.94,37.28,29.69,41.42,32.04,46.36,51.76,12.63,27.08,53.71,34.42,25.71,29.9,30.09,42.56,36.44,18.5,18.63,61.25,18.6,27.7,28.39,37,36.35,30.3,24.05,20.75,18.22,32.04,34.86,24.19,17.45,40.12,39.91,34.51,30.87,42.73,42.19,38.32,39.76,30.03,44.31,33.88,15.02,30.6,54.1,46.3…	7.58561e-07	ENSG00000131269
LGALS8	HsaEX0035676	chr1:236542915-236543040	chr1:236542787,236542915-236543040,236543560	S	126	chr1	236542915	236543040	+	236542787	236543560	12.5	100	87.5	19.79	73.58	53.79	49.5236	52.38	22.22	100	77.78	65.4363	67.06	-15.9126	0	49.09,73.58,71.13,26.1,36.36,39.37,53.89,61.11,52.38,61.96,19.79	88.62,80.82,100,53.64,56.44,79.21,66.4,83.72,100,80.91,59.52,51.86,77.05,76,63.35,55.08,52.48,70.11,25.19,70,70.79,77.24,51.08,70.48,75.29,30.86,58.21,70.21,63.28,66.98,90.07,67.06,66.29,38.78,85.49,82.39,55.64,56.76,70.53,79,55.32,54.47,73.21,61.19,65.75,65.75,73.88,63.36,54.84,70.83,61.06,73.81,66.52,62.83,68.24,67.88,61.11,34.12,61.88,60.96,27.84,75.44,78.12,76.27,26.68,85.49,39.91,90.85,48.36…	0.00441356	ENSG00000116977
RPRD2	HsaEX0055561	chr1:150441881-150441958	chr1:150441023,150441881-150441958,150443231	S	78	chr1	150441881	150441958	+	150441023	150443231	27.64	100	72.36	31.48	70.17	38.69	48.9267	48.15	28.93	92.37	63.44	65.2961	67.255	-16.3694	0	49.52,70.17,47.76,52.9,49.7,39.53,53.25,42.86,37.6,69.44,31.48,48.15,58.97,44.44,38.13	60.98,74.68,83.33,84,70.99,77.78,69.75,75.51,52.53,75.76,69.7,78.43,70.04,70.07,69.93,73.91,73.58,76.53,66.13,77.42,78.75,55.97,62.79,66.15,79.87,73.4,80.13,78.26,74.32,59.14,75,78.52,76.9,66.48,68.48,66.32,70.07,74.67,59.09,65.22,69.81,58.57,77.52,69.29,77.17,66.25,75.46,56.89,70.37,66.36,71.67,71.58,53.37,63.96,72.55,77.55,80.36,65.34,72.33,81.67,70.19,65.55,61.64,69.23,73.98,75.28,62.67,62.5,5…	1.43129e-05	ENSG00000163125
NOC3L	HsaEX0043236	chr10:94357527-94357564	chr10:94358083,94357527-94357564,94357331	S	38	chr10	94357527	94357564	-	94358083	94357331	0	100	100	0	55.19	55.19	34.49	40.52	5.58	84.95	79.37	51.9084	51.43	-17.4184	0	40.52,41.04,47.13,23.01,0,55.19,53.03,10.34,25.8,45.3,38.03	37.49,54.75,36.08,55.4,16.79,72.84,40.25,51.42,45.84,61.33,40.27,59.21,44.91,50.95,47.1,64.37,47.84,48.86,48.74,41.55,48.23,58.9,39.88,61.1,40.83,50.72,65.86,51.43,51.52,41.08,46.93,74.64,45.3,32.42,42.95,49.11,43.81,28.74,68.86,42.94,26.36,49.84,39.37,54.45,20.49,41.74,48.67,16.22,22.02,27.79,62.53,51.87,55.39,43.76,28.17,38.42,23.98,61.06,67.02,23.41,34.1,34.69,43.49,52.18,42.95,38.12,42.47,37.…	0.00371537	ENSG00000173145
GK5	HsaEX0027526	chr3:142186194-142186267	chr3:142186452,142186194-142186267,142185989	S	74	chr3	142186194	142186267	-	142186452	142185989	29.41	100	70.59	29.41	70.83	41.42	51.1327	51.11	34.88	100	65.12	72.4828	73.58	-21.35	0	29.41,36.84,49.09,58.06,53.85,46.67,64.52,68.75,51.11,33.33,70.83	71.43,80.65,80.49,81.82,92.86,80,77.36,86.67,80.95,60,40.43,69.84,77.5,54.78,91.89,75,84,71.43,77.32,50,78.79,60,76.67,92.31,68.25,64.91,77.78,88.57,64.58,73.91,75.86,81.82,90.77,69.7,60.61,77.27,67.86,68,76.67,79.86,58.76,57.58,84.62,68.12,91.49,57.14,64.1,76.15,67.03,89.47,66.67,72.97,63.11,61.9,78.79,84,87.1,66.67,60.98,74.19,80.65,85.19,34.88,78.95,71.43,80.65,48.57,82.61,64,88.57,61.19,84.62…	2.12644e-05	ENSG00000175066
MROH1	HsaEX1024204	chr8:144242602-144242628	chr8:144242467+144242515,144242602-144242628,144243494	S	27	chr8	144242602	144242628	+	144242467	144243494	25.3	94.04	68.74	25.3	69.68	44.38	43.5873	37.82	28.42	93.24	64.82	60.6363	61.8	-17.049	0	29.69,35.51,37.82,25.3,42.64,28.7,69.68,56.47,32.26,27.16,33.22,63.85,48.77,54.37,68.37	68.33,61.58,62.19,37.06,70.77,75.04,73.48,80.57,48.98,67.41,72.1,61.04,71.04,65.75,53.47,55.97,62.59,56.3,65.3,55.78,46.48,67.38,46.75,74.8,40.23,57.42,68.01,61.53,59.11,64.86,74.77,54.78,71.51,53.75,71.7,48.94,71.16,42.79,64.36,52.26,66.31,54.46,74.28,66.7,59.59,58.23,62.46,65.05,52.62,65.96,61.65,62.23,47.61,66.65,51.15,50.71,75.73,59.29,56.84,59.07,50.79,52.65,52.7,50.09,43.19,45.14,72.42,61.6…	0.000122344	ENSG00000179832
RBM5	HsaEX0052744	chr3:50104248-50104308	chr3:50103166,50104248-50104308,50105077	S	61	chr3	50104248	50104308	+	50103166	50105077	16.84	100	83.16	17.38	82.59	65.21	55.9487	63.06	16.84	92.66	75.82	71.2208	76.615	-15.2721	0	63.06,65.04,55.41,82.59,79.35,74.51,62.57,64.65,63.35,66.43,31.79,27.89,53.51,31.7,17.38	74.74,63.98,47.47,84.88,79.06,79.07,80.07,75,70.49,62.58,84.25,78.74,75.14,72.35,74.88,83.44,69.63,83.17,69.68,76.96,72.45,72.09,78.82,73.62,90.43,79.88,89.23,76,74.48,77.16,79.68,86.96,83.01,81.36,82.79,81.12,84.67,81.77,79,84.45,70.97,86.46,76.51,85.79,80.65,86.39,60.75,85.79,86.99,74.31,69.16,74.81,81.65,80.33,87.48,68.79,81.59,83.42,78.38,84.29,73.82,80.66,79.57,78.61,81.33,77.45,81.22,70.23,…	0.0012139	ENSG00000003756
TP53BP1	HsaEX0066584	chr15:43446766-43446910	chr15:43447366,43446766-43446910+43446914,43446590	S	145	chr15	43446766	43446910	-	43447366	43446590	0	100	100	9.79	91.26	81.47	45.5321	41.96	11.85	100	88.15	65.0737	65.65	-19.5415	0	24.12,59.07,37.96,12.78,19.82,9.79,58.12,36.94,21.35,45.96,72.59,72.84,91.26,74.85	21.44,67.15,44.18,11.85,41.5,67.46,78.05,71.55,51.03,38.74,67.76,44.86,57.97,82.56,49.22,74.29,50.5,64.14,63.17,86.37,59.34,57.96,56.28,77.33,43.72,54.19,72.93,53.13,55.02,51.84,49.88,41.15,64.95,62.45,38.39,61.95,49.75,61.02,48.02,49.22,49.9,61.9,44.34,56.17,61.18,44.91,31.53,25.85,57.46,69.58,41.7,50.55,49.74,48.77,33.95,31.85,52.48,45.74,100,65.65,68.15,42.79,21.73,54.93,15.73,82.69,43.58,66.4…	0.00739585	ENSG00000067369
DGKD	HsaEX1011454	chr2:233447858-233447905	chr2:233446796+233447286,233447858-233447905,233448087	S	48	chr2	233447858	233447905	+	233446796	233448087	7.86	82.53	74.67	7.86	51.25	43.39	25.6787	21.74	10	82.53	72.53	43.8497	43.565	-18.171	0	17.7,36.46,30.1,10.19,10.51,21.5,23.81,48.48,7.86,16.05,21.74,25.3,16.48,47.75,51.25	36.21,38.46,22.16,10,36.36,44.59,36.36,23.71,32.58,31.58,51.49,29.07,36.75,30.06,45.77,42.41,53.26,37.21,46.08,41.65,25.19,32.44,40.57,45.87,36.07,49.55,48.23,50,61.09,54.33,44.03,41.35,35.43,33.86,29.38,24.06,44.68,41.92,45.28,36.41,48.31,41.75,48.16,43.37,43.93,41.57,37.61,27.16,20,30.31,33.15,49.11,28.12,20.69,40.38,43.51,39.57,31.14,45.35,36.35,40.61,38.39,34.67,38.61,31.88,45.89,50.33,44.55,…	3.22004e-05	ENSG00000077044
RBL1	HsaEX0052594	chr20:37067233-37067297	chr20:37067986,37067233-37067297,37067021+37067121	S	65	chr20	37067233	37067297	-	37067986	37067021	0	100	100	8.33	47.91	39.58	29.507	29.015	7.14	100	92.86	45.1109	45.89	-15.6039	0	37.78,28,38.89,47.91,29.82,39.29,12,28.21,24.84,8.33	75,18.18,75.31,35.56,57.04,49.15,29.73,60,46.99,54.35,48.84,31.38,30.83,48.15,78.38,56.1,45.95,48.22,15.04,55.59,52.83,53.12,27.87,68.74,45.49,53.81,67.99,30.52,47.83,74.19,61.12,38.46,45.83,64.71,34.11,70.59,52.26,54.75,66.67,56.1,67.74,69.95,65.24,49.09,79.01,41.71,60,84.62,100,75,37.14,83.33,58.82,66.31,48.76,51.35,73.14,62.96,42.11,62.96,41.46,65.85,60.63,55.56,44.6,92,75,47.83,55.56,63.59,64…	0.0120897	ENSG00000080839
ATG16L1	HsaEX0006571	chr2:233273721-233273777	chr2:233273052,233273721-233273777,233274676	S	57	chr2	233273721	233273777	+	233273052	233274676	18.78	100	81.22	26.02	77.03	51.01	52.5647	51.13	29.18	100	70.82	67.7425	67.36	-15.1779	0	77.03,62.52,62.48,38.24,66.02,50.79,61.48,35.87,26.02,64.32,73.98,44.38,41.52,51.13,32.69	56.42,51.46,70.82,61.03,80.02,47.85,49.29,63.26,64.74,65.06,71.64,63.62,59.92,73.21,75.15,67.8,65.59,78.08,71.11,65.42,63.62,73.02,67.18,70.02,70.84,67.11,67.02,73.47,73.5,59.3,75.93,75.86,70.83,84.52,75.73,69.99,76.27,62.06,65.62,80.02,56.44,65.2,64.44,62.42,80.26,67.37,57.18,55.54,61.56,79.52,66.8,52.4,49.28,63.61,67.19,66.01,65.27,65.05,58.97,68.39,77.83,75.06,93.15,60.03,77.26,77.26,72.39,52.…	0.000381354	ENSG00000085978
CABIN1	HsaEX0011873	chr22:24041139-24041273	chr22:24038461,24041139-24041273,24042661+24042904	S	135	chr22	24041139	24041273	+	24038461	24042904	43.48	100	56.52	52.63	76.19	23.56	63.8077	64.29	43.48	100	56.52	78.8266	79.17	-15.0189	0	52.69,76.19,60.98,64.21,69.23,52.63,57.89,59.72,68.63,65,73.33,64.29,64.71	65.71,66.67,76,58.62,100,76.47,82.46,84.85,64.56,63.64,85.07,96.23,85,82.14,74.03,61.9,77.78,78.79,88,82.98,89.47,70.83,91.18,86.21,81.25,76.74,76.81,85.37,65,76.27,59.32,74.6,67.21,67.74,64.29,86.05,71.93,86.44,83.1,87.5,80.65,81.82,85.92,90.16,78.57,81.82,85.07,76.32,84.42,66.67,71.88,79.59,91.87,71.01,79.71,82.35,64.29,84,82.35,92,90.48,82.22,81.82,58.62,92,79.49,81.25,73.33,64.44,93.33,83.33,…	3.26826e-06	ENSG00000099991
DMPK	HsaEX0019990	chr19:45770971-45771056	chr19:45771568,45770971-45771056+45771060,45770640	C2	86	chr19	45770971	45771056	-	45771568	45770640	0	100	100	11.43	86.67	75.24	48.503	36.435	4.76	95.32	90.56	64.5256	73.03	-16.0226	0	36.51,81.52,85.33,36.36,78.95,33.33,17.86,86.67,11.43,17.07	22.58,47.95,85.6,82.43,76.34,71.88,33.33,41.67,61.01,69.23,20,73.03,85,85.6,79.59,82.5,74.76,87.37,74.68,86.21,77.78,85.59,86.92,79.03,78.86,78.82,86.41,73.03,83.17,80.53,58.9,79.53,74.29,59.6,79.79,62.57,31.03,82.49,95.32,73.26,75.21,85.63,38.89,67.52,38.89,65.22,65.33,61.29,80.8,81.13,26.83,21.95,81.82,59.09,79.1,63.64,81.73,82.35,77.78,60,82.09,65.43,62.5,57.58,81.4,40.74,20.93,31.43,65,78.95,…	0.204803	ENSG00000104936
APBB3	HsaEX0005089	chr5:140562663-140562723	chr5:140563594,140562663-140562723,140562499	S	61	chr5	140562663	140562723	-	140563594	140562499	20	100	80	25	77.27	52.27	58.5617	66.395	36.54	94.74	58.2	78.8554	81.34	-20.2937	0	47.66,67.74,77.27,65.52,73.11,75.44,67.27,75,34.78,38.89,55.06,25	89.47,63.22,63.64,91.89,81.25,75.76,92.45,93.65,74.22,77.42,85.37,80.46,83.51,83.51,78.29,86.87,73.71,87.57,77.85,93.68,83.05,76.88,91.45,84.76,78.51,75.15,79.46,86.27,84.24,79.31,83.74,89.57,88.48,85.19,93.04,87.63,94.24,89.57,84.42,81.93,86.93,81.2,73.23,84.44,84.03,83.33,75.61,94.15,92,82.31,77.78,79.35,85.07,91.86,88.66,92,70.28,83.16,84.97,81.91,90.97,92.96,86.67,84,90.24,91.04,79.49,80.95,7…	2.10605e-05	ENSG00000113108
CCDC77	HsaEX0013433	chr12:432157-432215	chr12:431933+431954,432157-432215,433174+433226	S	59	chr12	432157	432215	+	431933	433226	0	81.82	81.82	2.86	42.17	39.31	17.765	13.33	1.01	81.82	80.81	33.3509	32.88	-15.5859	0	13.33,36.51,33.33,5.66,2.86,5.45,36.36,15.25,3.8,13.33,21.21,7.69,42.17,11.76	24.14,23.53,28.57,33.33,26.98,34.88,25.58,24.14,29.41,28.57,42.37,31.91,28.44,11.36,33.33,59.18,11.11,30.3,23.81,21.05,45.45,43.48,18.92,35.14,46.94,32.43,17.07,31.03,28.81,33.33,11.54,34.62,55.56,33.33,29.23,37.93,62.5,44.26,10,11.76,49.09,28.77,14.29,7.69,26.92,38.03,23.08,38.46,31.71,14.29,17.86,25,35.29,31.25,26.67,26.09,11.76,25.93,13.51,33.33,33.33,28.89,50,26.53,28.57,25.71,73.91,42.86,53.…	0.000771429	ENSG00000120647
ECHDC2	HsaEX0021500	chr1:52906519-52906608	chr1:52907868,52906173+52906519-52906608+52906611,52905090	C1	90	chr1	52906519	52906608	-	52907868	52905090	0	100	100	4.49	44.26	39.77	25.8829	25.85	8.63	81.49	72.86	42.5378	41.395	-16.6549	0	26.4,25.3,27.95,19.16,41.67,18.31,44.26,43.53,14.65,31.9,26.84,16.45,21.45,4.49	56.14,30.58,38.97,47.03,42.53,67.28,59.8,33.68,32.46,54.6,41.5,39.67,40.72,40.9,33.4,49.51,43.93,54.2,27.29,39.24,59.96,33.85,60.19,25.74,51.73,60.16,32.62,61.44,53.34,55.85,49.38,42.28,63.52,54.76,51.35,41.89,39.26,53.57,40.9,32.69,56.38,52.48,65.2,35.69,65.66,48.6,62.03,32.11,58.38,54.99,41.15,64.8,37.73,48.5,45.53,58.4,55.1,43.67,57.17,51.93,51.97,75.09,57.31,18.72,41.29,42.71,71.92,48.9,48.61…	5.67846e-05	ENSG00000121310
TMEM175	HsaEX1046678	chr4:948511-948615	chr4:948154,948411+948511-948615,950421+950424	C2	105	chr4	948511	948615	+	948154	950424	20.67	85.27	64.6	24.45	62.78	38.33	40.7436	41.405	31.87	82.37	50.5	61.1427	61.61	-20.3992	0	25.58,62.78,47.64,41.32,51.89,26.42,29.24,24.45,30.77,45.75,47.39,41.49,58.07,37.62	81.1,64.72,56.37,51.28,64.43,57.27,61.43,46,63.61,69.65,73.52,59.61,58.81,57.5,58.82,51.91,56.51,53.23,55.21,51.87,57.37,62.8,53.79,55.39,57.52,72.53,72.43,61.19,74.64,64.16,61.7,62.27,59.63,58.4,60.95,68.18,71.69,72.51,73.47,63.97,73.67,71.29,65.87,74.54,75.83,67.19,67.37,75.77,50.64,63.5,62.77,71.49,70.07,63.07,41.07,65.19,55.55,65.34,65.24,61.71,64.15,49.95,59.21,60.69,68.34,53.49,53.27,54.07,…	4.47219e-07	ENSG00000127419
DHX30	HsaEX0019585	chr3:47819236-47819264	chr3:47818117,47819236-47819264,47827347+47827399	C1	29	chr3	47819236	47819264	+	47818117	47827399	15.92	100	84.08	15.92	73.96	58.04	51.8325	52.615	20.36	100	79.64	68.0133	68.63	-16.1808	0	51.07,59.75,46.14,70.41,59.19,53.76,64.99,51.47,34.61,40.72,73.96,15.92	93.12,37.37,78.43,76.08,76.09,75.5,71.22,59.01,71.58,71.09,79.17,63.28,72.86,59.44,76.09,62.83,78.63,60.9,57.7,62.13,76.09,65.17,86.42,69.76,66.04,53.39,75.81,66.19,75.51,80.79,66.3,77.95,59.44,59.19,82.68,74.12,73.57,71.5,85.81,63.92,79.5,70,74.25,70.47,59.86,77.29,70.18,77.78,56,74.67,68.63,72.41,76.08,74.12,71.79,70.47,61.4,67.17,71.58,53.19,64.51,81.4,64.99,100,83.44,79.91,67.96,79.44,69.01,7…	0.000447392	ENSG00000132153
RBM17	HsaEX1030827	chr10:6112901-6113068	chr10:6112361,6112901-6113068,6113508	S	168	chr10	6112901	6113068	+	6112361	6113508	0	60.17	60.17	3.65	34.57	30.92	15.1207	12.12	10.37	60.17	49.8	30.3337	30.165	-15.213	0	12.12,34.57,15.15,9.29,17.23,10.55,18.48,21.75,5.39,6.26,19.66,3.65,31.26,10.22,11.23	14.26,14.97,16.68,20.63,24.96,40.64,20.04,40.6,15.08,16.34,45.8,41.27,30.22,37.57,25.02,33.86,33.46,25.9,29.74,22.02,48.41,30.64,31.05,31.85,34.82,36.17,49.19,38.81,49.2,33,43.66,29.98,35.44,36.56,33.17,37.08,34.21,35.09,29.16,24.81,34.61,35.78,35.58,35.78,60.17,29.66,37.96,14.62,27.7,39.39,36.14,32.16,18.48,17.18,33.55,41.18,38,37.44,43.12,41.19,35.42,27.54,36.25,29.33,41.13,27.76,24.6,25.15,43.…	8.55388e-07	ENSG00000134453
GIT2	HsaEX0027517	chr12:109945260-109945349	chr12:109947256,109945260-109945349,109939239+109939247	S	90	chr12	109945260	109945349	-	109947256	109939239	8.9	83.86	74.96	11.46	65.71	54.25	36.5893	35.42	22.45	83.86	61.41	53.0623	53.515	-16.473	0	21.52,24.77,50.7,35.42,50,42.7,65.71,35.05,11.46,61.9,43.59,21.31,17.07,29.94,37.7	54.84,59.7,36.59,73.77,26.21,49.02,55.88,69.86,36.65,61.11,45.83,63.08,51.81,46.53,58.52,53.22,58.97,48.48,53.54,48.15,52.56,46.75,44.26,51.72,42.05,47.31,67.68,53.45,54.13,68.81,69.7,64.56,65.61,67.23,44.19,50.72,60.98,60.9,46.38,53.49,77.14,40.24,59.66,57.67,58.87,60,57.32,28.3,58.06,66.79,55.17,36.17,31.89,44.2,46.75,68.57,65.22,58.82,58.55,45.13,63.54,48.39,37.5,45.45,53.85,53.49,76.47,57.89,…	0.000170419	ENSG00000139436
TMEM234	HsaEX0010359	chr1:32217437-32217577	chr1:32221131,32217437-32217577,32217351	S	141	chr1	32217437	32217577	-	32221131	32217351	10.86	100	89.14	11.21	37.73	26.52	24.2715	23.27	10.86	68.95	58.09	40.5369	40.54	-16.2653	0	23.27,19.89,22.48,16.29,32.72,11.21,30.54,28.52,16.52,26.09,16.77,37.73,33.5	39.27,49.22,10.86,26.06,48.64,31.9,35.63,34.5,29.38,37.11,51.62,42.19,59.11,40.96,45.1,38.9,41.71,40.37,35.75,47.29,47.51,41.22,62.08,41.31,39.61,41.16,45.86,50.38,60.35,40.35,46.17,48.07,44.87,55.77,52.22,38.86,28.67,41.64,35.91,43.67,33.26,38.69,36,38.35,30.28,28.7,25.94,51.55,34.19,37.61,42.25,39.24,44.55,43.2,27.58,38.05,35.08,31.31,44.19,24.37,25.67,68.95,47.34,22.03,54.87,27.65,33.51,39.29,…	1.87767e-06	ENSG00000160055
DCAF16	HsaEX0018608	chr4:17809537-17809692	chr4:17810447,17809537-17809692,17805225	C2	156	chr4	17809537	17809692	-	17810447	17805225	0	93.1	93.1	2.33	82.35	80.02	26.0547	14.89	5.26	93.1	87.84	47.4197	45.45	-21.365	0	16.83,67.57,14.49,8.43,11.76,14.29,29.11,35.14,2.33,14.29,30.43,36.23,14.89,82.35,12.68	37.14,15.79,50,80.95,34,70.37,40.43,33.33,42.86,42.86,48.94,67.44,44,51.85,60.71,50,40,56.1,64.44,43.86,28.57,54.29,42.31,28.57,38.89,41.18,43.48,22.22,53.27,33.33,57.45,27.27,42.86,38.46,41.38,47.62,26.67,60,40,49.37,50,48.78,14.29,40.98,81.25,34.33,15,5.26,52.5,36.96,31.43,42.86,33.33,40.74,40.98,27.66,33.33,48.39,37.5,37.14,29.63,25.93,25,40.54,33.33,50,30.61,37.84,41.18,32.26,29.63,51.72,36.5…	5.4657e-05	ENSG00000163257
DCAF16	HsaEX0018609	chr4:17805107-17805225	chr4:17810447,17805107-17805225,17804756+17804771	S	119	chr4	17805107	17805225	-	17810447	17804756	20.99	100	79.01	25.78	97.33	71.55	68.4707	74.71	56.96	100	43.04	92.8609	94.715	-24.3902	0	56.86,94.59,78.71,44.14,51.46,43.53,74.86,76.67,25.78,74.71,87.76,85.94,71.08,97.33,63.64	87.1,72.73,94.44,74.36,82.76,84,89.66,100,85.71,96.92,100,97.47,94,89.19,95.12,98.13,100,97.92,96.72,98.41,91.89,86.21,91.67,91.15,97.17,97.24,91.67,96.72,96.72,94.29,97.5,94.81,89.93,96.24,95.4,100,79.49,90.91,97.3,81.82,100,92.73,96.77,94.17,87.3,93.1,94.69,58.97,93.81,94.29,96.08,96.23,85.45,56.96,92.73,94.41,94.81,94.41,92.81,94.12,90.4,89.19,100,100,85.96,94.74,95.24,96.15,96.3,94.44,100,76.…	6.40306e-07	ENSG00000163257
RNF123	HsaEX6056069	chr3:49698980-49699105	chr3:49698822,49698980-49699105,49699468+49699472+49699476	S	126	chr3	49698980	49699105	+	49698822	49699476	42.86	100	57.14	49.09	96.88	47.79	81.0967	85.71	62.96	100	37.04	97.0919	100	-15.9952	0	95.89,94.83,81.82,79.22,85.71,89.47,90.59,96.88,49.09,77.14,63.08,89.47,89.19,75.34,58.73	100,92.98,100,84,100,92.59,100,100,100,96.3,97.8,96.97,100,100,98.04,100,100,100,96.3,100,100,100,100,93.94,96.15,100,100,94.74,100,100,100,100,100,100,100,96.67,100,94.69,100,100,100,100,100,100,96.88,92.94,100,100,100,100,100,100,100,100,100,94.59,100,98.15,100,100,97.67,100,88.24,100,95.45,93.94,100,100,100,100,100,100,100,100,100,100,100,100,94.29,97.33,100,100,100,100,100,100,100,100,97.65,1…	3.05268e-09	ENSG00000164068
TMX3	HsaEX0066132	chr18:68689948-68689981	chr18:68691295,68689948-68689981,68689054	S	34	chr18	68689948	68689981	-	68691295	68689054	42.99	100	57.01	42.99	91.2	48.21	71.2708	73.07	69.45	100	30.55	92.2003	93.45	-20.9295	0	73.97,88.18,72.17,61.35,43.75,66.04,70.85,42.99,78.11,91.2,81.75,84.89	93.72,97.23,84.38,100,100,87.46,91.45,100,94.12,91.68,75.16,90.7,95.27,96.62,93.45,69.45,97.27,72.17,84.64,93.3,100,100,100,87.94,91.45,92.73,73.93,88.82,90.68,83.4,95.11,85.16,94.78,90.07,91.22,83.25,96.54,80.2,100,90.68,96.68,96.29,87.41,94.4,96.62,94.78,79.1,89.39,88.44,90.07,87.06,84.8,87.7,94.51,91.38,92.67,97.75,90.67,88.61,100,96.83,91.91,100,100,100,96.62,95.66,96.62,100,96.62,84.16,69.56…	2.12035e-06	ENSG00000166479
ULK4	HsaEX0069304	chr3:41915977-41916052	chr3:41918457,41915977-41916052,41912899	S	76	chr3	41915977	41916052	-	41918457	41912899	0	100	100	0	78.57	78.57	19.8155	16.42	0	100	100	47.7602	42.11	-27.9448	0	16.42,17.65,2.86,78.57,0,20,12,13.51,8.33,16.67,31.96	100,56.86,100,67.65,25,68.75,28.57,15.56,60.98,48.72,28.4,68.18,14.89,66.67,34.62,68.75,64.44,31.25,30,18.92,37.14,28.21,13.04,54.55,65,100,61.54,66.67,44,42.11,77.14,92.59,9.09,24.14,23.08,27.27,26.67,34.69,25,64.71,89.74,13.04,100,66.67,30.23,80.95,18.52,29.17,9.68,100,76.47,51.22,23.53,72.97,10,65.85,72.22,100,67.16,18.37,26.92,75,64.44,84.21,68.89,71.43,63.16,11.11,23.08,73.77,29.41,25,12.5,2…	0.000619212	ENSG00000168038
ARMC10	HsaEX0005893	chr7:103086869-103086937	chr7:103086764,103086847+103086869-103086937,103097277	C1	69	chr7	103086869	103086937	+	103086764	103097277	9.09	100	90.91	13.27	75	61.73	41.8645	45.45	9.8	100	90.2	63.1447	65	-21.2802	0	32.14,50,28.57,33.33,13.27,47.62,45.45,24.74,75,57.45,52.94	18.75,31.03,64.71,53.85,53.85,60,39.53,46.67,54.17,53.33,65.38,86.36,52.94,27.78,86.36,58.33,67.39,46.43,58.06,25,43.59,68.25,56.36,42.86,44.19,61.04,38.89,43.59,41.46,57.69,35.48,61.64,62.07,73.91,17.65,54.55,70.37,58.97,20,12,48.28,78.12,66.15,61.4,66.04,59.32,43.86,62.16,42.86,42.31,75,33.33,73.33,64.29,58.9,65,51.72,47.22,18.18,72.22,54.05,48.84,73.08,51.72,48.94,85.71,44.68,41.67,50,48.15,46…	0.0013794	ENSG00000170632
ZFAND4	HsaEX0004717	chr10:45652984-45653059	chr10:45663542,45652984-45653059,45652033	C1	76	chr10	45652984	45653059	-	45663542	45652033	0	100	100	36.95	80.95	44	63.7733	71.82	37.15	100	62.85	80.4723	82.155	-16.699	0	52.49,78.16,79.9,40.89,59.82,40.65,80.95,36.95,75.64,68,75.64,76.19	71.12,86.05,90,93.33,84.71,67.35,84,73.68,89.33,88.24,74.72,85.35,57.62,68.75,71.99,59.09,88.57,86.21,71.02,69.32,80.68,85,67.61,88.03,58.88,84.62,69.12,77.43,82.21,78.72,85.12,78.24,86.21,69.07,78.1,84.42,71.74,75.61,100,72.97,65.05,77.78,81.64,49.04,68,100,66.38,81.6,62.96,91.78,84.23,65.38,83.81,75.82,49.02,84,67.84,55.19,57.58,94.44,75,68.62,94.12,100,85.19,80.39,76.57,55.43,44.44,92.59,71.29…	0.000755913	ENSG00000172671
GEN1	HsaEX0027322	chr2:17771196-17771287	chr2:17768811,17771196-17771287,17772634	C1	92	chr2	17771196	17771287	+	17768811	17772634	21.85	100	78.15	21.85	93.19	71.34	51.515	50.835	38.71	100	61.29	75.3184	76.58	-23.8034	0	29.48,58.81,48.09,90.97,93.19,67.1,24,21.85,53.58,28.08	83.04,69.75,84.08,77.78,65.07,60.36,92.54,94.53,79.34,77.44,76.61,79.5,72.31,82.6,81.62,79.89,91.12,69.12,83.52,100,87.92,74.18,85.27,83.41,86.24,72.17,70.82,93.61,78.76,84.55,83.89,80.51,91.89,87.67,86.99,84.07,82.31,75.26,86.48,80.48,72.37,80.89,88.25,72.82,75.7,100,71.19,76.1,72.45,86.38,87.27,89.36,82.77,85.03,62.79,86.84,76.58,79.28,82.42,83.39,79.56,94.51,69.05,85.24,92.14,86.48,77.95,75.07…	0.00378619	ENSG00000178295
LRRK2	HsaEX0036792	chr12:40367010-40367059	chr12:40364998+40365050,40367006+40367010-40367059+40367077,40367644	S	50	chr12	40367010	40367059	+	40364998	40367644	15.15	100	84.85	32.72	96.02	63.3	59.374	57.14	26.73	100	73.27	76.9595	85.295	-17.5855	0	50.33,38.56,63.22,96.02,80.7,66.55,46.88,84.78,94.12,74.65,33.33,32.72,57.14,38.68,32.93	96.15,87.64,80,86.27,89.22,76.47,92.86,74.81,66.04,84,93.14,70.78,77.42,94.01,44.65,82.52,48.87,75.86,84.58,69.91,94.74,48.65,88.49,52.21,96.76,91.58,90.14,82.28,96.43,93.62,96.8,93.94,94.59,80.58,100,91.81,88.94,73.68,90.2,89.8,89.86,91.18,83.21,84.62,78.95,75,85.96,86.27,76.74,87.41,74.93,85.71,89.16,95.37,78.18,91.19,95.56,78.67,100,86.11,95.56,95.24,88.57,84.42,92.41,92.86,91.84,97.33,91.84,8…	0.00434547	ENSG00000188906
TRIM33	HsaEX0067096	chr1:114401389-114401463	chr1:114402760,114401389-114401463,114399582+114399609	S	75	chr1	114401389	114401463	-	114402760	114399582	6.77	100	93.23	10.92	86.58	75.66	52.7953	51.92	12.45	100	87.55	68.0925	75.565	-15.2972	0	27.24,51.92,26.72,83.75,78.16,83.13,71.94,58.66,81.37,86.58,19.28,32.38,44.54,35.34,10.92	86.26,82.75,84.04,92.46,83.99,85.3,77.82,67.77,86.71,89.56,77.95,96.98,88.53,82.38,77.41,81.61,51.74,90.76,62.76,86.97,83.12,77.05,78.53,75.62,82.89,73,88.21,93.59,74.99,61.43,86.81,87.77,73.12,72.24,79.58,65.11,90.33,77.51,91.71,95.39,75.37,73.13,67.25,86.48,81.96,70.81,44.6,96.2,60.05,69.33,58.93,64.63,96.98,92.15,83.68,64.36,86.07,86.3,88.11,90.78,83.95,96.78,64.3,88.71,80.58,81.09,54.32,73.79…	0.0207799	ENSG00000197323
ZNF26	HsaEX0073272	chr12:132987665-132987768	chr12:132986873,132987665-132987768,133007042+133007060	C2	104	chr12	132987665	132987768	+	132986873	133007060	0	100	100	20.72	86.21	65.49	52.7642	49.21	37.25	100	62.75	68.9094	69.53	-16.1452	0	47.37,49.58,83.33,60,42.86,65.96,56.36,86.21,20.72,48.84,40.91,31.03	78.38,75.61,62.79,90,61.06,60,74.07,71.43,66.1,60.9,57.65,75,60,64.29,60.47,87.23,61.62,57.24,62.79,72.88,72.73,62.32,80.95,70,74.65,73.33,82.22,79.66,76.92,85,56.76,73.33,46.67,56.99,54.84,54.84,72.88,64.71,63.16,74.6,73.08,61.54,84.42,62.71,68,65.66,78.18,70,63.64,63.86,76.74,74.42,91.67,91.67,100,80,73.17,73.91,68,80,51.22,57.38,60,93.1,92.86,69.49,69.23,84.21,73.58,81.82,64.29,55.56,61.54,74.…	0.00170203	ENSG00000198393
LINC00894	HsaEX0055211	chrX:149948078-149948175	chrX:149947347,149948049+149948078-149948175,149948306	S	98	chrX	149948078	149948175	+	149947347	149948306	0	100	100	9.68	63.16	53.48	34.256	35.54	20.51	100	79.49	51.5492	52.94	-17.2932	0	46.15,40.85,21.31,13.64,9.68,49.37,63.16,30.23,41.67,26.5	46.94,46.34,25.93,53.85,34.78,55,69.23,39.62,56.25,27.03,41.82,52.17,64.1,53.85,27.27,39.62,58.62,32.63,40.54,62.5,55.56,60,41.18,60,50,43.48,69.81,66.67,93.1,43.59,61.11,52.94,47.17,56.36,72.22,40.54,45,33.33,63.16,36.59,69.23,83.05,78.57,53.33,71.43,43.48,59.32,48.84,62.79,40,57.14,28.89,61.54,25.71,61.54,31.25,54.22,46.15,63.64,52.94,31.43,20.51,56.52,64.91,44.44,53.85,60.87,60,57.89,61.64,47.…	0.00384483	ENSG00000235703
RP11-430C7.4	HsaEX0038412	chr1:204601493-204601557	chr1:204597112,204601493-204601557,204602938	C1	65	chr1	204601493	204601557	+	204597112	204602938	0	100	100	0	15.34	15.34	5.666	4.34	0	68.28	68.28	22.178	22.02	-16.512	0	3.59,6.29,2.88,2.4,10.06,5.08,5.11,15.34,4.34,0,3.39,3.85,9.59,10.12,2.95	28.57,13.21,33.33,14.27,25.38,29.11,11.94,32.14,17.07,23.4,25.77,19.99,11.08,13.51,20.73,9.28,30,25.24,24.13,15.53,20.68,26.74,27.13,21.63,36.51,25.58,20,20.29,16.56,11.09,20,39.52,18.75,28.07,10.6,21,40.68,23.8,28.29,27.74,25.97,18.11,26.42,30.89,24.74,38.32,8.19,56.25,21.65,25.84,24.6,23.93,3.03,22.47,25.4,9.07,14.97,36.45,6.48,29.9,28.15,14.29,48.57,12.82,30.61,22.45,22.11,27.2,25.55,9.84,22.2…	4.09007e-09	ENSG00000240710
CD44	HsaEX0013859	chr11:35209965-35210054	chr11:35208206,35209965-35210054,35211246	C1	90	chr11	35209965	35210054	+	35208206	35211246	0	100	100	3.23	32.48	29.25	19.132	20.67	11.83	93.79	81.96	44.1156	42.59	-24.9836	0	18.3,23.04,27,26.88,12.73,14.47,28.84,32.48,3.23,4.35	77.36,17.6,25.3,47.33,12.33,31.23,93.79,15.88,47.45,45.45,45.05,66.44,75.09,40.56,48.84,51.57,45.23,61.18,50.14,37.17,61.15,40.21,39.21,35.88,70.59,44.8,45.14,45.89,40.96,47.2,33.91,42.59,33.33,73.45,45.21,43.93,33.06,38.54,50.59,18.01,42.37,54.55,33.91,59.09,43.75,31.43,56.57,33.54,56.15,48.41,41.86,45.32,42.45,61.56,69.94,36.24,11.83,41.79,35.48,83.95,11.86,54.39,37.93,72.09,32.34,46.34,25,60.4…	1.56681e-05	ENSG00000026508
PPP1R12A	HsaEX0049555	chr12:79789598-79789680	chr12:79790467,79789598-79789680,79788783	S	83	chr12	79789598	79789680	-	79790467	79788783	0	100	100	2.4	76.06	73.66	37.8929	41.39	5.75	100	94.25	54.4049	56.61	-16.5121	0	39.4,76.06,47.97,19.68,25.6,2.4,47.98,43.38,13.37,57.53,45.22,29.91,61.49,20.51	17.77,57.02,73.56,23.91,48.16,78.35,46.79,32.75,28.92,58.37,57.4,54.48,66.82,59.93,79.54,35.15,39.94,34.74,83.73,63.87,76.62,68.17,51.56,56.99,72.61,64.32,72.2,73.11,69.69,57.82,67.44,90.55,70.62,64.97,40.21,59.59,45.67,67.37,62.7,51.65,56.61,45.76,13.25,43.57,51.7,85.06,49.18,27.86,22.15,51.41,38.08,63.91,38.65,61.22,42.78,58.36,22.98,49.77,18.74,52.11,48.33,57.68,38,52.12,42.4,61.13,56.91,43.64…	0.00388864	ENSG00000058272
TPD52L2	HsaEX0066664	chr20:63875816-63875875	chr20:63873816,63875816-63875875,63882719	S	60	chr20	63875816	63875875	+	63873816	63882719	27.34	91.98	64.64	27.34	82.76	55.42	50.436	46.28	31.58	91.98	60.4	67.4389	68.82	-17.0029	0	46.28,44.51,53.99,45.69,59.42,82.76,60.19,59.91,40.78,67.29,38.01,45.22,37.98,47.17,27.34	64.44,76.57,79.04,66.09,71.43,70.21,65.37,78.78,68.72,74.72,65.07,71.14,73.42,71.66,69.97,82.36,71.73,65.76,67.24,63.53,48.37,66.12,66.92,60.93,60.66,60.03,65.52,74.96,59.02,70.04,69.97,72.41,69.91,71.06,71.67,74.8,69.81,73.19,63.2,70.49,71.66,77.12,71.66,72.92,61.7,73.42,67.58,71.35,70.49,76.66,68.79,67.12,72.01,74.27,69.72,64.42,72.45,73.45,76.29,63.59,59.64,70.33,64.78,78.18,73.63,58.96,66.27,…	1.01001e-05	ENSG00000101150
MRPL32	HsaEX0040120	chr7:42937164-42937241	chr7:42935915,42937164-42937241,42937322	C3	78	chr7	42937164	42937241	+	42935915	42937322	0	100	100	6.35	69.54	63.19	39.8007	45.71	8.47	100	91.53	61.5754	64.19	-21.7747	0	59.37,60.63,28.28,6.35,27.22,12.01,54.48,45.71,9.76,31.62,45.71,50.3,48.11,47.92,69.54	30.03,35.55,53.45,52.9,43.47,41.18,59.98,76.46,32.74,34.14,72.16,66.71,70.9,64.21,71.62,57.36,59.51,65.47,69.98,46.01,44.98,77.45,78.16,65.58,61.35,57.25,56.17,63.32,56.13,51.06,50.65,91.36,74.21,55.2,75.65,75.88,57.39,8.47,27.34,32.13,28.85,12.16,12.54,44.39,34.17,51.18,61.26,21.27,78.13,68.51,34.63,100,62.98,48.2,50.45,66.58,62.66,49.28,35.4,47.28,50.1,67.96,43.67,61.43,62.47,65.84,66.02,73.57,…	8.75503e-05	ENSG00000106591
RFC5	HsaEX0053178	chr12:118017995-118018053	chr12:118017852,118017690+118017995-118018053,118019072	C3	59	chr12	118017995	118018053	+	118017852	118019072	0	100	100	5.83	64.85	59.02	32.1015	28.75	15.99	89.78	73.79	51.7716	51.07	-19.67	0	26.86,64.85,27.78,16.84,28.75,5.83,31.49,24.43,19.28,43.58,37.13,54.99,35.51	23.88,22.79,47.23,42.98,44.1,26.04,61.12,45.63,43.1,45.2,68.26,39.65,47.99,35.76,51.89,49.1,56.88,43.49,42.02,38.45,57.5,52.99,56.31,41.47,57.8,42.77,42.21,34.97,58.26,33.95,40.69,73.51,57.8,48.32,42.85,84.07,26.16,58.48,46.06,61.03,43.66,61.16,33.88,39.81,41.09,48.14,27.3,26.6,44.11,47.79,73.2,43.84,37.82,54.15,38.93,42.99,63.27,40.44,42.95,59.79,52.54,80.66,38.55,40.48,31.76,51.41,58.37,35.82,3…	7.70263e-05	ENSG00000111445
DLST	HsaEX0019931	chr14:74882591-74882624	chr14:74882016,74882591-74882624,74885586	S	34	chr14	74882591	74882624	+	74882016	74885586	34.06	100	65.94	39.27	69.54	30.27	51.0608	49.11	34.06	97.59	63.53	69.1489	71.315	-18.0882	0	43.67,66.63,69.54,65.36,45.2,49.11,45.54,53.97,44.58,50.52,41.13,49.27,39.27	77.12,65.65,79.52,74.43,78.57,68.52,64.04,64.38,69.86,58.03,79.49,72.58,58.88,78.92,48.35,81.92,80.95,69.23,76.02,80.46,72.64,83.73,82.18,76.52,73.85,73.31,77.66,72.29,61.59,75.39,66.82,87.06,73.94,84.35,75.09,64.74,81.36,55.37,86.15,75.35,71.47,70.06,73.67,83.86,63.74,76.24,56.36,68.99,74.27,78.78,76.84,61.4,75.98,70.4,79.5,77.35,97.59,66.77,84.37,74.29,66.21,52.84,65.04,83.23,83.44,81.14,68.71,…	4.42563e-06	ENSG00000119689
UBR4	HsaEX0068992	chr1:19174319-19174447	chr1:19174954,19174319-19174447,19173621	C2	129	chr1	19174319	19174447	-	19174954	19173621	25	100	75	25	75.19	50.19	55.4353	53.52	27.13	100	72.87	75.0426	74.115	-19.6073	0	48.17,57.69,53.52,66.67,75.19,25,51.82,52.17,65.94,53.52,40.72,65.98,55.17,50.38,69.59	45,100,100,31.25,46.99,100,100,100,100,100,70.27,48.24,65.08,79.11,100,79.88,72.15,77.4,100,100,52.17,52.17,100,70.12,100,100,100,100,51.11,100,39.17,67.96,72.61,100,49.23,100,78.43,100,75.91,100,41.42,67.33,100,49.48,80.12,48.24,78.85,100,100,66.21,100,75.73,100,71.05,76.92,51.75,100,58.23,60.4,67.49,44.77,100,94.28,100,63.74,100,48.03,100,100,69.44,100,100,52.17,100,72.73,60.48,100,47.62,100,10…	0.000540402	ENSG00000127481
PPOX	HsaEX0049521	chr1:161170409-161170519	chr1:161170024,161170409-161170519,161170620	C1	111	chr1	161170409	161170519	+	161170024	161170620	40.12	100	59.88	41.57	83.81	42.24	62.895	63.39	40.12	100	59.88	80.1099	82.325	-17.2149	0	51.81,62.1,73.89,64.87,68.37,81.3,41.57,83.81,50.89,51.85,59.6,64.68	79.83,93.51,79.57,65.25,86.62,72.17,100,89.91,79.57,91.97,87.38,83.91,68.19,77.56,84.93,84.8,77.56,89.95,64.7,90.13,70.4,81.23,90.6,83.52,78.25,80.46,87.96,88.43,67.9,87.98,85,83.33,87.47,80.27,87.18,88.24,95.2,80.47,84.52,79.75,84.97,88.62,82.1,87.63,80.73,85.87,72.86,80.36,75.1,91.48,69.36,84.11,89.27,81.62,83.66,81.62,73.94,83.72,85.95,81.08,85.77,82.31,89.54,93.8,87.22,88.93,82.89,100,85.81,7…	3.24312e-05	ENSG00000143224
CXXC1	HsaEX0018118	chr18:50285325-50285351	chr18:50285749,50285325-50285351,50285247	S	27	chr18	50285325	50285351	-	50285749	50285247	38.83	100	61.17	38.83	100	61.17	75.2314	78.72	63.64	100	36.36	92.2837	93.87	-17.0523	0	87.5,53.85,63.64,84.57,68.77,100,79.13,96.33,78.31,65.47,38.83,82.8,85.96,68.08	91.38,100,100,100,97.08,100,98.76,100,92.96,95.06,90.39,87.36,89.03,90.18,98.99,96.33,97.19,98.36,95.33,98.87,84.33,92.82,100,95.71,98.79,100,91.92,86.35,87.9,93.16,84.12,100,88.58,83.22,87.32,90.07,88.63,88.61,89.12,91.52,92.86,90.92,85.05,93.37,84.48,94.03,89.82,93.31,97,80.04,100,95.36,94.86,91.92,100,88.73,96.01,88.52,86.46,90.25,90.93,100,97.85,100,91.52,100,100,96.65,94.44,100,100,96.92,100…	2.46253e-05	ENSG00000154832
MRPS18C	HsaEX0040178	chr4:83458346-83458429	chr4:83456958,83458346-83458429,83459740	S	84	chr4	83458346	83458429	+	83456958	83459740	5.23	100	94.77	22.02	83.53	61.51	53.8	56.44	21.41	98.69	77.28	69.7077	73.69	-15.9077	0	44.51,60.4,68.04,83.53,56.27,36.1,56.61,46.84,57.84,75.55,37.89,22.02	58.96,50.96,42.43,81.62,74.55,51.49,85.28,57.23,59.8,74.66,79.72,74.15,49.17,60.98,44.86,73.55,88.18,65.77,85.91,73.55,76.07,62.3,82.61,78.78,84.62,63.11,80.51,78.5,74.76,86.08,86.74,72.43,81.62,57.01,69.16,79.23,77.62,68.47,86.4,75.15,80.73,87.2,80.09,79.29,82.15,70.27,78.71,77.71,64.98,85.2,84.89,74.74,77.49,52.56,91.26,64.89,77.06,92.88,78.75,85.15,84.57,84.68,70.64,98.69,72.87,92.05,73.78,74.…	0.00337054	ENSG00000163319
PPM1M	HsaEX0049508	chr3:52246974-52247228	chr3:52246812,52246974-52247228,52247682	S	255	chr3	52246974	52247228	+	52246812	52247682	47.47	100	52.53	47.47	89.09	41.62	69.7333	70.41	51.82	100	48.18	85.1475	86.275	-15.4142	0	52.15,59.88,73.94,74.81,60.61,84.91,79.59,82.82,47.47,89.09,70.41,73.74,58.14,68.07,70.37	92.26,91.07,82.05,77.78,88.75,81.69,77.71,84.18,86.16,87.69,89.47,88.15,89.14,84,84.48,82.33,88.05,85.57,84.57,87.97,74.85,87.93,81.27,86.08,80.1,93.1,90.91,85.67,92.55,91.54,87.58,83.26,85.62,83.18,82.13,88.65,91.53,85.71,86.89,87.69,86.96,88.27,91.16,88.83,85.39,92.45,81.38,87.52,70.87,89.12,88.39,89.2,87.41,82.11,79.45,86.38,89.83,88.91,89.98,89.07,89.81,88.1,79.49,88.04,90.05,88.33,88.57,88.2…	8.30798e-07	ENSG00000164088
TMEM150A	HsaEX0065517	chr2:85600345-85600412	chr2:85601021,85600345-85600412,85600018	S	68	chr2	85600345	85600412	-	85601021	85600018	0	100	100	21.13	85.45	64.32	52.64	53.57	23.08	100	76.92	67.6675	67.74	-15.0275	0	64.38,49.15,70.37,53.57,56.25,42.86,85.45,36.99,68.89,30,21.13	78.95,72.41,86.05,93.75,61.04,59.09,62.71,74.36,69.7,80.82,82.22,90.91,83.78,60.78,76.19,29.41,75,59.26,80,47.06,88.57,72.09,85.71,67.44,70.59,69.49,78.05,73.33,74.07,79.17,80,61.11,54.29,77.78,87.5,57.14,90.48,72.6,65.52,66.04,67.57,67.27,70.37,71.43,82.14,85.71,58.49,60,81.82,68.25,65.52,54.76,51.85,81.82,85.07,70.59,72.22,57.14,80,66.67,73.91,66.67,77.78,70.37,62.71,88.24,68.42,55,66.67,70.83,…	0.00763245	ENSG00000168890
EFCAB13	HsaEX0009782	chr17:47361378-47361521	chr17:47347951,47361378-47361521,47370437	C3	144	chr17	47361378	47361521	+	47347951	47370437	1.85	100	98.15	3.45	86.45	83	41.225	40.945	1.85	100	98.15	61.155	66.06	-19.93	0	11.17,63.52,86.45,71.64,62.93,10.33,8.53,29.01,3.45,69.87,26.92,53.18,27.27,52.88	93.49,56.09,69.96,59.8,84.6,55.12,57.28,56.89,70.09,63.08,63.71,89.39,77.19,75.77,75.19,26.14,65.71,10.47,83.76,29.22,54.46,78.08,46,70.96,94.69,38.84,47.71,96.73,17.83,1.85,75.85,21,24.61,10.81,93.2,42.43,89.69,78.85,97.51,62.96,15.1,94.07,76.12,87.33,27.04,94.11,71.1,5.06,79.4,41.54,93.23,34.38,65.94,91.93,45.97,65.43,69.33,93.51,70.39,11.4,67.62,24.65,13.3,90.99,22.86,18.25,71.33,71.25,82.99,2…	0.0113867	ENSG00000178852
ARAP1	HsaEX0005271	chr11:72692753-72692785	chr11:72693325,72692753-72692785,72688537	S	33	chr11	72692753	72692785	-	72693325	72688537	18.39	94.95	76.56	18.39	63.51	45.12	46.894	50.78	23.52	94.01	70.49	64.87	66.57	-17.976	0	45.15,50.78,18.39,37.25,62.66,61.35,49.45,23.01,63.51,52.21,55.54,41.82,54.17,58.97,29.15	79.21,49.11,72.71,74.57,76.53,87.46,92.49,83.36,72.69,60.84,68.12,70.99,50.02,73.11,75.48,73.05,84.62,82.76,63.36,64.79,77.89,79.19,70.96,63.71,41.64,53.68,63.56,62.67,58.29,79.04,69,86,83.81,68.88,68.01,75.41,73.3,75.45,67.68,72.05,66.04,73.87,60.62,68.07,57.27,74.11,67.05,82.67,63.87,71.5,59.42,73.54,88.09,91.99,72.73,52.11,65.58,73.79,66.46,73.85,64.93,71.96,78.66,65.43,89.91,63.37,59.34,61.53…	2.24027e-05	ENSG00000186635
STK40	HsaEX0062563	chr1:36367848-36368084	chr1:36385723,36367848-36368084,36361340	C1	237	chr1	36367848	36368084	-	36385723	36361340	0	100	100	9.75	44.79	35.04	20.969	19.915	0	91.03	91.03	36.4539	34.09	-15.4849	0	44.79,20.74,19.3,18.51,20.53,9.75,22.58,16.21,21.07,16.21	41.03,74.51,45.75,43.69,36.63,20.98,39.6,24.06,33.51,44.33,44.18,28.8,52,37.47,21,22.45,34.22,45.82,37.21,33.66,26.14,28.88,11.78,43.51,40.04,22.53,33.56,19.44,22.88,45.63,24.81,33.69,25.97,37.74,31.58,25.09,29.18,27.08,38.11,30.39,30.23,55.24,39.8,57.67,50.7,28.15,31.09,43.2,32.16,46.51,32.06,27.95,28.95,29.24,42.48,42.54,52.34,38.59,42.1,61.86,42.58,44.22,32.26,44.69,23.1,33.48,16.81,44.49,43.7…	3.99908e-05	ENSG00000196182
INF2	HsaEX0031649	chr14:104715284-104715340	chr14:104714856,104715284-104715340,104718795	S	57	chr14	104715284	104715340	+	104714856	104718795	10.93	100	89.07	10.93	67.3	56.37	40.8885	41.52	11.85	90.82	78.97	59.4439	61.46	-18.5554	0	31.59,31.66,48.93,41.52,66.1,57.33,43.42,67.3,28.46,54.06,27.1,23.15,10.93	79.5,62.83,71.55,59.81,80.43,70.93,75.72,58.12,85.29,47.43,69.22,61.42,65.39,83.55,81.08,65.06,82.97,74.96,70.74,76.74,58.74,57.16,87.11,66.8,74.82,68.6,75.35,50.98,60.69,62.18,78.9,71.99,55.74,57.67,57.53,67.97,64.05,51.34,66.49,56.51,69.61,59.81,73.48,65.04,68.96,53.15,75.82,66.17,59.43,66.97,45.73,77.06,80.04,78.67,53.59,72.26,58.8,78.92,76.21,70.15,90.46,45.07,58.77,76.69,57.72,54.86,57.75,84…	0.000610809	ENSG00000203485
HLA-F	HsaEX0030114	chr6:29726011-29726043	chr6:29725563,29726011-29726043,29726403	C1	33	chr6	29726011	29726043	+	29725563	29726403	40.35	98.38	58.03	48.45	87.3	38.85	68.1753	68.05	40.35	98.38	58.03	87.6409	89.895	-19.4656	0	72.32,62.11,75.55,55.72,74.29,73.73,65.66,81.72,68.05,84.65,66.84,51.36,54.88,87.3,48.45	97.88,91.09,91.21,92.19,90.42,98.38,97.04,94.14,87.2,96.92,94.31,91.56,84.88,88.97,95.16,87.08,89.92,89.53,88.88,96.89,83.52,91.28,90.61,90,84.31,87.22,88.28,94.94,90.03,96.66,88.44,85.01,94.06,94.74,89.48,89.38,92.28,93.86,89.55,91.16,92.92,96.73,86.22,95.47,87.62,91.93,93.84,92.28,82.14,90.07,85.46,93.92,92.48,91.67,89.44,87.37,94.51,86.9,90.5,93.88,89.68,90.34,84.4,89.23,96.59,89.34,90.9,90,95…	4.92873e-08	ENSG00000204642
C1RL-AS1	HsaEX0001655	chr12:7119500-7119553	chr12:7119026,7119500-7119553,7120506	C3	54	chr12	7119500	7119553	+	7119026	7120506	59.65	100	40.35	66.92	97.08	30.16	78.444	78.6	77.09	100	22.91	93.6306	94.325	-15.1866	0	81.11,66.92,78.6,71.8,78.92,89.1,84.88,83.62,73.81,76.11,70.98,68.03,79.59,97.08,76.11	100,91.65,91.84,86.26,95.51,89.54,100,95.27,94.4,87.82,85.54,91.8,95.49,95.34,95.62,97.53,87.69,97.89,88.53,96.38,95.85,95.24,97.28,97.7,100,93.9,97.31,94.69,100,93.3,90.4,89.39,100,83.44,97.03,97.56,91.47,93.49,86,98.34,90.52,97.28,91.71,91.24,87.83,90.25,90.28,100,91.47,83.87,94.95,89.97,97.51,100,100,96.09,91.24,94.17,95.08,100,100,96.12,100,93.04,81.25,88.16,100,87.31,93.19,91.81,93.16,94.75,…	2.07423e-08	ENSG00000205885
GCLC	HsaALTA0003607-2/3	chr6:53516109-53516222	chr6:53520778,53516109-53516217+53516222+53516240	Alt3	5	chr6	53516217	53516222	-	53516109	53520778	47.74	100	52.26	47.74	91.18	43.44	72.1407	71.19	72.76	100	27.24	94.1312	95.47	-21.9906	0	79.03,80.56,71.19,70.92,77.6,82.3,47.74,54.38,79.41,91.18,70.52,66.17,70.83,81.59,58.69	96.76,95.3,100,92.72,97.14,100,95.08,100,93.4,90.83,97.5,88.5,91.88,81.08,95.7,88.48,98.64,95.08,94.44,100,91.72,96.26,94.21,92.96,85.78,91.1,95.26,92.68,98.87,89.8,98.42,98.94,98.34,97.22,97.51,93.71,97.32,88.51,92.55,100,95.47,96.61,82.5,94.97,95.77,88.13,100,94.8,97.54,95.93,91.67,88.91,96.47,97.26,97.59,98.68,97.7,95.99,97.06,93.29,100,96.59,100,97.7,100,100,97.14,98.37,100,97.92,94.58,89.1,9…	8.2104e-10	ENSG00000001084
NFYA	HsaALTA1000046-2/3	chr6:41079029-41079164	chr6:41073084,41079044+41079029+41079005-41079164	Alt3	15	chr6	41079005	41079020	+	41073084	41079164	37.5	100	62.5	37.5	100	62.5	67.9127	65.26	68.63	100	31.37	98.7206	100	-30.8079	0	71.84,65.26,64.15,65,86.3,37.5,62.71,70.69,71.32,58.06,58.62,55.56,73.68,100,78	100,100,100,100,100,100,100,97.83,100,100,100,100,100,99.12,98.92,98.73,100,100,100,99.11,100,97.14,100,99.15,97.65,98.08,100,96.08,98.33,100,96.43,100,99.11,98.15,100,100,98.78,96.43,100,100,98.31,100,98.41,98.29,96.15,98.57,100,100,100,100,96,97.56,100,96.93,100,97.22,100,97.85,96.43,100,100,95.24,100,100,96.67,100,98,100,100,100,100,100,100,93.55,100,100,100,100,94.74,100,98.33,98.65,100,100,1…	2.5412e-10	ENSG00000001167
PLXND1	HsaALTA1000197-1/2	chr3:129565898-129566017	chr3:129566527,129565898-129566017+129566029	Alt3	0	chr3	129566017	129566017	-	129565898	129566527	45.81	100	54.19	45.81	94.61	48.8	67.7013	69.92	67.39	100	32.61	98.1175	100	-30.4161	0	55.36,58.21,84.72,70.68,86.11,58.23,51.52,49.54,77.41,69.92,71.05,68.28,45.81,94.61,74.07	100,100,100,100,100,95.38,100,94.18,95.03,94.61,100,100,100,97.8,100,98.46,100,96.97,100,98.24,100,94.3,100,100,98.69,100,100,100,100,100,100,98.67,100,97.8,100,100,100,97.58,97.31,100,100,95.38,100,98.83,100,100,97.72,100,100,91.56,97.06,100,98.53,100,100,100,100,89.44,100,100,93.94,100,94.3,97.85,100,100,100,100,97.64,92.54,97.45,97.52,98.77,100,100,99.32,100,97.8,100,98.46,100,98.82,100,91.91,…	1.49511e-11	ENSG00000004399
RECQL	HsaALTA1000237-1/2	chr12:21474841-21474979	chr12:21475468,21474841-21474979+21474995	Alt3	0	chr12	21474979	21474979	-	21474841	21475468	18.72	100	81.28	18.72	89.39	70.67	58.7013	68.63	41.37	100	58.63	95.4372	95.935	-36.7359	0	32.71,89.39,78.68,29.32,75.05,68.63,27.56,33.21,86.96,73.22,73.52,71.43,18.72,59.75,62.37	94.99,92.33,89.35,98.57,97.42,100,100,100,98.29,92.11,100,97.48,95.17,100,94.33,95.36,90.06,97.04,99.01,93,95.29,96.56,97.84,94.25,97.79,93.31,98.13,95.1,96.07,94.07,98.05,95.63,94.77,98.64,93.66,91.43,93.7,94.99,93.29,97.99,95.47,98.39,95.89,92.92,96.51,94.9,95.45,94.37,94.37,96.31,95.63,96.08,94.83,94.57,93.92,95.03,94.7,98.3,95.48,94.68,96.6,97.82,100,89.13,98.01,96.4,100,96.6,98.65,96.4,100,9…	1.63862e-10	ENSG00000004700
DVL2	HsaALTA1000298-2/2	chr17:7227655-7227783	chr17:7227977,7227655-7227711+7227783	Alt3	72	chr17	7227711	7227783	-	7227655	7227977	52.73	100	47.27	52.73	92.55	39.82	71.02	71.91	64.56	100	35.44	96.5453	97.3	-25.5253	0	52.73,77.26,61.84,81.05,77.03,70.13,80,73.13,61.8,71.91,60.74,56.76,77.22,92.55,71.15	97.62,96.79,94.21,97.83,92.75,89.29,96,93.75,99.35,98.9,98.58,96.77,97.56,98.18,97.92,94.74,98.84,97.14,95.24,98.67,98.32,96.84,95.24,96.46,99.15,92.63,96.92,98.11,100,94.75,97.06,95.77,99,96.56,95.12,97.18,100,96.15,97.19,98.06,96.67,95.08,100,99.11,93.88,98.51,96.43,97.14,100,93.94,100,98.81,96.58,97.78,98.99,98.91,95.56,95.19,98.81,98.75,98.96,98.68,100,100,96.43,94.44,92,93.94,98.57,97.44,94.…	1.72509e-10	ENSG00000004975
PHTF2	HsaALTA1000625-1/2	chr7:77893608-77893664	chr7:77840300,77893608+77893592-77893664	Alt3	0	chr7	77893592	77893592	+	77840300	77893664	60.61	100	39.39	60.61	93.3	32.69	76.5879	77.235	79.31	100	20.69	98.7104	100	-22.1225	0	62.32,78.58,76.17,74.77,84.49,76.52,60.61,65.53,65.94,86.08,81.5,77.95,93.3,88.47	100,97.5,100,97.04,100,89.62,97.31,100,100,100,100,100,100,100,97.75,95.86,100,98.31,95.16,100,100,100,100,96.86,100,100,100,100,98.23,98.45,100,99.06,94.52,94.65,100,100,100,96.01,97.73,100,100,98.68,100,100,100,95.84,100,98.79,100,100,92.51,100,100,96.84,100,100,98.75,100,98.99,100,100,96.07,100,97.45,100,100,100,100,97.51,98.11,97.66,96.86,88.74,100,100,100,100,98.38,96.07,100,100,100,100,100,…	1.73976e-11	ENSG00000006576
RABGAP1	HsaALTA1001369-3/4	chr9:122998597-122998631	chr9:122997361,122998621+122998603+122998597+122998576-122998631	Alt3	24	chr9	122998576	122998600	+	122997361	122998631	52.24	100	47.76	63.91	91.99	28.08	80.4254	84.54	75.38	100	24.62	98.9571	100	-18.5317	0	78.81,75.96,84.54,65.68,72.41,91.99,77.37,63.91,84.54,86.69,89.35,87.5,86.78	94.07,100,100,100,100,100,100,97.3,100,100,100,97.65,97.38,100,100,100,100,98.71,100,97.38,100,100,98.05,100,100,94.59,96.94,100,96.72,100,96.6,100,98.9,100,97.14,100,98.5,100,97.38,100,100,96.94,100,100,96.26,93.73,100,100,100,100,100,98.3,100,100,100,93.66,100,100,100,100,100,94.9,100,100,94.25,100,100,100,95.17,100,100,100,100,96.6,100,100,93.66,100,100,100,97.65,100,100,100,100,100,97.96,100,…	1.91381e-12	ENSG00000011454
MVP	HsaALTA1063846-1/2	chr16:29830515-29830636	chr16:29820510,29830515+29830474-29830636	Alt3	0	chr16	29830474	29830474	+	29820510	29830636	38.6	100	61.4	38.6	68.97	30.37	53.6227	53.2	49.25	100	50.75	73.7885	73.61	-20.1659	0	45.49,55.63,52.62,38.6,62.5,47.52,45.25,44.09,53.2,68.97,61.89,66.44,45.48,59.11,57.55	84.43,78.51,82.85,69.96,75.03,82.21,70.21,75.72,76.48,80.77,73.88,77.33,71.65,71.8,77.41,76.41,82.2,80.1,74.34,77.3,62.18,74.33,85.27,80.2,78.14,73.25,70.86,81.08,78.02,78.03,80.58,76.63,70.94,74.47,76.31,63.51,82.08,77.84,71.93,78.89,73.53,74.02,70.5,75.34,70.21,77.91,77.52,67.67,73.61,75.14,77.69,69.87,75.04,76.48,74.28,75.11,79.55,73.57,71.82,73.18,71.03,80.11,75.29,73.15,71.9,69.09,72.53,79.7…	5.33045e-10	ENSG00000013364
MRE11	HsaALTA1001808-1/2	chr11:94459408-94459581	chr11:94460936,94459408-94459581+94459598	Alt3	0	chr11	94459581	94459581	-	94459408	94460936	61.76	100	38.24	61.76	99.23	37.47	84.55	86.27	92.86	100	7.14	99.8181	100	-15.2681	0	62.64,99.23,90.45,71.79,94,98.11,70.7,83.15,91.94,85.71,86.27,85.71,61.76,94.74,92.05	100,100,100,100,100,100,100,100,100,100,100,99.56,100,100,100,100,100,100,100,100,100,100,99.02,100,100,100,100,100,100,100,99.07,100,100,100,97.89,100,100,100,99.08,100,100,100,100,100,100,100,100,100,100,100,97.92,100,100,100,100,100,100,100,100,98.91,100,100,100,100,100,100,100,100,100,97.87,100,100,100,100,100,100,100,100,100,100,100,100,100,100,100,100,100,100,100,100,100,98.64,100,100,98.9,…	2.28445e-22	ENSG00000020922
VEZT	HsaALTA0009400-1/3	chr12:95270051-95270187	chr12:95266632,95270051+95270039+95269824-95270187	Alt3	0	chr12	95269824	95269824	+	95266632	95270187	0	100	100	10.51	46.15	35.64	25.6179	26.31	11.01	80.62	69.61	46.9734	46.15	-21.3555	0	12.97,22.22,32.04,16.51,34.04,28.99,46.15,10.51,24.86,32,20.45,13.79,36.36,27.76	67.69,71.23,46.15,44,44.44,42.35,36.36,40.49,55.7,39.51,53.25,44.87,54.7,20.44,39.13,50,36.36,26.85,50.51,48.78,51.16,51.72,75.29,56.92,31.86,65.57,39.51,38.42,42.77,44.14,38.83,36.36,51.56,48.84,32.56,67.11,42.7,51.34,47.76,53.33,58.12,40,62.22,53.22,32.49,50,63.28,66.67,57.85,63.16,47.39,62.97,53.33,49.09,54.94,47.06,50.51,49.67,43.55,56.92,80.62,46.43,63.16,34.95,50,43.01,59.77,51.72,51.16,61.…	1.43019e-07	ENSG00000028203
BRD9	HsaALTA0000986-2/3	chr5:869245-869394	chr5:870473,869245-869360+869394+869404	Alt3	34	chr5	869360	869394	-	869245	870473	0	100	100	0	12.09	12.09	3.18571	1.96	2.11	89.47	87.36	51.8227	53.33	-48.637	0	0,0.85,5.09,0,12.09,1.79,0,10.34,2.13,4.08,2.78,0,5.45,0	42.86,57.14,71.43,72,40,37.5,45.83,63.89,64.71,68.75,57.89,63.16,46.67,52.17,41.18,78.12,47.83,50,56.25,58.33,57.89,61.11,62.5,66.67,71.43,18.75,47.37,89.47,61.11,35.29,50,52.17,72.73,68.18,60,11.76,58.82,52.63,29.63,75,87.5,39.47,54.17,57.89,33.33,75,58.33,47.37,60,50,57.89,63.16,42.11,63.16,56.25,41.67,53.33,35,45.83,66.67,11.76,73.08,36.84,68.42,2.11,44.44,27.03,34.78,37.5,75,47.83,36,4.76,65,…	5.86958e-09	ENSG00000028310
TPR	HsaALTA1002917-4/5	chr1:186355635-186355768	chr1:186356286,186355635-186355687+186355709+186355719+186355768+186355785	Alt3	81	chr1	186355687	186355768	-	186355635	186356286	46.34	100	53.66	46.34	100	53.66	78.8173	79.61	81.58	100	18.42	98.8558	100	-20.0385	0	81.36,72.16,83.64,64.77,86.29,100,46.34,67.86,79.61,91.3,75.76,79.25,72.22,91.11,90.59	100,100,95.65,100,100,100,93.1,100,100,100,100,99.24,97.78,100,100,99.05,98.7,96,98.91,100,97.92,100,100,97.96,99.59,98.57,100,96.1,99.04,96.55,100,97.5,98.15,97.94,98.44,100,97.01,98.18,97.53,100,100,98.55,98.65,96.18,98.98,99.05,97.37,100,100,100,100,100,100,95.24,97.96,98.48,100,99.09,100,97.14,99.01,98.75,100,95.83,100,100,100,100,100,98.36,100,100,100,97.06,100,97.96,100,93.19,98.04,100,100,…	4.8479e-10	ENSG00000047410
LETMD1	HsaALTA1003189-2/2	chr12:51053778-51053860	chr12:51052207,51053812+51053778-51053860	Alt3	34	chr12	51053778	51053812	+	51052207	51053860	31.25	100	68.75	47.83	89.36	41.53	71.4214	72.46	58.82	100	41.18	87.1852	87.8	-15.7637	0	75.47,87.76,55.56,79.55,59.38,64.52,78.05,83.82,47.83,72,64.71,68.97,89.36,72.92	88.24,82.61,93.1,70,92,88.24,90,88,81.63,86,85.42,88.16,87.23,85.45,80.28,86.76,84.44,81.08,93.88,82.46,88.06,82.47,90.57,83.08,93.07,85.71,92.54,87.18,93.75,83.33,93.48,86.21,79.69,87.61,84.62,86.36,89.13,83.02,81.25,75.47,90.62,92,85,74.6,86.11,84.31,89.61,84.62,89.29,76.92,94.12,81.36,83.58,86.75,79.66,91.03,78.57,74.58,86.36,81.48,66.67,73.91,84.21,90,75,95.83,88.24,80,82,80.65,84.38,93.33,86…	2.07798e-06	ENSG00000050426
NOP58	HsaALTA1003486-1/2	chr2:202297379-202297513	chr2:202295837,202297379+202297358-202297513	Alt3	0	chr2	202297358	202297358	+	202295837	202297513	63.52	100	36.48	63.52	90.88	27.36	81.914	84.63	90.97	100	9.03	99.7504	100	-17.8364	0.09	79.68,77.18,84.63,74.09,86.59,90.72,63.52,69.86,89.82,87.41,88.81,80.03,79.61,90.88,85.88	100,100,100,100,100,100,100,100,99.49,100,100,100,100,100,100,100,100,100,100,100,99.79,100,100,100,100,99.77,100,99.64,99.74,100,99.59,100,99.62,100,99.67,100,100,100,100,99.67,99.74,99.5,100,99.83,99.79,99.7,100,100,99.25,99.65,100,99.71,99.39,100,100,100,100,100,100,100,99.77,99.74,100,100,100,100,100,100,100,99.37,100,99.42,98.72,100,100,100,100,99.27,100,100,100,100,100,100,100,100,100,100,9…	3.09799e-12	ENSG00000055044
SOAT1	HsaALTA1003634-1/2	chr1:179350296-179350431	chr1:179348942,179350296+179350277-179350431	Alt3	0	chr1	179350277	179350277	+	179348942	179350431	56.11	100	43.89	56.11	89.91	33.8	76.3262	76.09	78.21	100	21.79	99.4979	100	-23.1718	0	73.57,88.49,70.8,79.36,77.06,89.91,56.11,75.46,76.09,71.22,74.47,80.92,78.78	100,100,100,100,100,97.45,100,100,100,100,100,97.85,96.5,100,100,100,100,97.22,100,100,100,100,100,100,100,100,100,100,100,100,100,95.8,100,100,100,100,100,100,100,100,100,100,100,100,100,100,100,100,100,100,100,100,98.43,100,100,100,100,100,100,100,100,100,100,100,100,100,100,100,100,100,100,100,100,100,100,100,100,100,97.3,100,100,94.32,100,100,100,100,100,100,100,100,100,100,100,100,100,100,10…	1.36126e-18	ENSG00000057252
TARBP1	HsaALTA1003788-2/2	chr1:234448480-234448579	chr1:234450428,234448480-234448576+234448579	Alt3	3	chr1	234448576	234448579	-	234448480	234450428	15.98	84.66	68.68	15.98	59.72	43.74	40.9254	39.54	21.62	83.24	61.62	56.2105	56.43	-15.2851	0	39.54,28.14,25.09,56.97,15.98,38.98,47.69,59.72,55.08,38.9,42.38,52.46,31.1	56.78,52.46,67.21,33.99,35.56,21.62,67.71,58.51,53.94,62.34,44.64,57.26,63.04,63.04,56.53,48.45,58.85,54.62,62.34,53.84,66.33,48.99,57.59,58.92,66.51,58.18,54.12,59.29,46.19,57.13,48.54,52.46,52.46,57.11,51.78,59.53,48.29,55.5,47.9,57.74,54.42,59.28,53.18,48.8,44.84,61.45,52.87,65.88,56.97,53.62,62.34,51.61,56.55,63.42,49.03,65.06,62.79,55.25,67.5,61.45,50.46,61.61,38,57.97,52.46,61.33,64.45,63.1…	8.73233e-05	ENSG00000059588
TNPO3	HsaALTA1004159-1/2	chr7:129005016-129005159	chr7:129014979,129005016-129005159+129005176	Alt3	0	chr7	129005159	129005159	-	129005016	129014979	0	100	100	46.28	94.17	47.89	69.824	71.97	69.51	100	30.49	96.0415	96.82	-26.2175	0	49.35,71.97,66.75,70.55,83.79,80.32,77.51,72.61,75.66,65.06,55.41,46.28,48.45,94.17,89.48	79.69,95.09,94.61,100,95.68,100,100,95.68,100,98.82,98.28,100,97.43,100,93.66,94.01,94.74,95.09,97.08,100,97.84,96,97.65,95.5,95.72,100,100,94.86,100,100,98.48,98.68,100,94.47,93.05,96.87,97.98,100,96.53,96.91,98.06,97.81,94.21,95.21,95.51,100,96.28,97.04,95.85,94.51,100,95.91,94.86,100,96.73,98.48,98.5,97.43,96.34,95.59,80.24,100,79.5,100,92.02,95.77,100,100,93.66,93.26,100,100,94.51,95.95,96.51…	5.20063e-10	ENSG00000064419
ZNF76	HsaALTA0009906-2/3	chr6:35290266-35290382	chr6:35287845,35290280+35290266+35290253-35290382	Alt3	14	chr6	35290253	35290267	+	35287845	35290382	39.62	100	60.38	39.62	100	60.38	75.0747	84.42	64.24	100	35.76	96.4461	96.745	-21.3714	0	49.55,95.95,87.23,51.79,91.33,84.42,50.52,39.62,87.62,85.71,79.55,100,49.96,77.42,95.45	100,96.55,100,95.92,100,100,93.1,100,99.33,97.73,96.36,92.9,95.45,95.96,97.55,99.26,96,97.54,97.71,94.64,98.1,98.33,95.29,98.79,100,94.41,94.29,97.87,99.15,95.05,94.95,96.97,96.17,96.85,97.56,95.19,92.8,98.06,97.16,97.56,95.89,96.26,95.65,93.52,97.47,94.5,93.02,94.95,98.15,96.38,94.34,95.9,95.42,95.8,96.75,95.73,98.15,96.04,97.39,96.09,97.31,98.31,97.92,94.12,96.34,96.67,97.87,97.83,98.21,97.22,9…	4.35141e-07	ENSG00000065029
ZBTB11	HsaALTA1004560-2/2	chr3:101654704-101654821	chr3:101656104,101654704-101654775+101654821	Alt3	46	chr3	101654775	101654821	-	101654704	101656104	51.9	100	48.1	51.9	100	48.1	83.9993	88.66	87.97	100	12.03	99.6221	100	-15.6228	0	96.08,94.44,51.9,93.18,82.35,95,100,88.68,77.04,63.16,77.87,73.81,82.61,95.21,88.66	100,100,100,100,100,100,99.03,96.15,100,100,100,100,100,100,100,100,100,100,100,100,100,100,100,100,100,100,100,100,100,100,100,98.95,100,100,100,98.84,100,100,100,100,100,100,100,100,100,100,100,100,100,98.46,100,100,100,99.31,100,100,98.68,100,100,100,100,100,100,95,100,100,100,100,100,100,100,100,100,100,100,100,100,100,100,100,97.87,100,98.15,100,100,100,100,100,100,97.87,100,100,100,100,100,…	3.92359e-16	ENSG00000066422
TRNT1	HsaALTA1005633-1/2	chr3:3146430-3146563	chr3:3144710,3146430+3146416-3146563	Alt3	0	chr3	3146416	3146416	+	3144710	3146563	0	100	100	30	73.91	43.91	50.372	49.9	37.5	100	62.5	80.8196	82.35	-30.4476	0	70.73,30,53.13,64.52,37.93,36,46.67,73.91,53.33,37.5	70,78.95,87.5,57.69,88.89,87.5,54.55,80.77,95.65,87.5,75.86,88.89,88.89,76.47,81.82,70.83,93.33,85.71,79.31,90.48,95.65,61.11,85,81.82,91.67,94.29,68.75,76.19,78.95,84.44,82.5,64.86,95.83,75,90.48,57.89,78.26,72.73,84.21,90.48,86.36,73.68,82.35,85,80,81.82,75.56,82.35,87.1,67.86,52.63,94.12,87.5,90.48,100,68.97,76.47,80,80.65,86.67,88.24,73.68,83.33,80,85,97.14,82.5,75.86,84.21,88.46,78.85,71.05,…	3.72602e-06	ENSG00000072756
SDHA	HsaALTA0007550-1/2	chr5:256351-	chr5:254506,256351+256334-	Alt3	0	chr5	256334	256334	+	254506	256351	3.23	55.31	52.08	3.23	22.16	18.93	13.862	14.57	10.47	55.31	44.84	29.8461	28.93	-15.9841	0	13.15,21.21,8.16,3.23,16.69,17.73,14.57,7.21,8.54,22.16,19.28,8.75,18.07,20.14,9.04	23.45,32.76,24.51,35.78,19.11,42.37,13.39,26.35,34.67,28.51,42.9,38.95,35.4,27.31,26.88,29.09,27.1,22.33,27.25,23.01,40.33,27.55,42.86,17.28,23.67,27.29,22.92,24.67,55.31,26.99,17.22,32.71,24.52,25.76,22.73,35.46,36.08,29.32,17.57,27.14,39.17,28.63,22.58,27.03,30.06,34.19,23.34,11.46,23.78,24.95,30.73,32.17,14.13,16.09,27.49,33.81,28.36,21,35.36,31.28,28.54,42.37,28.48,33.11,33.76,25.83,33.57,46.…	1.02034e-08	ENSG00000073578
LMAN1	HsaALTA1005934-1/5	chr18:59333091-59333244	chr18:59338557,59333091-59333244+59333258+59333260+59333278+59333691	Alt3	0	chr18	59333244	59333244	-	59333091	59338557	46.43	100	53.57	46.43	100	53.57	82.4708	85.71	85.71	100	14.29	97.5076	98.31	-15.0368	0	71.88,93.02,96,60.65,95.83,100,70,46.43,94.92,85.71,82.14,82.14,93.4	100,100,100,100,100,94.44,100,90.74,94.55,95.24,97.1,97.22,100,100,100,89.66,95.83,100,100,96.23,100,100,96.05,96,97.14,100,97.67,100,100,100,96.88,94.81,93.75,100,100,100,100,97.06,100,100,95.45,98.39,98.11,100,100,97.96,100,96.02,100,100,98.31,95.74,98.31,92.16,93.55,97.5,98.08,95.65,100,97.83,93.33,100,100,94.12,96.67,92,100,100,100,100,94.12,100,88.89,100,100,100,100,96.15,100,100,91.43,100,1…	2.32134e-06	ENSG00000074695
ZNF37A	HsaALTA1063882-1/2	chr10:38095538-38095559	chr10:38095224,38095538+38095358-38095559	Alt3	0	chr10	38095358	38095358	+	38095224	38095559	0	100	100	34	78.57	44.57	58.593	58.95	42.11	100	57.89	75.7625	76	-17.1695	0	67.74,61.22,78.57,46.48,58.33,58.33,59.57,34,52.94,68.75	78.26,75,81.63,67.86,59.26,87.23,66.67,78.57,69.05,87.5,78.57,78.95,80,81.25,88.37,84,58.33,80,62.16,80,71.43,87.5,73.47,74.19,78.26,82.14,84.21,78.26,75,72.41,65,79.55,66.67,79.66,81.48,83.33,70.59,72.73,78.43,76.19,70.59,72.34,71.43,79.31,82.76,67.57,88.24,78.26,68.75,60.87,76.47,72.73,66.67,81.82,73.68,74.47,71.88,72.73,96,76,75,88.46,81.25,54.05,88.89,62,90.48,79.55,73.68,58.62,84.21,75,78.38…	9.0585e-05	ENSG00000075407
DLG1	HsaALTA1006209-2/3	chr3:197065276-197065448	chr3:197065708,197065276-197065438+197065448+197065464	Alt3	10	chr3	197065438	197065448	-	197065276	197065708	33.3	100	66.7	33.3	77.42	44.12	46.4373	40.91	38.36	100	61.64	95.0814	95.975	-48.6441	0	41.41,69.49,33.3,43.95,67.39,37.5,38.24,39.41,38.96,77.42,40.91,40.85,41.18,40,46.55	82.76,94.74,100,100,100,89.66,96.77,86.96,88.24,94.44,97.06,96.67,90.16,100,98.7,98.72,98.53,96.61,84.31,86.36,96.91,96.47,91.84,81.82,95.73,100,97.96,98.53,98.31,100,100,91.89,94.39,91.82,96.61,97.44,100,95.31,96.49,93.33,95.59,94.29,100,93.17,94.2,94.83,96.49,95.7,95.12,94.81,96.15,95.45,98.44,95.56,94.67,99.09,95.24,100,97.59,96.61,96.88,100,96,100,100,95,100,100,96.88,95.45,96.43,96.97,95.24,…	1.16037e-10	ENSG00000075711
ANKRD13A	HsaALTA1006319-1/2	chr12:110012005-110012137	chr12:109999784,110012005+110011991-110012137	Alt3	0	chr12	110011991	110011991	+	109999784	110012137	70.07	100	29.93	70.07	95.42	25.35	81.7315	79.7	89.68	100	10.32	98.837	99.23	-17.1055	0	84.03,85.84,78.33,76.48,79.7,70.39,75.96,72.22,70.07,86.14,93.45,95.42,94.48	98.01,97.57,92.94,100,100,100,100,95.42,96.95,92.75,97.73,98.19,100,98.28,98.98,99.56,99.02,98.1,97.35,100,97.68,98.54,100,97.69,98.65,99,99.14,98,99.44,98.4,98.7,98.35,98.7,98.61,100,99.45,100,99.41,99.26,99.58,97.7,100,99.13,99.67,98.48,99.48,98.68,99.23,98.31,99.03,100,100,98.58,97.67,98.69,99.03,100,97.85,99.65,99.14,99.07,100,98.04,98.01,96.73,100,100,100,96.76,97.9,100,97.31,94.81,98.55,100…	1.30468e-09	ENSG00000076513
SP140	HsaALTA1006851-1/2	chr2:230253334-230253405	chr2:230251061,230253334+230253316-230253405	Alt3	0	chr2	230253316	230253316	+	230251061	230253405	6.07	93.13	87.06	7.02	27.93	20.91	13.5027	12.69	12.16	93.13	80.97	38.1884	36.76	-24.6857	0	15.74,7.02,7.36,8.83,11.34,8.19,17.05,15.6,12.69,27.93,7.62,12.16,20.31,17.28,13.42	49.21,40.54,31.66,35.27,30.47,38.14,37.03,45.16,45.21,36.76,38.87,33.72,20.47,29.81,41.05,30.22,32.63,33.16,40.26,36.62,39.71,36.34,40.14,20.96,48.59,36.3,39.56,26.99,38.38,27.27,29.49,12.16,31.41,31.2,42.88,39.03,27.11,38.95,29.82,32.33,34.83,32.26,33.22,32.41,35.27,24.41,51.91,32.05,31.81,42.42,32.63,27.65,29.22,28.42,31.49,50.49,45.11,25.16,35.38,25.86,33.52,32.63,43.66,32.63,35.93,21.68,25.7,…	4.17363e-10	ENSG00000079263
ZNF671	HsaALTA1007498-2/2	chr19:57722322-57722438	chr19:57723214,57722322-57722422+57722438	Alt3	16	chr19	57722422	57722438	-	57722322	57723214	46.81	100	53.19	46.81	97.5	50.69	79.2079	79.605	86.44	100	13.56	98.6176	100	-19.4097	0	69.57,83.05,78.26,76.09,89.58,46.81,95.24,70.21,80.95,93.75,78.26,62.5,87.14,97.5	100,100,100,100,100,100,93.44,100,92,96.15,96.2,100,97.96,100,94.59,97.44,96.77,98.11,100,97.67,100,100,95.89,96.61,100,98.15,98.15,96.88,100,100,100,100,90.48,100,100,98.59,97.22,98,100,100,100,95,100,98.15,98.08,100,91.89,95.24,100,100,98.28,100,96.15,100,96.43,100,100,100,100,98.21,100,100,100,100,100,100,100,96.15,97.22,100,100,95.24,96.55,95.83,100,100,100,100,100,97.62,100,100,100,100,100,1…	3.03335e-11	ENSG00000083814
DDHD2	HsaALTA1007802-2/2	chr8:38238089-38238206	chr8:38237627,38238107+38238089-38238206	Alt3	18	chr8	38238089	38238107	+	38237627	38238206	62.13	100	37.87	62.13	92.31	30.18	76.694	76.67	81.82	100	18.18	97.4515	97.86	-20.7575	0	62.13,78.91,77.78,75.63,71.88,81.63,66.67,72.16,85.51,72,76.67,90.93,92.31,77.78,68.42	100,100,100,100,97.06,95.08,94.44,100,98.18,98.88,98.61,98.28,97.22,97.7,97.79,98.95,97.89,98.86,97.47,98.18,98.77,97.96,95.65,98.2,98.69,97.54,99.19,98.37,98.44,100,97.92,97.32,98.82,97.8,95.61,96.34,98.88,96.9,97.56,98.98,100,98.88,99.21,96.95,99.29,98.26,97.6,96.97,97.14,96.75,95.7,97.53,96.72,93.75,96.59,98.42,98.84,99.07,97.56,97.06,96.79,100,97.06,100,98.54,98.18,100,97.92,99.1,98.63,97.56,…	1.09338e-10	ENSG00000085788
DYNLL1	HsaALTA0002706-1/2	chr12:120496416-120496547	chr12:120496216,120496416+120496402-120496547	Alt3	0	chr12	120496402	120496402	+	120496216	120496547	38.01	100	61.99	38.01	65.36	27.35	51.9586	52.16	40.7	100	59.3	93.4464	93.76	-41.4879	0	45.77,64.2,47.47,38.01,65.36,53.59,45.16,52.62,45.82,51.7,50.72,54.05,58.5,54.45	92.91,91.01,92.51,93.79,91.53,94.88,94.11,93.65,92.85,97.44,92.36,94.36,90.26,91.91,96.2,94.36,93.68,94.71,94.5,93.39,90.46,93.41,96.4,95.14,94.99,93.27,95.62,95.34,96.26,92.75,94.58,96.45,93.73,92.23,90.52,95.17,93.46,93.45,94.92,94.98,96.86,93.98,92.07,93.69,94.2,92.3,96.66,91.08,90.48,93,96.26,95.96,89.84,93.18,92.99,92.12,93.01,95.33,90.06,94.17,92.12,92.98,96.48,95.78,97.49,93.62,96.65,94.04…	5.47529e-10	ENSG00000088986
OAS1	HsaALTA1008486-2/3	chr12:112911051-112911235	chr12:112908824,112911098+112911051+112911036-112911235	Alt3	47	chr12	112911036	112911083	+	112908824	112911235	0	97.62	97.62	41.03	77.78	36.75	53.998	50.21	18.75	97.62	78.87	69.1742	72	-15.1762	0	56.93,47.89,49.54,67.59,56.82,50.21,43.9,52.17,77.78,70.83,41.03,48.48,54.84,48.21,43.75	81.2,76.92,96.3,73.04,77.36,84.69,74.07,80.17,80.61,73.33,70,77.17,72.34,76,66.67,76.85,81.6,62.42,76.54,70.71,85.41,75.71,55.32,67.19,66.2,92.65,72.38,71.83,80.33,62.42,66.67,78.12,80.28,70.18,72.22,84.34,63.58,73.73,76.07,82.5,83.82,77.89,82.73,73.74,69.37,72.09,90.32,90.48,80.26,81.93,92.27,89.22,68.6,73.08,71.93,84.67,77.78,78.79,76.29,87.1,63.64,77.19,86.84,67.24,61.9,78.69,84.78,66.67,75.41…	9.1064e-05	ENSG00000089127
CIRBP	HsaALTA1009775-3/3	chr19:1273494-1273715	chr19:1272051,1273601+1273504+1273494-1273715	Alt3	107	chr19	1273494	1273601	+	1272051	1273715	0	100	100	20.22	87.18	66.96	60.34	59.7	25	100	75	88.204	90	-27.864	0	52.48,65.62,62.26,87.18,65.71,50,20.22,85.37,54.17,71.43,52.5,57.14	96.55,88.89,90,93.1,94.12,89.19,88.24,73.91,96.43,84.62,92,92,85.29,93.33,95.45,96.92,92,95,96,85,94.44,85.71,95,82.14,94.74,93.33,75,87.79,88.64,94.74,95.65,88.24,95.83,82.93,75,93.94,81.25,94.12,100,92.59,88.24,96.77,87.1,84.21,87.5,90,100,100,88.24,95.65,96.43,98.21,89.47,100,85.71,100,87.88,100,94.29,78.57,91.84,80.65,79.41,96.3,88.17,100,88.89,95.74,92,90.48,58.82,100,76.67,72.73,51.92,81.82…	1.81472e-06	ENSG00000099622
POLRMT	HsaALTA1009824-1/2	chr19:618145-618281	chr19:618488,618145-618281+618316	Alt3	0	chr19	618281	618281	-	618145	618488	0	100	100	30	80.95	50.95	60.7691	61.29	26.32	100	73.68	78.9034	80	-18.1343	0	61.29,80.95,59.38,60,30,69.44,69.57,66.67,46.43,58.06,66.67	90.32,88.24,96.55,54.55,84.21,74.19,94.44,76.74,63.16,93.33,65.38,82.35,97.37,80.77,76.67,87.5,90.32,68.42,86.67,79.17,78.46,64.71,76.74,77.78,76.19,74.36,75.51,80.43,85.71,26.32,82.61,80.7,76.92,85.37,72,71.88,84.21,66.2,84.31,65.65,89.47,86.36,78.95,64.71,75,61.54,86.36,80,81.25,46.67,75.86,80,73.08,87.5,80,88.24,66.67,86.67,77.78,81.08,65.62,70.37,69.23,68,89.47,71.43,100,89.47,85,79.17,88,96.…	4.58302e-05	ENSG00000099821
CDKL1	HsaALTA1010510-1/3	chr14:50341172-50341232	chr14:50342132,50341172-50341232+50341286+50341611	Alt3	0	chr14	50341232	50341232	-	50341172	50342132	45.31	100	54.69	66.67	100	33.33	82.0136	81.64	86.96	100	13.04	98.8144	100	-16.8009	0	83.28,72.66,80,88.12,78.9,86.67,71.36,88.89,77.24,66.67,87.8,92.31,74.29,100	92.31,95.65,100,97.67,94.75,97.3,100,100,99.19,100,98.67,100,98.88,100,100,100,100,100,100,100,100,99.46,100,100,93.33,100,100,100,100,98.18,96.97,96.34,100,100,97.92,97.14,100,100,100,100,97.73,100,100,100,99.12,100,100,100,100,96.3,98.57,100,98.46,98.65,100,100,97.06,100,100,100,100,100,100,98.65,100,100,100,96.88,94.12,100,100,97.06,100,100,100,97.67,97.14,100,100,100,100,100,96.97,100,98.41,1…	2.16935e-10	ENSG00000100490
SNW1	HsaALTA1010619-1/2	chr14:77736971-77737075	chr14:77738778,77736971-77737075+77737095	Alt3	0	chr14	77737075	77737075	-	77736971	77738778	50.02	100	49.98	50.02	84.84	34.82	70.3667	72.84	74.84	100	25.16	98.7855	99.44	-28.4188	0	50.02,84.84,57.89,82.35,76.92,81.82,65.1,76.92,72.84,71.43,53.76,60.73,72.92,78.85,69.11	100,98.59,100,95.96,97.74,100,98.55,98.96,97.56,98.61,100,100,100,99.48,100,100,100,100,100,100,100,95.59,97.22,97.94,100,96.94,97.44,100,100,98.59,99.1,98.68,100,93.22,99.4,97.83,98.77,100,97.01,99.17,99.17,100,100,100,100,99.24,99.29,100,100,100,98.77,100,100,100,100,100,100,100,99.32,100,100,100,99.06,97.83,100,97.94,99.01,100,100,100,100,98.59,98.59,98.77,100,100,97.83,100,100,100,97.4,100,10…	4.02093e-11	ENSG00000100603
PSME2	HsaALTA1010830-1/3	chr14:24145858-24145896	chr14:24146208,24145858-24145896+24145911+24145921	Alt3	0	chr14	24145896	24145896	-	24145858	24146208	64.78	100	35.22	64.78	88.51	23.73	77.45	77.5	81.28	100	18.72	97.2596	100	-19.8096	0	72.62,70.7,88.51,86.85,77.81,77.19,80.72,85.11,70.21,64.78	94.12,95.6,96.15,100,82.05,100,100,100,100,94.49,96.97,97.25,94.49,100,96.74,100,100,100,100,100,100,100,95.48,95.81,94.96,100,100,100,100,91.03,100,100,81.28,91.43,97.42,96.34,100,100,100,100,100,94.49,96.14,100,100,100,92.09,85.91,100,100,100	3.12125e-07	ENSG00000100911
NDRG3	HsaALTA1010985-1/2	chr20:-36653701	chr20:36656360,-36653701+36653723	Alt3	0	chr20	36653701	36653701	-	NA	36656360	33.33	100	66.67	50	88.89	38.89	76.85	81.045	92	100	8	99.5413	100	-22.6913	3.11	80.63,87.23,69.57,65.79,81.46,77.42,88.89,81.8,50,85.71	100,95,100,100,100,100,100,98.08,100,100,97.78,96.67,100,100,100,100,100,100,100,100,100,95.65,100,100,100,100,100,100,100,100,93.18,100,100,100,100,100,100,100,100,100,97.56,100,97.37,100,100,100,97.91,100,100,100,100,100,100,100,100,100,100,100,100,100,100,100,100,100,95,96,100,100,100,100,100,96.42,100,97.14,100,100,100,100,100,100,100,100,100,100,100,100,100,100,100,100,100,100,100,100,97.83,…	1.12208e-15	ENSG00000101079
NDUFAF5	HsaALTA1011117-2/3	chr20:13787178-13787352	chr20:13785290,13787312+13787178+13787175-13787352	Alt3	134	chr20	13787175	13787309	+	13785290	13787352	0	100	100	6.6	85.73	79.13	51.77	56.58	11.29	100	88.71	69.4667	72.335	-17.6967	0	45.2,67.96,24.6,34.65,12.39,6.6,80.92,85.73,75.19,84.46	42.61,68.92,67.96,71.22,74.47,71.22,57.69,40.43,38.89,67.88,76.68,61.4,62.5,64.52,69.13,62.5,34.65,54.4,78.78,77.51,16.17,11.29,22.44,51.47,67.96,57,41.42,51.47,80.92,71.22,42.61,85.73,36.65,95.02,57,34.65,38.89,78.29,66.54,34.65,45.9,53.32,41.42,61.4,61.4,67.96,46.92,83.19,57.69,23.26,27.24,32.53,74.81,67.96,68.92,79.73,80.92,73.09,71.58,58.58,87.74,100,82.68,66.94,74.6,84.04,85.37,88.08,90.97,8…	0.10925	ENSG00000101247
TTI1	HsaALTA1011249-1/2	chr20:38002628-38002776	chr20:38006197,38002628-38002776+38002793	Alt3	0	chr20	38002776	38002776	-	38002628	38006197	4.76	100	95.24	4.76	66.67	61.91	29.21	26.09	35.48	100	64.52	91.5148	93.54	-62.3048	0	21.05,16.67,26.09,28.12,66.67,56.25,26.09,31.03,23.53,4.76,21.05	88.24,100,95.24,90.91,100,100,92.5,100,88.89,89.47,84.21,100,100,82.76,97.3,100,88.24,93.33,80.77,90.48,84.21,95,81.48,100,92.59,94.74,100,95.83,86.11,83.33,88.46,93.94,100,100,100,100,94.74,91.67,91.18,95.83,90.48,95.45,92.59,95.83,88.57,93.1,89.8,97.73,93.75,93.75,96.43,89.66,82.76,70.83,94.74,100,77.78,90.91,100,86.67,91.67,78.95,95.65,93.75,93.75,100,93.75,100,94.44,93.33,81.82,90.62,95,86.36…	3.04365e-08	ENSG00000101407
DHX35	HsaALTA1011284-2/4	chr20:39010280-39010404	chr20:39006356,39010282+39010280+39010260+39010171-39010404	Alt3	2	chr20	39010171	39010173	+	39006356	39010404	25	100	75	54.76	97.5	42.74	76.059	78.24	67.65	100	32.35	93.7549	95.12	-17.6959	0	72.22,83.37,75,81.82,64.71,54.76,85.02,64.71,97.5,81.48	80,90.63,81.48,93.33,81.25,95.83,96.67,92,91.67,92.51,95.65,100,88.24,76.92,100,91.3,80,95.24,92.86,86.21,94.44,94.74,100,96.77,93.33,80.95,94.74,89.47,84,91.3,93.33,96.15,80.95,88.24,100,96,76.67,90,90.63,96.67,100,92,85.71,86.96,95,100,100,87.5,100,100,96.15,90.91,100,76.92,95,86.36,93.75,90.63,94.12,100,88.89,90.48,95.45,94.12,100,93.1,95.24,100,100,85.71,86.96,100,89.49,100,95,90.91,100,89.47…	1.9798e-05	ENSG00000101452
RUBCNL	HsaALTA0001066-2/2	chr13:46372077-46372210	chr13:46377890,46372077-46372078+46372210	Alt3	132	chr13	46372078	46372210	-	46372077	46377890	8.56	100	91.44	36.26	72.4	36.14	53.6086	49.715	20.31	100	79.69	68.861	69.52	-15.2524	0	66.46,72.4,71.28,65.08,43.57,43.96,56.05,41.63,50.12,49.31,45.12,36.26,65.59,43.69	69.52,49.63,68.78,70.94,66.99,96.24,69.7,80.92,66.22,71.5,77.08,74.68,72.15,90.61,73.2,77.56,85.35,70.59,71.69,72.27,66.81,65.9,81.56,67.14,62.87,66.54,62.2,66.44,85.75,63.86,65.64,60.49,64.16,80.09,81.2,71.78,79.58,69.22,77.04,66.82,67.81,65.63,72.86,58.11,65.44,53.82,60.97,74.71,74.37,61.27,71.3,65.46,67.67,73.06,73.97,65.8,70.06,63.42,64.21,56.31,83.9,66.59,73.77,66.07,70.47,54.89,83.82,79.84,…	6.21475e-05	ENSG00000102445
PHKB	HsaALTA0006254-1/2	chr16:47463899-47463969	chr16:47461426,47463899+47463882-47463969	Alt3	0	chr16	47463882	47463882	+	47461426	47463969	27.51	100	72.49	27.98	79.39	51.41	49.0036	51.745	47.03	95.12	48.09	71.8557	72.185	-22.8521	0	46.66,27.98,52.57,44.87,60.13,57.94,30.22,29.46,65.26,32.87,50.92,52.71,55.07,79.39	95.12,82.56,70.66,79.04,66.64,82.83,78.74,78.02,71.98,67.42,72.68,74.83,70.31,58.13,82.43,76.07,73.3,70.54,71.44,75.65,81.89,66.72,74.51,59.67,58.49,80.29,67.67,63.94,67.75,73.3,84.54,72.69,68.94,68.49,73.39,61.45,80.73,87.91,75.93,69.9,61.07,76.14,66.11,77.63,82.3,81.6,64.05,78.04,75.11,69.35,66.6,87.2,78.6,69.67,78,66.79,65.88,67.69,70.89,78.72,86.92,61.89,56.46,65.34,79.97,86.14,61.49,65.3,76.…	4.34476e-07	ENSG00000102893
ACD	HsaALTA1011932-1/2	chr16:67658743-67658816	chr16:67658928,67658743-67658816+67658832	Alt3	0	chr16	67658816	67658816	-	67658743	67658928	20	100	80	20	66.67	46.67	49.9246	52.94	51.28	100	48.72	92.3122	92.86	-42.3876	0	51.11,33.33,64,45.71,55.1,54.76,45,58.06,56.63,66.67,20,45.71,52.94	95.83,100,94.12,91.3,94.12,100,100,100,86.76,93.75,92.77,85.11,97.37,92.13,88.24,100,89.8,91.43,97.14,83.87,94.81,90,92.31,80,66.15,91.36,98,89.58,84.62,87.5,87.5,87.69,92.86,96.61,96.23,89.39,90.11,94.81,90.27,92.31,94.64,90.32,90.32,92.52,89.36,93.75,87.94,86.11,100,90,92.21,94.07,90.67,93.06,91.14,96.3,88,91.04,84.21,92.59,95.52,92.31,100,90.91,96.43,100,80.95,93.1,94.29,94.44,91.3,90.91,92.86…	1.76429e-09	ENSG00000102977
MTMR9	HsaALTA1012747-1/2	chr8:11319687-11319838	chr8:11316893,11319687+11319670-11319838	Alt3	0	chr8	11319670	11319670	+	11316893	11319838	31.29	100	68.71	49.34	100	50.66	74.5783	75.035	66.37	100	33.63	98.7538	100	-24.1755	0	85.34,81.65,49.34,90.84,62.3,71.26,81.87,67.52,68,78.81,100,58.01	100,100,100,100,100,100,100,96.96,100,100,100,93.9,100,100,100,100,100,100,100,100,95.71,100,100,100,100,100,100,100,96.37,100,100,100,100,100,97.31,100,100,96.63,95.9,100,95.9,100,95.03,100,100,100,100,100,97.23,95.28,100,93.7,100,100,100,100,100,95.03,100,100,100,100,100,100,100,100,100,100,100,100,100,100,100,100,94.44,100,100,100,100,100,96.5,100,96.07,100,93.7,95.51,96.63,96.37,95.03,100,100…	1.53944e-11	ENSG00000104643
ZNF862	HsaALTA0009930-4/4	chr7:149852819-149853068	chr7:149850338,149852875+149852861+149852853+149852819-149853068	Alt3	56	chr7	149852819	149852875	+	149850338	149853068	0	100	100	0	9.38	9.38	1.33583	0	0	81.25	81.25	49.4562	50.925	-48.1204	0	0,1.89,0,0,9.38,0,0,0,0,4.76,0,0	75,50,61.54,39.29,42.11,81.25,27.78,66.67,66.67,71.43,57.14,36.84,38.89,23.53,36.84,20,56.25,60,57.89,26.32,42.31,40,80,44.83,62.5,27.78,66.67,44.44,35.29,76.47,64.71,73.33,60,14.29,45.83,0,55.56,25,66.67,77.27,56.25,34.62,66.67,52.94,26.67,38.89,51.85,47.62	2.12266e-07	ENSG00000106479
NSMCE4A	HsaALTA0005841-1/2	chr10:121974004-121974081	chr10:121974874,121974004-121974081+121974100	Alt3	0	chr10	121974081	121974081	-	121974004	121974874	13.33	100	86.67	13.33	57.78	44.45	33.6629	36.25	45.78	100	54.22	98.4233	99.265	-64.7604	0	17.31,40.37,36.14,19.05,57.78,27.91,13.33,18.46,33.85,37.93,36.36,46.15,41.03,45.61	100,100,100,100,100,100,100,100,98.68,100,98.65,97.35,97.52,98.88,100,98.89,97.1,98.75,99.32,100,99.18,100,98.96,98.9,98.72,100,97.25,100,98.97,99.31,99.24,100,100,98.67,96,98.89,100,99.29,100,98.54,98.11,100,99.24,97.84,98.2,100,99.38,99.11,100,100,100,99.49,100,99.59,100,97.42,98.11,100,99.47,99.18,98.46,97.35,100,100,96.49,100,100,96.88,100,100,97.37,100,100,98.11,98.28,100,100,90.91,100,100,9…	7.11948e-11	ENSG00000107672
TRIM37	HsaALTA1014804-1/2	chr17:59070823-59070947	chr17:59075647,59070823-59070947+59070968	Alt3	0	chr17	59070947	59070947	-	59070823	59075647	54.15	100	45.85	57.18	95.51	38.33	77.1631	80.8	73.99	100	26.01	99.2426	100	-22.0795	0	79.75,57.18,81.65,58.86,82.74,80.8,73.92,83.35,72.11,92.01,95.51,83.05,62.19	100,100,92.6,100,100,100,100,100,100,100,100,73.99,100,100,100,100,100,100,100,100,100,100,100,100,100,100,100,100,100,100,100,100,100,100,100,100,100,100,100,100,100,100,100,100,100,100,97.12,100,100,100,100,100,100,100,100,100,100,100,100,100,100,100,100,93.45,100,100,100,100,100,100,100,100,100,100,100,100,100,100,100,100,100,100,96.14,100,100,100,100,100,100,100,100,100,100,100,100,100,100,10…	4.9032e-19	ENSG00000108395
TRIM37	HsaALTA1014809-1/3	chr17:59001598-59001714	chr17:59012328,59001598-59001714+59001741+59001755	Alt3	0	chr17	59001714	59001714	-	59001598	59012328	0	100	100	36.51	92.96	56.45	68.597	71.24	48.44	100	51.56	84.9153	85.96	-16.3183	0	68.44,72.82,74.16,54.87,92.96,82.12,36.51,57.94,76.49,69.66	94.51,96.19,100,79.54,75,82.12,87.32,93.94,95.62,100,78.2,78.37,69.66,77.5,69.66,86.33,91.6,69.66,77.5,83.78,95.62,96.5,82.12,87.32,88.93,86.33,91.18,94.82,84.27,82.12,91.73,92.66,95.62,86.54,73.17,81.58,78.07,85.96,85.85,81.35,96.02,87.32,84.27,85.96,94.14,88.18,85.16,88.93,88.45,90.87,91.64,82.12,79.99,83.26,75.95,88.55,88.18,87.32,89.8,83.11,100,90.87,90.18,75.09,100,95.62,88.65,81.15,100,100,…	0.000341171	ENSG00000108395
DRG2	HsaALTA0002657-1/3	chr17:18104623-18104681	chr17:18103889,18104623+18104560+18104544-18104681	Alt3	0	chr17	18104544	18104544	+	18103889	18104681	63.01	100	36.99	63.01	93.48	30.47	77.7547	76.67	68.43	100	31.57	96.7566	97.44	-19.0019	0	76.67,75,74.68,82.26,87.1,63.01,90.24,75.31,68.81,75,65.12,83.33,78.26,93.48,78.05	93.94,93.55,95.65,97.5,100,91.67,95.24,100,99.11,97.44,97.83,97.98,97.44,98.21,95.45,98.65,98.25,98.46,94.31,96.88,98.39,98.82,98.57,98.61,100,95.65,96.97,94.64,96.77,94.37,98.33,97.67,97.96,97.73,91.38,98.28,92.65,97.22,95.06,93.59,98.72,97.33,98.46,97.6,98.37,97.37,98.55,96.55,90,100,96.88,94.29,94.96,95.5,95.38,95.74,93.62,98.94,97.85,97.59,97.87,95.12,97.44,92.68,100,100,96.3,100,98.7,97.78,1…	2.44775e-10	ENSG00000108591
LUC7L3	HsaALTA1015097-1/4	chr17:50751297-50751358	chr17:50750852,50751297+50751275+50751207+50751051-50751358	Alt3	0	chr17	50751051	50751051	+	50750852	50751358	0	100	100	56	83.33	27.33	70.545	71.305	54.38	100	45.62	86.7035	89.29	-16.1585	0	82.87,65.62,83.33,80.95,59.55,58.33,73.17,56,76.19,69.44	94.52,87.88,100,66.99,66.8,92.86,85.31,83.33,85.71,94.13,97.73,69.23,64,70.16,90.79,73.08,96,91.49,85,58.82,90.92,95.45,86.45,92.86,93.96,96.55,84,93.1,81.26,88.57,100,89.47,89.29,89.66,90.93,96.55,100,96.88,89.69,96.55,73.91,89.29,93.75,93.35,96.3,92.31,90.01,100,82.35,95,79.44,90.48,85,86.38,68.47,91.18,83.33,93.35,82.35,70.75,91.23,95,95.66,78.81,85.31,81.82,93.33,91.11,90.48,91.19,81.82,95.65…	7.24036e-05	ENSG00000108848
SMURF2	HsaALTA1015106-2/3	chr17:64578492-64578576	chr17:64580789,64578492-64578571+64578576+64578594	Alt3	5	chr17	64578571	64578576	-	64578492	64580789	52.78	100	47.22	52.78	89.47	36.69	72.6527	73.44	79.12	100	20.88	98.5372	100	-25.8846	0	60.56,77.32,66.67,65.15,78.18,78.26,72.58,52.78,61.58,80,85.37,70.27,89.47,73.44,78.16	100,96,100,100,100,100,100,100,96.63,100,100,97.75,94.34,97.5,100,100,98.73,100,100,98.04,92.86,95.38,100,98.25,100,100,98.33,100,100,100,100,100,99.19,97.58,93.88,100,100,99.09,98.41,96.55,98.04,100,100,98.94,100,100,100,100,97.44,100,100,100,98.46,100,98.9,100,96.97,98.57,98.53,98.82,98.82,100,97.22,100,100,97.83,100,100,100,100,100,100,92.31,98.15,100,97.06,100,96.3,100,100,100,100,100,100,100…	5.07322e-12	ENSG00000108854
NFKB1	HsaALTA1015253-3/3	chr4:102584682-102584820	chr4:102582957,102584754+102584737+102584682-102584820	Alt3	72	chr4	102584682	102584754	+	102582957	102584820	50	100	50	65.23	96.69	31.46	79.5893	78.965	74.86	100	25.14	96.3179	97.47	-16.7286	0	78.38,65.23,80.67,68.75,96.69,79.55,67.96,73.41,96.67,89.98,83.63,72.25,73.98,87.1	97.3,97.14,91.18,100,100,93.33,94.74,100,100,93.62,97.83,96.72,100,91.67,97.96,98.39,96.08,100,100,97.5,98.33,98.28,93.33,100,97.6,100,95.52,94.44,100,100,97.14,100,97.62,97.47,98.08,91.43,92.31,100,100,100,94.92,91.18,95.56,100,98.28,94.55,98.44,100,100,97.18,100,100,100,100,97.83,97.98,100,97.92,100,98.33,97.14,97.5,95.83,94.74,100,100,81.82,100,100,90.91,100,95.24,97.22,100,100,94.12,96.88,90,…	4.74749e-08	ENSG00000109320
DHX15	HsaALTA1015365-4/4	chr4:24537051-24537352	chr4:24540108,24537051-24537144+24537165+24537173+24537352	Alt3	208	chr4	24537144	24537352	-	24537051	24540108	0	88.89	88.89	0	34.48	34.48	8.89615	5	0	71.88	71.88	24.824	23.53	-15.9279	0	19.05,34.48,2.41,2.7,0,2.81,9.86,10.86,2.63,7.67,0,18.18,5	35.14,40,13.33,13.17,42.36,17.65,8.7,45.05,32.5,25,39.33,44.74,30.3,61.54,30.36,6.46,39.06,21.21,34.62,12.7,32,20.51,25,34.69,35.29,20,15.15,11.39,26.25,4.89,28.57,33.33,18.66,29.63,26.79,13.33,27.7,23.53,31.03,21.69,40.8,5.71,5.42,20.08,18.42,41.03,1.04,11.27,17.6,29.67,29.03,25.71,21.52,16.67,4.17,25,24.24,34.78,23.53,6.72,26.32,30.59,23.53,14.63,16.26,41.46,8.7,12.21,38.1,20.24,21.33,25,12.82,…	6.22385e-05	ENSG00000109606
SEPSECS	HsaALTA1015371-1/2	chr4:25156856-25156974	chr4:25158953,25156856-25156974+25156997	Alt3	0	chr4	25156974	25156974	-	25156856	25158953	0	100	100	0	87.99	87.99	32.878	19.045	62.5	100	37.5	97.2648	100	-64.3868	0	19.91,47.83,18.18,5.88,34.65,0,14.05,13.33,87.99,86.96	100,100,96.66,100,100,93.74,95.45,95.24,100,100,92.59,96.67,100,100,95.24,100,100,90.89,97.22,82.29,100,100,100,93.1,96,100,94.44,100,100,100,89.99,95.45,100,95.12,92,100,94.44,100,95.65,100,100,100,100,100,100,94.74,100,100,97.14,100,100,100,92.3,89.47,100,100,100,100,96.3,95.23,100,100,100,96.97,92,96,100,100,100,89.19,100,100,96.15,100,100,95.24,88.46,100,94.44,93.33,96.15,100,97.73,82.35,95.8…	1.65365e-08	ENSG00000109618
ATG2A	HsaALTA1015551-3/3	chr11:64908991-64909150	chr11:64909271,64908991-64909125+64909145+64909150	Alt3	25	chr11	64909125	64909150	-	64908991	64909271	40.93	100	59.07	40.93	89.2	48.27	68.5175	67.025	68.76	100	31.24	92.5642	93.18	-24.0467	0	61.05,67.9,40.93,64.63,82.03,51.13,89.2,82.03,75.77,52.61,66.15,88.78	92.24,95,94.44,94.59,96.97,90.48,96.77,91.38,90.41,83.71,89.58,92.11,98,92.03,97.78,95.83,85.97,88.46,92,100,97.96,100,96.36,90.91,95.59,88.89,96.97,100,94.04,95.92,93.66,94.59,97.87,95.92,88.64,96.97,91.28,91.82,97.5,97.14,95.74,87.18,88.64,92.79,94.8,91.35,87.5,97.14,87.05,96.45,97.56,93.82,95,92.73,93.94,89.58,95.35,90.24,83.06,88,94.12,100,94.74,90.85,97.44,92.31,93.33,80.95,93.75,96,94.59,95…	1.1861e-07	ENSG00000110046
FOXRED1	HsaALTA1015576-2/3	chr11:126273336-126273454	chr11:126273079,126273339+126273336+126273316-126273454	Alt3	3	chr11	126273316	126273319	+	126273079	126273454	48.53	100	51.47	54.06	100	45.94	69.6557	70.405	58.81	100	41.19	91.1944	92.59	-21.5387	0	57.15,87.1,56.37,63.99,64.29,54.51,72.59,73.52,54.06,72.5,74.91,68.31,100,75.88	76.22,100,77.1,95.83,85.89,95.24,83.05,88.71,100,86.32,89.46,86.16,91.21,89.46,100,100,100,96.47,96.47,95.93,92.18,83.83,92.27,75.29,94.84,88.27,84.23,92.63,100,86.84,95,94.87,88.12,94.72,91.06,100,95.53,97.42,90.11,88.29,95.83,92.86,91.25,92.72,100,96.97,95.83,94.96,100,88.78,89.97,91.19,96.59,89.46,91.88,90.51,95.43,96.79,94.44,91.88,85.97,96.08,100,79.28,100,100,87.79,83.39,84.23,94.96,100,91.…	3.84101e-07	ENSG00000110074
PDHX	HsaALTA1015735-1/2	chr11:34947506-34947603	chr11:34931484,34947506+34947493-34947603	Alt3	0	chr11	34947493	34947493	+	34931484	34947603	54.36	100	45.64	54.36	95.42	41.06	77.8436	80.35	78.8	100	21.2	98.7622	100	-20.9186	0	74.48,80.56,80.35,78.1,90.48,73.28,95.42,80.8,62.31,86.14,54.36	100,100,94.91,100,100,100,100,96.23,97.23,97.38,95.72,98.5,100,100,100,100,96.95,98.34,100,100,100,100,100,100,100,100,100,100,97.68,97.6,100,100,100,100,100,100,100,96.95,97.92,100,100,100,100,100,88.39,100,92.35,100,100,100,98.87,97.88,100,100,98.48,100,97.6,100,100,100,96.95,100,100,100,100,100,96.01,100,100,100,100,100,100,100,100,100,97.59,100,100,100,100,100,100,97.11,100,100,100,100,97.05,…	1.05657e-10	ENSG00000110435
ACCS	HsaALTA1015743-1/2	chr11:44077323-44077376	chr11:44075592,44077323+44077279-44077376	Alt3	0	chr11	44077279	44077279	+	44075592	44077376	0	88.6	88.6	13.93	39.31	25.38	29.8909	30.86	12.72	79.53	66.81	45.3027	44.52	-15.4118	0	29.62,31.24,36.67,13.93,25.95,30.86,24.76,32.69,24.46,39.31,39.31	45.23,66.02,27.98,57.19,40.33,54.18,44.44,34.3,32.69,54.45,48.21,34.13,49.28,36.17,43.93,44.93,37.36,36.82,37.22,45.43,32.69,40.62,52.8,46.15,45.11,40,56.87,47.66,50.3,32.69,38.83,33.32,49.28,48.21,43.11,37.25,41.79,37.83,39.31,42.39,44.74,49.28,42.77,44.74,39.31,47.28,34.63,36.47,42.15,33.64,44.14,49.28,41.4,33.44,44.93,32.69,46.65,40.33,61.22,62.48,39.84,59.3,58.27,53.45,35.87,49.28,34.48,32.69…	1.06663e-05	ENSG00000110455
TMEM14C	HsaALTA0008747-2/6	chr6:10724570-10724633	chr6:10723241,10724576+10724570+10724556+10724497+10724490+10724422-10724631	Alt3	6	chr6	10724422	10724428	+	10723241	10724631	0	100	100	27.96	64.92	36.96	43.1382	42.44	52.81	100	47.19	85.8508	87.175	-42.7126	0	35.04,27.96,41.62,43.42,64.92,36.71,42.44,32.92,43.75,60.87,44.87	92.29,83.73,92.96,82.15,84.81,84.44,86.73,90.15,75.97,92.11,96.88,91.44,96.33,83.97,80.5,82.86,64.73,65.74,88.48,83.96,90.63,89.63,88.65,100,86.48,93.43,84.7,96.44,92.18,92.29,76.84,78.09,93.78,85.75,84.35,76.91,76.72,91.67,87.95,88.24,87.12,67.85,76.53,90.17,85.3,88.11,90.36,94.67,85.77,82.6,87.68,86.49,81.02,88.31,92.33,80,87.68,66.36,79.55,94.44,71.56,81.53,82.44,89.04,71.61,86.96,95.09,96.67,…	3.91922e-08	ENSG00000111843
FIG4	HsaALTA1016732-1/2	chr6:109765013-109765161	chr6:109763982,109765013+109764999-109765161	Alt3	0	chr6	109764999	109764999	+	109763982	109765161	26.57	100	73.43	26.57	93.56	66.99	56.516	55.31	67.8	100	32.2	98.9389	100	-42.4229	0	43.22,93.56,64.58,52.2,67.12,55.31,32.95,61.11,55.36,50.18,49.37,89.7,26.57,66.96,39.55	96.56,100,100,95.68,100,100,98.97,100,99.14,100,98.59,98.98,99.34,100,100,100,94.16,100,100,100,100,100,100,100,100,98.42,98.43,99.08,100,100,100,100,99,99.47,92.46,98.79,100,100,100,98,97.75,98.97,97.76,99.36,98.82,100,98.71,97.57,100,100,100,100,99.08,99.14,100,99.39,100,99.39,99.41,100,98.44,100,100,100,100,97.47,100,100,99.23,100,100,98.55,100,97.18,98.59,100,100,96.73,100,100,98.78,100,97.99…	1.17879e-12	ENSG00000112367
MAN2A1	HsaALTA0004932-2/3	chr5:109847657-109847719	chr5:109846006,109847662+109847657+109847628-109847719	Alt3	5	chr5	109847628	109847633	+	109846006	109847719	30.95	100	69.05	30.95	94.05	63.1	69.8247	69.58	82.82	100	17.18	97.4139	97.895	-27.5892	0	69.58,69.69,68.68,76.14,70.42,30.95,52.45,68.5,65.15,68.58,65.21,75.67,80.71,94.05,91.59	97.79,100,96.98,100,98.26,89.84,97.21,97.88,96.85,97.93,100,96.22,98.82,94.85,100,96.58,97.54,98.99,91.94,98.63,98.24,95.78,100,96.46,99.32,100,98.01,98.71,99.02,96.39,100,97.29,98.36,97.46,94.38,100,100,96.87,97.52,94.8,100,100,99.1,99.05,96.57,96.76,97.82,99.1,97.28,98,94.59,100,97.38,97.19,97.94,99.18,98.7,97.18,97.95,98.16,96.46,100,100,94.96,98.07,98.2,100,96.59,100,100,97.48,100,100,100,100…	1.43525e-10	ENSG00000112893
KPNA1	HsaALTA1017425-2/4	chr3:122459439-122459645	chr3:122459774,122459439-122459640+122459645+122459681+122459696	Alt3	5	chr3	122459640	122459645	-	122459439	122459774	0	100	100	0	22.81	22.81	9.01636	7.08	0	89.16	89.16	38.6704	37.435	-29.6541	0	7.08,4.28,12.83,0,9.88,0,5.14,0,22.81,17.79,19.37	47.41,25.53,6.43,52.6,50.62,33.87,74.14,30.1,21.94,40,38.91,23.11,32.02,60.4,39.42,27.87,34.5,26.94,49.02,27.77,36.96,42.25,25.52,24.17,48.78,42.39,25.56,29.75,17.65,37.54,31.71,30.94,59.94,41.26,48.44,28.17,35.59,34,32.23,36.14,38.57,39.5,28.77,35.34,34,56.2,12.83,41.9,36.64,22.72,42.68,34.96,61.63,53.3,21.86,35.92,35.12,38.2,0,33.12,50.75,25.61,21.06,26.44,40.62,48.11,32.91,22.24,89.16,41.42,39…	1.76333e-07	ENSG00000114030
KPNA1	HsaALTA1017427-1/3	chr3:122433661-122433788	chr3:122437170,122433661-122433788+122433805+122433820	Alt3	0	chr3	122433788	122433788	-	122433661	122437170	61.25	100	38.75	61.25	90.38	29.13	76.0433	78.95	81.68	100	18.32	99.6598	100	-23.6164	0	72.04,84.89,82.69,69.38,78.95,61.64,67.4,90.38,80.44,83.78,63.87,70.14,61.25,86.52,87.28	100,100,100,100,100,100,100,100,100,100,100,100,100,100,97.53,100,100,100,98.79,100,100,100,100,100,100,100,100,100,100,100,100,100,100,100,95.06,100,100,100,100,100,98.56,100,98.62,100,100,100,100,98.36,100,98.62,100,100,100,100,100,100,100,100,100,100,100,100,100,100,100,97.61,100,100,98.33,100,100,100,100,100,100,100,100,100,100,100,100,100,100,100,98.46,100,100,98.28,100,100,100,100,100,100,1…	4.64651e-21	ENSG00000114030
NKTR	HsaALTA1063570-8/10	chr3:42633580-42633735	chr3:42632823,42633726+42633663+42633660+42633637+42633628+42633618+42633613+42633580+42633561+42633506-42633735	Alt3	146	chr3	42633506	42633652	+	42632823	42633735	0	100	100	32.08	64.62	32.54	49.4567	48.25	52.37	94.39	42.02	82.0541	82.59	-32.5974	0	61.58,43.2,54.61,53.31,35.16,48.25,44.39,39.6,47.81,57.89,42.31,55.08,64.62,61.96,32.08	87.16,83.25,78.03,85.56,80.5,85.42,82.97,81.16,88.68,84.62,80.28,86.35,83.34,85.33,83.08,85.21,78.23,84.72,85.75,84.81,77.36,84.62,80.01,79.28,82.55,83.64,80.72,83.46,78.91,83.62,83.5,89.95,82.47,85.12,81.25,86.11,84.51,84.87,87.08,83.87,86.02,86.02,84.94,81.06,83.63,83.99,79.66,87.27,82.2,82.66,79.63,82.65,88.37,83.33,86.83,79.47,89.31,83.13,87.7,82.34,84.24,87.96,84.29,82.95,81.42,81.76,71.2,78…	1.0893e-10	ENSG00000114857
RPS15	HsaALTA1018082-1/3	chr19:1440026-1440049	chr19:1438892,1440026+1439968+1439961-1440049	Alt3	0	chr19	1439961	1439961	+	1438892	1440049	0	100	100	28.57	89.13	60.56	53.7833	49.205	35.48	100	64.52	88.1471	88.89	-34.3638	0	34.38,84.85,37.84,47.06,89.09,28.57,89.13,65,30,51.35,28.95,59.18	90.63,95,75,93.55,84,100,87.5,89.66,82.61,93.33,84.38,87.5,70.59,100,95.24,95.45,95,100,100,96.15,83.33,86.96,82.61,84.62,78.95,87.88,94.74,88.89,100,91.3,84.85,87.5,80,86.67,82.35,88.89,86.67,93.75,80,93.75,100,87.5,82.35,90.48,84.21,87.1,93.33,87.5,79.31,95,87.5,73.33,94.44,100,86.96,88.24,94.44,100,87.5,88.24,100,95.45,86.05,76.19,92.31,90.32,93.33,72.41,85,79.17,93.75,52.94,35.48,90,89.47,89.…	1.59489e-05	ENSG00000115268
INO80B	HsaALTA1063983-1/2	chr2:74455406-74455598	chr2:74455174,74455406+74455391-74455598	Alt3	0	chr2	74455391	74455391	+	74455174	74455598	64.89	100	35.11	65.74	87.78	22.04	75.7313	72.01	70.33	100	29.67	92.7184	93.395	-16.987	0	87.78,79.36,70.26,86.36,86.27,68.8,68.53,65.79,86.27,79.49,72.01,69.64,70.53,65.74,79.14	95.89,94.86,85.71,83.64,94.05,96.15,93.85,100,90.02,94.08,93.94,96.8,91.01,92.26,92.76,95.74,91.47,94.62,94.87,92.64,85.78,94.2,87.42,90.96,93.47,96.04,89.1,93.05,88.97,92.68,93.51,94.02,89.85,96.74,90.17,97.39,95.22,97.57,86.21,100,93.47,95,94.4,93.43,95.7,96.15,92.19,94.89,88.81,94.27,90.12,95.57,92.13,97.45,94.99,91.13,89.08,91.47,92.65,89.78,89.68,91.93,98.61,97.96,90,96.83,97.75,88,94.83,96.…	5.9368e-10	ENSG00000115274
CCDC88A	HsaALTA0001594-3/3	chr2:55297925-55298062	chr2:55299839,55297925-55298025+55298034+55298062	Alt3	37	chr2	55298025	55298062	-	55297925	55299839	0	100	100	0	3.66	3.66	0.672857	0	0	68.42	68.42	25.8726	20.83	-25.1997	0	1.9,3.66,1.04,0,0,0,0,0,0,0.82,0,0,2,0	15.69,24.17,9,57.83,33.23,35.35,11.82,17.05,11.78,17.26,13.83,21.12,5.73,23.53,15.79,26.67,22.79,6.28,12.51,35.35,39.38,38.89,10.53,47.06,15.62,12.97,5.54,19.1,52.11,0,33.39,31.99,17.19,68.42,62.37,15.86,12.51,50.09,40.56,43.7,19.86,20.83,47.83,17.59,30.04,15.06,1.59,4.49,10.53,34.62,15.02,20,18.75,6.25,68.32,22.19,6.67,2.56,5.9,31.1,48.81,15.84,63.64,22.22,42,33.3,24.89,29.51,19.37,14.63,51.47,4…	9.17566e-09	ENSG00000115355
UXS1	HsaALTA0009371-1/2	chr2:106164736-106164784	chr2:106166056,106164736-106164784+106164799	Alt3	0	chr2	106164784	106164784	-	106164736	106166056	0	100	100	13.64	55	41.36	35.689	34.955	27.03	100	72.97	77.5492	78.08	-41.8602	0	35.29,26.67,34.62,13.64,20,33.33,36.73,47.06,54.55,55	88.46,76.6,77.42,82.35,68.75,60,68.75,84.62,62.5,65,84.62,73.08,77.78,80.77,60.87,100,75,76.47,63.16,73.08,70.27,83.33,77.78,66.67,71.11,70.37,72.41,91.67,66.67,75,89.47,81.25,75,57.89,80.77,77.42,80,93.33,94.44,90.48,94.12,76.19,87.88,52.63,94.74,95,76.47,85,75,76.47,63.16,69.23,72.22,86.36,76,83.87,89.47,78.95,85.71,82.14,82.35,86.67,66.67,80,79.31,86.44,78.38,88.89,68.75,64.71,57.14,78.57,80.9…	3.25617e-07	ENSG00000115652
STRN	HsaALTA1018464-5/6	chr2:36899523-36899658	chr2:36902584,36899523-36899596+36899601+36899641+36899648+36899658+36899679	Alt3	62	chr2	36899596	36899658	-	36899523	36902584	19.35	100	80.65	19.35	93.75	74.4	71.3671	74.595	43.75	100	56.25	88.4517	91.67	-17.0846	0	76.88,69.77,75,92.19,74.19,55.88,93.55,85.17,93.75,69.7,64.71,75,54,19.35	86.67,93.75,94.96,95.83,88.24,86.49,88.02,90.32,97.3,100,100,84.62,94.74,76.92,83.78,77.5,100,94.87,85.37,100,82.5,100,97.67,91.67,100,93.15,96.43,95.83,98.7,86.21,91.3,91.18,70,90.24,96.55,100,93.1,100,96.15,98.28,90.48,85.45,85.42,95.35,96.15,91.8,95.65,97.67,100,100,96.88,95.4,91.67,100,93.07,95,100,87.53,91.78,100,85.83,95.65,94.12,100,88.38,91.43,96.59,90.56,100,92.59,100,100,96.3,100,100,10…	0.000136956	ENSG00000115808
DOCK7	HsaALTA1018864-1/2	chr1:62631240-62631405	chr1:62633498,62631240-62631405+62631418	Alt3	0	chr1	62631405	62631405	-	62631240	62633498	64.65	100	35.35	64.65	89.68	25.03	78.912	81.175	74.53	100	25.47	97.3748	100	-18.4628	0	87.51,77.65,64.65,83.82,83.82,68.09,78.53,89.16,66.21,89.68	100,100,100,100,93.6,97.27,100,95.46,100,100,89.68,100,100,100,100,85.91,100,100,100,93.96,90.57,100,93.96,93.6,100,100,100,100,100,100,100,100,100,100,94.56,86.49,100,94.81,100,90.96,100,95.26,95.64,100,100,100,100,100,95.81,96.54,100,100,100,95.05,100,95.46,100,100,92.75,92.75,100,100,94.27,100,100,95.05,97.13,96.88,100,100,93.31,100,100,100,100,95.26,95.81,100,91.32,100,100,97.82,94.27,95.29,7…	2.64163e-08	ENSG00000116641
DPH5	HsaALTA1019349-1/3	chr1:100992637-100992740	chr1:100995110,100992637-100992740+100992754+100992782	Alt3	0	chr1	100992740	100992740	-	100992637	100995110	18.04	100	81.96	18.04	81.25	63.21	42.4046	39.46	49.66	100	50.34	99.0458	100	-56.6412	0	25.28,65.85,40.48,39.46,58.33,56.92,25,18.04,35,38.67,40.89,81.25,26.09	100,100,100,100,100,100,96.08,97.22,100,100,100,98.61,98.44,97.44,100,100,100,100,100,100,100,100,100,100,100,98.59,100,100,98.59,100,100,97.78,100,98.84,94.92,100,98.36,100,97.71,100,98.51,100,100,100,100,98.55,100,100,100,98.54,100,100,99.05,100,100,98.18,100,100,98.73,98.71,100,100,100,100,100,100,100,98.65,100,100,100,97.78,100,100,97.67,100,100,95.83,100,100,97.87,100,97.67,93.18,100,100,97.…	2.60702e-14	ENSG00000117543
RSRP1	HsaALTA1019377-1/2	chr1:-25242413	chr1:25242539,-25242413+25242426	Alt3	0	chr1	25242413	25242413	-	NA	25242539	0	100	100	22.32	72.97	50.65	48.278	47.25	39.82	89.92	50.1	67.9522	68.71	-19.6742	0	59.11,72.97,28.95,50.72,41.27,42.36,58.01,56.24,55.66,59.76,22.32,45.72,44.08,47.25,39.75	64.95,58.28,77.65,46.17,63.69,68.25,75.06,58.81,63.74,60.69,61.56,74.17,60.44,65.98,66,62.5,69.01,67.98,72.33,72.99,67.31,66.7,57.01,75.72,70.26,64.8,72.72,71.32,73.58,66.68,68.71,76.16,72.24,72.65,69.54,76.74,68.96,73.92,69.95,59.14,71.55,70.72,75.7,69.54,71.08,77.78,74.31,67.7,71.99,73.3,64.67,70.39,68.08,58.67,65.95,68.43,68.49,65.77,64.13,74.94,62.9,75.7,81.3,72.41,65.08,69.12,57.85,59.16,76.…	5.0156e-08	ENSG00000117616
HEATR1	HsaALTA1019845-1/3	chr1:236574661-236574903	chr1:236576219,236574661-236574903+236574918+236575004	Alt3	0	chr1	236574903	236574903	-	236574661	236576219	35.68	100	64.32	35.68	100	64.32	84.1492	91.37	90.67	100	9.33	99.6664	100	-15.5173	0	69.41,79.04,88.61,94.13,35.68,100,95.93,75.4,95.4,81.48,94.71,100	100,100,100,100,100,100,100,100,100,100,100,100,100,100,100,100,100,100,100,100,100,100,100,100,100,100,100,100,100,100,100,100,100,90.67,100,100,100,100,100,100,100,100,97.14,100,100,100,97.35,100,100,100,100,100,100,100,100,100,100,100,100,100,100,100,100,100,100,100,100,100,100,100,100,100,100,100,100,100,100,100,100,100,100,100,100,100,100,100,100,100,100,95.19,100,100,100,100,100,100,100,100…	6.26406e-16	ENSG00000119285
CNTRL	HsaALTA1019926-3/3	chr9:121173243-121173509	chr9:121171548,121173367+121173357+121173243-121173509	Alt3	124	chr9	121173243	121173367	+	121171548	121173509	50.97	100	49.03	50.97	87.03	36.06	69.518	71.68	76.63	100	23.37	97.2636	97.62	-27.7456	0	81.26,57.45,61.37,65.09,76.8,56.41,73.63,51.75,50.97,62.41,78.39,87.03,71.68,83.86,84.67	99.28,97.98,96.7,95.06,98.18,98.5,96.41,100,97.02,95.73,97.19,96.86,96.43,95.15,98.38,98.42,98.18,99.63,97.74,97.62,94.34,96.73,97.82,98.27,95.84,97.02,98.03,95.62,97.95,97.66,97.58,97.71,95.32,98.5,92.48,98.24,93.44,96.36,98.48,97.19,98.05,95.17,97.12,94.61,97.25,96,99.33,93.88,96.37,95.4,98.19,96.06,93.5,97.04,97.26,98.06,98.36,95.17,95.86,96.61,96.57,96.41,97.78,99.07,96.78,93.58,98.83,98.25,9…	1.06113e-10	ENSG00000119397
RBM18	HsaALTA1019945-3/3	chr9:122261380-122261508	chr9:122264715,122261380-122261482+122261498+122261508	Alt3	26	chr9	122261482	122261508	-	122261380	122264715	35.9	100	64.1	35.9	83.33	47.43	72.5957	76.73	83.33	100	16.67	96.2115	96.77	-23.6158	0	71.05,75.68,82.22,63.16,83.33,35.9,82.5,64.1,65.53,82.35,78.57,79.17,75,77.78	100,100,100,95.96,100,90,95.83,91.65,100,97.3,100,91.23,97.83,100,100,95.31,98.21,87.18,88,94.44,94.74,92.31,94.12,94.44,90,100,90.48,97.06,100,100,100,100,100,95.45,100,97.06,100,93.62,92.59,95.65,93.02,94.55,100,100,95.12,94.64,92.59,97.22,95,100,88.24,95.12,95.23,95.65,83.33,100,100,85.71,89.47,93.75,95.45,100,97.06,96,100,93.62,96.15,93.33,95.45,94.44,97.67,91.67,92.31,90.48,100,100,100,100,9…	2.08944e-10	ENSG00000119446
INVS	HsaALTA1019964-1/2	chr9:100272864-100273076	chr9:100264928,100272864+100272844-100273076	Alt3	0	chr9	100272844	100272844	+	100264928	100273076	31.25	100	68.75	31.25	100	68.75	81.1009	89.66	75	100	25	99.0621	100	-17.9611	0	55,98.25,89.66,81.48,100,87.88,61.29,31.25,93.55,100,93.75	100,100,100,100,100,100,100,100,100,100,100,96.55,100,100,100,100,100,100,100,91.67,100,95.83,100,100,100,100,100,95.24,100,100,100,100,100,100,100,96.97,100,97.44,100,100,100,100,100,100,100,100,100,100,100,97.73,94.74,100,100,100,100,100,100,100,100,100,100,100,100,100,100,100,100,94.12,100,97.14,100,100,100,100,100,100,100,100,100,100,100,100,100,100,100,100,100,96,100,100,100,100,100,100,97.5…	9.71878e-09	ENSG00000119509
ZNF410	HsaALTA1064004-1/2	chr14:73893797-73893932	chr14:73892208,73893797+73893776-73893932	Alt3	0	chr14	73893776	73893776	+	73892208	73893932	61.56	100	38.44	61.56	93.01	31.45	81.01	82.41	82.35	100	17.65	99.2995	100	-18.2895	0	92.93,89.72,76.25,74.42,73.11,70.95,61.56,72.95,82.41,86.66,88.49,84.31,87.67,93.01,80.71	100,100,100,100,100,100,100,100,100,100,100,98.39,100,100,100,100,100,100,100,100,99.04,100,100,100,100,100,100,100,100,100,100,97.93,100,100,100,97.39,100,98.37,97.2,100,96.64,97.94,100,98.41,100,100,99.15,100,100,100,100,100,99.13,100,98.52,100,100,100,100,100,100,100,100,100,100,100,95.53,100,100,100,100,100,96.74,92.93,100,82.35,100,100,100,100,100,100,100,100,100,100,96.49,100,100,100,97.26,…	5.18374e-14	ENSG00000119725
SMNDC1	HsaALTA0008049-1/2	chr10:110298677-110298790	chr10:110303468,110298677-110298790+110298810	Alt3	0	chr10	110298790	110298790	-	110298677	110303468	61.77	100	38.23	61.77	94.1	32.33	82.0673	83.65	90.17	100	9.83	98.7233	99.19	-16.656	0	84.03,92.67,77.52,76.72,73.68,78.38,70.43,61.77,86.64,83.65,93.65,88.93,93.77,94.1,75.07	96.27,100,97.36,100,98.4,100,95.36,96.67,99.27,93.04,98.84,98.91,100,98.29,98.44,100,98.29,95.42,100,98.76,97.07,99.08,100,98.75,100,100,100,95.59,100,100,97.17,100,99.14,100,96.56,100,100,98.86,98.27,98.64,100,96.01,98.55,98.4,96.78,97.48,98.21,100,95.72,98.9,100,100,98.81,97,100,97.84,97.75,97.61,97.26,96.53,100,100,100,100,100,100,100,100,96.95,100,100,100,100,100,100,92.59,100,100,100,100,98.…	2.92953e-11	ENSG00000119953
CAAP1	HsaALTA0001389-1/2	chr9:26884810-26884885	chr9:26886104,26884810-26884885+26884902	Alt3	0	chr9	26884885	26884885	-	26884810	26886104	54.05	100	45.95	54.05	96.4	42.35	77.1571	76.265	74.47	100	25.53	98.2294	100	-21.0723	0	88.3,69.51,77.18,75.54,88.53,89.92,54.05,75.54,77.92,75.54,74.09,60.69,96.4,76.99	100,100,100,100,98.23,100,100,96.65,100,100,100,100,98.23,100,94.88,100,93.65,100,100,100,93.92,100,100,100,100,100,96.53,97.05,100,100,96.96,100,96.76,97.3,95.86,100,100,95.77,100,100,100,97.37,100,98.41,100,100,100,100,97.22,95.68,97.37,100,100,100,100,100,93.92,100,100,100,100,93.92,89.17,100,97.93,95.14,100,100,100,100,100,100,100,96.4,100,100,100,96.53,100,100,100,100,100,100,95.77,100,97.14…	2.41744e-11	ENSG00000120159
APAF1	HsaALTA1020521-4/4	chr12:98715427-98715552	chr12:98712435,98715465+98715460+98715450+98715427-98715552	Alt3	38	chr12	98715427	98715465	+	98712435	98715552	0	100	100	57.82	87.4	29.58	73.4145	76.67	68.66	100	31.34	97.0602	97.77	-23.6457	0	70.5,67.9,58.08,76.67,87.4,57.82,76.69,86.37,62.2,79.07,84.86	100,100,96.85,96.02,100,96.34,100,100,98.28,100,100,100,96.73,96.61,90.31,97.77,100,97.72,100,100,100,100,93.89,100,97.6,100,95.63,100,93.67,87.97,93.89,97.24,100,98.06,100,90.8,100,90.3,100,100,100,97.6,100,96.19,100,100,87.97,89.15,93.89,100,97.77,97.39,100,100,100,96.85,100,94.27,95.18,100,100,95.84,93.45,97.23,100,100,96.47,100,100,95.63,97.46,100,100,100,90.3,100,95.76,100,100,100,100,100,10…	9.3444e-09	ENSG00000120868
ECHDC2	HsaALTA1020686-1/2	chr1:52911723-52911790	chr1:52921553,52911723-52911790+52912021	Alt3	0	chr1	52911790	52911790	-	52911723	52921553	0	100	100	0	21.52	21.52	9.38	7.91	0	69.4	69.4	29.435	29.33	-20.055	0	15.96,8.53,21.52,0,6.46,7.49,19.51,8.33,0,6	27.51,20,35.64,40.33,30.03,22.68,13.82,53.19,39.37,20.81,36.6,24.38,26.04,12.76,36.1,26.28,24.9,34.16,29.82,16.67,35.16,29.34,29.77,47.49,32.88,13.09,54.96,40.26,64.7,33.62,63.16,55.47,46.27,41.25,35.16,13.77,43.29,46.46,39.07,47.93,37.76,42.6,47.42,35.99,52.1,34.86,35.52,65.32,18.95,29.45,37.94,59.35,43.57,48.83,30.45,56.46,30.9,44,33.99,10.72,34.57,42.42,61.46,29.33,31.8,22.88,22.15,22.86,24.06…	5.50456e-05	ENSG00000121310
RNF2	HsaALTA1020724-1/2	chr1:185091579-185091735	chr1:185087640,185091579+185091565-185091735	Alt3	0	chr1	185091565	185091565	+	185087640	185091735	46.6	100	53.4	49.23	85.33	36.1	72.2655	73.78	63.58	100	36.42	94.71	96.27	-22.4445	0	49.23,83.58,54.79,61.87,77.55,85.33,67.75,73.78,82.54,73.17,85.33	82.54,100,80.47,86.08,92.09,97.47,84.21,89.46,100,63.58,96.42,100,100,100,100,100,87.36,100,89.32,91.06,100,91.77,97.37,93.25,100,78.43,96.22,81.36,91.06,93.25,100,92.09,100,95.15,100,100,100,95.62,84.06,88.89,100,79.7,95.75,91.06,94.12,96.32,95.47,100,100,82.16,84.79,100,100,100,100,90.43,100,100,96.42,100,93.25,74.42,100,100,100,91.06,93.57,88.89,95.47,84.06,89.72,92.9,100,89.32,100,93.57,95.47…	8.06391e-08	ENSG00000121481
PDS5A	HsaALTA0006173-1/3	chr4:39866861-39866997	chr4:39869394,39866861-39866997+39867015+39867032	Alt3	0	chr4	39866997	39866997	-	39866861	39869394	53.97	100	46.03	53.97	94.23	40.26	78.9967	78.62	78.26	100	21.74	98.8669	100	-19.8703	0	83.68,89.47,81.82,89.16,83.52,70.69,77.78,94.23,72.54,53.97,71.43,71.43,89.47,77.14,78.62	100,100,100,97.35,100,100,100,100,95.39,100,100,99.5,97.46,100,99.12,98.7,100,99.1,100,100,98.99,100,100,100,97.67,100,100,100,97.3,98,100,100,98.7,99.31,97.78,100,100,100,99.06,99.11,100,97.23,98.75,100,100,99.03,100,98.88,100,100,100,100,99.52,99.13,100,99.28,98.18,100,100,98.45,100,100,97.78,100,100,100,100,100,100,100,100,100,100,100,100,100,100,100,100,96.49,100,100,100,100,100,95.92,100,100…	8.08971e-13	ENSG00000121892
CLCC1	HsaALTA1020868-4/4	chr1:108950309-108950448	chr1:108962309,108950309-108950355+108950394+108950438+108950448	Alt3	93	chr1	108950355	108950448	-	108950309	108962309	40	100	60	49.85	84.21	34.36	71.2825	70.55	65.52	100	34.48	87.5687	88.35	-16.2862	0	71.81,82.8,78.46,69.29,68.2,79.52,58.41,67.53,82.35,84.21,49.85,62.96	73.04,89.47,82.35,88.9,82.78,78.38,100,75.7,89.58,93.36,91.44,86.03,83.48,89.19,92.39,77.27,74.67,87.92,84.62,85.37,77.78,88.46,84.53,96.77,94.64,100,85.71,86.05,91.55,88.64,92.72,90.48,91.72,98.11,80,85.53,83.58,90.91,75.28,87.41,88.35,95.12,83.33,86.49,82.87,81.77,87.41,86.03,91.67,81.28,89.91,91.01,86.58,85.9,91.04,88.54,79.31,84.74,84.74,76.47,93.33,85.47,94.74,89.47,78.98,96,95.45,89.36,94.1…	1.0026e-06	ENSG00000121940
RPL21	HsaALTA1020897-2/4	chr13:27256184-27256307	chr13:27253843,27256284+27256184+27256166+27256156-27256307	Alt3	100	chr13	27256156	27256256	+	27253843	27256307	0	100	100	46	90.17	44.17	71.1636	71.38	56.06	100	43.94	86.2365	87.855	-15.0729	0	69.21,73.19,68.02,46,65.66,62.94,72.74,47.57,81.11,82.76,70.02,90.17,84.79,82.11	74.21,84.31,94.18,82.06,68.37,95.08,96.05,59.11,95.81,71.51,93.64,71.4,89.73,88.01,73.93,96.83,87.86,87.85,80.31,89.91,84.26,81.47,76.62,87.69,82.06,86.89,85.88,70.89,82.56,72.26,78.77,93.42,84.11,67.17,96.36,73.5,83.65,81.13,78.8,86.28,88.55,83.63,84.49,65.9,88.08,85.91,95.32,63.77,95.35,90.22,63.55,94.23,73.8,97.68,89.11,79.62,80.29,73.34,92.93,90.15,81.97,98.62,74.05,83.12,84.52,87.42,63.97,89…	3.76948e-05	ENSG00000122026
TRMT13	HsaALTA1021021-1/3	chr1:100140852-100141019	chr1:100140514,100140852+100140845+100140823-100141019	Alt3	0	chr1	100140823	100140823	+	100140514	100141019	0	100	100	28.08	93.51	65.43	47.2809	47.15	46.43	100	53.57	89.4551	92.51	-42.1742	0	29.17,47.15,38.18,47.6,45.72,28.08,53.66,50.72,33.2,53.1,93.51	91.15,94.88,100,91.15,95.58,87.28,87.81,95.14,80.46,88.53,74.24,83.26,92.51,84.59,85.37,82.77,100,83.73,73.9,82.77,89.74,94.28,87,93.51,87,87,94.59,93.92,94.28,88.75,93.92,94.44,84.59,100,94.28,94.28,93.51,96.96,95.95,100,93.51,93.51,46.43	8.59248e-06	ENSG00000122435
CNOT1	HsaALTA1022081-4/5	chr16:58539768-58539959	chr16:58541501,58539768-58539907+58539917+58539955+58539959+58540194	Alt3	52	chr16	58539907	58539959	-	58539768	58541501	53.34	100	46.66	53.34	90.73	37.39	69.2847	66.37	78.83	100	21.17	97.0136	97.71	-27.729	0	85.15,84.25,53.34,75.88,90.73,71.45,61,59.03,88.47,67.92,55.17,54.01,62.23,66.37,64.27	98.13,94.62,97.18,100,94.08,98.41,100,98.02,94.84,98.01,98.73,98.14,99.24,96.17,97.76,97.89,99.19,98.99,100,98.34,96.92,98.09,100,95.49,97.52,96.38,94.7,95.63,97.48,97.68,98.17,98.68,95.74,97.72,94.52,100,98.51,97.56,97.85,100,96.23,95.66,96.18,99.41,99.25,100,92.11,98.6,97.42,93.13,93.13,96.54,100,99.07,99.52,96.03,94.11,98.55,98.58,97.38,98.09,99.16,96.56,97.48,98.41,100,97.01,98.75,98.83,94.11…	1.24913e-10	ENSG00000125107
UPF3B	HsaALTA1022166-1/5	chrX:119837921-119838051	chrX:119838367,119837921-119838051+119838068+119838081+119838090+119838134	Alt3	0	chrX	119838051	119838051	-	119837921	119838367	53.33	100	46.67	53.33	90.32	36.99	74.2587	75	65.31	100	34.69	99.2752	100	-25.0166	0	72.06,69.09,72.55,66.18,88.24,85.07,56.1,83.33,78.52,75,88.89,53.33,56.25,90.32,78.95	100,100,100,97.37,100,100,97.5,100,98.99,100,100,100,100,100,100,100,100,100,100,100,100,100,100,100,100,100,100,100,100,100,97.83,100,100,100,98.18,100,100,100,100,100,97.78,97.73,100,100,100,100,97.67,97.14,97.44,100,100,98,98.84,100,100,100,100,100,100,100,100,100,100,100,100,100,100,100,100,100,100,100,100,100,98.11,100,100,95.24,100,100,100,100,100,100,97.87,100,100,100,100,100,100,100,100,1…	5.69247e-17	ENSG00000125351
2006-09-01	HsaALTA0007626-1/2	chrX:119625335-119625379	chrX:119629318,119625335-119625379+119625396	Alt3	0	chrX	119625379	119625379	-	119625335	119629318	34.38	100	65.62	34.38	62.78	28.4	49.0607	48.68	49.27	100	50.73	96.7041	97.31	-47.6434	0	44.73,43.71,46.56,38.01,52.17,55.4,34.38,37.99,57.16,57.34,48.68,62.78,45.09,60.58,51.33	98.57,98.21,97.66,99.48,96.6,98.03,97.22,96.82,97.56,97.3,94.83,98.03,95.28,97.57,96.44,98.2,93.87,97.6,96.67,97.57,98.17,95.88,99.1,96.7,98.29,95.87,95.6,96.8,97.46,97.34,96,96.25,97.07,98.33,94.09,96.19,94.48,97.48,97.42,99.08,99.3,97.5,96.56,95.68,96.76,96.11,97.94,95.95,99.4,98.3,98.16,96.07,96.97,97.18,97.39,97.96,98.22,97.76,95.77,97.54,97.54,97.34,98.4,98.33,97.75,99.27,99.16,97.2,98.04,97…	1.08895e-10	ENSG00000125354
GPR108	HsaALTA0003754-4/4	chr19:6730993-6731111	chr19:6731199,6730993-6731047+6731054+6731060+6731111	Alt3	64	chr19	6731047	6731111	-	6730993	6731199	46.08	100	53.92	66.06	96.45	30.39	80.3393	82.34	73.38	100	26.62	97.0821	97.345	-16.7428	0	66.06,75.55,78.03,68.55,93.75,82.34,67.42,76.61,82.34,88.67,82.58,84.82,77.1,84.82,96.45	97.76,94.41,94.34,98.55,96.91,92.83,100,97.66,97.19,100,100,94.88,97.01,99.11,96.08,99.29,99.15,99.28,94.19,95.98,95.13,96.22,100,96.16,99.27,99.47,98.8,99.24,99.42,97.41,96.19,96.37,97.66,95.66,93.17,97.48,96.45,96.42,95.62,97.85,97.68,100,96.97,95.91,94.55,95.72,95.38,96.65,97.06,98.56,96.97,97.76,95.22,97.55,97.19,95.43,98.02,99.45,98.17,97.25,94.14,94.37,98.06,92.83,98.68,97.75,100,100,98.41,…	9.03879e-10	ENSG00000125734
GPCPD1	HsaALTA1022400-1/4	chr20:5575413-5575480	chr20:5575816,5575413-5575480+5575515+5575525+5575648	Alt3	0	chr20	5575480	5575480	-	5575413	5575816	40	100	60	42.05	69.5	27.45	57.76	60.55	71.19	100	28.81	94.4803	95.92	-36.7203	1.69	67.78,69.5,68.25,62.38,45.18,60.6,42.05,60.55,52.05,58.4,64.71,43.06,56.37	100,100,100,93.33,95,96.88,93.33,89.29,100,76.19,100,95,95.65,95.24,100,93.33,83.19,100,100,100,94.85,100,96.04,95,97.37,100,95.24,100,97.06,91.33,88,100,93.94,94.03,93.62,83.79,96,93.33,93.45,96.32,87.25,100,100,88.89,96.45,91.84,100,92,94.74,100,100,100,94.12,100,100,94.12,100,97.78,94.12,96.68,94.28,100,85.62,80,100,96.17,90.91,94.44,93.33,89.33,92.72,100,92.2,87.1,89.19,100,100,94.74,100,96.7…	1.4993e-09	ENSG00000125772
ERGIC3	HsaALTA0002981-1/3	chr20:35556973-35557055	chr20:35556271,35556973+35556955+35556877-35557055	Alt3	0	chr20	35556877	35556877	+	35556271	35557055	53.41	100	46.59	53.41	89.08	35.67	66.9533	68.91	67.54	100	32.46	98.5093	98.89	-31.556	0	53.41,74.49,71.37,54.71,76.27,72.06,59.6,59.62,70.46,68.91,63.68,75.78,54.28,89.08,60.58	96.1,100,99.12,98.33,98.91,97.85,97.22,100,98.2,100,99.5,99.68,100,99.43,99.7,98.78,97.92,100,100,97.32,99.68,99.2,100,98.5,98,99.12,99.14,99.45,99.22,99.41,98.6,99.44,99.23,98.1,95.58,98.35,99.46,98.9,98.68,99.62,99.56,99.25,98.43,99.57,98.32,99.01,98.66,99.37,99.38,99.46,98.3,99.48,98.62,100,99.22,99.28,98.68,99.06,98.71,99.25,98.63,99.59,100,98.97,96.96,99.21,99.12,98.86,98.83,98.8,98.84,96.84…	1.11103e-10	ENSG00000125991
KTN1	HsaALTA1022774-2/4	chr14:55634526-55634658	chr14:55633341,55634530+55634526+55634513+55634410-55634658	Alt3	4	chr14	55634410	55634414	+	55633341	55634658	57.15	100	42.85	57.15	90.91	33.76	70.6033	69.67	57.25	100	42.75	86.6736	87.5	-16.0702	0	74.5,63.35,71.43,79.64,74.2,90.91,60.52,59.57,84.08,63.19,68,69.67,77.98,64.86,57.15	98.46,100,98.35,72,92.47,69.19,92.31,98.55,87.5,79.63,89.69,92.31,99.1,92.86,100,98.22,94.44,85.89,72.57,90.68,85.81,91.22,87.86,81.74,66.6,88.64,73.35,76.98,88.89,87.8,87.29,83.7,92.5,88.8,71.13,84.91,92.25,100,80.34,77.2,94.29,80.15,88.67,86.55,72.94,86.21,79.53,87.51,80.22,92.61,90.18,78.72,73.6,86.1,81.08,96.92,92.52,91.12,98.35,87.98,80.53,98.84,85.19,78.95,88.24,98.63,92.57,99.12,84.86,77.0…	7.48515e-07	ENSG00000126777
NUP214	HsaALTA0005896-2/5	chr9:131146162-131146193	chr9:131144754,131146165+131146162+131146143+131146129+131146114-131146193	Alt3	3	chr9	131146114	131146117	+	131144754	131146193	4.11	82.46	78.35	4.11	35.7	31.59	21.1827	22.46	4.45	82.46	78.01	42.8035	42.54	-21.6208	0	4.11,12.59,26.3,16.79,14.87,22.46,4.34,35.7,14.47,21.35,30.39,22.8,25.36,32,34.21	32.59,32.07,27.78,56.87,32.67,40,47.34,45.41,38.83,44.21,40.75,45.33,38.84,32.13,48.84,54.52,54.76,34.2,45.36,33.8,13.49,38.23,44.25,47.55,11.61,59.21,38.95,34.69,57.89,36.16,58.49,42.46,28.96,30.34,34.02,47.44,41.83,39.79,36.19,16.84,53.52,40.56,48.43,26.21,31.77,42.16,51.51,17.59,42.71,29.54,37.6,37.56,21.36,21.19,30.98,44.9,48.14,31.41,30.36,40.04,22.67,4.45,35.13,38.99,46.67,40.91,52.59,61.96…	1.1214e-07	ENSG00000126883
IDUA	HsaALTA1022919-1/3	chr4:1001679-1001715	chr4:1001563,1001679+1001651+1001646-1001715	Alt3	0	chr4	1001646	1001646	+	1001563	1001715	0	100	100	0	35.54	35.54	16.655	13.2	10.89	100	89.11	80.5731	83.07	-63.9181	0	13.3,31.34,20.84,35.54,0,4.65,3.38,29.61,12.56,13.1,26.13,9.41	68.62,88.26,93.15,85.66,74.67,89.69,85.94,80.82,84,70.88,84.62,100,60.25,82.51,64.81,83.37,86.8,72.7,81.38,73.85,64.64,82.23,92.24,76.08,84.49,88.53,83.45,84.55,84.5,86.23,80.38,83.77,82.3,88.68,92.06,88.39,90.76,84.93,92.2,85.08,83.71,79.54,79.96,85.82,83.07,83.55,89.9,58.09,81,88.21,87.89,81.56,86.47,83.58,66.34,59.44,84.77,80.59,84.33,79.53,83.03,81.93,80.95,52.31,63.75,78.58,80.39,81.86,78.95…	7.74376e-09	ENSG00000127415
UBR4	HsaALTA0009248-2/3	chr1:19153839-19153939	chr1:19154918,19153839-19153899+19153939+19153954	Alt3	40	chr1	19153899	19153939	-	19153839	19154918	52.34	100	47.66	52.34	93.1	40.76	65.9057	65.195	69.29	100	30.71	91.8465	92.475	-25.9408	0	64.43,57.78,52.34,66.86,93.1,77.5,76.31,54.93,75.33,52.68,56.84,59.37,65.96,69.25	80.36,97.83,100,85.09,93.12,96.21,89.61,91.59,87.92,100,91.13,92.75,89.52,83.89,92.56,94.83,93.53,85.99,95.72,96.2,89.61,100,88.47,98.13,96.63,86.43,96.86,92.15,93.36,97.34,87.92,96.18,88.25,85,87.97,94.62,90.23,95.28,93.75,91.53,95.28,93.37,96.83,94.19,85.76,96.25,94.48,86.06,94.95,95.68,96.68,96.88,88.67,97.14,88.99,94.06,88.26,96.6,94.72,89,87.32,91.49,90.38,89.92,97.02,81.34,89.83,86.8,98.44,…	9.32861e-09	ENSG00000127481
TUBGCP6	HsaALTA0009154-6/6	chr22:50222454-50222592	chr22:50224141,50222454-50222548+50222552+50222554+50222568+50222588+50222592	Alt3	44	chr22	50222548	50222592	-	50222454	50224141	43.98	91.94	47.96	43.98	67.2	23.22	56.432	56.1	50.14	91.94	41.8	78.0306	79.05	-21.5986	0	47.91,55.32,60.96,67.2,63.79,60.05,59.19,55.82,56.08,57.78,56.1,50.87,52.36,43.98,59.07	87.1,61.03,75.74,83.06,77.52,83.88,82.11,84.3,80.69,77.92,83.48,77.12,82.41,84.35,77.1,79.62,84.1,75.36,80.16,83.74,78.34,85.16,84.33,83.47,84.23,79.99,85.34,84.79,82.84,82.27,78.29,70.99,77.7,79.21,78.09,83.75,78.6,81.39,78.14,83.39,80.61,77.53,81.55,80.84,85.56,81.54,75.05,85.93,83.72,74.15,77.45,85.2,83.26,79.47,80.11,83.29,80.93,83.21,81.58,85.18,83.11,77.27,72.04,79.18,81.57,76.64,84.34,78.7…	2.30887e-10	ENSG00000128159
SNRPN	HsaALTA1023412-3/4	chr15:24974311-24974434	chr15:24971487,24974398+24974387+24974311+24974288-24974434	Alt3	87	chr15	24974288	24974375	+	24971487	24974434	60.5	100	39.5	60.5	91.38	30.88	80.8907	84.61	76.92	100	23.08	96.8433	97.03	-15.9526	0	76.42,71.08,87.24,75.4,86.21,86.96,60.5,73.77,84.61,86.75,91.38,87.68,76.88,80.45,88.03	95.16,98.01,99.55,99.03,93.37,98.33,98.51,96.49,98.92,98.73,96.27,96.31,94.62,98.25,97.69,94.62,95.8,97.71,96.72,96.16,97.91,95.81,97.83,97.44,98.24,95.75,95.24,96.31,96.75,94.44,96.72,96.67,96.54,97.23,97.95,95.22,96.85,97.35,95.99,97.75,97.03,97.59,97.64,97.56,97.77,97.42,94.81,96.06,97.32,95.97,96.65,97.13,96.27,97.89,96.57,98.34,97.93,97.27,98.45,95.71,96.01,97.04,97.63,96.08,100,98.73,100,95…	1.35337e-10	ENSG00000128739
PARP2	HsaALTA1023707-3/4	chr14:20354809-20354947	chr14:20354247,20354839+20354835+20354809+20354739-20354947	Alt3	30	chr14	20354739	20354769	+	20354247	20354947	0	100	100	42.42	77.78	35.36	63.9075	66.67	50	100	50	79.0618	80	-15.1543	0	45.45,77.78,63.64,66.67,70.37,42.42,66.67,71.79,70,58.82,60.87,72.41	88.89,89.47,73.21,74.07,78.57,78.38,64.44,86.96,90.32,94.44,61.11,83.33,68.97,61.29,70,83.33,93.94,70.49,72.97,80,86.11,88,85.71,84,69.23,77.97,82.76,85.71,69.57,73.53,77.14,80.95,65.62,75,85,80.36,73.33,93.75,81.25,76.47,72.22,83.33,81.97,80,67.74,76.92,73.33,88.46,76.92,89.29,61.9,61.11,80,93.33,82.35,93.33,100,94.12,88,88.24,76.47,94.44,83.33,90.91,86.67,66.67,77.27,76.92,88.89,81.82,71.43,100…	2.5701e-05	ENSG00000129484
EAPP	HsaALTA1023731-2/2	chr14:34529358-34529475	chr14:34533444,34529358-34529470+34529475	Alt3	5	chr14	34529470	34529475	-	34529358	34533444	45.2	100	54.8	45.2	83.7	38.5	65.2147	64.31	52.57	100	47.43	95.0287	95.845	-29.814	0	69.98,49.02,72.9,83.7,64.31,76.41,58.67,83.22,82.67,68.57,45.2,52.34,62.52,53.36,55.35	100,95.1,96.67,97.18,95.53,95.91,97.14,95.31,89.55,96.77,91.01,97.49,89.87,93.97,95.12,96.55,95.39,96.97,88.81,93.21,93.27,95.42,96.03,96.34,94.08,87.96,97.53,97.25,95.8,97.5,94.74,97.1,95.22,96.28,97.67,98.88,95,94.84,98.85,100,90.47,94.06,97.35,96.4,96.23,93.98,100,98.78,96.43,98.12,100,98.24,100,97.16,96.82,95.42,96.43,94.85,94.83,95.59,100,100,97.92,100,93.94,95.45,88.88,89.29,95.89,98.28,98.…	1.53955e-10	ENSG00000129518
ITFG1	HsaALTA1023772-1/2	chr16:47313729-47313823	chr16:47365788,47313729-47313823+47313836	Alt3	0	chr16	47313823	47313823	-	47313729	47365788	30.95	100	69.05	30.95	85.19	54.24	57.2064	55.4	38.95	100	61.05	95.1931	96.3	-37.9867	0	30.95,45.24,63.64,84,85.19,65.71,47.62,51.61,69.7,56.25,36,35.29,54.55,75.14	96.15,100,94.44,100,86.36,89.29,95.77,88.89,100,92.65,98.04,94.12,93.75,100,95.24,100,91.43,98.15,83.12,88.89,97.22,93.75,100,97.56,96,100,98.08,100,100,96.43,94.2,93.62,95.65,92,100,97.73,100,90.32,100,100,100,100,96.88,93.75,93.62,92.06,95.24,100,100,97.56,97.53,97.8,100,98.25,100,98.18,98.21,88.68,97.5,100,100,95.83,95,96.43,100,100,93.55,95,90,100,100,94.12,93.48,95.64,95,100,97.73,96.77,96.4…	5.69304e-10	ENSG00000129636
SAFB2	HsaALTA1024012-2/3	chr19:5595361-5595497	chr19:5598793,5595361-5595482+5595497+5595510	Alt3	15	chr19	5595482	5595497	-	5595361	5598793	34.58	100	65.42	34.58	87.05	52.47	49.778	47.76	65.05	100	34.95	98.2298	98.845	-48.4518	0	49,46.39,35.86,52.69,60,43.27,43.83,64.25,51.17,36.9,34.58,47.76,44.93,87.05,48.99	96.97,100,100,100,100,100,99.4,100,98.77,98.26,99.44,99.35,98.07,100,98.82,100,98.78,98.87,98.21,98.33,98.78,98.47,97.17,99.59,98.88,98.17,98.58,98.1,98.79,99.56,98.84,98.64,98.8,98.85,97.12,98.26,99.05,98.47,98.71,99.19,98.16,98.15,98.94,99.04,97.77,98.52,98.15,98.05,97.84,98.84,96.74,98.86,99.25,99.71,98.6,99.06,100,98.52,98.73,98.84,97.49,99.26,98.78,100,98.94,100,100,98.53,99.49,98.84,97.14,9…	9.51373e-11	ENSG00000130254
PLXNA3	HsaALTA1024551-1/3	chrX:154471488-154471638	chrX:154471317,154471488+154471477+154471465-154471638	Alt3	0	chrX	154471465	154471465	+	154471317	154471638	64.6	100	35.4	64.6	91.8	27.2	79.0507	80.89	75.86	100	24.14	96.8576	97.12	-17.807	0	78.7,74.53,79.62,80.89,91.8,68.67,82.72,64.6,81.47,85.68,81.8,85.39,73.68,86.33,69.88	100,98.17,91.9,98.53,96.87,92.52,94.45,98.38,96.97,100,96.68,93.96,95.3,96.12,96.29,96.93,95.95,98.95,97.63,97.81,98.02,97.47,97.57,92.25,92.39,99.27,97.88,97.15,94.05,96.34,98.27,97.23,100,92.35,95.89,95.14,97.09,98.73,97.95,97.69,97.57,96.62,99.22,97.69,95.14,96.16,96.35,95.32,92.52,94.34,97.15,94.41,95.41,97.79,96.48,98.28,100,97.48,96.48,98.2,96.22,97.18,100,95.26,96.57,96.82,92.66,98.46,96.1…	1.2294e-10	ENSG00000130827
SYNE1	HsaALTA0008396-1/3	chr6:152283982-152284172	chr6:152293588,152283982-152284172+152284184+152284279	Alt3	0	chr6	152284172	152284172	-	152283982	152293588	13.89	100	86.11	13.89	72.73	58.84	48.2564	50	36.59	100	63.41	74.0303	74.13	-25.7739	0	43.18,13.89,54.55,61.29,50,70,37.14,29.17,57.69,41.18,72.73	62.86,66.67,65.22,42.86,84.62,66.67,68.75,82,75,63.64,82.86,75,67.57,73.81,78.26,66.67,66.67,86.11,85.28,78.12,62.07,75.61,66.67,76.32,64,97.3,74.07,67.74,64,65.38,66.67,76.67,73.53,62.16,68.72,68.52,80.42,81.76,64.71,82.47,73.91,67.5,67.74,75,79.55,70.73,64.71,76.47,77.42,79.03,70.73,75,68.75,80,69.57,76.47,73.08,70.83,66.67,89.47,80,95,82.61,77.27,75,72.97,63.16,80,71.43,74.19,90.91,74.42,88.24…	3.25345e-06	ENSG00000131018
HACL1	HsaALTA1024789-1/2	chr3:15573159-15573242	chr3:15574977,15573159-15573242+15573259	Alt3	0	chr3	15573242	15573242	-	15573159	15574977	48.48	100	51.52	48.48	93.75	45.27	75.245	78.47	66.07	100	33.93	99.4792	100	-24.2342	0	56.12,93.75,79.52,77.42,73.66,84.62,86.67,82.31,72.22,48.48,82.35,66.67,63.64,86	100,100,100,100,100,100,100,100,100,98.48,100,92.31,100,95.45,100,100,100,100,100,100,100,100,100,100,100,100,100,100,100,100,100,100,95.45,100,100,100,100,100,97.56,100,100,100,98.61,100,100,100,100,100,100,100,98.96,98.67,100,100,100,100,97.33,100,100,100,100,100,100,100,100,100,100,100,100,100,100,100,100,100,100,100,100,96.3,100,100,100,100,100,100,100,100,100,100,100,100,98.41,100,100,100,10…	1.00715e-20	ENSG00000131373
ANKHD1	HsaALTA0000438-1/2	chr5:140438503-140438617	chr5:140436257,140438503+140438494-140438617	Alt3	0	chr5	140438494	140438494	+	140436257	140438617	0	100	100	2.9	25.53	22.63	12.038	10.67	14.61	100	85.39	82.1138	84.62	-70.0758	0	12.7,10.53,9,10.67,25.53,19.35,11.27,10.61,13.41,9.09,2.9,8.33,13.33,20,3.85	94.12,87.1,82.35,78.57,80,63.16,84.21,85.71,85,85,91.43,88.46,86.67,100,95.24,72.41,100,91.43,86.36,68.18,84.21,88.46,95,96.67,81.82,88.46,80.95,86.36,91.3,56.25,93.75,75,78.26,95.83,88.89,83.33,76.19,90.91,87.5,83.33,80,62.5,87.1,84.62,100,75,75,87.1,96.15,79.31,90.48,50,100,81.25,85.19,75,83.33,85.19,94.12,93.75,93.33,80.95,81.82,68.18,96,95.65,96.55,93.18,95.45,95.24,100,100,81.82,47.37,94.12,…	3.8448e-10	ENSG00000131503
PIAS3	HsaALTA1025007-3/3	chr1:145851051-145851153	chr1:145853504,145851051-145851121+145851132+145851153	Alt3	32	chr1	145851121	145851153	-	145851051	145853504	0	100	100	33.28	96.3	63.02	77.586	82.365	69.35	100	30.65	96.3525	100	-18.7665	0	75.68,88,83.33,89.66,96.3,72,81.4,84.21,72,33.28	95.72,100,100,100,100,100,96.3,100,100,100,100,95.1,100,100,98.15,82.21,90.48,100,91.3,93.75,100,100,96.24,100,95.45,100,94.12,100,100,100,100,100,100,100,100,100,94.59,100,100,94.74,100,100,100,100,100,100,100,100,100,100,96.67,93.75,100,94.74,100,100,100,96.43,100,100,100,100,95.45,100,89.34,95.83,94.12,100,97.71,94.59,100,100,100,100,100,83.33,84.15,100,94.12,100,100,95.65,100,100,100,100,100,…	1.09432e-06	ENSG00000131788
TPT1	HsaALTA0008924-2/3	chr13:45338687-45338776	chr13:45339994,45338687-45338748+45338776+45338797	Alt3	28	chr13	45338748	45338776	-	45338687	45339994	7.8	100	92.2	7.8	99.35	91.55	64.7371	76.195	72	100	28	96.9111	98.88	-32.174	0	75.72,93.73,24.54,7.8,76.67,92.13,59.02,10.02,87.05,90.47,92.61,34.63,99.35,62.58	100,87.27,96.77,97.76,96.13,96.03,100,85.71,93.33,97.76,97.6,100,100,100,91.46,100,100,97.99,97.79,100,99.48,100,99.03,95.17,100,98.15,93.2,90.79,98.26,94.96,100,98.09,100,98.02,96.62,100,91.46,100,100,93.81,97.42,87.27,95.17,98.06,100,100,85.11,97.81,79.86,87.27,88.52,94.21,100,100,95.36,100,100,96.94,72,93.58,98.34,100,94.44,97.14,95.74,100,100,100,94.74,94.7,100,87.27,90.91,100,91.91,88.14,91.…	1.11091e-07	ENSG00000133112
TPT1	HsaALTA1025820-1/3	chr13:-45337388	chr13:45339994,-45337388+45337403+45337430	Alt3	0	chr13	45337388	45337388	-	NA	45339994	7.83	100	92.17	7.83	61.96	54.13	23.1667	21.41	24.72	100	75.28	86.8772	89.16	-63.7106	0	38.59,26.8,23.63,9.55,12.92,16.48,14.54,7.83,23.57,12.72,21.41,24.65,31.48,61.96,21.37	72.1,93.24,82.16,90.58,86.61,91.87,88.63,93.27,84.59,89.06,90.42,100,89.7,79.64,100,74.77,78.43,91.35,94.82,92.92,88.02,91.23,72.37,86.89,93.31,84.59,74.53,96.83,85.26,85.07,84.01,89.51,84.1,82.07,88.68,79.97,90.31,89.91,91.82,83.3,89.16,90.55,81.46,93.61,86.6,95.64,96.03,100,93.69,84.75,29.2,94.6,87.06,65.81,100,84.01,82.58,70.64,93.31,100,92.33,87.97,75.52,80.2,80.48,76.49,92.9,96.84,94.06,63.8…	1.80904e-10	ENSG00000133112
HSPBP1	HsaALTA0004128-3/3	chr19:55265278-55265389	chr19:55265886,55265278-55265367+55265378+55265389	Alt3	22	chr19	55265367	55265389	-	55265278	55265886	33.33	100	66.67	58.17	94.29	36.12	74.234	67.865	68.75	100	31.25	90.372	90.63	-16.138	0	58.17,65.14,64,64.31,60.71,94.29,70.59,92.02,93.94,79.17	93.75,84.21,87.5,100,93.65,93.75,91.67,87.88,88,95,100,97.44,93.33,94.12,92.31,92.6,72.97,93.75,87.11,93.75,87.5,100,86.15,87.5,70,86.67,90.91,85.38,82.06,89.66,100,86.36,94.12,90.63,94.87,87.5,80.95,78.46,86.67,89.66,90.91,83.33,85.71,82.87,84.62,90.01,93.34,86.11,88.24,83.33,90.32,83.33,95.24,73.68,95.24,95,92.68,94.74,88,95.24,87.5,78.26,82.35,100,86.96,73.33,100,95.65,95.24,91.3,88.89,84.63,9…	0.00144894	ENSG00000133265
MED6	HsaALTA0005116-1/2	chr14:70592880-70592988	chr14:70593296,70592880-70592988+70593009	Alt3	0	chr14	70592988	70592988	-	70592880	70593296	45.16	100	54.84	45.16	96.77	51.61	77.612	77.19	86.36	100	13.64	98.5983	100	-20.9863	0	72.5,83.56,89.36,70.69,93.1,74.58,45.16,72.31,79.81,67.86,77.19,75.61,82.35,96.77,83.33	97.73,100,100,100,100,100,100,100,100,93.94,100,100,100,95.12,100,100,98.25,98.04,93.33,86.36,100,100,100,100,100,97.37,100,100,94.87,100,98.61,98.36,96,97.92,100,98.39,100,100,100,100,100,95.59,100,100,98.28,100,97.22,96.77,100,100,100,100,98.48,97.37,96,97.87,98.39,98.08,100,98.51,100,100,100,100,100,93.33,100,96.3,100,100,100,100,100,96.92,100,100,100,96.55,98.15,100,100,98.04,97.22,100,100,10…	1.65023e-11	ENSG00000133997
RPS15A	HsaALTA1026463-1/2	chr16:18788063-18788105	chr16:18788981,18788063-18788105+18788159	Alt3	0	chr16	18788105	18788105	-	18788063	18788981	0	100	100	0	13.98	13.98	4.422	3.62	0	50.72	50.72	25.4561	27.24	-21.0341	0	2.88,7.13,1.04,2.57,4.28,4.93,7.55,4.82,2.53,0,1.66,6.13,3.21,13.98,3.62	24.67,33.98,33.98,31.05,30.02,12.82,31.88,50.72,0,45.16,14.64,28.59,13.98,6.85,48.34,42.81,17.07,27.24,35.66,10.26,10.26,6.04,6.42,2.06,4.2,27.24,39.15,40.7,38.18,46.55,41.88,18.62,50.72,26.88,7.34,31.39,6.42,23.78,22.24,25.55,28.36	2.37542e-06	ENSG00000134419
DOCK2	HsaALTA0002590-1/2	chr5:169681744-169681865	chr5:169674445,169681744+169681730-169681865	Alt3	0	chr5	169681730	169681730	+	169674445	169681865	63.46	100	36.54	63.46	93.45	29.99	79.412	82.42	79.64	100	20.36	99.1215	99.445	-19.7095	0	76.57,76.97,73.52,83.9,82.66,85.59,82.73,93.45,83.01,79.66,66.93,77.23,63.46,83.08,82.42	100,99.28,100,100,100,96.84,99.11,100,99.56,99.17,98.3,99.48,99.2,98.28,98.48,98.97,100,99.49,99.58,99.51,100,100,100,100,99.58,99.33,99.49,100,99.35,99.21,100,98.56,99.69,99.69,98.15,99.41,97.68,100,99.45,100,99.54,99.42,99.5,98.88,99.12,98.54,99.59,100,98.99,98.2,98.94,98.99,99.59,99.04,99.34,98.02,99.32,99.36,99.38,100,100,99.46,100,100,100,99.04,100,100,98.8,99.4,100,100,100,97.17,99.08,100,9…	6.23846e-11	ENSG00000134516
ZCCHC11	HsaALTA0009640-2/6	chr1:52436755-52436963	chr1:52438220,52436755-52436956+52436963+52436975+52436978+52436998+52437005	Alt3	7	chr1	52436956	52436963	-	52436755	52438220	17.18	100	82.82	20	36.78	16.78	27.1727	26.75	34.83	73.49	38.66	55.7139	55.975	-28.5413	0	24.55,24.49,24.41,29.86,30.88,25.93,21.3,29.13,21.51,31.69,20,26.75,36.78,31.5,28.81	50.08,49.38,58.62,48.39,54.34,52.01,54.99,56.97,61.08,55.8,40.5,63.46,46.94,61.15,52.92,57.18,43.62,54,54.06,55.21,55.35,67.41,67.14,54.51,54.03,59.04,51.72,55.02,50.83,53.91,46.96,57.43,53.48,53.27,57.34,58.15,58.73,58.23,53.11,54.7,62.51,58,51.59,52.01,48,55.74,64.3,48.38,65.91,65.78,58.97,68.42,56.66,58.48,46.89,60.74,48.52,59.64,46.22,55.9,53.25,58.82,54.06,56.82,52.04,47.98,49.15,60.15,58.83…	9.84666e-11	ENSG00000134744
PRPF38A	HsaALTA1026649-1/4	chr1:52414762-52414859	chr1:52414647,52414762+52414750+52414741+52414732-52414859	Alt3	0	chr1	52414732	52414732	+	52414647	52414859	54.97	100	45.03	54.97	95.16	40.19	81.6173	81.67	86.67	100	13.33	98.0127	98.685	-16.3954	0	89.47,85,81.67,72.58,92.73,54.97,88.89,77.14,74.99,81.17,77.27,85,93.28,74.94,95.16	96.97,100,94.12,100,98.21,100,100,100,100,90.24,97.22,96.49,97.33,92.68,100,92.16,95,100,97.65,100,97.5,98.39,97.4,97.26,100,93.93,100,86.67,100,100,97.87,100,98.63,98.75,96.08,100,100,96.1,100,93.33,100,100,94.83,98.92,95.96,100,97.26,100,100,96.72,96.88,100,95.4,98.04,98.72,96.67,97.73,98.81,96.49,94.74,95.52,97.06,100,100,100,96.55,100,97.92,100,100,90.7,90.48,100,98.3,93.75,100,88.89,97.44,10…	8.80061e-11	ENSG00000134748
ELP2	HsaALTA1026665-1/3	chr18:36145948-36146048	chr18:36145034,36145948+36145934+36145927-36146048	Alt3	0	chr18	36145927	36145927	+	36145034	36146048	19.66	100	80.34	19.66	82.57	62.91	44.0373	42.17	67.29	100	32.71	96.6113	97.28	-52.574	0	40.11,59.49,30.78,54.32,82.57,42.22,45.72,40.7,53.72,39.63,19.66,24.76,42.17,33.24,51.47	97.3,97.58,100,100,97.58,93.47,100,97.38,96.85,96.06,98.37,98.18,98.25,97.95,94.92,95.85,97.22,100,98.27,96.99,94.93,94.52,92.99,95.33,100,95.77,96.5,97.61,96.54,100,100,95.5,97.54,96.63,89.6,95.64,100,98.51,95.5,96.46,91.03,100,97.61,99.09,99.43,100,95.5,98.82,98.03,97.64,100,96.78,96.74,100,99.3,95.17,96.56,97.12,100,99.09,98.44,93.11,96.85,100,98.25,94.84,100,97.05,97,100,96.95,100,96.85,100,9…	8.71814e-11	ENSG00000134759
TPP2	HsaALTA1026766-2/4	chr13:102646294-102646390	chr13:102645009,102646299+102646294+102646280+102646216-102646390	Alt3	5	chr13	102646216	102646221	+	102645009	102646390	18.52	100	81.48	18.52	70.59	52.07	43.5858	42.02	59.26	100	40.74	98.7515	100	-55.1657	0	18.52,42.86,46.15,38.71,70.59,52,26.32,25,34.55,41.18,68.18,58.97	94.12,100,100,100,88.89,98,96.08,100,100,94.12,100,100,100,100,100,97.67,100,100,100,100,100,100,100,100,100,100,100,100,100,100,100,100,100,100,100,100,100,98.04,94.44,100,100,100,100,100,95.83,100,100,100,98.53,100,100,100,100,100,100,100,100,94.12,100,100,100,100,100,100,100,100,100,100,100,100,100,100,100,97.22,100,100,100,100,100,100,100,100,100,100,96.55,90.48,100,100,100,100,100,100,100,10…	7.29242e-15	ENSG00000134900
MAP3K7	HsaALTA1027057-1/4	chr6:90560076-90560214	chr6:90561622,90560076-90560214+90560234+90560244+90560673	Alt3	0	chr6	90560214	90560214	-	90560076	90561622	10.51	100	89.49	10.51	33.33	22.82	24.1507	24.97	25	98.21	73.21	84.9124	85.37	-60.7617	0	12.9,22.58,28.81,24.12,33.33,27.27,20.69,32.08,25.02,20,31.31,24.97,10.51,22.58,26.09	92.31,80,68.75,86.69,82.56,83.33,86.96,88.73,80.77,86.11,82.14,90.91,85,80,76.09,80.3,81.83,89.74,87.34,81.97,80,81.97,85,80.43,81.63,79.31,82.98,67.44,84.42,79.66,73.08,94.59,86.54,80.83,78.12,95.35,84.44,74.29,84.62,72.22,86.89,82.93,83.08,85.14,78.95,79.63,90,91.43,82.1,84.38,89.29,94.05,84.62,90.67,80.7,82.61,87.5,83.87,91.3,83.33,89.29,84.21,80,80,87.18,76,86.36,87.1,73.33,71.43,89.66,87.1,8…	1.16244e-10	ENSG00000135341
NAT10	HsaALTA1027080-1/2	chr11:34140400-34140572	chr11:34139495,34140400+34140381-34140572	Alt3	0	chr11	34140381	34140381	+	34139495	34140572	65.03	100	34.97	65.03	94.69	29.66	80.69	81.82	80.49	100	19.51	99.2189	100	-18.5289	0	72.22,91.78,71.48,81.82,94.69,93.26,68.63,67.68,88.22,93.1,65.03,80.25,70.09,87.65,84.45	100,95.65,100,100,100,100,100,97.14,100,100,100,100,100,100,100,100,100,100,100,100,100,100,100,100,100,100,100,98.22,100,97.92,100,100,99.03,99.19,100,100,98.33,100,100,100,98,98.33,100,100,98.97,100,100,100,100,100,100,100,100,100,98.8,100,100,100,100,98.78,100,100,100,100,100,97.06,100,100,100,100,100,100,100,100,100,100,100,91.43,100,97.44,100,100,98.57,100,98.96,98.53,100,100,100,97.37,100,9…	5.96315e-14	ENSG00000135372
MICAL1	HsaALTA1027261-1/7	chr6:109445771-109445862	chr6:109446136,109445771-109445862+109445875+109445901+109445944+109445952+109445962+109445992	Alt3	0	chr6	109445862	109445862	-	109445771	109446136	25.74	88.24	62.5	25.74	49.95	24.21	34.4287	31.9	35.39	87.77	52.38	78.4087	79.26	-43.98	0	27.53,25.74,29.04,32.01,47.89,36.25,34.8,31.68,28.4,44.66,27.01,40.42,31.9,49.95,29.15	79.76,80.47,79.11,85.13,80.63,72.07,80.66,83.12,73.75,77.35,75.68,78.35,79.81,80.48,82.41,81.28,86.28,83.57,79.01,78.87,82.08,81.72,78.49,74.16,78.72,82.97,83.28,83.52,81.53,80.09,78.52,79.62,76.71,77.54,79.52,77.4,81.89,81.17,82.58,83.51,76.89,73.99,79.59,85.36,84.79,78.79,82.92,81.21,70.98,82.38,85.1,79.85,79.7,83.21,74.95,80,75.21,81.44,77.42,79.67,76.63,82.36,77.1,83.73,74.7,86.38,77.47,76.62…	1.03577e-10	ENSG00000135596
USP15	HsaALTA1027307-3/4	chr12:62389605-62389699	chr12:62389514,62389634+62389612+62389605+62389587-62389699	Alt3	29	chr12	62389587	62389616	+	62389514	62389699	60.18	100	39.82	60.18	85.95	25.77	79.2173	80.64	77.27	100	22.73	96.9269	97.32	-17.7096	0	80.64,74.2,80.19,85.63,82.35,82.29,77.33,82.57,80.88,60.18,74.25,80.27,80.43,81.1,85.95	100,97.09,100,95.38,97.34,97.18,100,97.51,95.17,100,95.42,97.97,94.15,99.26,97.18,98.33,89.03,97.73,94.45,96.91,94.09,97.94,99.4,100,97.21,99.43,97.84,97.46,95.54,100,95.2,98.89,95.62,97.4,93.89,97.6,96.14,96.48,97.6,97.51,97.8,93.86,96.31,96.9,96.53,95.89,94.84,96.31,98.67,95.15,100,99.49,96.2,98.2,100,97.75,95.68,98.04,97.77,96.15,95.66,95.96,98.51,96.41,100,98.06,97.45,100,98.33,97.64,97.14,10…	1.22427e-10	ENSG00000135655
GCC2	HsaALTA0003600-2/4	chr2:108486511-108486648	chr2:108485908,108486517+108486511+108486499+108486435-108486648	Alt3	6	chr2	108486435	108486441	+	108485908	108486648	8.02	100	91.98	8.02	56.74	48.72	26.684	20.98	41.94	100	58.06	95.9683	96.97	-69.2843	0	20.1,39.9,20.98,19.87,56.74,32.73,8.02,13.68,29.3,39.83,19.05,23.18,16.09,43.64,17.15	95,100,95.87,96.9,100,100,95.39,93.78,96.6,91.87,97.4,97.08,96.88,94.06,93.68,95.46,95.62,93.62,98.02,97.87,97.53,96.47,100,96.68,98.61,96.05,97.1,100,100,97.94,100,98.53,94.63,96.07,100,97.22,98.06,98.42,95.4,98.17,100,95.94,92.87,100,96.47,94.97,95.27,95.44,100,94.74,98.3,96.55,97.15,96.71,97.24,98.6,96.16,98.75,95.75,100,95.87,96.06,96.69,96.28,91.97,100,95.51,93.95,94.7,100,94.12,100,100,100,…	7.91629e-11	ENSG00000135968
APPL2	HsaALTA1027607-3/4	chr12:105207971-105208029	chr12:105208158,105207971-105208001+105208027+105208029+105208047	Alt3	28	chr12	105208001	105208029	-	105207971	105208158	44.9	100	55.1	44.9	82.14	37.24	62.3757	62.435	53.59	100	46.41	94.4436	95.29	-32.0679	0	56.52,46.27,64.71,44.9,73.84,61.9,65.71,65.79,58.54,62.97,61.11,82.14,55.47,73.39	100,86.38,89.29,90.18,87.5,88,95.65,100,95.24,94.06,98.89,94.92,100,100,92.05,100,95,94.38,93.48,97.3,91.03,95.59,95.89,84.82,96.3,98.08,96.3,90.09,100,95.74,97.14,98.73,97.12,95.56,97.73,96.97,97.06,93.48,93.02,93.02,97.83,91.99,95.89,97.14,96.5,94.91,93.48,92,98.55,95.99,97.64,93.37,93.48,97.05,96.81,100,96.15,94.77,92.27,97.74,97.15,96.77,89.47,92.31,100,94.44,87.07,95.33,96.5,100,100,100,96.6…	4.86402e-10	ENSG00000136044
WASHC4	HsaALTA1027628-1/2	chr12:105121101-105121204	chr12:105120597,105121101+105121089-105121204	Alt3	0	chr12	105121089	105121089	+	105120597	105121204	24.47	100	75.53	24.47	71.36	46.89	47.7827	43.82	36.97	97.37	60.4	84.2159	85	-36.4332	0	24.47,30.67,40,33.33,63.81,38.96,43.82,39.24,43.24,48.84,59.02,65.15,48.57,66.26,71.36	77.27,83.54,69.44,87.27,86.54,82.35,79.07,89.47,83.93,88,86.76,84.21,80.95,76.92,70.83,85.44,79.81,80.23,77.78,87.27,76.38,81.62,87.74,78.18,79.89,74.95,85.71,83.33,80,81.25,85.37,86.59,86.29,84.47,81.69,69.33,84.91,75.54,78.18,83.1,81.9,85.71,86.81,78.43,75.24,79.37,84.72,76.7,89.66,81.21,82.93,81.42,82.8,74.85,86.19,88,79.17,84.93,81.03,82.42,79.35,78.86,82.5,72.22,66.67,86.36,89.47,83.33,76.64…	1.54831e-10	ENSG00000136051
RNF38	HsaALTA1028328-1/2	chr9:36351115-36351199	chr9:36352742,36351115-36351199+36351219	Alt3	0	chr9	36351199	36351199	-	36351115	36352742	49.51	100	50.49	49.51	100	50.49	76.1453	77.45	81.4	100	18.6	99.5019	100	-23.3565	0	77.31,95.15,66.8,77.45,82.09,73.08,76.76,92,49.51,79.17,55.56,56.42,78.95,100,81.93	100,100,100,100,100,100,100,100,96.77,100,100,100,99.02,100,100,98.89,100,100,100,100,99.26,100,100,100,100,100,100,100,100,100,100,100,98.72,100,100,98.33,100,98.02,100,97.8,100,100,98.85,100,100,100,100,100,98.28,100,100,100,98.7,100,100,100,100,100,100,100,100,100,100,100,100,100,100,100,100,100,100,98.33,100,100,100,100,100,96.88,100,100,97.99,98.27,100,100,100,98.82,100,100,100,100,100,100,1…	3.40226e-14	ENSG00000137075
VARS2	HsaALTA1028574-1/2	chr6:30917105-30917224	chr6:30916959,30917105+30917095-30917224	Alt3	0	chr6	30917095	30917095	+	30916959	30917224	36.82	100	63.18	36.82	82.34	45.52	59.56	61.38	46.78	100	53.22	99.1412	100	-39.5812	0	47.89,61.58,65.3,66.55,71.97,47.28,49.28,50.63,82.03,57.36,42.62,70.37,36.82,61.38,82.34	100,100,95.53,100,100,100,100,100,100,100,98.16,100,97.9,100,100,98.63,100,100,100,100,100,100,100,100,100,100,100,100,100,100,100,100,98.26,100,100,100,100,100,100,98.06,98.02,100,100,98.68,100,100,100,96.97,97.29,100,100,100,100,100,100,100,100,98.63,100,100,100,98.23,100,100,100,100,100,100,100,100,100,100,100,96.68,100,100,97.49,100,100,100,100,100,100,100,100,100,100,100,100,100,100,100,100,…	4.42525e-16	ENSG00000137411
CREBZF	HsaALTA0002156-3/3	chr11:85663179-85663293	chr11:85663524,85663179-85663262+85663277+85663293	Alt3	31	chr11	85663262	85663293	-	85663179	85663524	51.75	100	48.25	51.75	90.12	38.37	70.8567	71.85	63.16	100	36.84	88.9823	89.34	-18.1256	0	80.37,85.21,54.96,67.72,75.76,66,71.85,51.75,80,59.46,59.52,72.73,84.62,90.12,62.78	82.86,100,87.23,75,94.12,91.3,90.63,88.64,97.83,89.36,89.33,92.92,95.2,90.01,92.7,86.92,88.55,87.5,90.06,86.49,87.5,95.79,90.54,95.08,90.77,88.8,86.21,86.27,90.23,81.02,95.58,90.14,92.91,86.99,85.04,85.26,90.54,86.86,86.36,97.32,85.56,90.32,89.09,86.36,88.24,89.8,87.76,90.91,81.48,87.07,93.48,83.97,95.89,89.8,94.87,83.7,91.04,88.44,95.89,88.17,87.21,78.79,91.18,90.63,92.68,95.35,89.39,93.48,78.57…	2.09306e-08	ENSG00000137504
SLTM	HsaALTA1028817-1/2	chr15:58916935-58916999	chr15:58932356,58916935-58916999+58917020	Alt3	0	chr15	58916999	58916999	-	58916935	58932356	68.18	100	31.82	68.18	91.57	23.39	79.708	79.04	86.53	100	13.47	98.5328	98.91	-18.8248	0	79.04,88.71,71.13,76.24,84.21,71.65,81.77,76.3,75.96,68.18,73.21,85.42,83.46,88.77,91.57	100,100,94.05,97.46,97.22,100,96.83,98,97.53,98.89,98.36,98.25,99.12,97.64,97.36,100,98.73,99.32,99.23,97.73,99.68,97.84,99.52,100,97.79,100,96.56,97.14,98.97,99.38,96.86,95.34,98.92,98.99,98.7,98.33,99.25,99.24,97.29,98.56,100,98.67,97.4,98.29,98.9,99.43,99.53,98.19,99.14,100,97.36,99.53,98.23,97.77,97.43,99.65,99.1,98.1,98.84,97.18,98.96,100,93.85,96.53,94.7,95.72,100,96.86,97.73,99.04,98.77,10…	8.47447e-11	ENSG00000137776
RTF1	HsaALTA1028881-2/3	chr15:41471172-41471349	chr15:41470392,41471297+41471172+41471152-41471349	Alt3	125	chr15	41471152	41471277	+	41470392	41471349	64.1	100	35.9	64.1	93.1	29	81.194	81.25	81.65	100	18.35	99.6076	100	-18.4136	0	73.08,85.42,86.29,80,86.36,73.91,71.74,89.47,77.37,80,81.25,88.76,64.1,93.1,87.06	100,100,100,100,100,100,100,100,99.25,100,100,100,100,100,100,100,100,98.96,100,100,100,96.81,100,100,100,100,100,100,100,100,100,98.15,100,100,97.41,100,100,100,100,100,100,100,100,99.24,100,100,100,100,98.92,100,100,100,99.22,100,100,100,100,99.08,100,100,100,98.32,100,100,100,100,100,100,100,100,100,100,100,100,100,100,100,97.01,100,100,100,100,100,100,100,100,100,100,100,100,100,99.35,100,100…	1.41302e-17	ENSG00000137815
FASTKD1	HsaALTA1029399-1/2	chr2:169531352-169531490	chr2:169537227,169531352-169531490+169531508	Alt3	0	chr2	169531490	169531490	-	169531352	169537227	23.13	100	76.87	42.32	79.42	37.1	57.57	54.425	88.24	100	11.76	98.8137	100	-41.2437	8.82	47.79,47.75,49.88,65.46,73.61,61.58,42.32,57.57,51.28,44.59,79.42,69.59	95.21,100,88.24,100,98.55,100,100,100,94.86,95.63,97.44,100,100,100,100,95.65,97.12,100,97.72,99.12,97.99,100,100,100,96.97,100,100,100,100,96.64,100,100,100,100,100,100,100,100,100,96.61,100,95.44,100,100,97.5,100,91.95,100,100,100,95.3,100,97.71,100,100,93.71,94.08,100,96.29,100,100,100,100,96.14,100,91.96,100,100,100,89.63,100,100,100,100,100,100,98.44,100,100,97.43,100,98.62,100,100,100,100,1…	8.99348e-12	ENSG00000138399
PSTPIP1	HsaALTA1030402-2/2	chr15:77035802-77035935	chr15:77035563,77035811+77035802-77035935	Alt3	9	chr15	77035802	77035811	+	77035563	77035935	52.42	100	47.58	52.42	77.78	25.36	67.5347	66.67	69.23	100	30.77	93.375	93.63	-25.8403	0	65.87,52.42,76.33,65.66,77.32,55.79,66.67,65.79,59.32,77.78,75,61.11,70.37,68.21,75.38	88.37,95.65,89.8,94.29,91.58,92.11,90.2,88.52,95.16,90.7,91.84,92.42,93.13,92.31,92.68,97.3,95.58,91,94.07,91.3,87.26,91.72,92.31,97.42,97.19,91.3,93.64,89.47,96.4,98.2,92.05,89.61,93.21,96,92.8,95.15,92.5,94.07,96.34,93.1,91.61,94.2,91.34,94.54,91.78,91.79,95,92.31,93.75,96.12,94.92,93.78,92.76,90.43,97.62,93.99,93.55,94.96,93.56,91.1,95.3,92.37,94.74,94.12,87.69,88.89,89.74,85.19,87.92,95.89,88…	1.06132e-10	ENSG00000140368
POLG	HsaALTA0006508-3/5	chr15:89327013-89327063	chr15:89327167,89327013-89327052+89327055+89327063+89327079+89327096	Alt3	11	chr15	89327052	89327063	-	89327013	89327167	64.16	100	35.84	64.16	94.58	30.42	77.6107	77.35	72	100	28	95.8942	96.46	-18.2836	0	72.71,73.73,84.47,77.35,86.71,65.98,67.16,73.77,79.52,81.9,64.16,94.58,71.79,86.69,83.64	97.94,96.25,91.77,97.49,98.61,94.58,97.9,97.98,98.24,93.3,95.32,96.42,92.85,97.32,98.63,97.66,98.14,96.45,96.6,94.2,94.34,90.96,97.31,99.13,95.94,97.78,97.64,96.75,100,94.85,97.71,94.44,96.3,95.4,92.65,96.88,94.02,97.38,96.6,95.6,96.03,100,96.27,95.71,96.06,96.78,98.63,99.34,93.67,93.35,98.06,97.71,95.76,96.47,97.46,95.97,93.63,97.92,98.3,96.78,98.16,97.82,91.95,96.04,100,97.81,100,96.68,93.79,93…	5.69765e-10	ENSG00000140521
SGSM2	HsaALTA1030970-1/6	chr17:2372953-2373081	chr17:2372488,2372953+2372756+2372625+2372614+2372586+2372570-2373081	Alt3	0	chr17	2372570	2372570	+	2372488	2373081	27.78	100	72.22	36.84	100	63.16	62.57	65.52	27.78	100	72.22	95.7087	96.705	-33.1387	0	67.5,52.87,42.19,70.89,54.41,66.67,54.55,75.5,76.47,100,50,36.84,65.52	96.55,96.43,93.55,92,96.97,100,100,100,96.23,91.67,93.75,98.11,94.94,93.69,98.84,98.68,92.55,100,100,89.61,94.37,94.83,98.33,85.45,88.89,92.59,97.1,90.14,92.79,98.04,96.83,97.96,96.74,96.18,94.74,97.44,92.42,97.37,96.47,95.65,97.35,96.74,95.89,98.1,96.85,91.93,94.94,97.5,90,95.24,95.45,92.76,94.97,95.86,97.5,97.98,92.31,97.44,99.11,97,96.31,100,100,100,93.33,100,95,96.15,97.7,93.66,100,100,100,10…	2.1866e-07	ENSG00000141258
PPOX	HsaALTA0006596-2/7	chr1:161167371-161167486	chr1:161167234,161167396+161167371+161167368+161167366+161167355+161167339+161167327-161167486	Alt3	25	chr1	161167327	161167352	+	161167234	161167486	0	100	100	25	66.67	41.67	46.423	44.445	36.84	100	63.16	80.2249	81.38	-33.8019	0	57.69,46.67,29.63,65,66.67,53.33,42.22,36.84,25,41.18	82.61,77.78,94.12,76.09,100,91.3,71.43,72.73,85.71,73.33,93.48,52,59.46,90.91,70,95.83,93.55,82.14,80.85,88,85.29,60,87.5,81.08,82.35,82.76,80,70,100,90.91,82.86,96.67,66.67,81.28,81.25,85.71,71.05,85.29,81.48,76.47,50,69.23,87.5,79.59,76.92,77.27,75,64.71,70.59,90,68.75,90.48,64.52,88.24,61.11,69.23,86.67,70,83.33,83.33,83.33,78.12,76.47,66.67,61.29,94.87,77.78,82.14,73.91,73.68,77.27,80.03,75.7…	6.04278e-07	ENSG00000143224
TAF1A	HsaALTA1032283-2/3	chr1:222570535-222570665	chr1:222577445,222570535-222570638+222570665+222570684	Alt3	27	chr1	222570638	222570665	-	222570535	222577445	61.89	100	38.11	61.89	100	38.11	78.3208	75.17	75.89	100	24.11	96.5893	98.08	-18.2685	0	81.24,72.45,69.49,68.26,93.16,100,77.89,70.62,97.6,84.67,61.89,62.58	93.77,100,94.39,100,100,85.86,100,100,97.73,96.88,100,93.55,100,100,96.67,98.33,97.87,100,91.3,100,95.32,95.83,100,100,95.45,96.67,100,98.33,100,87.63,100,89.92,95.49,96.55,100,86.47,96.3,100,98.34,98.46,94.12,90.69,95.06,100,98.08,95.12,97.06,98.04,100,100,97.78,100,100,100,96.73,100,100,95.27,100,100,100,100,100,95,95.24,94.39,79.01,100,95,98.15,100,88.87,97.71,100,100,97.04,100,94.12,100,100,9…	4.1903e-06	ENSG00000143498
ATP8B2	HsaALTA1032314-1/2	chr1:154334503-154334591	chr1:154334265,154334503+154334483-154334591	Alt3	0	chr1	154334483	154334483	+	154334265	154334591	60.98	100	39.02	60.98	100	39.02	83.7143	87.4	80.6	100	19.4	99.7753	100	-16.061	0	64.29,87.3,90.24,60.98,82.14,76.19,67.74,89.35,91.67,87.5,92.59,85.71,100,96.3	100,100,100,100,100,100,100,100,100,100,100,100,100,100,100,100,100,100,98.57,100,100,100,100,100,100,98.31,100,100,100,100,100,100,100,100,100,100,100,100,100,100,100,100,100,98.86,100,100,100,96.97,100,100,100,100,100,100,100,100,100,100,100,100,100,100,100,100,100,100,100,100,100,100,100,100,100,100,100,100,100,100,100,100,100,100,100,100,100,100,100,100,100,100,100,100,100,100,100,100,100,100…	2.27187e-25	ENSG00000143515
DIS3L2	HsaALTA0002507-3/4	chr2:232336214-232336555	chr2:232335874,232336469+232336310+232336214+232336141-232336555	Alt3	255	chr2	232336141	232336396	+	232335874	232336555	0	100	100	19.14	69.89	50.75	42.1727	39.96	19.1	100	80.9	57.8029	58.04	-15.6302	0	39.96,63.5,37.9,23.05,20.75,25.58,19.14,51.43,58.74,69.89,53.96	53.6,72.4,69.53,45.49,45.76,70.45,65.46,52.99,70.95,57.74,70.99,65.26,64.8,43.21,40.26,45.07,78.98,54.98,30.59,32.25,45.68,53.3,58.68,63.97,44.29,40.86,49.05,61.49,20.1,20.36,47.03,40.99,34.55,37.08,28.97,54.92,30.27,42.91,88.26,36.85,28.79,100,46.62,28.13,42.55,38.72,53.76,19.1,28.23,84.46,38.17,44.33,57.73,42.89,22.79,23.85,75.27,48.85,48.9,48.82,33.8,48.55,32.09,76.95,24.02,61.35,78.98,46.01,2…	0.0162641	ENSG00000144535
MUT	HsaALTA1033538-1/2	chr6:49448816-49448927	chr6:49451466,49448816-49448927+49448951	Alt3	0	chr6	49448927	49448927	-	49448816	49451466	43.75	100	56.25	43.75	80.63	36.88	64.2529	63.66	66.65	100	33.35	98.1569	100	-33.904	0	51.16,77.4,60,64.08,80.63,51.39,60.98,68.45,63.24,43.75,65.22,78.95,80,54.29	93.33,93.75,100,100,100,100,100,96.43,100,100,100,97.78,100,100,93.94,100,100,100,93.94,100,100,100,100,100,100,100,100,95.83,100,100,93.1,100,100,94.74,96.15,100,100,100,93.33,96.67,100,100,86.67,95.65,100,100,93.33,100,100,97.14,100,100,96.15,100,100,100,94.12,100,87.5,96.15,96,100,100,100,100,100,100,100,87.5,98,100,100,95.65,94.74,100,100,96.55,100,95.83,100,100,100,100,100,100,100,100,100,10…	3.40306e-13	ENSG00000146085
C7orf43	HsaALTA1033814-1/2	chr7:-100155164	chr7:100155262,-100155164+100155181	Alt3	0	chr7	100155164	100155164	-	NA	100155262	65.81	100	34.19	65.81	97.87	32.06	79.0813	78.62	71.33	100	28.67	97.2672	97.7	-18.1859	0	73.08,65.81,78.62,71.3,74.5,81.16,82.5,76.47,80.11,72.09,81.21,97.87,80,78.5,93	95.65,98.89,100,98.51,100,100,100,100,96.81,100,96.36,95.48,97.5,96.55,99.12,97.56,98.36,97.5,97.98,98.85,97.93,96.1,100,92.86,100,98.7,98.52,98.35,98.36,93.58,100,97.44,97.85,96.96,94.78,94.7,97.03,97.01,99.45,94.29,94.85,97.83,99.26,97.08,96.77,97.69,98.9,97.8,98.39,100,96.43,98.27,93.18,97.33,97.92,98.01,93.94,97.64,98.68,95.7,97.21,99.03,98.85,100,97.92,100,96.55,96.36,97.19,98.04,100,98.97,9…	2.98237e-09	ENSG00000146826
EML3	HsaALTA1034839-2/3	chr11:62608736-62608805	chr11:62608962,62608736-62608773+62608805+62608826	Alt3	32	chr11	62608773	62608805	-	62608736	62608962	49.49	100	50.51	53.04	73.74	20.7	61.5747	60.15	49.49	100	50.51	99.3032	100	-37.7286	0	53.04,71.7,60.6,54.73,68.22,55.68,56.26,63.08,60.15,59.77,64.22,57.83,57.63,73.74,66.97	100,99.28,95.89,95.12,100,100,100,100,99.64,100,99.34,99.14,99.33,100,99.69,99.13,100,100,99.61,99.64,100,100,100,100,99.72,99.22,97.73,100,100,100,97.69,100,99.47,100,98.63,99.42,100,100,98.69,99.54,100,100,100,98.94,100,100,100,100,100,99.31,100,100,98.46,100,100,99.02,100,99.59,100,100,99.53,100,100,100,100,100,100,100,100,100,100,100,100,98.63,100,99.28,100,96.6,100,100,100,98.69,100,100,100,…	2.11665e-12	ENSG00000149499
JMY	HsaALTA1035872-4/5	chr5:79314257-79314851	chr5:79312498,79314380+79314370+79314303+79314257+79314233-79314851	Alt3	123	chr5	79314233	79314356	+	79312498	79314851	23.08	100	76.92	23.08	90.33	67.25	51.4027	51.24	68.35	100	31.65	91.1723	92.125	-39.7696	0	53.33,87.9,51.8,23.08,43.24,69.35,51.06,31.82,41.95,51.24,58.79,55.65,24.08,90.33,37.42	88.89,93.53,89.45,93.33,91.87,94.72,98,97.56,96.54,97.92,96.05,93.84,88.89,96.61,88.12,94.11,88.46,98.39,81.33,87.6,95,93.84,98.44,90.27,93.72,84.38,85.71,98.57,81.28,83.87,97.44,84.69,84.08,84.85,85.67,96.77,88.46,90.91,85.34,96.92,95.83,96.87,83.31,78.99,95.14,95.83,87.52,97.06,82.4,86.81,88.87,86.17,84.21,91.67,92.65,91.3,94.74,92.31,88.16,97.22,90.91,86.12,92,82.35,96.43,96.66,100,86.67,91.18…	2.96964e-09	ENSG00000152409
TRIP12	HsaALTA1036399-2/4	chr2:229792973-229793145	chr2:229795179,229792973-229793130+229793145+229793175+229793368	Alt3	15	chr2	229793130	229793145	-	229792973	229795179	13.89	100	86.11	13.89	72.9	59.01	35.3807	31.78	40	96.3	56.3	76.236	77.62	-40.8553	0	32.5,72.9,46.32,29.38,33.33,26.67,13.89,31.78,60.62,43.9,29.82,26.98,24.14,33.33,25.15	87.48,80.49,81.4,79.41,82.35,86.67,85.29,75.76,79.45,85.37,81.82,75.61,86.84,83.93,87.76,78.1,71.01,84.38,74.7,77.78,84.21,76.67,80.23,92.59,84.38,86.75,77.08,80.3,77.03,79.63,81.94,88.89,73.81,76.42,78.21,76.19,82.54,75,84.27,86.57,75.41,75.41,74.07,86.26,74.71,75.82,71.3,87.72,73.08,75.24,85.71,87.25,87.16,84.08,82.88,78.46,82.98,88.57,82.09,91.75,80.16,85.37,63.16,92.59,89.66,86.27,73.33,83.33…	8.42936e-10	ENSG00000153827
TBRG1	HsaALTA1036512-1/2	chr11:124626473-124626609	chr11:124625903,124626473+124626460-124626609	Alt3	0	chr11	124626460	124626460	+	124625903	124626609	11.11	100	88.89	11.11	73.81	62.7	51.0492	57.69	44.74	100	55.26	99.1896	100	-48.1403	0	35.71,73.81,63.41,40,35.29,57.69,41.18,42.65,69.86,60.71,11.11,68.89,63.33	100,96.15,100,100,100,100,100,100,92.31,100,100,100,100,100,100,100,100,100,98.18,100,100,100,95,100,100,100,100,100,100,100,100,100,100,96.88,100,100,100,100,100,100,100,100,100,98.28,100,100,100,100,93.33,100,100,100,100,100,100,100,100,100,100,100,100,100,100,100,100,100,100,100,100,100,100,100,100,100,100,100,100,100,96.97,100,100,100,100,100,100,100,100,100,100,100,100,100,100,100,100,100,10…	1.61974e-18	ENSG00000154144
ZFYVE27	HsaALTA0009695-2/3	chr10:97744729-97744904	chr10:97743164,97744765+97744729+97744712-97744904	Alt3	36	chr10	97744712	97744748	+	97743164	97744904	32	100	68	32	67.16	35.16	45.7593	45.65	72	100	28	98.3773	100	-52.618	4.84	43.4,51.67,36.36,51.56,67.16,34.48,45.65,41.86,49.72,53.85,49.15,32,42.86,52,34.67	96.55,100,100,100,100,95.83,100,100,88.24,98,100,97.18,96.88,98.46,97.06,100,100,98.33,100,98.88,100,100,100,98.65,95,100,96.61,100,90.7,94.55,98.04,100,97.14,96.77,97.78,98.51,98.75,98.82,98.86,100,100,98.68,100,97.92,97.4,100,97.89,100,100,100,100,99.08,97.58,96.51,100,95.12,98.63,98.06,98.63,97.56,100,100,100,93.18,100,100,100,97.3,100,100,100,100,100,100,100,100,96.77,100,100,98.08,98.08,100,…	3.88773e-12	ENSG00000155256
OXA1L	HsaALTA0005999-2/3	chr14:22769791-22769934	chr14:22768171,22769797+22769791+22769777-22769934	Alt3	6	chr14	22769777	22769783	+	22768171	22769934	38.21	100	61.79	38.21	64.34	26.13	50.1567	50.54	60.6	100	39.4	94.8899	95.59	-44.7332	0	53.45,64.34,51.07,41.94,62.26,38.21,41.69,39.4,48.09,54.48,48.76,58.74,50.54,46.25,53.13	93.62,94.5,95.33,97.06,91.25,97.66,99.1,94.74,95.28,97.18,93.49,95.91,95.88,95.21,93.94,98.4,97.96,92.95,96.27,97.54,97.47,95.46,95.67,95.11,94.67,94.2,96.26,97.2,96.73,94.65,94.23,95.12,95.34,95.58,89.63,96,98.34,96.37,92.95,97.13,96.04,98.33,95.4,95.55,94.94,98.94,94.5,96.56,92.86,96.6,97.83,97.85,95.17,95.13,96.77,96.44,98.85,96.15,96.05,97.63,94.81,95.67,94.05,96.08,97.38,97.96,97.67,99.07,97…	9.59743e-11	ENSG00000155463
SLC7A7	HsaALTA1036980-1/2	chr14:-22773716	chr14:22773933,-22773716+22773728	Alt3	0	chr14	22773716	22773716	-	NA	22773933	67.74	100	32.26	67.74	100	32.26	81.6253	80.23	86.05	100	13.95	99.6058	100	-17.9804	0	78.17,80.23,80.41,79.31,89.26,75.01,67.74,76.37,82.69,87.18,79.23,100,83.93,85.35,79.5	100,100,100,99.67,99.21,98.84,100,100,100,100,99.57,99.13,100,100,99.54,100,99.26,100,100,100,100,99.78,100,100,99.44,100,100,100,100,100,99.67,100,99.79,99.66,95.38,100,98.98,100,99.53,99.67,100,100,100,100,99.32,100,99.42,100,100,99.75,100,100,99.05,99.77,99.82,99.5,100,99.75,99.2,99.41,99.53,100,100,100,100,100,100,100,99.79,100,100,99.32,98.68,100,99.16,99.52,98.32,98.15,100,99.25,100,100,100…	3.21446e-10	ENSG00000155465
SUPV3L1	HsaALTA1037447-1/2	chr10:69196992-69197080	chr10:69195265,69196992+69196978-69197080	Alt3	0	chr10	69196978	69196978	+	69195265	69197080	29.72	100	70.28	29.72	92.86	63.14	64.284	71.9	80	100	20	99.3025	100	-35.0185	0	29.72,84.24,53.93,45.97,82.5,92.86,36.67,50.18,75.74,88.89,53.57,80,45.45,72.64,71.9	100,100,100,100,100,100,100,100,100,100,100,100,100,100,97.44,97.68,100,100,97.88,100,100,100,100,100,100,100,100,100,100,100,100,100,100,100,100,100,100,100,100,92.59,100,100,97.87,100,100,100,100,100,100,96.57,100,100,100,100,100,97.44,98.04,100,96.98,100,100,100,100,100,100,100,100,100,100,100,100,100,100,100,94.74,100,100,100,100,100,100,100,100,100,100,100,100,100,100,100,100,100,100,100,100…	3.39433e-17	ENSG00000156502
VPS8	HsaALTA1037605-2/3	chr3:184870716-184870805	chr3:184869528,184870744+184870716+184870700-184870805	Alt3	28	chr3	184870700	184870728	+	184869528	184870805	0	100	100	29.21	76.91	47.7	54.5329	58.455	4.76	100	95.24	77.2424	80.56	-22.7095	0	60.33,63.34,59.54,62.58,72.1,62.12,54.44,76.91,37.09,46.21,46.93,29.21,57.37,35.29	80.84,91.3,94.44,73.34,87.27,92.49,80.84,90.11,87.1,84.62,84.05,89.13,88.89,96.3,86.9,80.56,91.11,83.33,88.36,86.84,85.05,79.23,91.1,92.49,74.93,92.2,75.64,93.1,88.03,80.85,88.46,78.88,93.66,82.28,73.33,88,84.38,88.89,88.89,87.6,92.45,78.76,89.74,92.68,81.75,88.53,84.21,86.31,86.9,82.56,92,84.49,88.83,95.12,88.58,83.71,86.67,100,100,74.91,78.16,95.24,93.33,68.62,100,76.47,82.21,79.07,92,78.49,76.…	1.80086e-06	ENSG00000156931
TMEM234	HsaALTA0001197-2/2	chr1:32215136-32215548	chr1:32215673,32215136-32215216+32215548	Alt3	332	chr1	32215216	32215548	-	32215136	32215673	0	100	100	0	29.41	29.41	12.686	12.355	4.88	73.33	68.45	37.8048	35.74	-25.1188	0	3.85,19.23,5.56,10,16,0,21.43,14.71,29.41,6.67	38.46,52.94,35.29,31.82,47.37,29.63,35,31.25,34.78,45,32.26,33.33,24.32,37.93,35,42.11,53.33,35,30,52.38,53.33,28.57,30,38.46,27.03,41.18,29.41,30,30.43,26.67,26.32,39.29,44.44,32.14,38.46,30.77,31.25,31.82,32,52.94,27.78,50,50,23.53,43.75,36.84,31.58,44.44,58.82,66.67,40,31.58,23.53,31.25,43.48,30.77,28.57,38.1,45.45,47.06,63.64,53.33,57.14,24,9.52,35.48,52.38,27.03,13.64,20,27.78,9.68,54.17,31.…	2.56353e-06	ENSG00000160055
DIP2A	HsaALTA1038902-2/3	chr21:46551634-46551734	chr21:46550744,46551636+46551634+46551617-46551734	Alt3	2	chr21	46551617	46551619	+	46550744	46551734	23.4	100	76.6	23.4	82.35	58.95	46.3023	43.52	45.26	100	54.74	98.9317	100	-52.6294	0	42.22,33.33,48.59,35.19,56.45,54.17,23.4,28,43.52,48.28,82.35,71.43,35	93.33,100,100,100,97.3,96.3,100,100,98,100,98.68,98.21,100,100,99.36,100,100,100,99.01,100,100,100,98.97,98.89,100,97.87,100,97.92,100,98.88,100,100,99.04,97.18,98.39,100,98.98,100,100,100,100,100,100,100,98.92,98.65,100,97.92,98.55,97.78,99.22,100,98.03,99.01,100,100,98.5,99.23,100,100,100,100,94.69,100,100,100,100,100,100,100,100,100,96.34,100,98.52,100,89.13,98.58,100,97.17,100,98.22,100,100,1…	4.98418e-12	ENSG00000160305
SHKBP1	HsaALTA1038963-1/2	chr19:40578462-40578542	chr19:40578212,40578462+40578448-40578542	Alt3	0	chr19	40578448	40578448	+	40578212	40578542	51.16	100	48.84	59.93	93.96	34.03	77.16	78.96	74.03	100	25.97	95.8025	96.73	-18.6425	0	60.87,78.97,72.6,59.93,86.09,74.55,71.43,82.13,63.4,86.44,79.35,91.57,93.96,78.95	100,96.53,100,100,100,100,96.15,100,100,88.89,100,96.92,93.6,93.86,100,95.54,99.38,100,93.3,95.73,96.48,96.97,100,100,100,100,94.44,97.18,100,89.95,100,94.9,95.97,96.1,100,100,98.31,100,100,95.57,95.89,95.51,98.02,97.39,94.95,93.9,100,89.36,100,96.63,100,100,100,87.12,100,93.38,100,100,93.33,100,100,93.75,100,100,100,87.16,100,100,86.36,99.12,94.74,95.3,100,94.74,95.56,97.23,80.95,100,90.87,100,9…	5.70606e-09	ENSG00000160410
CRTC2	HsaALTA0002175-1/2	chr1:153952571-153952635	chr1:153952805,153952571-153952635+153952650	Alt3	0	chr1	153952635	153952635	-	153952571	153952805	44.01	96.69	52.68	44.01	81.15	37.14	56.664	54.18	54.61	96.69	42.08	83.4628	83.61	-26.7988	0	44.01,45.73,62.91,48.17,52.45,69.87,45.48,54.18,58.98,81.15,60.22,67.5,44.74,61.98,52.59	80.77,79.87,77.9,76.67,84.99,73.44,74.36,96,71.14,93.48,85.5,86.37,81.81,74.71,74.3,87.13,90.7,89.78,75.71,80.55,74.54,81.94,82.86,81,85.05,91.86,77.39,72.84,79.04,78.77,79.59,82.53,89.93,86.62,81.87,81.57,79.17,80.86,76.24,79.53,80.76,83.59,85.98,77.28,84.46,81.05,83.52,77.86,87.07,78.24,88.01,95.14,75.83,79.17,84.15,86.01,83.5,85.49,80.53,72.32,83.61,79.33,83.99,86.05,77.99,93.26,77.51,84.36,84…	7.0556e-10	ENSG00000160741
FDPS	HsaALTA0003321-1/2	chr1:155310064-155310205	chr1:155308965,155310064+155310043-155310205	Alt3	0	chr1	155310043	155310043	+	155308965	155310205	0	71.25	71.25	15.05	49.21	34.16	29.1133	28.76	18.82	71.25	52.43	52.5108	52.415	-23.3975	0	28.76,42.63,27.04,29.87,29.1,21.74,29.56,47.27,16.8,23.39,15.05,17.86,29.66,49.21,28.76	60.71,53.58,18.82,50.05,59.74,56.9,40.78,49.25,60.89,61.76,58.91,51.12,55.7,45.74,60.58,56.35,60.43,54.23,47.54,54.17,37.5,54.84,49.77,45.96,50.01,54.22,60.41,48.65,56.81,66.13,49.28,54.67,55.71,47.03,39.48,51.56,60.48,49.41,51.48,48.65,57.61,55.98,52.58,56.46,49.82,56.27,50.56,52.6,42.09,48.11,43.75,55.73,51.26,42.38,46.42,54.47,47.54,64.57,55.05,50.93,46.41,40.56,50.86,46.55,50.05,53.38,49.48,5…	2.75907e-09	ENSG00000160752
ORAI2	HsaALTA0005965-2/5	chr7:102436225-102436333	chr7:102433661,102436230+102436225+102436202+102436184+102436165-102436333	Alt3	5	chr7	102436165	102436170	+	102433661	102436333	5.71	100	94.29	5.71	58.79	53.08	29.084	28.57	20.53	100	79.47	89.7342	91.375	-60.6502	0	34.22,23.21,32.05,22.56,20.6,16.67,19.39,28.21,29.47,58.79,28.57,43.48,40,33.33,5.71	92.31,77.78,96.2,92.98,87.88,95.45,88.16,95,93.6,96.72,96.02,92.42,93.16,89.79,90.36,90.91,96.92,88.29,79.75,87.5,93.48,83.64,87.27,84.51,91.11,76.92,92.64,88.68,89.93,94.67,95.38,95.45,84.23,88.33,76.8,91.95,92.39,93.33,90.91,91.32,91.43,92.02,87.25,82.26,97.14,85.37,92.31,97.69,86.21,81.62,91.3,91.84,90.85,92.68,86.59,84.19,93.62,95.97,90.62,94.55,82.76,84.51,73.68,88.24,94.55,88.24,96.15,81.82…	1.35909e-10	ENSG00000160991
SYVN1	HsaALTA1039598-2/5	chr11:65133160-65133252	chr11:65133470,65133160-65133207+65133252+65133269+65133324+65133334	Alt3	45	chr11	65133207	65133252	-	65133160	65133470	56.96	100	43.04	68.79	91.78	22.99	82.0293	83.4	56.96	100	43.04	98.4155	98.955	-16.3862	0	74.24,68.79,83.4,80.95,84.76,71.54,83.56,78.97,88.83,91.78,86.86,87.78,76.74,81.14,91.1	97.81,100,98.77,97.43,99.07,96.61,96.82,100,99.41,100,98.51,98.77,98.13,99.3,98.46,100,97.43,97.73,98.65,98.63,100,99.44,100,99.34,100,97.95,97.65,99.48,99.38,99.27,99.47,98.39,97.89,100,97.23,99.35,97.47,98.29,98.68,99.06,99.25,99.13,98.12,99.63,99.13,98.66,99.18,99.5,99.23,100,100,96.24,96.48,99.58,99.55,100,96.95,98.87,99.61,98.18,98.92,98.91,98.64,100,100,100,97.06,97.71,98.99,100,100,100,98.…	1.55176e-10	ENSG00000162298
HELQ	HsaALTA1040277-2/3	chr4:83436858-83437097	chr4:83439863,83436858-83437006+83437097+83437110	Alt3	91	chr4	83437006	83437097	-	83436858	83439863	58.76	100	41.24	58.76	91.78	33.02	75.32	75.95	79.59	100	20.41	95.0212	95.61	-19.7012	0	67.33,75.95,79.72,61.82,70.23,91.78,58.76,83.01,78.61,79.53,72.96,89.74,68.61,66.93,84.82	93.33,91.44,95.45,94.59,97.22,94.12,88.24,96.34,100,89.56,92.93,97.87,90.54,98,100,100,100,96.34,98.13,90.74,96.97,98.61,95.33,95.28,98.83,91.6,92.35,96.79,96.97,100,94.13,93.54,92.57,96.17,90.15,88.6,92.46,92.84,92.53,94.59,100,97.29,94.7,92.34,100,96.51,88.48,92.76,95.17,92.55,100,89.82,94.25,94.68,94.44,96.67,100,95.77,93.87,93.22,94.49,95.53,90.91,95.89,94.73,96.3,100,100,96.57,100,94.38,95.7…	4.37943e-10	ENSG00000163312
MRPS18C	HsaALTA1040284-1/2	chr4:83458346-83458429	chr4:83456958,83458346+83458325-83458429	Alt3	0	chr4	83458325	83458325	+	83456958	83458429	59.96	100	40.04	59.96	100	40.04	83.1236	86.97	83.73	100	16.27	99.4006	100	-16.277	0	87.12,59.96,84.99,62.84,95.25,95.77,63.18,70.18,86.82,90.26,94.88,79.43,100,93.05	100,100,100,100,100,100,100,100,100,100,100,100,100,100,100,100,95.58,100,100,100,100,100,100,100,100,96.96,97.79,100,100,100,94.28,98.57,98.81,98.38,97.37,100,100,100,98.63,100,100,100,100,100,100,100,98.26,100,100,100,100,100,98.54,98.83,100,100,100,100,100,100,98.72,100,96.11,100,100,100,95.14,95.37,91.89,100,98.26,100,100,100,93.29,100,100,100,100,100,100,100,100,100,100,100,100,100,100,100,9…	2.65403e-14	ENSG00000163319
FCRL1	HsaALTA0003311-1/2	chr1:157801461-157801577	chr1:157801915,157801461-157801577+157801591	Alt3	0	chr1	157801577	157801577	-	157801461	157801915	25.42	100	74.58	25.42	68.36	42.94	48.54	49.85	41.12	98.42	57.3	87.1374	87.245	-38.5974	0	38.2,32.08,40.8,25.42,62.27,30.96,37.72,60.53,61.1,49.85,43.04,67.31,50.63,68.36,59.83	83.93,85.97,93.69,85.88,85.8,90.54,88.72,90.38,87.31,84.48,85.73,87.47,82.13,84.96,84.38,82.67,86.74,86.49,84.77,84.89,89.07,89.84,88.31,87.07,83.93,84.31,83.76,86.43,90.09,87.79,87.64,85.2,89.18,87.54,82.49,89.98,83.03,84.41,86.98,82.32,86.59,83.09,88.73,83.69,81.65,81.92,90.58,78.62,86.27,91.73,88.81,85.69,78.14,84.32,78.04,89.93,85.6,85.93,84.96,83.61,86.7,83.35,87.9,85.69,85.1,84.47,90.31,86.…	1.14575e-10	ENSG00000163534
PPM1M	HsaALTA0006593-1/3	chr3:52249670-	chr3:52249322,52249670+52249656+52249645-	Alt3	0	chr3	52249645	52249645	+	52249322	52249670	46.03	100	53.97	46.03	90.87	44.84	64.0013	60.4	55.98	100	44.02	89.886	91.15	-25.8846	0	46.03,59.96,55.62,48.18,83.17,58.18,57.38,62.9,63.18,65.18,60.4,86.07,53.35,69.55,90.87	91.23,91.37,100,91.89,92.04,86.5,100,94.23,91.89,92.7,91.25,89.31,93.53,95.91,94.71,90.84,91.6,93.79,89.74,93.27,94.22,93.46,94.04,91.17,96.48,92.36,92.89,88.21,92.14,91.66,93.68,88.4,93.71,90.18,89.37,92.46,91.41,96.15,93.49,95.34,88.95,94.12,91.15,94.04,97.08,89.88,93.31,95.85,91.58,96.36,92.31,94.61,96.46,95.35,91.85,91.98,93.62,94.88,90.61,91.03,92.67,94.63,92.27,90.26,89.79,89.04,94.69,84.65…	7.43685e-09	ENSG00000164088
SUN1	HsaALTA1041671-1/4	chr7:849923-849931	chr7:849603,849923+849841+849832+849824-849931	Alt3	0	chr7	849824	849824	+	849603	849931	9.09	100	90.91	10.53	56.17	45.64	26.7071	23.425	41.69	100	58.31	95.0154	95.92	-68.3083	0	13.06,23.99,23.49,21.9,56.17,10.53,17.01,40.79,20.56,36.13,31.22,18.75,23.36,36.94	94.59,85.93,100,100,91.3,81.75,100,100,98.52,94.35,98.68,94.97,98.37,100,100,100,100,95.64,97.87,98.58,100,95.92,92.68,97.32,94.16,95.88,98,100,100,94.82,96.24,84.73,95.8,100,97.32,97.54,96.58,96.31,100,98.72,94.24,98.72,95.74,95.93,95.88,94.43,100,95.83,95.53,91.74,96.06,95.48,98.03,95.39,96.19,98.78,94.14,96.25,97.22,94.44,96.07,95.21,100,89.72,100,88.18,94.12,100,100,94.29,100,95.8,97.22,92.65…	3.43851e-10	ENSG00000164828
WASHC5	HsaALTA1041806-1/2	chr8:125038830-125038959	chr8:125039795,125038830-125038959+125038976	Alt3	0	chr8	125038959	125038959	-	125038830	125039795	23.91	100	76.09	34.15	81.75	47.6	55.9379	53.905	63.51	100	36.49	97.2064	97.86	-41.2685	0	51.36,62.52,34.15,49.51,69.13,35.78,53.71,59.11,52.82,54.1,68.75,53.54,81.75,56.9	100,100,100,100,100,100,97.21,100,93.93,100,100,93.14,100,94.44,96.41,96.22,100,97.7,100,95.31,98.51,96.89,86.84,100,100,100,100,97.59,100,95.77,97.7,100,98.78,97.54,92.96,100,89.1,95.59,100,95.5,95.85,91.56,100,98.68,96.41,100,94.96,93.55,97.59,98.29,100,96.79,98.23,100,98.84,95.93,98.2,97.96,98.32,98.29,97.42,100,100,96.79,96.22,100,100,85.88,100,100,100,94.71,96.79,95.77,96.08,97.54,100,98.26,…	1.44216e-10	ENSG00000164961
ARIH1	HsaALTA1042668-1/3	chr15:72570177-72570307	chr15:72567177,72570177+72570164+72569799-72570307	Alt3	0	chr15	72569799	72569799	+	72567177	72570307	32.04	100	67.96	34.8	75	40.2	49.97	49.12	32.04	100	67.96	95.7157	96.875	-45.7457	0	44.8,38.38,47.13,52.65,75,37.98,43.4,50,67.9,58.33,34.8,45.26,49.12,51.43,53.37	95.65,96.31,92,92.11,95,97.06,94.74,91.67,92.93,94.59,97.15,97.42,95.79,98.28,100,92.31,100,95.16,90.63,98.21,93.19,96.47,100,98.04,89.51,98.08,95.77,98.68,98,97.87,98.11,97.73,97.58,98.18,95.18,98.36,98.04,97.67,96.43,97.56,97.06,98.31,95.52,97,94.85,96.51,97.08,100,98.67,91.75,94.12,97.44,92.42,97.8,95.65,97.69,93.88,94.34,96.97,94.52,94.81,98.53,87.18,96.55,98.11,95.74,98.11,100,97.22,100,100,…	1.3047e-10	ENSG00000166233
COG1	HsaALTA1042972-3/3	chr17:73203000-73203146	chr17:73201900,73203037+73203024+73203000-73203146	Alt3	37	chr17	73203000	73203037	+	73201900	73203146	39.86	100	60.14	57.54	86.16	28.62	69.74	64.68	77.24	100	22.76	92.5118	93.17	-22.7718	0	71.72,83.86,57.54,64.68,81.06,68.61,64.03,62.23,63.6,83.74,62.23,62.52,86.16,74.51,59.61	82.35,94.75,91.38,89.75,94.89,96.5,94.75,82.35,86.36,90.97,92.94,95.07,89.91,94.44,92.41,93.32,91.71,92.52,93.24,97.85,91.18,89.91,82.8,95.8,92.11,93.89,94.13,86.42,93.52,95.43,86.17,96.5,87.96,93.09,87.82,88.08,96.9,94.89,90.7,91.38,94.44,89.26,95.6,93.17,95.02,96.74,88.28,98.48,95.7,97.58,96.63,91.78,91.64,90.93,90.23,95.13,90.21,91.09,95.13,92.92,94.92,95.5,92.89,100,93.89,100,95.02,100,94.03,…	2.16279e-10	ENSG00000166685
CATSPER2	HsaALTA1043004-2/3	chr15:43649727-43649879	chr15:43664418,43649727-43649877+43649879+43649900	Alt3	2	chr15	43649877	43649879	-	43649727	43664418	0	100	100	14.24	36.43	22.19	23.005	20.905	8.96	75.61	66.65	42.1258	41.47	-19.1208	0	31.42,34.07,23.47,36.43,23.91,14.44,18.34,14.24,16.76,16.97	50.3,75.61,34.7,45.76,39.18,25.81,38.01,44.21,45.13,40.38,57.59,41.47,56.42,42.18,34.36,33.6,57.06,30.69,38.75,28.7,22.79,32.98,41.47,46.97,17.42,44.36,55.36,53.24,42.84,39.18,51.82,40.79,43.66,62.42,32.57,42.02,42.84,67.78,44.81,54.15,30.69,59.62,57.06,45.13,28.7,49.91,50.3,46.97,38.27,51.14,53.67,49.35,16.97,46.97,52.54,29.42,30.69,38.94,40.63,17.25,46.97,44.05,33.6,41.03,58.19,35.41,26.96,37.1…	4.17873e-05	ENSG00000166762
FAM111A	HsaALTA0003089-2/3	chr11:59148797-59148953	chr11:59145856,59148836+59148797+59148704-59148953	Alt3	39	chr11	59148704	59148743	+	59145856	59148953	0	59.47	59.47	0	28.91	28.91	11.4533	9.31	0	58.88	58.88	29.8186	30.93	-18.3653	0	10.84,14.01,12.85,9.31,26,7.17,6.43,8.37,28.91,4.23,4.92,0,24.01,10.01,4.74	34.36,31.59,41.62,41.46,32.35,54.82,44.8,36.25,33.48,50.38,42,23.78,41.39,38.17,37.36,29.51,35.09,17.61,32.05,41.3,29.36,32.46,42.05,23.57,35.76,37.11,38.14,33.1,31.19,38.36,37.17,25.11,38.36,17.6,34.29,32.63,33.08,20.18,42.32,41.73,33.46,31.04,24.13,46.18,32.28,38.67,20.84,38.02,33.66,30.01,17.06,33.86,58.88,43.92,28.97,36.57,33.75,29.12,35.11,28.3,30.49,31.28,8.45,30.04,16.46,21.91,29.54,45.43,…	1.44542e-07	ENSG00000166801
YWHAB	HsaALTA1043169-5/5	chr20:44902898-44903121	chr20:44901833,44903044+44903036+44902939+44902915+44902898-44903121	Alt3	146	chr20	44902898	44903044	+	44901833	44903121	5.41	100	94.59	5.41	64	58.59	32.2113	30.88	24	100	76	85.2202	87.12	-53.0089	0	30,29.89,8.64,64,32,52.14,25,12.64,43.33,5.41,40.42,23.21,42.86,42.75,30.88	96.77,97.14,100,80,87.5,95.35,86.84,91.89,80.95,81.25,75.86,90.95,82.69,90,93.22,96.97,100,90.48,95.52,85.71,92.59,91.67,87.14,93.18,98.88,84.08,91.67,94,89.47,84.21,88.24,94.55,82.22,82.14,91.91,96.15,79.25,96.3,89.04,80,92.86,91.67,70.21,82.89,81.25,73.17,81.87,96.3,78.05,92.86,68.42,78.32,86.79,85.44,64.71,95.92,89.39,81.4,90.32,90.7,50,91.49,93.75,82.61,80,94.12,90.24,93.88,92.31,77.78,93.75,…	1.67901e-10	ENSG00000166913
ZNF91	HsaALTA1043361-1/2	chr19:23362125-23362725	chr19:23373742,23362125-23362725+23362739	Alt3	0	chr19	23362725	23362725	-	23362125	23373742	6.1	100	93.9	12.36	72.65	60.29	36.56	30.21	21.28	100	78.72	96.98	97.975	-60.42	0	13.62,26.89,27.94,24.58,54.26,41.96,21.8,22.72,54.66,30.21,64.29,41.52,38.94,72.65,12.36	100,96.82,100,93.92,95.6,100,100,97.04,100,100,98.69,97.46,93.41,98.65,91.63,95.53,100,100,97.43,92.07,96.04,100,100,100,100,96.4,97.23,95.3,100,100,89.62,100,100,81.4,100,96.86,98.31,98.79,97.63,96.89,100,100,100,95.39,100,98.31,93.79,97.15,100,100,97.64,97.96,100,100,97.09,93.92,95.01,98.62,100,98.43,100,89.17,96.87,100,100,100,97.89,100,97.1,100,96.88,100,87.67,67.43,95.29,100,100,100,100,100,…	3.4813e-11	ENSG00000167232
STIM1	HsaALTA1043420-1/2	chr11:4083263-4083498	chr11:4082982,4083263+4083242-4083498	Alt3	0	chr11	4083242	4083242	+	4082982	4083498	62.76	100	37.24	62.76	90.59	27.83	75.9613	76.98	75.14	100	24.86	99.3865	100	-23.4252	0	79.15,64.46,76.98,74.39,85.06,86.13,62.82,62.76,78.99,90.59,71.52,80.26,75.76,86.21,64.34	97.73,96.77,100,100,100,100,100,100,98.74,98.75,100,99.39,98.72,100,100,99.48,100,99.35,99.42,99.35,100,100,100,100,98.64,97.14,100,100,99.38,98.99,98.98,100,100,100,97.56,100,100,99.33,100,100,100,100,100,100,99.36,98.95,99.55,100,99.19,100,100,99.45,100,100,100,99.51,100,98.56,99.4,100,98.57,99.14,100,98.04,98.65,100,100,100,100,98.96,100,100,97.56,100,98.95,100,100,95.65,100,100,100,100,100,10…	5.06465e-13	ENSG00000167323
2002-09-01	HsaALTA0007619-1/2	chr2:241335975-241336070	chr2:241335212,241335975+241335959-241336070	Alt3	0	chr2	241335959	241335959	+	241335212	241336070	49.87	100	50.13	49.87	95.22	45.35	70.3193	69.5	74.77	100	25.23	96.4484	96.735	-26.1291	0	52.7,95.22,71.07,58.38,77.56,72.61,49.87,59.76,86.69,84.09,69.5,62.89,64.3,93.7,56.45	95.97,97.17,100,100,97.1,95.03,100,95.45,98.34,96.52,95.17,94.18,94.84,97.28,93.42,97.08,98.26,96.52,92.52,99.23,98.82,98.33,94.36,94.33,97.1,96.5,96.09,96.38,95.55,96.68,94.63,97.49,96.92,96.28,96.43,96.58,95.01,97.56,96.22,98.45,95.8,94.47,96.97,96.78,94.64,97.81,93.53,97.35,96.97,96.9,94.05,97.91,95.14,98.71,95.9,96.04,97.98,97.26,97.2,99.29,96.76,98.61,95.93,96.74,97.62,98.86,95.59,95.64,96.2…	4.88722e-10	ENSG00000168385
NFRKB	HsaALTA0005713-1/3	chr11:129884745-129884846	chr11:129885435,129884745-129884846+129884882+129884889	Alt3	0	chr11	129884846	129884846	-	129884745	129885435	21.05	100	78.95	21.05	67.65	46.6	53.8531	57.14	40	100	60	71.5061	71.79	-17.6531	0	54.29,66.67,65.79,55.56,67.65,21.05,57.14,63.16,44.44,62.07,36.36,40,65.91	91.3,83.33,52.94,66.67,73.91,68.75,70.73,85.29,52.38,75.68,50,40,65.71,45.65,82.35,82.14,85,47.22,58.06,66.67,81.82,51.43,74.19,56.52,78.95,60.47,52.78,70.59,63.64,71.43,71.43,77.78,72,85.29,72.5,72.22,81.08,71.05,67.39,83.78,59.38,71.43,83.33,55.26,65.79,75.61,71.43,67.44,96.15,61.36,56.6,67.39,84.09,52.63,73.33,75,63.16,70.59,60,70.59,50,68.97,65.62,80,87.5,72,72.41,63.33,67.65,86.21,63.04,66.6…	1.6151e-05	ENSG00000170322
RALGAPB	HsaALTA0006975-1/2	chr20:38535086-38535207	chr20:38532859,38535086+38535074-38535207	Alt3	0	chr20	38535074	38535074	+	38532859	38535207	20.41	100	79.59	22.22	76.81	54.59	55.114	61.54	29.94	100	70.06	71.029	70.69	-15.915	0	29.03,56.86,66.67,22.22,74.47,75,68.75,22.22,26.76,57.14,64.1,61.54,56.25,68.89,76.81	64.86,66.67,66.67,72.22,37.5,67.65,58.06,72.73,75.15,56.6,64.71,65,76.67,78.33,66.67,64.41,53.49,55.56,53.85,58.62,76.19,55.81,80.7,69.05,64.71,78.43,70.97,47.06,72,65.36,77.33,64.86,61.22,64,61.9,67.5,50,81.36,59.46,65.62,56.25,67.92,77.14,72.37,37.5,85.19,72.13,44.44,72.92,38.71,46.15,58.33,57.89,76,58.93,83.64,64,46.43,40.91,51.61,66.67,83.33,61.29,75.86,79.17,60.87,76.47,68,62.5,80,60,65.22,4…	0.00378213	ENSG00000170471
MZB1	HsaALTA1045361-1/2	chr5:139389327-139389420	chr5:139389680,139389327-139389420+139389436	Alt3	0	chr5	139389420	139389420	-	139389327	139389680	10.92	100	89.08	10.92	48.22	37.3	28.2993	27.83	21.82	100	78.18	87.7493	88.61	-59.45	0	19.55,27.96,26.64,10.94,43.35,20.53,27.83,10.92,22.28,21.82,31.69,37.74,34.65,48.22,40.37	90.86,84.65,84.53,89.19,79.75,76.82,98.11,90.27,81.24,89.15,93.47,85.14,86.69,95.5,69.68,86.84,96.33,91.99,87.04,79.69,81.46,87.13,100,96.06,86.77,90.02,92.57,89.46,81.84,77.06,84.13,91.64,83.62,84.4,93.99,85.14,91.64,94.93,87.61,93.52,90.82,87.98,87.2,89.34,96.14,92.79,87.57,90.65,90.19,87.2,97.58,86.22,90.19,94.44,90.38,87.85,90.75,90.32,91.18,84.13,75.03,89.46,79.91,93.47,84.78,86.09,92.72,79.…	1.32727e-10	ENSG00000170476
CHD7	HsaALTA1045737-1/2	chr8:60830322-60830577	chr8:60828806,60830322+60830310-60830577	Alt3	0	chr8	60830310	60830310	+	60828806	60830577	39.27	100	60.73	39.27	82.18	42.91	68.46	71.43	82.04	100	17.96	99.0677	100	-30.6077	0	82.18,71.43,72.44,81.94,77.86,39.27,67.98,64.78,73.99,59.15,53.28,59.15,75.63,81.03,66.79	100,100,100,100,100,100,100,97.42,99.42,100,97.64,98.51,100,100,100,100,98.99,100,100,97.45,95.39,100,100,100,98.69,100,100,100,100,97.92,99.05,93.85,100,100,100,100,100,99.04,100,100,100,100,100,99.29,100,100,100,100,98.86,97.9,100,100,98.93,96.28,99.02,100,98.9,100,100,100,100,97.24,95.97,100,100,100,100,100,97.07,100,100,100,100,93.95,100,96.77,95.6,100,98.53,100,98.27,98.46,100,100,98.68,100,…	2.95123e-13	ENSG00000171316
TCEA2	HsaALTA0008506-1/2	chr20:64071870-64071941	chr20:64070635,64071870+64071858-64071941	Alt3	0	chr20	64071858	64071858	+	64070635	64071941	52.65	100	47.35	52.65	93.23	40.58	67.042	66.09	58.23	100	41.77	98.3634	99.16	-31.3214	0	52.65,68.04,66.23,61.96,76.49,55.41,78.18,59.51,66.09,55.07,61.78,68.75,61.78,93.23,80.46	93.4,100,100,100,97.65,100,100,97.06,98.72,100,100,100,100,100,100,98.68,100,98.04,96.35,98.59,98.37,100,98.55,98.09,99.15,100,98.49,98.51,95.59,99.03,100,100,95.85,100,94.44,100,100,100,100,98.71,100,96.66,100,98.74,97.71,100,97.46,97.92,98,100,98.48,96.41,99.12,98.59,100,97.48,99.18,98.87,100,100,100,97.7,100,100,97.79,100,92.46,100,97.14,100,100,100,100,100,100,100,90.23,100,100,98.06,98.07,10…	2.21255e-11	ENSG00000171703
RAD9A	HsaALTA1046357-2/3	chr11:67393691-67393783	chr11:67393610,67393723+67393691+67393650-67393783	Alt3	32	chr11	67393650	67393682	+	67393610	67393783	39.26	100	60.74	50	90.91	40.91	69.5408	73.03	52.63	100	47.37	84.7944	86.08	-15.2536	0	76.32,73.03,70.33,65.22,56.67,78.26,78.26,90.91,57.33,73.33,50,78.12,56.25	81.87,87.72,66.67,83.87,96.43,89.58,83.33,87.67,80.95,86.27,82.35,92,98.28,86.44,83.36,84,92.16,77.27,85.94,91.67,90.7,91.67,83.33,87.72,80.77,77.53,94.92,88.1,81.25,82.95,71.43,79.25,85.11,92.75,84.13,78.05,92.65,77.27,82.5,88.61,89.89,93.22,82.35,81.82,83.67,75,83.15,85.71,90.7,76.6,89.19,90,88,91.55,90.54,73.91,87.04,100,88.46,89.47,86.36,88.24,89.29,75,83.64,81.48,89.58,93.33,73.68,83.33,87.2…	7.92477e-06	ENSG00000172613
[truncated: 174 more rows]
