# Supplementary material for: SF3B1 mutation–mediated sensitization to H3B-8800 splicing inhibitor in chronic lymphocytic leukemia
Source: Life Sci Alliance. 2023 Aug 10;6(11):e202301955. doi: 10.26508/lsa.202301955 (PMC10415613; doi:10.26508/lsa.202301955)
Supplement: Supplementary file 6 [file LSA-2023-01955_TableS5.xlsx]

## Sheet: Hoja1
TableS5. Differentially spliced events between SF3B1 WT and SF3B1 K700E MEC1 cell lines (vast-tools).
GENE	EVENT	COORD	FullCO	COMPLEX	LENGTH	SCAFFOLD	START	END	STRAND	UPSTRM_EX_BORDER	DOSTRM_EX_BORDER	MINPSI_GRPA	MAXPSI_GRPA	PSIRANGE_GRPA	AVGPSI_GRPA	MINPSI_GRPB	MAXPSI_GRPB	PSIRANGE_GRPB	AVGPSI_GRPB	DPSI_GRPA_MINUS_GRPB	PSIMARGIN_BETWEEN_GRPA_GRPB	PSI_GRPA	PSI_GRPB	PVAL_WILCOXON_GRPA_VS_GRPB	GENEID
GEN1	HsaALTA1048772-3/4	chr2:17759929-17760104	chr2:17754345,17759943+17759932+17759929+17759912-17760104	Alt3	14	chr2	17759912	17759926	+	17754345	17760104	2.34	5.45	3.11	4.33667	78.95	88.66	9.71	82.9133	-78.5767	73.5	2.34,5.45,5.22	78.95,88.66,81.13	0.0808556	ENSG00000178295
MFSD9	HsaALTA0005168-2/3	chr2:102732322-102732409	chr2:102736646,102732322-102732392+102732409+102732426	Alt3	17	chr2	102732392	102732409	-	102732322	102736646	10.53	16.9	6.37	14.4067	86.55	100	13.45	91.35	-76.9433	69.65	16.9,15.79,10.53	100,86.55,87.5	0.0808556	ENSG00000135953
ANKHD1	HsaALTA0000438-1/2	chr5:140438503-140438617	chr5:140436257,140438503+140438494-140438617	Alt3	0	chr5	140438494	140438494	+	140436257	140438617	16.62	22.09	5.47	18.52	91.11	95.19	4.08	93.2833	-74.7633	69.02	16.62,16.85,22.09	93.55,95.19,91.11	0.0808556	ENSG00000131503
GCC2	HsaALTA0003600-2/4	chr2:108486511-108486648	chr2:108485908,108486517+108486511+108486499+108486435-108486648	Alt3	6	chr2	108486435	108486441	+	108485908	108486648	21	29.59	8.59	26.4067	94.83	100	5.17	97.0033	-70.5967	65.24	21,29.59,28.63	100,94.83,96.18	0.0808556	ENSG00000135968
ZNF91	HsaALTA1043361-1/2	chr19:23362125-23362725	chr19:23373742,23362125-23362725+23362739	Alt3	0	chr19	23362725	23362725	-	23362125	23373742	16.59	24.41	7.82	20.4833	84.44	100	15.56	90.75	-70.2667	60.03	20.45,16.59,24.41	100,84.44,87.81	0.0808556	ENSG00000167232
MZB1	HsaALTA1045361-1/2	chr5:139389327-139389420	chr5:139389680,139389327-139389420+139389436	Alt3	0	chr5	139389420	139389420	-	139389327	139389680	16.95	25.57	8.62	20.6433	87.97	92.04	4.07	89.64	-68.9967	62.4	16.95,25.57,19.41	87.97,92.04,88.91	0.0808556	ENSG00000170476
MTERF2	HsaALTA0005408-2/2	chr12:106985115-106985225	chr12:106986969,106985115-106985215+106985225	Alt3	10	chr12	106985215	106985225	-	106985115	106986969	7.61	12.04	4.43	9.55	76.25	81.67	5.42	78.3533	-68.8033	64.21	12.04,9,7.61	81.67,76.25,77.14	0.0808556	ENSG00000120832
TPT1	HsaALTA1025820-1/3	chr13:-45337388	chr13:45339994,-45337388+45337403+45337430	Alt3	0	chr13	45337388	45337388	-	NA	45339994	17.61	18.72	1.11	18.1	81.93	90.59	8.66	85.3267	-67.2267	63.21	18.72,17.97,17.61	90.59,83.46,81.93	0.0808556	ENSG00000133112
MZB1	HsaINT0102638	chr5:139388602-139389679	chr5:139389680-139390081=139388461-139388601:-	IR	1078	chr5	139388602	139389679	-	139390081	139388461	14.77	23.7	8.93	17.9767	77.43	87.98	10.55	84.4033	-66.4267	53.73	15.46,14.77,23.7	87.8,77.43,87.98	0.0808556	ENSG00000170476
DPH5	HsaALTA1019349-1/3	chr1:100992637-100992740	chr1:100995110,100992637-100992740+100992754+100992782	Alt3	0	chr1	100992740	100992740	-	100992637	100995110	30.45	35.45	5	33.3233	98.72	100	1.28	99.29	-65.9667	63.27	34.07,35.45,30.45	98.72,99.15,100	0.0808556	ENSG00000117543
VPS9D1-AS1	HsaALTA1061757-1/3	chr16:89712689-89712818	chr16:89712222,89712689+89712674+89712667-89712818	Alt3	0	chr16	89712667	89712667	+	89712222	89712818	27.63	30.88	3.25	29.5567	92.95	96.57	3.62	95.24	-65.6833	62.07	30.16,30.88,27.63	96.57,92.95,96.2	0.0808556	ENSG00000261373
SRP14-AS1	HsaALTA1060038-2/3	chr15:40056689-40057000	chr15:40046069,40056730+40056689+40056674-40057000	Alt3	41	chr15	40056674	40056715	+	40046069	40057000	6.69	10.72	4.03	8.91333	68.42	76.66	8.24	73.36	-64.4467	57.7	10.72,9.33,6.69	75,68.42,76.66	0.0808556	ENSG00000248508
WDR90	HsaALTA0009530-1/3	chr16:658525-658614	chr16:658344,658525+658512+658510-658614	Alt3	0	chr16	658510	658510	+	658344	658614	21.72	26.55	4.83	24.5033	85.24	92	6.76	88.81	-64.3067	58.69	25.24,26.55,21.72	85.24,92,89.19	0.0808556	ENSG00000161996
MAP3K7	HsaALTA1027057-1/4	chr6:90560076-90560214	chr6:90561622,90560076-90560214+90560234+90560244+90560673	Alt3	0	chr6	90560214	90560214	-	90560076	90561622	24.57	32.62	8.05	29.3133	91.86	94.29	2.43	93.05	-63.7367	59.24	30.75,32.62,24.57	91.86,93,94.29	0.0808556	ENSG00000135341
PGBD1	HsaALTA0006209-1/2	chr6:28283776-28284209	chr6:28281918,28283776+28283756-28284209	Alt3	0	chr6	28283756	28283756	+	28281918	28284209	7.41	10	2.59	8.30333	63.16	80.95	17.79	71.6733	-63.37	53.16	7.5,10,7.41	70.91,63.16,80.95	0.0808556	ENSG00000137338
SUN1	HsaALTA1041671-1/4	chr7:849923-849931	chr7:849603,849923+849841+849832+849824-849931	Alt3	0	chr7	849824	849824	+	849603	849931	25.03	37.02	11.99	30.6033	90.78	92.72	1.94	91.6533	-61.05	53.76	25.03,29.76,37.02	92.72,91.46,90.78	0.0808556	ENSG00000164828
TTI1	HsaALTA1011249-1/2	chr20:38002628-38002776	chr20:38006197,38002628-38002776+38002793	Alt3	0	chr20	38002776	38002776	-	38002628	38006197	31.45	41.25	9.8	37.33	97.12	99.14	2.02	98	-60.67	55.87	31.45,41.25,39.29	99.14,97.12,97.74	0.0808556	ENSG00000101407
ORAI2	HsaALTA0005965-2/5	chr7:102436225-102436333	chr7:102433661,102436230+102436225+102436202+102436184+102436165-102436333	Alt3	5	chr7	102436165	102436170	+	102433661	102436333	18.15	28.37	10.22	23.63	79.87	87.82	7.95	83.5067	-59.8767	51.5	24.37,28.37,18.15	82.83,87.82,79.87	0.0808556	ENSG00000160991
CCDC66	HsaALTA1049417-1/3	chr3:56615922-56616053	chr3:56615272,56615922+56615904+56615890-56616053	Alt3	0	chr3	56615890	56615890	+	56615272	56616053	18.9	26.3	7.4	22.9133	77.24	87.06	9.82	82.4167	-59.5033	50.94	18.9,23.54,26.3	82.95,77.24,87.06	0.0808556	ENSG00000180376
ZDHHC16	HsaINT0185165	chr10:97454800-97455638	chr10:97454714-97454799=97455639-97455783:+	IR	839	chr10	97454800	97455638	+	97454714	97455783	8.94	9.86	0.92	9.42333	64.87	69.14	4.27	67.3867	-57.9633	55.01	8.94,9.86,9.47	68.15,64.87,69.14	0.0808556	ENSG00000171307
ARFGAP2	HsaALTA1034653-1/3	chr11:47173856-47173882	chr11:47175015,47173856-47173882+47173915+47173958	Alt3	0	chr11	47173882	47173882	-	47173856	47175015	23.49	32.89	9.4	27.03	75	88.35	13.35	83.8333	-56.8033	42.11	32.89,23.49,24.71	88.35,88.15,75	0.0808556	ENSG00000149182
DZIP3	HsaALTA1055492-1/3	chr3:108686445-108686584	chr3:108684341,108686445+108686428+108686389-108686584	Alt3	0	chr3	108686389	108686389	+	108684341	108686584	36.46	41.03	4.57	39.1633	93.75	97.92	4.17	95.4467	-56.2833	52.72	41.03,40,36.46	94.67,97.92,93.75	0.0808556	ENSG00000198919
MICAL1	HsaALTA1027261-1/7	chr6:109445771-109445862	chr6:109446136,109445771-109445862+109445875+109445901+109445944+109445952+109445962+109445992	Alt3	0	chr6	109445862	109445862	-	109445771	109446136	19.05	29.75	10.7	24.6	77.35	81.99	4.64	80.34	-55.74	47.6	29.75,19.05,25	81.99,77.35,81.68	0.0808556	ENSG00000135596
LRPPRC	HsaALTA1029170-1/2	chr2:43942676-43942803	chr2:43943687,43942676-43942803+43942815	Alt3	0	chr2	43942803	43942803	-	43942676	43943687	20.93	53.62	32.69	36.7033	90.24	93.55	3.31	91.9667	-55.2633	36.62	53.62,20.93,35.56	92.11,90.24,93.55	0.0808556	ENSG00000138095
SEPSECS	HsaALTA1015371-1/2	chr4:25156856-25156974	chr4:25158953,25156856-25156974+25156997	Alt3	0	chr4	25156974	25156974	-	25156856	25158953	37.18	47.34	10.16	43.2633	97.7	98.55	0.85	98.26	-54.9967	50.36	47.34,37.18,45.27	97.7,98.55,98.53	0.0808556	ENSG00000109618
RP11-242D8.1	HsaINT1032082	chr17:43167263-43170125	chr17:43170126-43170403=43166980-43167262:-	IR	2863	chr17	43167263	43170125	-	43170403	43166980	12.04	21.95	9.91	17.09	63.33	82.02	18.69	72.0733	-54.9833	41.38	17.28,12.04,21.95	82.02,63.33,70.87	0.0808556	ENSG00000267002
CCDC18-AS1	HsaALTA1057360-3/3	chr1:93337377-93337512	chr1:93338230,93337377-93337471+93337483+93337512	Alt3	41	chr1	93337471	93337512	-	93337377	93338230	16.12	21.32	5.2	19.2067	58.28	80.47	22.19	72.7333	-53.5267	36.96	16.12,21.32,20.18	79.45,80.47,58.28	0.0808556	ENSG00000223745
SH2D2A	HsaALTA0007753-3/4	chr1:156816006-156816094	chr1:156816675,156816006-156816053+156816063+156816094+156816112	Alt3	41	chr1	156816053	156816094	-	156816006	156816675	27.06	35.3	8.24	32.2333	81.84	87.93	6.09	85.02	-52.7867	46.54	27.06,35.3,34.34	85.29,81.84,87.93	0.0808556	ENSG00000027869
ZNF548	HsaALTA1064288-1/2	chr19:57398430-	chr19:57397174,57398430+57398413-	Alt3	0	chr19	57398413	57398413	+	57397174	57398430	44.68	49.31	4.63	46.9	99.19	100	0.81	99.46	-52.56	49.88	44.68,46.71,49.31	99.19,100,99.19	0.0765225	ENSG00000188785
DLG1	HsaALTA1006209-2/3	chr3:197065276-197065448	chr3:197065708,197065276-197065438+197065448+197065464	Alt3	10	chr3	197065438	197065448	-	197065276	197065708	42.22	43.59	1.37	42.7233	94.74	95.91	1.17	95.21	-52.4867	51.15	42.22,43.59,42.36	94.74,95.91,94.98	0.0808556	ENSG00000075711
ZDHHC21	HsaALTA0009665-2/7	chr9:14677366-14677404	chr9:14680033,14677366-14677371+14677404+14677422+14677461+14677472+14677484+14677500	Alt3	33	chr9	14677371	14677404	-	14677366	14680033	9.59	31.82	22.23	19.0667	50.29	82.35	32.06	70.9567	-51.89	18.47	15.79,9.59,31.82	82.35,50.29,80.23	0.0808556	ENSG00000175893
NSMCE4A	HsaALTA0005841-1/2	chr10:121974004-121974081	chr10:121974874,121974004-121974081+121974100	Alt3	0	chr10	121974081	121974081	-	121974004	121974874	42.7	52.53	9.83	47.5167	98.43	99.44	1.01	99.0733	-51.5567	45.9	52.53,47.32,42.7	98.43,99.44,99.35	0.0808556	ENSG00000107672
TTC3	HsaALTA1050076-1/2	chr21:37200232-37200324	chr21:37198016,37200232+37200214-37200324	Alt3	0	chr21	37200214	37200214	+	37198016	37200324	47.94	48.67	0.73	48.3433	98.08	100	1.92	98.8467	-50.5033	49.41	48.42,47.94,48.67	98.08,98.46,100	0.0808556	ENSG00000182670
PHPT1	HsaALTA1003368-3/3	chr9:136849111-136849492	chr9:136848283,136849228+136849143+136849111-136849492	Alt3	117	chr9	136849111	136849228	+	136848283	136849492	20.59	24.3	3.71	22.53	59.53	85.37	25.84	72.8267	-50.2967	35.23	20.59,24.3,22.7	85.37,73.58,59.53	0.0808556	ENSG00000054148
CNTRL	HsaALTA1019926-3/3	chr9:121173243-121173509	chr9:121171548,121173367+121173357+121173243-121173509	Alt3	124	chr9	121173243	121173367	+	121171548	121173509	42.58	46.44	3.86	43.97	92.75	95.46	2.71	93.7033	-49.7333	46.31	42.58,46.44,42.89	92.75,92.9,95.46	0.0808556	ENSG00000119397
TMEM218	HsaALTA1035072-1/2	chr11:125102305-125102317	chr11:125102734,125102305-125102317+125102351	Alt3	0	chr11	125102317	125102317	-	125102305	125102734	39.64	44.44	4.8	41.4967	89.19	93.4	4.21	90.9167	-49.42	44.75	40.41,44.44,39.64	90.16,93.4,89.19	0.0808556	ENSG00000150433
IQGAP3	HsaALTA1050550-2/4	chr1:156562587-156562665	chr1:156563134,156562587-156562657+156562665+156562674+156562691	Alt3	8	chr1	156562657	156562665	-	156562587	156563134	42.53	61.42	18.89	50.3167	98.51	100	1.49	99.5033	-49.1867	37.09	61.42,42.53,47	100,98.51,100	0.0765225	ENSG00000183856
MINDY4	HsaALTA1013830-1/2	chr7:30778432-30778551	chr7:30771556,30778432+30778418-30778551	Alt3	0	chr7	30778418	30778418	+	30771556	30778551	34.7	50.4	15.7	43.56	89.44	95.43	5.99	92.5733	-49.0133	39.04	50.4,45.58,34.7	92.85,89.44,95.43	0.0808556	NA
ZNF530	HsaALTA1050470-1/2	chr19:57605686-57605722	chr19:57604406,57605686+57605669-57605722	Alt3	0	chr19	57605669	57605669	+	57604406	57605722	48.38	55.56	7.18	51.5633	97.87	100	2.13	98.8267	-47.2633	42.31	50.75,55.56,48.38	97.87,98.61,100	0.0808556	ENSG00000183647
TPT1	HsaALTA0008924-2/3	chr13:45338687-45338776	chr13:45339994,45338687-45338748+45338776+45338797	Alt3	28	chr13	45338748	45338776	-	45338687	45339994	42.92	53.85	10.93	49.4967	92.1	100	7.9	96.3467	-46.85	38.25	51.72,42.92,53.85	92.1,100,96.94	0.0808556	ENSG00000133112
ZFYVE27	HsaALTA0009695-2/3	chr10:97744729-97744904	chr10:97743164,97744765+97744729+97744712-97744904	Alt3	36	chr10	97744712	97744748	+	97743164	97744904	49.64	56.99	7.35	52.8967	98.32	99.61	1.29	98.9267	-46.03	41.33	52.06,56.99,49.64	99.61,98.32,98.85	0.0808556	ENSG00000155256
DIP2A	HsaALTA1038902-2/3	chr21:46551634-46551734	chr21:46550744,46551636+46551634+46551617-46551734	Alt3	2	chr21	46551617	46551619	+	46550744	46551734	52.88	54.72	1.84	53.5533	98.46	100	1.54	99.4867	-45.9333	43.74	53.06,54.72,52.88	98.46,100,100	0.0765225	ENSG00000160305
ZNF445	HsaALTA1051145-2/4	chr3:44450447-44450573	chr3:44450868,44450447-44450570+44450573+44450584+44450615	Alt3	3	chr3	44450570	44450573	-	44450447	44450868	49.15	54.55	5.4	52.6633	96.3	100	3.7	98.16	-45.4967	41.75	54.29,54.55,49.15	98.18,100,96.3	0.0808556	ENSG00000185219
TPP2	HsaALTA1026766-2/4	chr13:102646294-102646390	chr13:102645009,102646299+102646294+102646280+102646216-102646390	Alt3	5	chr13	102646216	102646221	+	102645009	102646390	53.24	56.31	3.07	54.4767	99.53	99.67	0.14	99.62	-45.1433	43.22	56.31,53.88,53.24	99.66,99.53,99.67	0.0808556	ENSG00000134900
BRD9	HsaALTA0000986-2/3	chr5:869245-869394	chr5:870473,869245-869360+869394+869404	Alt3	34	chr5	869360	869394	-	869245	870473	1.04	3.14	2.1	2.37333	46.43	47.8	1.37	47.0367	-44.6633	43.29	2.94,1.04,3.14	46.43,46.88,47.8	0.0808556	ENSG00000028310
CEP135	HsaALTA1047398-2/3	chr4:56009735-56009903	chr4:56008382,56009739+56009735+56009713-56009903	Alt3	4	chr4	56009713	56009717	+	56008382	56009903	50.77	60.53	9.76	55.6267	98.67	100	1.33	99.5567	-43.93	38.14	60.53,55.58,50.77	100,100,98.67	0.0765225	ENSG00000174799
NDRG3	HsaALTA1010985-1/2	chr20:-36653701	chr20:36656360,-36653701+36653723	Alt3	0	chr20	36653701	36653701	-	NA	36656360	50.86	60.82	9.96	56.57	99.04	100	0.96	99.3633	-42.7933	38.22	58.03,50.86,60.82	100,99.04,99.05	0.0808556	ENSG00000101079
UPF3A	HsaALTA0009304-4/4	chr13:114284094-114284358	chr13:114282943,114284217+114284124+114284116+114284094-114284358	Alt3	123	chr13	114284094	114284217	+	114282943	114284358	38.27	72.05	33.78	55.7667	93.69	100	6.31	97.8967	-42.13	21.64	72.05,38.27,56.98	100,100,93.69	0.0765225	ENSG00000169062
TMX3	HsaEX0066132	chr18:68689948-68689981	chr18:68691295,68689948-68689981,68689054	S	34	chr18	68689948	68689981	-	68691295	68689054	23.2	46.26	23.06	35.48	72.23	82.39	10.16	77.57	-42.09	25.97	23.2,36.98,46.26	72.23,82.39,78.09	0.0808556	ENSG00000166479
ECT2	HsaALTA1017554-2/3	chr3:172762416-172762546	chr3:172761683,172762505+172762416+172762398-172762546	Alt3	89	chr3	172762398	172762487	+	172761683	172762546	53.93	59.81	5.88	56.6633	98.05	99.28	1.23	98.5867	-41.9233	38.24	56.25,53.93,59.81	98.43,99.28,98.05	0.0808556	ENSG00000114346
MAN2A1	HsaALTA0004932-2/3	chr5:109847657-109847719	chr5:109846006,109847662+109847657+109847628-109847719	Alt3	5	chr5	109847628	109847633	+	109846006	109847719	48.13	66.68	18.55	58.1833	98.53	100	1.47	99.1033	-40.92	31.85	59.74,66.68,48.13	98.53,100,98.78	0.0808556	ENSG00000112893
UXS1	HsaALTA0009371-1/2	chr2:106164736-106164784	chr2:106166056,106164736-106164784+106164799	Alt3	0	chr2	106164784	106164784	-	106164736	106166056	31.91	47.76	15.85	40.6967	73.33	87.1	13.77	81.4333	-40.7367	25.57	31.91,42.42,47.76	73.33,83.87,87.1	0.0808556	ENSG00000115652
HSF4	HsaINT0077795	chr16:67167223-67167460	chr16:67167120-67167222=67167461-67167599:+	IR	238	chr16	67167223	67167460	+	67167120	67167599	34.62	63.93	29.31	51.1833	81.82	100	18.18	91.68	-40.4967	17.89	34.62,63.93,55	93.22,81.82,100	0.0808556	ENSG00000102878
SP140	HsaEX1038561	chr2:230253334-230253405	chr2:230251061,230253334-230253405,230255452	S	72	chr2	230253334	230253405	+	230251061	230255452	25.49	29.79	4.3	27.4	63.11	73.74	10.63	67.54	-40.14	33.32	25.49,26.92,29.79	73.74,65.77,63.11	0.0808556	ENSG00000079263
PSME2	HsaALTA1010830-1/3	chr14:24145858-24145896	chr14:24146208,24145858-24145896+24145911+24145921	Alt3	0	chr14	24145896	24145896	-	24145858	24146208	56.8	59.08	2.28	57.6267	95.69	100	4.31	97.7433	-40.1167	36.61	57,59.08,56.8	97.54,100,95.69	0.0808556	ENSG00000100911
2006-09-01	HsaALTA0007626-1/2	chrX:119625335-119625379	chrX:119629318,119625335-119625379+119625396	Alt3	0	chrX	119625379	119625379	-	119625335	119629318	55.59	60.25	4.66	57.9733	97.31	98.04	0.73	97.6033	-39.63	37.06	58.08,55.59,60.25	97.31,97.46,98.04	0.0808556	ENSG00000125354
DGKH	HsaALTA1011817-1/2	chr13:42208959-42209072	chr13:42206146,42208959+42208947-42209072	Alt3	0	chr13	42208947	42208947	+	42206146	42209072	45.45	55.41	9.96	49.3433	83.78	92.16	8.38	88.56	-39.2167	28.37	47.17,45.45,55.41	89.74,92.16,83.78	0.0808556	ENSG00000102780
MYBL1	HsaALTA1051395-1/2	chr8:66576247-66576375	chr8:66580133,66576247-66576375+66576390	Alt3	0	chr8	66576375	66576375	-	66576247	66580133	52.17	69.77	17.6	59.6933	96.3	100	3.7	98.7667	-39.0733	26.53	57.14,69.77,52.17	100,100,96.3	0.0765225	ENSG00000185697
SLC2A6	HsaALTA1038929-1/3	chr9:133473105-133473250	chr9:133473415,133473105-133473250+133473253+133473290	Alt3	0	chr9	133473250	133473250	-	133473105	133473415	52.17	72.22	20.05	60.8167	97.44	100	2.56	99.1467	-38.33	25.22	58.06,72.22,52.17	97.44,100,100	0.0765225	ENSG00000160326
XRCC3	HsaALTA0009575-1/4	chr14:103712875-103712931	chr14:103715424,103712875-103712931+103712941+103712968+103713056	Alt3	0	chr14	103712931	103712931	-	103712875	103715424	26	31.18	5.18	28.4333	62.18	71.19	9.01	66.68	-38.2467	31	26,31.18,28.12	62.18,71.19,66.67	0.0808556	ENSG00000126215
LINC01024	HsaALTA1059813-1/3	chr5:140105600-140105762	chr5:140106296,140105600-140105762+140105779+140105906	Alt3	0	chr5	140105762	140105762	-	140105600	140106296	52.63	60	7.37	55.6	88.57	100	11.43	93.81	-38.21	28.57	52.63,54.17,60	92.86,100,88.57	0.0808556	ENSG00000245146
PRPF38A	HsaALTA1026649-1/4	chr1:52414762-52414859	chr1:52414647,52414762+52414750+52414741+52414732-52414859	Alt3	0	chr1	52414732	52414732	+	52414647	52414859	57.41	59.05	1.64	58.4933	96.28	96.73	0.45	96.5633	-38.07	37.23	59.02,59.05,57.41	96.68,96.73,96.28	0.0808556	ENSG00000134748
APPL2	HsaALTA1027607-3/4	chr12:105207971-105208029	chr12:105208158,105207971-105208001+105208027+105208029+105208047	Alt3	28	chr12	105208001	105208029	-	105207971	105208158	50	70.31	20.31	59.2967	93.27	100	6.73	97.1267	-37.83	22.96	57.58,50,70.31	98.11,100,93.27	0.0808556	ENSG00000136044
FAM81A	HsaALTA1064146-1/4	chr15:59445209-59445262	chr15:59440123,59445209+59445164+59445149+59444989-59445262	Alt3	0	chr15	59444989	59444989	+	59440123	59445262	0	8.44	8.44	4.28333	25.44	50.27	24.83	41.9033	-37.62	17	0,4.41,8.44	50,50.27,25.44	0.0808556	ENSG00000157470
DYNLL1	HsaALTA0002706-1/2	chr12:120496416-120496547	chr12:120496216,120496416+120496402-120496547	Alt3	0	chr12	120496402	120496402	+	120496216	120496547	57.38	61.2	3.82	58.8533	95.86	96.3	0.44	96.03	-37.1767	34.66	57.38,57.98,61.2	95.86,95.93,96.3	0.0808556	ENSG00000088986
RNF38	HsaALTA1028328-1/2	chr9:36351115-36351199	chr9:36352742,36351115-36351199+36351219	Alt3	0	chr9	36351199	36351199	-	36351115	36352742	56.61	68.91	12.3	62.2	99.03	99.19	0.16	99.1133	-36.9133	30.12	56.61,61.08,68.91	99.12,99.19,99.03	0.0808556	ENSG00000137075
MGA	HsaALTA0005170-8/8	chr15:41739906-41740203	chr15:41736698,41740071+41740057+41740053+41740037+41740015+41740001+41739997+41739906-41740203	Alt3	165	chr15	41739906	41740071	+	41736698	41740203	14.41	26.9	12.49	19.3233	51.92	58.6	6.68	56.1967	-36.8733	25.02	16.66,26.9,14.41	58.6,51.92,58.07	0.0808556	ENSG00000174197
WASHC5	HsaALTA1041806-1/2	chr8:125038830-125038959	chr8:125039795,125038830-125038959+125038976	Alt3	0	chr8	125038959	125038959	-	125038830	125039795	53.48	66.41	12.93	60.3033	94.59	98.42	3.83	97.0067	-36.7033	28.18	53.48,66.41,61.02	98.01,98.42,94.59	0.0808556	ENSG00000164961
ZDHHC16	HsaALTA1063821-2/4	chr10:97455660-97455757	chr10:97454799,97455714+97455660+97455639+97455617-97455757	Alt3	54	chr10	97455617	97455671	+	97454799	97455757	44.49	47.51	3.02	46.45	82.06	84.03	1.97	82.96	-36.51	34.55	44.49,47.51,47.35	84.03,82.06,82.79	0.0808556	ENSG00000171307
PHKB	HsaALTA0006254-1/2	chr16:47463899-47463969	chr16:47461426,47463899+47463882-47463969	Alt3	0	chr16	47463882	47463882	+	47461426	47463969	44.86	48.28	3.42	47.0433	80.41	86.38	5.97	83.4667	-36.4233	32.13	47.99,48.28,44.86	86.38,83.61,80.41	0.0808556	ENSG00000102893
ZNF771	HsaALTA0009913-2/4	chr16:30408045-30408194	chr16:30407664,30408069+30408045+30408032+30408031-30408194	Alt3	24	chr16	30408031	30408055	+	30407664	30408194	41.43	57.14	15.71	50.3167	84.85	89.8	4.95	86.69	-36.3733	27.71	41.43,52.38,57.14	84.85,89.8,85.42	0.0808556	ENSG00000179965
DCAF16	HsaINT1010646	chr4:17804772-17805106	chr4:17805107-17805225=17800655-17804771:-	IR	335	chr4	17804772	17805106	-	17805225	17800655	2.66	3.93	1.27	3.35	36.02	42.11	6.09	39.6233	-36.2733	32.09	2.66,3.46,3.93	42.11,36.02,40.74	0.0808556	ENSG00000163257
FASTKD1	HsaALTA1029399-1/2	chr2:169531352-169531490	chr2:169537227,169531352-169531490+169531508	Alt3	0	chr2	169531490	169531490	-	169531352	169537227	59.92	65.72	5.8	63.14	98.77	99.84	1.07	99.4033	-36.2633	33.05	65.72,63.78,59.92	99.6,99.84,98.77	0.0808556	ENSG00000138399
BCL2L1	HsaALTA0000926-1/2	chr20:31722073-31722330	chr20:31722618,31722073-31722330+31722348	Alt3	0	chr20	31722330	31722330	-	31722073	31722618	22.63	26.64	4.01	24.3767	56.59	64.24	7.65	60.6333	-36.2567	29.95	22.63,23.86,26.64	56.59,64.24,61.07	0.0808556	ENSG00000171552
WASHC4	HsaALTA1027628-1/2	chr12:105121101-105121204	chr12:105120597,105121101+105121089-105121204	Alt3	0	chr12	105121089	105121089	+	105120597	105121204	52.17	62.04	9.87	56.1767	91.44	93.75	2.31	92.3467	-36.17	29.4	54.32,62.04,52.17	91.44,93.75,91.85	0.0808556	ENSG00000136051
TMEM14C	HsaALTA0008747-1/6	chr6:10724576-10724631	chr6:10723241,10724576+10724570+10724556+10724497+10724490+10724422-10724631	Alt3	0	chr6	10724422	10724422	+	10723241	10724631	0.29	22.96	22.67	13.9933	44.69	52.91	8.22	50.0267	-36.0333	21.73	0.29,18.73,22.96	52.91,44.69,52.48	0.0808556	ENSG00000111843
HLTF	HsaALTA0004034-1/2	chr3:149041543-149041668	chr3:149042166,149041543-149041668+149041680	Alt3	0	chr3	149041668	149041668	-	149041543	149042166	45.56	54.78	9.22	49.9667	83.49	90.61	7.12	85.9367	-35.97	28.71	45.56,49.56,54.78	83.71,90.61,83.49	0.0808556	ENSG00000071794
ARMC9	HsaALTA1027516-1/2	chr2:231344975-231345090	chr2:231331897,231344975+231344949-231345090	Alt3	0	chr2	231344949	231344949	+	231331897	231345090	62.45	64.8	2.35	63.9267	99.6	100	0.4	99.7567	-35.83	34.8	62.45,64.8,64.53	100,99.67,99.6	0.0808556	ENSG00000135931
ZBED5	HsaINT1047053	chr11:10855119-10856143	chr11:10856144-10856257=10852704-10855118:-	IR	1025	chr11	10855119	10856143	-	10856257	10852704	53.5	55.73	2.23	54.28	87.79	91.07	3.28	89.94	-35.66	32.06	55.73,53.5,53.61	91.07,90.96,87.79	0.0808556	ENSG00000236287
AGBL3	HsaALTA0000275-1/2	chr7:134987889-134987996	chr7:134986701,134987889+134987875-134987996	Alt3	0	chr7	134987875	134987875	+	134986701	134987996	48.28	55.88	7.6	51.7133	82.61	90.62	8.01	86.3133	-34.6	26.73	55.88,50.98,48.28	82.61,90.62,85.71	0.0808556	ENSG00000146856
MVP	HsaALTA1063846-1/2	chr16:29830515-29830636	chr16:29820510,29830515+29830474-29830636	Alt3	0	chr16	29830474	29830474	+	29820510	29830636	32.86	45.29	12.43	40.0833	71.27	80.13	8.86	74.6533	-34.57	25.98	42.1,32.86,45.29	72.56,80.13,71.27	0.0808556	ENSG00000013364
TGFBR1	HsaALTA0008600-1/2	chr9:99132509-99132703	chr9:99129100,99132509+99132497-99132703	Alt3	0	chr9	99132497	99132497	+	99129100	99132703	52.19	59.46	7.27	56.33	87.9	94.17	6.27	90.73	-34.4	28.44	52.19,59.46,57.34	90.12,94.17,87.9	0.0808556	ENSG00000106799
RFNG	HsaINT0139643	chr17:82049843-82049917	chr17:82049918-82050006=82049677-82049842:-	IR	75	chr17	82049843	82049917	-	82050006	82049677	6.25	7.81	1.56	6.86667	32.67	50	17.33	41.18	-34.3133	24.86	6.25,6.54,7.81	40.87,32.67,50	0.0808556	ENSG00000169733
ZNF41	HsaALTA0009814-1/3	chrX:47456272-47456398	chrX:47467410,47456272-47456398+47456414+47456438	Alt3	0	chrX	47456398	47456398	-	47456272	47467410	24.01	29.45	5.44	26.08	53.43	67.22	13.79	60.2367	-34.1567	23.98	24.01,29.45,24.78	67.22,60.06,53.43	0.0808556	ENSG00000147124
TCP11L1	HsaALTA1047972-1/2	chr11:33061530-33061726	chr11:33059095,33061530+33061515-33061726	Alt3	0	chr11	33061515	33061515	+	33059095	33061726	60.92	65.41	4.49	62.53	95.28	98.04	2.76	96.6333	-34.1033	29.87	65.41,61.26,60.92	98.04,96.58,95.28	0.0808556	ENSG00000176148
SKIV2L	HsaALTA0007823-1/4	chr6:31968686-31968796	chr6:31968538,31968686+31968664+31968636+31968623-31968796	Alt3	0	chr6	31968623	31968623	+	31968538	31968796	55	61.67	6.67	57.28	85.88	96.92	11.04	91.2767	-33.9967	24.21	55,61.67,55.17	91.03,96.92,85.88	0.0808556	ENSG00000204351
ZBED5	HsaALTA0009608-2/3	chr11:10854767-10855086	chr11:10856144,10854767-10855081+10855086+10855118	Alt3	5	chr11	10855081	10855086	-	10854767	10856144	48.31	52.08	3.77	50.65	82.69	86.19	3.5	84.4733	-33.8233	30.61	48.31,51.56,52.08	82.69,86.19,84.54	0.0808556	ENSG00000236287
UBA7	HsaINT0176123	chr3:49811092-49811272	chr3:49811273-49811455=49810984-49811091:-	IR	181	chr3	49811092	49811272	-	49811455	49810984	26.95	28.96	2.01	27.8267	57.74	64.45	6.71	61.5133	-33.6867	28.78	28.96,27.57,26.95	62.35,57.74,64.45	0.0808556	ENSG00000182179
KPNA1	HsaALTA1017425-2/4	chr3:122459439-122459645	chr3:122459774,122459439-122459640+122459645+122459681+122459696	Alt3	5	chr3	122459640	122459645	-	122459439	122459774	33.78	40.05	6.27	36.6167	67.05	75.56	8.51	70.2933	-33.6767	27	33.78,36.02,40.05	75.56,67.05,68.27	0.0808556	ENSG00000114030
PPOX	HsaALTA0006596-2/7	chr1:161167371-161167486	chr1:161167234,161167396+161167371+161167368+161167366+161167355+161167339+161167327-161167486	Alt3	25	chr1	161167327	161167352	+	161167234	161167486	52.5	67.5	15	59.0567	83.33	97.37	14.04	92.6133	-33.5567	15.83	67.5,52.5,57.17	83.33,97.14,97.37	0.0808556	ENSG00000143224
UBR4	HsaALTA0009248-2/3	chr1:19153839-19153939	chr1:19154918,19153839-19153899+19153939+19153954	Alt3	40	chr1	19153899	19153939	-	19153839	19154918	57.32	59.53	2.21	58.3167	90.38	92.61	2.23	91.3233	-33.0067	30.85	57.32,59.53,58.1	90.38,90.98,92.61	0.0808556	ENSG00000127481
TRMT13	HsaALTA1021021-1/3	chr1:100140852-100141019	chr1:100140514,100140852+100140845+100140823-100141019	Alt3	0	chr1	100140823	100140823	+	100140514	100141019	60.89	71.03	10.14	66.0533	97.95	100	2.05	98.65	-32.5967	26.92	71.03,66.24,60.89	97.95,100,98	0.0808556	ENSG00000122435
LETMD1	HsaALTA1003189-2/2	chr12:51053778-51053860	chr12:51052207,51053812+51053778-51053860	Alt3	34	chr12	51053778	51053812	+	51052207	51053860	41.32	45.37	4.05	43.81	74.32	80.28	5.96	76.3467	-32.5367	28.95	44.74,41.32,45.37	80.28,74.44,74.32	0.0808556	ENSG00000050426
DNAJB6	HsaALTA1013737-1/2	chr7:157382249-157382272	chr7:157381986,157382249+157382246-157382272	Alt3	0	chr7	157382246	157382246	+	157381986	157382272	40	52.17	12.17	45.2433	73.91	84.22	10.31	77.71	-32.4667	21.74	52.17,40,43.56	84.22,75,73.91	0.0808556	ENSG00000105993
TMCC1-AS1	HsaINT1044405	chr3:129901861-129905626	chr3:129901707-129901860=129905627-129908911:+	IR	3766	chr3	129901861	129905626	+	129901707	129908911	24.08	30.76	6.68	26.9233	52.25	65.79	13.54	59.1133	-32.19	21.49	25.93,24.08,30.76	65.79,52.25,59.3	0.0808556	ENSG00000271270
TYMP	HsaALTA1002019-1/3	chr22:50527588-50527717	chr22:50528512,50527588-50527717+50527732+50527745	Alt3	0	chr22	50527717	50527717	-	50527588	50528512	57.14	76.26	19.12	67.84	100	100	0	100	-32.16	23.74	76.26,57.14,70.12	100100100	0.0636026	ENSG00000025708
TCEA2	HsaALTA0008506-1/2	chr20:64071870-64071941	chr20:64070635,64071870+64071858-64071941	Alt3	0	chr20	64071858	64071858	+	64070635	64071941	64.52	70.53	6.01	67.9333	100	100	0	100	-32.0667	29.47	68.75,64.52,70.53	100100100	0.0636026	ENSG00000171703
ZCCHC11	HsaALTA0009640-2/6	chr1:52436755-52436963	chr1:52438220,52436755-52436956+52436963+52436975+52436978+52436998+52437005	Alt3	7	chr1	52436956	52436963	-	52436755	52438220	28.73	30.46	1.73	29.39	56.5	65.53	9.03	61.32	-31.93	26.04	30.46,28.98,28.73	56.5,61.93,65.53	0.0808556	ENSG00000134744
PPHLN1	HsaALTA0006573-2/3	chr12:42445991-42446290	chr12:42442741,42446066+42445991+42445973-42446290	Alt3	75	chr12	42445973	42446048	+	42442741	42446290	24.69	35.85	11.16	29.1467	56.51	64.19	7.68	61.0367	-31.89	20.66	35.85,24.69,26.9	64.19,62.41,56.51	0.0808556	ENSG00000134283
DLST	HsaEX0019931	chr14:74882591-74882624	chr14:74882016,74882591-74882624,74885586	S	34	chr14	74882591	74882624	+	74882016	74885586	51.49	62.89	11.4	57.2667	87.02	91.52	4.5	89.0933	-31.8267	24.13	51.49,62.89,57.42	88.74,91.52,87.02	0.0808556	ENSG00000119689
ATP8A1	HsaEX0007059	chr4:42594289-42594362	chr4:42600478,42594289-42594362+42594373,42588329	C3	74	chr4	42594289	42594362	-	42600478	42588329	28.41	50.06	21.65	38.2233	65.65	72.12	6.47	69.9467	-31.7233	15.59	28.41,36.2,50.06	72.12,65.65,72.07	0.0808556	ENSG00000124406
DCAF16	HsaEX0018609	chr4:17805107-17805225	chr4:17810447,17805107-17805225,17804756+17804771	S	119	chr4	17805107	17805225	-	17810447	17804756	50.08	57.05	6.97	54.09	82.38	91.03	8.65	85.8033	-31.7133	25.33	50.08,55.14,57.05	84,91.03,82.38	0.0808556	ENSG00000163257
CSNK2B	HsaALTD1054232-2/3	chr6:31666355-31666487	chr6:31666355-31666396+31666487+31666578,31666821	Alt5	91	chr6	31666396	31666487	+	31666355	31666821	24	26.67	2.67	25.7133	55	60.71	5.71	57.32	-31.6067	28.33	24,26.67,26.47	55,60.71,56.25	0.0808556	ENSG00000204435
ZCCHC11	HsaINT1047128	chr1:52436976-52438219	chr1:52438220-52438335=52436755-52436975:-	IR	1244	chr1	52436976	52438219	-	52438335	52436755	23.93	24.94	1.01	24.4433	54.21	57.28	3.07	56.0333	-31.59	29.27	24.46,24.94,23.93	56.61,54.21,57.28	0.0808556	ENSG00000134744
TMEM14C	HsaALTD1012508-3/5	chr6:-10723247	chr6:-10723241+10723243+10723247+10723360+10723611,10724570	Alt5	6	chr6	10723241	10723247	+	NA	10724570	0	21.79	21.79	12.2767	39.78	47.35	7.57	43.8433	-31.5667	17.99	0,15.04,21.79	44.4,39.78,47.35	0.0808556	ENSG00000111843
VEZT	HsaALTA0009400-1/3	chr12:95270051-95270187	chr12:95266632,95270051+95270039+95269824-95270187	Alt3	0	chr12	95269824	95269824	+	95266632	95270187	7.09	10.23	3.14	8.88667	37.65	45.5	7.85	40.44	-31.5533	27.42	7.09,9.34,10.23	37.65,38.17,45.5	0.0808556	ENSG00000028203
NFYA	HsaALTA1000046-2/3	chr6:41079029-41079164	chr6:41073084,41079044+41079029+41079005-41079164	Alt3	15	chr6	41079005	41079020	+	41073084	41079164	65.02	71.04	6.02	67.9333	98.37	100	1.63	99.2867	-31.3533	27.33	65.02,71.04,67.74	100,98.37,99.49	0.0808556	ENSG00000001167
PPM1M	HsaALTA0006593-1/3	chr3:52249670-	chr3:52249322,52249670+52249656+52249645-	Alt3	0	chr3	52249645	52249645	+	52249322	52249670	52.11	61.8	9.69	58.46	86.78	94.74	7.96	89.5367	-31.0767	24.98	52.11,61.47,61.8	94.74,87.09,86.78	0.0808556	ENSG00000164088
FBXO21	HsaALTA0003277-1/2	chr12:117157873-117158063	chr12:117165485,117157873-117158063+117158084	Alt3	0	chr12	117158063	117158063	-	117157873	117165485	36.68	43.3	6.62	40.4467	68.04	73.73	5.69	71.47	-31.0233	24.74	41.36,43.3,36.68	73.73,72.64,68.04	0.0808556	ENSG00000135108
COG1	HsaALTA1042972-3/3	chr17:73203000-73203146	chr17:73201900,73203037+73203024+73203000-73203146	Alt3	37	chr17	73203000	73203037	+	73201900	73203146	63.37	67.39	4.02	64.94	93.21	98.46	5.25	95.9	-30.96	25.82	63.37,64.06,67.39	96.03,98.46,93.21	0.0808556	ENSG00000166685
ZNF557	HsaALTA0009849-1/3	chr19:7075676-7075743	chr19:7075105,7075676+7075655+7075339-7075743	Alt3	0	chr19	7075339	7075339	+	7075105	7075743	6.35	10.26	3.91	7.73667	33.35	41.89	8.54	38.6833	-30.9467	23.09	6.35,10.26,6.6	33.35,41.89,40.81	0.0808556	ENSG00000130544
DCAF16	HsaINT1010645	chr4:17805226-17810446	chr4:17810447-17810758=17805107-17805225:-	IR	5221	chr4	17805226	17810446	-	17810758	17805107	7.01	10.49	3.48	8.24667	27.27	45.37	18.1	39.1833	-30.9367	16.78	7.24,7.01,10.49	45.37,27.27,44.91	0.0808556	ENSG00000163257
SMURF2	HsaALTA1015106-2/3	chr17:64578492-64578576	chr17:64580789,64578492-64578571+64578576+64578594	Alt3	5	chr17	64578571	64578576	-	64578492	64580789	67.26	70.45	3.19	68.9033	99.42	100	0.58	99.8067	-30.9033	28.97	67.26,69,70.45	100,99.42,100	0.0765225	ENSG00000108854
PRKCD	HsaALTA1040983-4/4	chr3:53173493-53173608	chr3:53165215,53173527+53173507+53173503+53173493-53173608	Alt3	34	chr3	53173493	53173527	+	53165215	53173608	41.71	58.32	16.61	49.4233	74.93	89.78	14.85	80.25	-30.8267	16.61	41.71,48.24,58.32	74.93,76.04,89.78	0.0808556	ENSG00000163932
DVL2	HsaALTA1000298-2/2	chr17:7227655-7227783	chr17:7227977,7227655-7227711+7227783	Alt3	72	chr17	7227711	7227783	-	7227655	7227977	63.19	69.3	6.11	66.1967	94.9	97.88	2.98	96.5567	-30.36	25.6	63.19,66.1,69.3	97.88,94.9,96.89	0.0808556	ENSG00000004975
BRWD1	HsaINT1005445	chr21:39296364-39298431	chr21:39298432-39298582=39296265-39296363:-	IR	2068	chr21	39296364	39298431	-	39298582	39296265	30.57	35.26	4.69	33.27	53.82	71.85	18.03	63.41	-30.14	18.56	33.98,30.57,35.26	64.56,71.85,53.82	0.0808556	ENSG00000185658
RNF2	HsaALTA1020724-1/2	chr1:185091579-185091735	chr1:185087640,185091579+185091565-185091735	Alt3	0	chr1	185091565	185091565	+	185087640	185091735	61.68	73.24	11.56	66.7767	95.96	97.53	1.57	96.89	-30.1133	22.72	65.41,73.24,61.68	97.53,95.96,97.18	0.0808556	ENSG00000121481
SHROOM1	HsaALTA1041465-1/2	chr5:132823283-132823522	chr5:132823623,132823283-132823522+132823541	Alt3	0	chr5	132823522	132823522	-	132823283	132823623	53.66	77.94	24.28	67.1233	91.43	100	8.57	97.1433	-30.02	13.49	77.94,53.66,69.77	100,91.43,100	0.0765225	ENSG00000164403
GK5	HsaALTA0003656-1/2	chr3:142177482-142177576	chr3:142181461,142177482-142177576+142177605	Alt3	0	chr3	142177576	142177576	-	142177482	142181461	59.96	69.57	9.61	63.1633	91.18	94.95	3.77	93.13	-29.9667	21.61	69.57,59.96,59.96	93.26,91.18,94.95	0.0765225	ENSG00000175066
RP11-274B21.14	HsaALTA1059606-2/2	chr7:128577953-128578033	chr7:128574791,128577964+128577953-128578033	Alt3	11	chr7	128577953	128577964	+	128574791	128578033	64.15	73.5	9.35	69.0967	98.75	99.27	0.52	99.06	-29.9633	25.25	64.15,73.5,69.64	99.27,98.75,99.16	0.0808556	ENSG00000280828
SAFB2	HsaALTA1024012-2/3	chr19:5595361-5595497	chr19:5598793,5595361-5595482+5595497+5595510	Alt3	15	chr19	5595482	5595497	-	5595361	5598793	68.95	70.66	1.71	69.93	99.48	99.85	0.37	99.6533	-29.7233	28.82	68.95,70.18,70.66	99.48,99.63,99.85	0.0808556	ENSG00000130254
E2F7	HsaALTA1042423-1/2	chr12:77064543-77064635	chr12:77065345,77064543-77064635+77064653	Alt3	0	chr12	77064635	77064635	-	77064543	77065345	65.06	71.64	6.58	67.6667	94.29	100	5.71	97.3867	-29.72	22.65	66.3,71.64,65.06	97.87,100,94.29	0.0808556	ENSG00000165891
PSTPIP1	HsaALTA1030402-2/2	chr15:77035802-77035935	chr15:77035563,77035811+77035802-77035935	Alt3	9	chr15	77035802	77035811	+	77035563	77035935	60.61	68.75	8.14	65.5933	91.86	100	8.14	95.2867	-29.6933	23.11	68.75,60.61,67.42	94,91.86,100	0.0808556	ENSG00000140368
ZNF410	HsaALTA1064004-1/2	chr14:73893797-73893932	chr14:73892208,73893797+73893776-73893932	Alt3	0	chr14	73893776	73893776	+	73892208	73893932	67.62	72.47	4.85	70.2267	99.49	99.75	0.26	99.6633	-29.4367	27.02	67.62,70.59,72.47	99.75,99.49,99.75	0.0765225	ENSG00000119725
TUBGCP6	HsaALTA0009154-6/6	chr22:50222454-50222592	chr22:50224141,50222454-50222548+50222552+50222554+50222568+50222588+50222592	Alt3	44	chr22	50222548	50222592	-	50222454	50224141	46.53	47.89	1.36	46.9867	71.44	79.48	8.04	76.2733	-29.2867	23.55	46.54,46.53,47.89	77.9,79.48,71.44	0.0808556	ENSG00000128159
PFN1	HsaALTA1014892-1/3	chr17:-4945997	chr17:4948263,-4945997+4946024+4946053	Alt3	0	chr17	4945997	4945997	-	NA	4948263	58.18	74.6	16.42	66.1767	94.26	96.24	1.98	95.22	-29.0433	19.66	74.6,65.75,58.18	94.26,95.16,96.24	0.0808556	ENSG00000108518
ERGIC3	HsaALTA0002981-1/3	chr20:35556973-35557055	chr20:35556271,35556973+35556955+35556877-35557055	Alt3	0	chr20	35556877	35556877	+	35556271	35557055	66.38	73.91	7.53	70.5967	99.01	99.4	0.39	99.25	-28.6533	25.1	66.38,73.91,71.5	99.4,99.01,99.34	0.0808556	ENSG00000125991
AP5Z1	HsaINT0085850	chr7:4789930-4790458	chr7:4789832-4789929=4790459-4790591:+	IR	529	chr7	4789930	4790458	+	4789832	4790591	45.55	51.52	5.97	47.6767	70.37	81.84	11.47	76.2567	-28.58	18.85	45.96,45.55,51.52	76.56,70.37,81.84	0.0808556	ENSG00000242802
SOAT1	HsaALTA1003634-1/2	chr1:179350296-179350431	chr1:179348942,179350296+179350277-179350431	Alt3	0	chr1	179350277	179350277	+	179348942	179350431	68.51	74.01	5.5	71.4233	99.76	100	0.24	99.92	-28.4967	25.75	68.51,71.75,74.01	100,99.76,100	0.0765225	ENSG00000057252
KCCAT198	HsaALTA1061149-1/3	chr12:-105304460	chr12:105308629,-105304460+105304483+105304624	Alt3	0	chr12	105304460	105304460	-	NA	105308629	55.9	62.05	6.15	59.1267	79.6	92.1	12.5	87.46	-28.3333	17.55	55.9,62.05,59.43	92.1,90.68,79.6	0.0808556	ENSG00000257642
DIP2A	HsaALTD1030129-1/2	chr21:46546915-46547038	chr21:46546915-46547038+46547042,46549771	Alt5	0	chr21	46547038	46547038	+	46546915	46549771	10.06	37.3	27.24	25.69	50.52	56.05	5.53	53.9267	-28.2367	13.22	37.3,29.71,10.06	56.05,50.52,55.21	0.0808556	ENSG00000160305
HSPA8	HsaALTA0004121-2/2	chr11:123060705-123060798	chr11:123062064,123060705-123060773+123060798	Alt3	25	chr11	123060773	123060798	-	123060705	123062064	32.63	64.39	31.76	46.5733	62.11	86.3	24.19	74.5267	-27.9533	0	32.63,42.7,64.39	86.3,62.11,75.17	0.19043	ENSG00000109971
LINC01138	HsaEX1020605	chr1:148434440-148434561	chr1:148435146,148434440-148434561,148433629+148433643	C2	122	chr1	148434440	148434561	-	148435146	148433629	2.92	5.48	2.56	4.22667	18.96	42.8	23.84	32.12	-27.8933	13.48	4.28,2.92,5.48	34.6,18.96,42.8	0.0808556	ENSG00000231196
NUP210	HsaALTA1025160-2/2	chr3:13344861-13345186	chr3:13347090,13344861-13344975+13345186	Alt3	211	chr3	13344975	13345186	-	13344861	13347090	14.71	28.21	13.5	23.1967	42.86	60	17.14	50.9533	-27.7567	14.65	26.67,28.21,14.71	42.86,60,50	0.0808556	ENSG00000132182
MGA	HsaINT0102480	chr15:41736699-41740052	chr15:41736181-41736698=41740053-41740203:+	IR	3354	chr15	41736699	41740052	+	41736181	41740203	21.74	27.91	6.17	25.09	48.67	59.15	10.48	52.8333	-27.7433	20.76	25.62,21.74,27.91	59.15,50.68,48.67	0.0808556	ENSG00000174197
SYNE2	HsaALTD1002480-1/2	chr14:64098747-64098759	chr14:64098747-64098759+64098821,64101932	Alt5	0	chr14	64098759	64098759	+	64098747	64101932	0	31.52	31.52	10.5067	0	60.84	60.84	38.1867	-27.68	0	0,31.52,0	0,60.84,53.72	0.353679	ENSG00000054654
VPS8	HsaALTA1037605-2/3	chr3:184870716-184870805	chr3:184869528,184870744+184870716+184870700-184870805	Alt3	28	chr3	184870700	184870728	+	184869528	184870805	44.28	66.3	22.02	56.8033	73.55	96	22.45	84.3667	-27.5633	7.25	66.3,44.28,59.83	96,73.55,83.55	0.0808556	ENSG00000156931
SMCO4	HsaALTA1042504-1/2	chr11:-93479269	chr11:93499276,-93479269+93479284	Alt3	0	chr11	93479269	93479269	-	NA	93499276	48.82	57.53	8.71	52.39	76.87	82.17	5.3	79.9267	-27.5367	19.34	48.82,57.53,50.82	82.17,80.74,76.87	0.0808556	ENSG00000166002
TRIP12	HsaALTA1036399-2/4	chr2:229792973-229793145	chr2:229795179,229792973-229793130+229793145+229793175+229793368	Alt3	15	chr2	229793130	229793145	-	229792973	229795179	59.65	62.26	2.61	60.6433	86.46	90.18	3.72	88.1633	-27.52	24.2	60.02,59.65,62.26	87.85,90.18,86.46	0.0808556	ENSG00000153827
DLST	HsaALTA1020092-1/3	chr14:74889131-74889147	chr14:74882016,74889131+74889116+74889095-74889147	Alt3	0	chr14	74889095	74889095	+	74882016	74889147	0	1.6	1.6	0.533333	8.24	46.67	38.43	28.0267	-27.4933	6.64	1.6,0,0	8.24,46.67,29.17	0.0765225	ENSG00000119689
FDPS	HsaALTA0003321-1/2	chr1:155310064-155310205	chr1:155308965,155310064+155310043-155310205	Alt3	0	chr1	155310043	155310043	+	155308965	155310205	19.26	24.01	4.75	21.0167	47.15	50.16	3.01	48.17	-27.1533	23.14	19.26,19.78,24.01	47.2,50.16,47.15	0.0808556	ENSG00000160752
RBM18	HsaALTA1019945-3/3	chr9:122261380-122261508	chr9:122264715,122261380-122261482+122261498+122261508	Alt3	26	chr9	122261482	122261508	-	122261380	122264715	68.48	69.26	0.78	68.9067	92.87	97.62	4.75	96.01	-27.1033	23.61	69.26,68.48,68.98	97.62,92.87,97.54	0.0808556	ENSG00000119446
PHF20L1	HsaALTA0006243-1/3	chr8:132799095-132799172	chr8:132798860,132799095+132799083+132799058-132799172	Alt3	0	chr8	132799058	132799058	+	132798860	132799172	31.51	46.85	15.34	39.1533	59.91	70.19	10.28	66.22	-27.0667	13.06	39.1,31.51,46.85	59.91,68.56,70.19	0.0808556	ENSG00000129292
PTRH1	HsaALTA0006865-2/2	chr9:127714068-127714282	chr9:127714379,127714068-127714189+127714282	Alt3	93	chr9	127714189	127714282	-	127714068	127714379	44.68	57.58	12.9	52.6067	65.79	88	22.21	79.6333	-27.0267	8.21	44.68,55.56,57.58	88,65.79,85.11	0.0808556	ENSG00000187024
ACBD4	HsaINT1002582	chr17:45135954-45136107	chr17:45135839-45135953=45136108-45136232:+	IR	154	chr17	45135954	45136107	+	45135839	45136232	13.16	16.75	3.59	14.6433	35.68	46.33	10.65	41.5367	-26.8933	18.93	13.16,16.75,14.02	42.6,35.68,46.33	0.0808556	ENSG00000181513
HADHA	HsaALTA1007648-1/2	chr2:26214443-26214524	chr2:26215053,26214443-26214524+26214576	Alt3	0	chr2	26214524	26214524	-	26214443	26215053	13.27	17.42	4.15	15.7867	35.29	55	19.71	42.5967	-26.81	17.87	16.67,13.27,17.42	35.29,37.5,55	0.0808556	ENSG00000084754
IRF4	HsaALTD1021968-2/2	chr6:393103-393255	chr6:393103-393200+393255,394821	Alt5	55	chr6	393200	393255	+	393103	394821	53.25	100	46.75	71.7167	95.24	100	4.76	98.4133	-26.6967	0	53.25,100,61.9	100,100,95.24	0.353679	ENSG00000137265
DLST	HsaEX7107313	chr14:74885586-74885634	chr14:74885504,74885586-74885634,74889275	ANN	49	chr14	74885586	74885634	+	74885504	74889275	26.93	34.61	7.68	30.9867	53.32	64.99	11.67	57.66	-26.6733	18.71	26.93,31.42,34.61	53.32,64.99,54.67	0.0808556	ENSG00000119689
HAX1	HsaALTD1024915-1/2	chr1:154273480-154273534	chr1:154273480-154273534+154273598,154273750	Alt5	0	chr1	154273534	154273534	+	154273480	154273750	5.35	13.33	7.98	9.84667	19.42	63.01	43.59	36.22	-26.3733	6.09	13.33,5.35,10.86	19.42,63.01,26.23	0.0808556	ENSG00000143575
ZDHHC16	HsaALTA1045722-4/4	chr10:97455602-97455757	chr10:97452923,97455714+97455639+97455617+97455602-97455757	Alt3	112	chr10	97455602	97455714	+	97452923	97455757	5.68	7.96	2.28	6.82333	28.21	37.77	9.56	33.0467	-26.2233	20.25	6.83,5.68,7.96	37.77,33.16,28.21	0.0808556	ENSG00000171307
LRSAM1	HsaINT0097302	chr9:127451670-127451928	chr9:127451486-127451669=127451929-127452084:+	IR	259	chr9	127451670	127451928	+	127451486	127452084	10.31	15.15	4.84	12.9433	32.08	46.08	14	39.0933	-26.15	16.93	10.31,13.37,15.15	46.08,32.08,39.12	0.0808556	ENSG00000148356
HELLS	HsaALTA1020207-1/2	chr10:94546377-94546498	chr10:94545952,94546377+94546361-94546498	Alt3	0	chr10	94546361	94546361	+	94545952	94546498	72.32	74.75	2.43	73.4467	98.94	99.82	0.88	99.4967	-26.05	24.19	72.32,73.27,74.75	99.73,99.82,98.94	0.0808556	ENSG00000119969
NRSN2	HsaALTA1022440-2/3	chr20:349638-349832	chr20:349363,349673+349638+349616-349832	Alt3	35	chr20	349616	349651	+	349363	349832	66.45	70.9	4.45	68.2667	90.81	97.36	6.55	94.3133	-26.0467	19.91	66.45,70.9,67.45	97.36,94.77,90.81	0.0808556	ENSG00000125841
EOGT	HsaALTA1040346-1/2	chr3:68988295-68988381	chr3:68988506,68988295-68988381+68988395	Alt3	0	chr3	68988381	68988381	-	68988295	68988506	68.63	78.69	10.06	73.1267	98.68	100	1.32	99.1633	-26.0367	19.99	68.63,72.06,78.69	100,98.68,98.81	0.0808556	ENSG00000163378
RPL21	HsaALTD1015962-2/2	chr13:27254223-27254281	chr13:27254223-27254261+27254281,27256184	Alt5	20	chr13	27254261	27254281	+	27254223	27256184	41.32	44.94	3.62	42.6433	62.1	73.08	10.98	68.67	-26.0267	17.16	41.67,41.32,44.94	62.1,73.08,70.83	0.0808556	ENSG00000122026
NOC2L	HsaALTA1052651-5/6	chr1:946757-946864	chr1:948131,946408-946491+946497+946539+946839+946864+946893	Alt3	373	chr1	946491	946864	-	946408	948131	19.93	33.87	13.94	24.6433	47.56	56.63	9.07	50.64	-25.9967	13.69	33.87,19.93,20.13	47.56,56.63,47.73	0.0808556	ENSG00000188976
FARSB	HsaALTA0003237-5/7	chr2:222646801-222646996	chr2:222648740,222646801-222646921+222646964+222646970+222646992+222646996+222647017+222647325	Alt3	75	chr2	222646921	222646996	-	222646801	222648740	15.56	33.33	17.77	23.39	36.17	58.14	21.97	49.3367	-25.9467	2.84	33.33,21.28,15.56	36.17,53.7,58.14	0.0808556	ENSG00000116120
SYTL1	HsaINT0163068	chr1:27350486-27350793	chr1:27350389-27350485=27350794-27350952:+	IR	308	chr1	27350486	27350793	+	27350389	27350952	7.69	33.33	25.64	21.4167	29.79	60	30.21	47.2333	-25.8167	0	33.33,23.23,7.69	51.91,29.79,60	0.19043	ENSG00000142765
ZNF197	HsaALTA0009754-2/2	chr3:44629065-44629390	chr3:44625143,44629074+44629065-44629390	Alt3	9	chr3	44629065	44629074	+	44625143	44629390	15.56	19.51	3.95	18.0733	42.86	45.45	2.59	43.88	-25.8067	23.35	19.15,15.56,19.51	43.33,45.45,42.86	0.0808556	ENSG00000186448
DCAF16	HsaALTA0002352-1/4	chr4:-17804756	chr4:17805107,-17804756+17804771+17804792+17804801	Alt3	0	chr4	17804756	17804756	-	NA	17805107	1.6	3.17	1.57	2.24333	25.55	32.09	6.54	27.9867	-25.7433	22.38	1.96,3.17,1.6	26.32,25.55,32.09	0.0808556	ENSG00000163257
INTS6L	HsaEX0018910	chrX:135570436-135570546	chrX:135569431,135570436-135570546+135570555,135572815	S	111	chrX	135570436	135570546	+	135569431	135572815	25.34	32.21	6.87	28.1667	47.57	57.23	9.66	53.8733	-25.7067	15.36	25.34,26.95,32.21	47.57,56.82,57.23	0.0808556	ENSG00000165359
TMUB2	HsaALTA1044352-1/3	chr17:44189424-44189588	chr17:44189299,44189424+44189411+44189370-44189588	Alt3	0	chr17	44189370	44189370	+	44189299	44189588	30.56	62.5	31.94	46.02	66.67	77.78	11.11	71.4833	-25.4633	4.17	62.5,30.56,45	77.78,66.67,70	0.0808556	ENSG00000168591
ZNF142	HsaEX1046497	chr2:218651701-218651779	chr2:218656150,218651701-218651779+218651822,218650526	S	79	chr2	218651701	218651779	-	218656150	218650526	45.78	51.37	5.59	49.2767	73.71	75.57	1.86	74.6333	-25.3567	22.34	50.68,51.37,45.78	74.62,75.57,73.71	0.0808556	ENSG00000115568
HSPBP1	HsaALTA0004128-3/3	chr19:55265278-55265389	chr19:55265886,55265278-55265367+55265378+55265389	Alt3	22	chr19	55265367	55265389	-	55265278	55265886	57.72	65.26	7.54	60.68	82.31	90.91	8.6	86.0133	-25.3333	17.05	59.06,57.72,65.26	90.91,84.82,82.31	0.0808556	ENSG00000133265
VARS2	HsaALTA1028574-1/2	chr6:30917105-30917224	chr6:30916959,30917105+30917095-30917224	Alt3	0	chr6	30917095	30917095	+	30916959	30917224	69.88	79.84	9.96	74.61	99.49	100	0.51	99.83	-25.22	19.65	69.88,79.84,74.11	100,99.49,100	0.0765225	ENSG00000137411
PLD3	HsaEX0048185	chr19:40365553-40365585	chr19:40348724+40348768,40365553-40365585,40366384+40366419	C3	33	chr19	40365553	40365585	+	40348724	40366419	40.72	46.25	5.53	42.9267	64.58	72.56	7.98	68.0567	-25.13	18.33	41.81,40.72,46.25	64.58,72.56,67.03	0.0808556	ENSG00000105223
HAX1	HsaALTA0003906-2/3	chr1:154273774-154273961	chr1:154273534,154273783+154273774+154273750-154273803	Alt3	9	chr1	154273750	154273759	+	154273534	154273803	15.15	33.18	18.03	22.92	33.66	65.88	32.22	47.9	-24.98	0.48	33.18,15.15,20.43	33.66,65.88,44.16	0.0808556	ENSG00000143575
LIG3	HsaALTA1000332-1/2	chr17:34994276-34994429	chr17:34992692,34994276+34994254-34994429	Alt3	0	chr17	34994254	34994254	+	34992692	34994429	72.22	76.62	4.4	74.0567	98.72	99.36	0.64	99.0067	-24.95	22.1	72.22,73.33,76.62	98.94,98.72,99.36	0.0808556	ENSG00000005156
SLC7A7	HsaALTA1036980-1/2	chr14:-22773716	chr14:22773933,-22773716+22773728	Alt3	0	chr14	22773716	22773716	-	NA	22773933	69.19	82.69	13.5	74.87	99.65	99.76	0.11	99.6933	-24.8233	16.96	72.73,69.19,82.69	99.76,99.67,99.65	0.0808556	ENSG00000155465
TMEM230	HsaALTD0000934-1/3	chr20:5112743-5112753	chr20:5112743+5112730+5112720-5112753,5109445	Alt5	0	chr20	5112720	5112720	-	5112753	5109445	7.62	31.56	23.94	17.9667	37.59	52.62	15.03	42.78	-24.8133	6.03	31.56,7.62,14.72	37.59,38.13,52.62	0.0808556	ENSG00000089063
MED6	HsaALTA0005116-1/2	chr14:70592880-70592988	chr14:70593296,70592880-70592988+70593009	Alt3	0	chr14	70592988	70592988	-	70592880	70593296	71.39	74.63	3.24	73.1067	97.34	98.75	1.41	97.9133	-24.8067	22.71	74.63,73.3,71.39	97.34,98.75,97.65	0.0808556	ENSG00000133997
SLC39A9	HsaALTD1001584-2/4	chr14:69458368-69458464	chr14:69458368-69458386+69458464+69458648+69458729,69461697	Alt5	78	chr14	69458386	69458464	+	69458368	69461697	16.26	44.87	28.61	33.35	55.26	60.69	5.43	58.1433	-24.7933	10.39	44.87,38.92,16.26	58.48,55.26,60.69	0.0808556	ENSG00000029364
TMCC1-AS1	HsaALTA1062549-1/3	chr3:129905627-129905853	chr3:129901860,129905627+129905606+129905604-129905853	Alt3	0	chr3	129905604	129905604	+	129901860	129905853	69.22	75	5.78	73.02	96.92	98.56	1.64	97.8033	-24.7833	21.92	74.84,69.22,75	97.93,98.56,96.92	0.0808556	ENSG00000271270
NF1	HsaALTA1053463-1/3	chr17:31261711-31261794	chr17:31260515,31261711+31261697+31261694-31261794	Alt3	0	chr17	31261694	31261694	+	31260515	31261794	68.18	81.4	13.22	75.2233	100	100	0	100	-24.7767	18.6	68.18,76.09,81.4	100100100	0.0636026	ENSG00000196712
DCAF16	HsaEX0018608	chr4:17809537-17809692	chr4:17810447,17809537-17809692,17805225	C2	156	chr4	17809537	17809692	-	17810447	17805225	2.65	4.76	2.11	3.58667	25.47	30.54	5.07	28.2267	-24.64	20.71	2.65,3.35,4.76	30.54,25.47,28.67	0.0808556	ENSG00000163257
CAB39L	HsaALTA1011725-2/3	chr13:49433318-49433393	chr13:49434086,49433318-49433390+49433393+49433409	Alt3	3	chr13	49433390	49433393	-	49433318	49434086	65.22	73.08	7.86	68.7667	86.67	100	13.33	93.4067	-24.64	13.59	73.08,65.22,68	93.55,100,86.67	0.0808556	ENSG00000102547
FLVCR1	HsaEX0025983	chr1:212887963-212888001	chr1:212885396,212887891+212887895+212887963-212888001,212888489	S	39	chr1	212887963	212888001	+	212885396	212888489	44.53	57.48	12.95	53.08	77.19	78.63	1.44	77.7033	-24.6233	19.71	57.23,44.53,57.48	78.63,77.29,77.19	0.0808556	ENSG00000162769
HDAC5	HsaINT1015301	chr17:44110801-44117493	chr17:44117494-44117704=44110729-44110800:-	IR	6693	chr17	44110801	44117493	-	44117704	44110729	24.53	40.7	16.17	31.3733	46.88	66.35	19.47	55.9333	-24.56	6.18	24.53,40.7,28.89	54.57,46.88,66.35	0.0808556	ENSG00000108840
RPL32	HsaALTA1032975-1/4	chr3:12840142-12840242	chr3:12840770,12840142-12840242+12840341+12840353+12840426	Alt3	0	chr3	12840242	12840242	-	12840142	12840770	17.21	24.58	7.37	20.6167	40.27	47.82	7.55	45.1633	-24.5467	15.69	24.58,20.06,17.21	47.82,40.27,47.4	0.0808556	ENSG00000144713
RAD9A	HsaALTA1046357-2/3	chr11:67393691-67393783	chr11:67393610,67393723+67393691+67393650-67393783	Alt3	32	chr11	67393650	67393682	+	67393610	67393783	60.56	65	4.44	62.7333	86.32	87.5	1.18	87	-24.2667	21.32	60.56,62.64,65	87.5,87.18,86.32	0.0808556	ENSG00000172613
KBTBD3	HsaEX0032926	chr11:106076699-106076707	chr11:106076833+106077312,106076699-106076707,106059109	S	9	chr11	106076699	106076707	-	106077312	106059109	0	19.55	19.55	6.51667	0	59.32	59.32	30.6767	-24.16	0	0,0,19.55	59.32,0,32.71	0.353679	ENSG00000182359
COA6	HsaALTA0001187-2/2	chr1:234377459-234377609	chr1:234374389,234377518+234377459-234377609	Alt3	59	chr1	234377459	234377518	+	234374389	234377609	60	68.75	8.75	65.5833	85	94.12	9.12	89.7067	-24.1233	16.25	68.75,68,60	85,94.12,90	0.0808556	ENSG00000168275
RPS15	HsaALTA1018082-1/3	chr19:1440026-1440049	chr19:1438892,1440026+1439968+1439961-1440049	Alt3	0	chr19	1439961	1439961	+	1438892	1440049	33.33	38.46	5.13	36.21	53.33	66.67	13.34	60.29	-24.08	14.87	36.84,38.46,33.33	60.87,66.67,53.33	0.0808556	ENSG00000115268
MALAT1	HsaALTA1060474-2/4	chr11:65502648-65503120	chr11:65502289,65502681+65502648+65502637+65502609-65503120	Alt3	33	chr11	65502609	65502642	+	65502289	65503120	4.16	13.96	9.8	9.7	25.54	45.08	19.54	33.7267	-24.0267	11.58	13.96,4.16,10.98	25.54,30.56,45.08	0.0808556	ENSG00000251562
TRIM69	HsaINT0172539	chr15:44756464-44758620	chr15:44756368-44756463=44758621-44758854:+	IR	2157	chr15	44756464	44758620	+	44756368	44758854	14.88	16.98	2.1	15.71	25.37	51.11	25.74	39.6933	-23.9833	8.39	16.98,15.27,14.88	42.6,25.37,51.11	0.0808556	ENSG00000185880
TRIM37	HsaALTA1014809-1/3	chr17:59001598-59001714	chr17:59012328,59001598-59001714+59001741+59001755	Alt3	0	chr17	59001714	59001714	-	59001598	59012328	64.28	76.48	12.2	69.6333	93.26	93.78	0.52	93.5767	-23.9433	16.78	76.48,64.28,68.14	93.78,93.69,93.26	0.0808556	ENSG00000108395
PRPF38B	HsaALTA1026288-1/5	chr1:108693590-108693636	chr1:108692867,108693590+108693587+108693572+108693427+108693424-108693636	Alt3	0	chr1	108693424	108693424	+	108692867	108693636	67.05	76.09	9.04	72.02	93.33	97.92	4.59	95.9533	-23.9333	17.24	72.92,67.05,76.09	93.33,97.92,96.61	0.0808556	ENSG00000134186
MALAT1	HsaALTD1047580-1/5	chr11:65501960-65502289	chr11:65501960-65502289+65502374+65502393+65502436+65502486,65502648	Alt5	0	chr11	65502289	65502289	+	65501960	65502648	3.61	14.16	10.55	9.54333	24.44	45.08	20.64	33.36	-23.8167	10.28	14.16,3.61,10.86	24.44,30.56,45.08	0.0808556	ENSG00000251562
E2F7	HsaALTA1042424-1/2	chr12:77055878-77056130	chr12:77064543,77055878-77056130+77056147	Alt3	0	chr12	77056130	77056130	-	77055878	77064543	72.97	78.26	5.29	76.2167	100	100	0	100	-23.7833	21.74	72.97,78.26,77.42	100100100	0.0636026	ENSG00000165891
LMO7	HsaEX0036072	chr13:75838140-75838196	chr13:75836457,75838140-75838196,75840085	S	57	chr13	75838140	75838196	+	75836457	75840085	59.16	72.33	13.17	67.23	90.65	91.5	0.85	90.9533	-23.7233	18.32	59.16,72.33,70.2	91.5,90.71,90.65	0.0808556	ENSG00000136153
ZZZ3	HsaALTA1002417-1/2	chr1:77676982-77677310	chr1:77682585,77676982-77677310+77677330	Alt3	0	chr1	77677310	77677310	-	77676982	77682585	0	16.15	16.15	5.38333	18.13	46.97	28.84	29.1067	-23.7233	1.98	0,16.15,0	46.97,22.22,18.13	0.0765225	ENSG00000036549
LINC01480	HsaINT1020114	chr19:41535602-41535713	chr19:41535567-41535601=41535714-41535783:+	IR	112	chr19	41535602	41535713	+	41535567	41535783	10.57	12.47	1.9	11.5067	34.8	36.06	1.26	35.23	-23.7233	22.33	10.57,12.47,11.48	34.8,34.83,36.06	0.0808556	ENSG00000270164
LINC00106	HsaALTA1059128-4/4	chrX:1396995-1397224	chrX:1396648,1397119+1397025+1396998+1396995-1397224	Alt3	124	chrX	1396995	1397119	+	1396648	1397224	37.4	48.84	11.44	44.2067	61.23	76.69	15.46	67.87	-23.6633	12.39	46.38,37.4,48.84	61.23,76.69,65.69	0.0808556	ENSG00000236871
SP140	HsaALTA1006851-1/2	chr2:230253334-230253405	chr2:230251061,230253334+230253316-230253405	Alt3	0	chr2	230253316	230253316	+	230251061	230253405	6.76	8.53	1.77	7.36667	29.71	32.24	2.53	31.0033	-23.6367	21.18	8.53,6.76,6.81	32.24,31.06,29.71	0.0808556	ENSG00000079263
SLC9B2	HsaINT0113400	chr4:103047227-103048892	chr4:103048893-103049020=103047051-103047226:-	IR	1666	chr4	103047227	103048892	-	103049020	103047051	0	1.74	1.74	0.99	20.62	26.56	5.94	24.5267	-23.5367	18.88	1.74,0,1.23	26.56,20.62,26.4	0.0808556	ENSG00000164038
NKTR	HsaALTA1063570-8/10	chr3:42633580-42633735	chr3:42632823,42633726+42633663+42633660+42633637+42633628+42633618+42633613+42633580+42633561+42633506-42633735	Alt3	146	chr3	42633506	42633652	+	42632823	42633735	64.59	68.34	3.75	66.6533	86.03	94.9	8.87	90.0533	-23.4	17.69	67.03,64.59,68.34	94.9,89.23,86.03	0.0808556	ENSG00000114857
NAA16	HsaALTD0004149-1/2	chr13:41373768-41373780	chr13:41373768-41373780+41373880,41374742	Alt5	0	chr13	41373780	41373780	+	41373768	41374742	38.89	45.41	6.52	41.8133	61.57	67.77	6.2	65.1767	-23.3633	16.16	41.14,45.41,38.89	61.57,66.19,67.77	0.0808556	ENSG00000172766
INPP5E	HsaINT0081000	chr9:136431118-136431823	chr9:136431824-136431985=136431002-136431117:-	IR	706	chr9	136431118	136431823	-	136431985	136431002	14.18	18.98	4.8	16.6767	36.75	44.6	7.85	40.0267	-23.35	17.77	14.18,16.87,18.98	44.6,36.75,38.73	0.0808556	ENSG00000148384
SLC9A5	HsaEX0060045	chr16:67262212-67262289	chr16:67259946,67262212-67262289,67264333+67264352	C1	78	chr16	67262212	67262289	+	67259946	67264352	27.15	41.98	14.83	33.6667	45.12	73.73	28.61	56.9167	-23.25	3.14	27.15,41.98,31.87	51.9,45.12,73.73	0.0808556	ENSG00000135740
ANKRD13A	HsaALTA1006319-1/2	chr12:110012005-110012137	chr12:109999784,110012005+110011991-110012137	Alt3	0	chr12	110011991	110011991	+	109999784	110012137	74.59	77.32	2.73	75.6233	97.58	100	2.42	98.87	-23.2467	20.26	74.96,77.32,74.59	100,99.03,97.58	0.0808556	ENSG00000076513
VEGFB	HsaALTA1046816-1/2	chr11:64235458-64235500	chr11:64234893,64235458+64235440-64235500	Alt3	0	chr11	64235440	64235440	+	64234893	64235500	62.21	84.33	22.12	76.8033	100	100	0	100	-23.1967	15.67	84.33,83.87,62.21	100100100	0.0636026	ENSG00000173511
DRG2	HsaALTA0002657-1/3	chr17:18104623-18104681	chr17:18103889,18104623+18104560+18104544-18104681	Alt3	0	chr17	18104544	18104544	+	18103889	18104681	67.57	74.32	6.75	70.8467	89.38	97.39	8.01	94.04	-23.1933	15.06	67.57,74.32,70.65	97.39,95.35,89.38	0.0808556	ENSG00000108591
MICA	HsaINT1022965	chr6:31403703-31410542	chr6:31403579-31403702=31410543-31410797:+	IR	6840	chr6	31403703	31410542	+	31403579	31410797	0	31.46	31.46	18.4	32.04	55.62	23.58	41.58	-23.18	0.58	0,31.46,23.74	32.04,37.08,55.62	0.0808556	ENSG00000204520
SLTM	HsaALTA1028817-1/2	chr15:58916935-58916999	chr15:58932356,58916935-58916999+58917020	Alt3	0	chr15	58916999	58916999	-	58916935	58932356	74.67	77.1	2.43	76.0267	99.16	99.22	0.06	99.1833	-23.1567	22.06	76.31,77.1,74.67	99.16,99.22,99.17	0.0808556	ENSG00000137776
ACD	HsaALTA1011932-1/2	chr16:67658743-67658816	chr16:67658928,67658743-67658816+67658832	Alt3	0	chr16	67658816	67658816	-	67658743	67658928	68.45	77.4	8.95	72.52	93.67	97.83	4.16	95.6033	-23.0833	16.27	71.71,77.4,68.45	93.67,97.83,95.31	0.0808556	ENSG00000102977
LINC00106	HsaINT1018271	chrX:1397225-1398824	chrX:1397025-1397224=1398825-1398958:+	IR	1600	chrX	1397225	1398824	+	1397025	1398958	41.85	47.29	5.44	43.92	66.2	67.95	1.75	66.8833	-22.9633	18.91	41.85,42.62,47.29	67.95,66.2,66.5	0.0808556	ENSG00000236871
CENPJ	HsaALTD1027535-1/3	chr13:24886269-24886315	chr13:24886269+24886235+24886234-24886315,24885670	Alt5	0	chr13	24886234	24886234	-	24886315	24885670	23.25	30.03	6.78	27.2567	40.7	59.04	18.34	50.1533	-22.8967	10.67	30.03,28.49,23.25	50.72,40.7,59.04	0.0808556	ENSG00000151849
MTMR9	HsaALTA1012747-1/2	chr8:11319687-11319838	chr8:11316893,11319687+11319670-11319838	Alt3	0	chr8	11319670	11319670	+	11316893	11319838	76.12	78.64	2.52	77.2467	100	100	0	100	-22.7533	21.36	76.98,76.12,78.64	100100100	0.0636026	ENSG00000104643
PDXK	HsaEX1027628	chr21:43731611-43731650	chr21:43731384,43731611-43731650,43732139	C3	40	chr21	43731611	43731650	+	43731384	43732139	2.62	7.22	4.6	4.26	24.46	31	6.54	26.94	-22.68	17.24	7.22,2.94,2.62	25.36,31,24.46	0.0808556	ENSG00000160209
EHMT1	HsaALTA0002793-1/2	chr9:137743392-137743528	chr9:137728529,137743392+137743371-137743528	Alt3	0	chr9	137743371	137743371	+	137728529	137743528	33.49	35.71	2.22	34.3367	56.52	57.55	1.03	57.01	-22.6733	20.81	33.49,35.71,33.81	56.96,56.52,57.55	0.0808556	ENSG00000181090
AGER	HsaINT1003169	chr6:32183988-32184170	chr6:32184171-32184324=32183881-32183987:-	IR	183	chr6	32183988	32184170	-	32184324	32183881	33.93	50	16.07	44.6433	59.6	72.93	13.33	67.2	-22.5567	9.6	50,33.93,50	72.93,59.6,69.07	0.0765225	ENSG00000204305
MGLL	HsaEX0039126	chr3:127735705-127735893	chr3:127781789,127735705-127735893,127722566	S	189	chr3	127735705	127735893	-	127781789	127722566	29.57	36.6	7.03	32.4867	50.34	59.83	9.49	55.02	-22.5333	13.74	29.57,36.6,31.29	59.83,54.89,50.34	0.0808556	ENSG00000074416
GORASP1	HsaEX0028056	chr3:39100788-39100877	chr3:39101016,39100747+39100788-39100877,39100454+39100503	S	90	chr3	39100788	39100877	-	39101016	39100454	60.98	75.19	14.21	66.2867	83.79	93.24	9.45	88.82	-22.5333	8.6	60.98,62.69,75.19	89.43,83.79,93.24	0.0808556	ENSG00000114745
CAMTA2	HsaALTA0001447-1/6	chr17:4982089-4982160	chr17:4982757,4982089-4982160+4982175+4982216+4982227+4982245+4982485	Alt3	0	chr17	4982160	4982160	-	4982089	4982757	53.92	78.14	24.22	64.8333	85.11	89.61	4.5	87.3667	-22.5333	6.97	53.92,78.14,62.44	89.61,85.11,87.38	0.0808556	ENSG00000108509
OXA1L	HsaALTA0005999-2/3	chr14:22769791-22769934	chr14:22768171,22769797+22769791+22769777-22769934	Alt3	6	chr14	22769777	22769783	+	22768171	22769934	73.88	80.92	7.04	76.4333	98.29	99.5	1.21	98.9633	-22.53	17.37	80.92,74.5,73.88	98.29,99.1,99.5	0.0808556	ENSG00000155463
SGSM2	HsaALTA1030970-1/6	chr17:2372953-2373081	chr17:2372488,2372953+2372756+2372625+2372614+2372586+2372570-2373081	Alt3	0	chr17	2372570	2372570	+	2372488	2373081	70.83	80	9.17	76.2033	96.15	100	3.85	98.7167	-22.5133	16.15	70.83,80,77.78	96.15,100,100	0.0765225	ENSG00000141258
KIF20A	HsaALTA1017009-2/2	chr5:138184239-138184404	chr5:138184105,138184295+138184239-138184404	Alt3	56	chr5	138184239	138184295	+	138184105	138184404	73.37	79.74	6.37	77.3533	99.75	100	0.25	99.8467	-22.4933	20.01	79.74,73.37,78.95	100,99.75,99.79	0.0808556	ENSG00000112984
ABCC5	HsaINT1000198	chr3:183983008-183987769	chr3:183987770-183987917=183982774-183983007:-	IR	4762	chr3	183983008	183987769	-	183987917	183982774	34.31	46.49	12.18	40.4767	59.08	65.73	6.65	62.9667	-22.49	12.59	34.31,46.49,40.63	65.73,64.09,59.08	0.0808556	ENSG00000114770
PRDM15	HsaINT1027926	chr21:41798744-41800183	chr21:41800184-41801722=41798583-41798743:-	IR	1440	chr21	41798744	41800183	-	41801722	41798583	49.9	55.67	5.77	53.3833	73.57	79.59	6.02	75.7167	-22.3333	17.9	55.67,49.9,54.58	73.99,73.57,79.59	0.0808556	ENSG00000141956
RSRP1	HsaALTA1019377-1/2	chr1:-25242413	chr1:25242539,-25242413+25242426	Alt3	0	chr1	25242413	25242413	-	NA	25242539	42.77	55.65	12.88	48.8367	69.72	72.99	3.27	71.1067	-22.27	14.07	55.65,48.09,42.77	69.72,70.61,72.99	0.0808556	ENSG00000117616
GAS6-AS1	HsaALTA1058705-4/5	chr13:113834578-113834764	chr13:113833579,113834684+113834680+113834648+113834578+113834390-113834764	Alt3	106	chr13	113834390	113834496	+	113833579	113834764	23.21	24.02	0.81	23.4833	43.48	48.74	5.26	45.7067	-22.2233	19.46	23.21,24.02,23.22	48.74,44.9,43.48	0.0808556	ENSG00000233695
C1RL-AS1	HsaEX0001655	chr12:7119500-7119553	chr12:7119026,7119500-7119553,7120506	C3	54	chr12	7119500	7119553	+	7119026	7120506	68.39	78.56	10.17	73.5467	95.3	96.07	0.77	95.7633	-22.2167	16.74	73.69,78.56,68.39	96.07,95.3,95.92	0.0808556	ENSG00000205885
TPT1-AS1	HsaALTA1045556-2/2	chr13:45344305-45344446	chr13:45341630,45344329+45344305-45344446	Alt3	24	chr13	45344305	45344329	+	45341630	45344446	8.08	18.76	10.68	14.55	32.19	42.59	10.4	36.7333	-22.1833	13.43	18.76,8.08,16.81	42.59,35.42,32.19	0.0808556	ENSG00000170919
CCDC91	HsaEX0013538	chr12:28226140-28226199	chr12:28225861,28226140-28226199,28257202	C3	60	chr12	28226140	28226199	+	28225861	28257202	45.96	69.9	23.94	55.2333	68.89	93.42	24.53	77.3833	-22.15	0	45.96,49.84,69.9	68.89,93.42,69.84	0.382733	ENSG00000123106
PTPRCAP	HsaALTA1056697-6/7	chr11:-67436350	chr11:67437617,-67435981+67436032+67436052+67436142+67436331+67436350+67436458	Alt3	369	chr11	67435981	67436350	-	NA	67437617	73.02	78.21	5.19	75.5567	97.06	98.15	1.09	97.61	-22.0533	18.85	73.02,78.21,75.44	98.15,97.62,97.06	0.0808556	ENSG00000213402
MZF1-AS1	HsaINT0093006	chr19:58572824-58572916	chr19:58572578-58572823=58572917-58574797:+	IR	93	chr19	58572824	58572916	+	58572578	58574797	63.64	79.17	15.53	70.81	83.33	100	16.67	92.8567	-22.0467	4.16	63.64,69.62,79.17	83.33,95.24,100	0.0808556	ENSG00000267858
LRP8	HsaALTD1029128-2/3	chr1:53246924-53247056	chr1:53246956+53246924+53246918-53247056,53245981	Alt5	32	chr1	53246918	53246950	-	53247056	53245981	40.09	50.72	10.63	44.6467	57.57	79.27	21.7	66.6733	-22.0267	6.85	40.09,50.72,43.13	79.27,57.57,63.18	0.0808556	ENSG00000157193
SYNE2	HsaALTA1003439-1/2	chr14:64170233-64170321	chr14:64168971,64170233+64170228-64170321	Alt3	0	chr14	64170228	64170228	+	64168971	64170321	1.1	20.16	19.06	8.59667	0	46.38	46.38	30.62	-22.0233	0	4.53,20.16,1.1	0,46.38,45.48	0.662521	ENSG00000054654
DHX35	HsaALTA1011287-1/2	chr20:39038499-	chr20:39034317,39038499+39038479-	Alt3	0	chr20	39038479	39038479	+	39034317	39038499	72.67	82.3	9.63	76.8867	98	100	2	98.87	-21.9833	15.7	72.67,75.69,82.3	98.61,100,98	0.0808556	ENSG00000101452
TPT1-AS1	HsaALTD1035506-2/2	chr13:45341599-45341630	chr13:45341599-45341614+45341630,45344329	Alt5	16	chr13	45341614	45341630	+	45341599	45344329	51.31	69.28	17.97	61.99	74.3	100	25.7	83.9367	-21.9467	5.02	65.38,51.31,69.28	77.51,100,74.3	0.0808556	ENSG00000170919
TMX2	HsaALTA0008835-2/2	chr11:57739110-57739181	chr11:57739028,57739131+57739110-57739181	Alt3	21	chr11	57739110	57739131	+	57739028	57739181	28.06	38.38	10.32	34.9	49.66	63.1	13.44	56.8333	-21.9333	11.28	38.26,38.38,28.06	49.66,63.1,57.74	0.0808556	ENSG00000213593
EML3	HsaALTA1034839-2/3	chr11:62608736-62608805	chr11:62608962,62608736-62608773+62608805+62608826	Alt3	32	chr11	62608773	62608805	-	62608736	62608962	75.64	80.37	4.73	78.01	99.37	100	0.63	99.79	-21.78	19	80.37,78.02,75.64	100,100,99.37	0.0765225	ENSG00000149499
NUP62CL	HsaEX0044384	chrX:107154096-107154146	chrX:107167649,107154096-107154146+107154246,107153503	S	51	chrX	107154096	107154146	-	107167649	107153503	60.65	71.43	10.78	66.74	83.56	96.49	12.93	88.5	-21.76	12.13	68.14,60.65,71.43	96.49,83.56,85.45	0.0808556	ENSG00000198088
CUX1	HsaALTA0002269-2/4	chr7:102178475-102178657	chr7:102170550,102178526+102178475+102178472+102178469-102178657	Alt3	51	chr7	102178469	102178520	+	102170550	102178657	0	23.24	23.24	12.8167	24.44	52.15	27.71	34.5233	-21.7067	1.2	0,23.24,15.21	24.44,52.15,26.98	0.0808556	ENSG00000257923
UBA7	HsaALTA1049875-2/4	chr3:49811370-49811455	chr3:49811870,49811370-49811445+49811455+49811469+49811758	Alt3	10	chr3	49811445	49811455	-	49811370	49811870	66.91	71.65	4.74	69.4667	86.7	96.21	9.51	91.0567	-21.59	15.05	71.65,69.84,66.91	96.21,86.7,90.26	0.0808556	ENSG00000182179
THOC2	HsaEX0064857	chrX:123613399-123613556	chrX:123613639,123613399-123613556,123611516	S	158	chrX	123613399	123613556	-	123613639	123611516	65.74	69.85	4.11	67.22	87.16	90.57	3.41	88.77	-21.55	17.31	66.07,65.74,69.85	87.16,88.58,90.57	0.0808556	ENSG00000125676
HIBCH	HsaEX0029952	chr2:190208880-190208913	chr2:190212956,190208880-190208913,190205232	S	34	chr2	190208880	190208913	-	190212956	190205232	49.34	58.22	8.88	54.1433	74.1	77.24	3.14	75.6267	-21.4833	15.88	49.34,58.22,54.87	75.54,74.1,77.24	0.0808556	ENSG00000198130
PFKM	HsaEX0046752	chr12:48108072-48108194	chr12:48105419+48105810,48108072-48108194,48122767	C2	123	chr12	48108072	48108194	+	48105419	48122767	37.02	40	2.98	38.6767	54.24	65.77	11.53	60.13	-21.4533	14.24	37.02,39.01,40	60.38,54.24,65.77	0.0808556	ENSG00000152556
UBTF	HsaALTA0009257-1/5	chr17:44208619-44208669	chr17:44209352,44208619-44208669+44208673+44208723+44209001+44209004	Alt3	0	chr17	44208669	44208669	-	44208619	44209352	10.05	24.44	14.39	17.07	16.72	63.03	46.31	38.5133	-21.4433	0	16.72,24.44,10.05	16.72,63.03,35.79	0.268286	ENSG00000108312
RPE	HsaALTA1054261-1/2	chr2:210017790-210017816	chr2:210017559,210017790+210017772-210017816	Alt3	0	chr2	210017772	210017772	+	210017559	210017816	58.06	66.67	8.61	62.21	72	94.74	22.74	83.65	-21.44	5.33	66.67,58.06,61.9	84.21,72,94.74	0.0808556	ENSG00000197713
RAB4A	HsaALTA0006923-2/4	chr1:229286486-229286566	chr1:229271370,229286500+229286486+229286485+229286468-229286566	Alt3	14	chr1	229286468	229286482	+	229271370	229286566	74.19	84.21	10.02	78.5867	100	100	0	100	-21.4133	15.79	74.19,77.36,84.21	100100100	0.0636026	ENSG00000168118
FAM3A	HsaALTA0003174-1/2	chrX:154507811-154507861	chrX:154508289,154507811-154507861+154507882	Alt3	0	chrX	154507861	154507861	-	154507811	154508289	47.83	82.32	34.49	66.7167	81.25	92	10.75	88.0533	-21.3367	0	70,82.32,47.83	92,90.91,81.25	0.19043	ENSG00000071889
ARL16	HsaALTD0000457-3/6	chr17:81682491-81682675	chr17:81682610+81682607+81682491+81682475+81682443+81682420-81682675,81682149	Alt5	119	chr17	81682420	81682539	-	81682675	81682149	54.29	60	5.71	56.28	71.88	81.48	9.6	77.59	-21.31	11.88	54.55,60,54.29	79.41,71.88,81.48	0.0808556	ENSG00000214087
ZNF816	HsaALTD1053834-2/2	chr19:52962717-	chr19:52962727+52962717-,52960177	Alt5	10	chr19	52962717	52962727	-	NA	52960177	18.75	51.85	33.1	36.7267	51.52	69.77	18.25	58.0233	-21.2967	0	39.58,18.75,51.85	69.77,51.52,52.78	0.19043	ENSG00000180257
CATSPER2	HsaALTA1043004-2/3	chr15:43649727-43649879	chr15:43664418,43649727-43649877+43649879+43649900	Alt3	2	chr15	43649877	43649879	-	43649727	43664418	14.24	20.41	6.17	16.3767	32.07	41.85	9.78	37.6667	-21.29	11.66	20.41,14.24,14.48	39.08,41.85,32.07	0.0808556	ENSG00000166762
PATL2	HsaINT0120696	chr15:44668483-44668979	chr15:44668980-44669139=44668342-44668482:-	IR	497	chr15	44668483	44668979	-	44669139	44668342	38.61	48.3	9.69	42.41	47.49	84.64	37.15	63.6767	-21.2667	0	38.61,40.32,48.3	84.64,58.9,47.49	0.19043	ENSG00000229474
LRRC14	HsaALTA0004837-2/2	chr8:144519615-144519985	chr8:144518041,144519701+144519615-144519985	Alt3	86	chr8	144519615	144519701	+	144518041	144519985	21.52	43.14	21.62	32.5633	47.51	56.99	9.48	53.6333	-21.07	4.37	33.03,43.14,21.52	56.99,47.51,56.4	0.0808556	ENSG00000160959
SPDL1	HsaALTA0001597-3/3	chr5:169587199-169587372	chr5:169583889,169587261+169587259+169587199-169587372	Alt3	62	chr5	169587199	169587261	+	169583889	169587372	50.89	57.92	7.03	53.39	68.95	78.68	9.73	74.43	-21.04	11.03	57.92,51.36,50.89	75.66,78.68,68.95	0.0808556	ENSG00000040275
C1orf186	HsaALTA1061983-2/4	chr1:206056224-206056463	chr1:206053265,206056227+206056224+206056189+206056179-206056463	Alt3	3	chr1	206056179	206056182	+	206053265	206056463	28.85	44.28	15.43	38.3367	47.11	72.48	25.37	59.3767	-21.04	2.83	41.88,44.28,28.85	72.48,58.54,47.11	0.0808556	ENSG00000263961
CC2D1A	HsaALTA1025100-1/3	chr19:13923333-13923399	chr19:13920922,13923333+13923318+13923165-13923399	Alt3	0	chr19	13923165	13923165	+	13920922	13923399	67.44	83.72	16.28	77.8267	98.11	100	1.89	98.8567	-21.03	14.39	83.72,67.44,82.32	98.46,98.11,100	0.0808556	ENSG00000132024
UBXN2A	HsaALTA1047106-1/2	chr2:23999672-	chr2:23984831,23999672+23999655-	Alt3	0	chr2	23999655	23999655	+	23984831	23999672	74.76	79.54	4.78	77.85	98.54	99.14	0.6	98.8633	-21.0133	19	74.76,79.25,79.54	99.14,98.54,98.91	0.0808556	ENSG00000173960
TARBP1	HsaALTA1003788-2/2	chr1:234448480-234448579	chr1:234450428,234448480-234448576+234448579	Alt3	3	chr1	234448576	234448579	-	234448480	234450428	38.37	53.14	14.77	45.0533	62.61	71.23	8.62	66.06	-21.0067	9.47	53.14,38.37,43.65	64.34,71.23,62.61	0.0808556	ENSG00000059588
CENPJ	HsaALTA1035647-2/2	chr13:24897318-24897538	chr13:24899419,24897318-24897464+24897538	Alt3	74	chr13	24897464	24897538	-	24897318	24899419	52.63	63.64	11.01	57.2767	63.16	88.24	25.08	78.2433	-20.9667	0	55.56,52.63,63.64	83.33,63.16,88.24	0.19043	ENSG00000151849
CEP350	HsaALTA1027410-5/5	chr1:180024419-180024582	chr1:180022848,180024498+180024438+180024431+180024422+180024419-180024582	Alt3	79	chr1	180024419	180024498	+	180022848	180024582	44.59	47.37	2.78	45.5933	63.31	69.85	6.54	66.5	-20.9067	15.94	44.82,44.59,47.37	63.31,66.34,69.85	0.0808556	ENSG00000135837
RP11-242D8.1	HsaEX7009386	chr17:43159423-43159727	chr17:43166980,43159423-43159727,43148783	ANN	305	chr17	43159423	43159727	-	43166980	43148783	16.22	20.5	4.28	18.9733	35.19	48.96	13.77	39.87	-20.8967	14.69	20.5,16.22,20.2	35.46,35.19,48.96	0.0808556	ENSG00000267002
ZNF678	HsaEX0074168	chr1:227582514-227582606	chr1:227576348,227582514-227582606,227646544	C3	93	chr1	227582514	227582606	+	227576348	227646544	54.02	61.29	7.27	58.7833	73.97	84.61	10.64	79.6533	-20.87	12.68	61.04,61.29,54.02	84.61,73.97,80.38	0.0808556	ENSG00000181450
SAPCD1	HsaINT1048131	chr6:31763556-31764063	chr6:31763415-31763555=31764064-31764159:+	IR	508	chr6	31763556	31764063	+	31763415	31764159	41.68	47.13	5.45	43.5067	61.78	68.73	6.95	64.3567	-20.85	14.65	47.13,41.68,41.71	68.73,61.78,62.56	0.0808556	NA
LINC01694	HsaINT1020589	chr21:45593709-45595572	chr21:45593678-45593708=45595573-45595661:+	IR	1864	chr21	45593709	45595572	+	45593678	45595661	20.94	38.38	17.44	28.9833	44.7	52.38	7.68	49.6933	-20.71	6.32	20.94,38.38,27.63	52.38,44.7,52	0.0808556	ENSG00000233922
MROH8	HsaEX0010428	chr20:37173995-37174116	chr20:37179223,37173995-37174116,37172057	C1	122	chr20	37173995	37174116	-	37179223	37172057	48.39	60.89	12.5	56.4267	72	83.67	11.67	77.12	-20.6933	11.11	48.39,60.89,60	75.69,83.67,72	0.0808556	ENSG00000101353
ITFG1	HsaALTA1023772-1/2	chr16:47313729-47313823	chr16:47365788,47313729-47313823+47313836	Alt3	0	chr16	47313823	47313823	-	47313729	47365788	77.16	81.08	3.92	79.15	99.51	100	0.49	99.8367	-20.6867	18.43	79.21,81.08,77.16	100,99.51,100	0.0765225	ENSG00000129636
C19orf44	HsaINT0021752	chr19:16513110-16514496	chr19:16513014-16513109=16514497-16514663:+	IR	1387	chr19	16513110	16514496	+	16513014	16514663	11.48	29.63	18.15	20.8467	33.33	53.49	20.16	41.5333	-20.6867	3.7	29.63,11.48,21.43	33.33,53.49,37.78	0.0808556	ENSG00000105072
AGA	HsaEX0003011	chr4:177436298-177436351	chr4:177437405,177436276+177436298-177436351,177434481+177434489	S	54	chr4	177436298	177436351	-	177437405	177434481	67.82	70.73	2.91	69.5467	86.83	95.62	8.79	90.23	-20.6833	16.1	67.82,70.09,70.73	95.62,86.83,88.24	0.0808556	ENSG00000038002
MIR181A2HG	HsaALTA1057403-4/4	chr9:124698245-	chr9:124658741,124698324+124698318+124698290+124698245-	Alt3	79	chr9	124698245	124698324	+	124658741	124698324	36.94	50.83	13.89	43.3967	53.36	75.61	22.25	64.0433	-20.6467	2.53	42.42,36.94,50.83	53.36,75.61,63.16	0.0808556	ENSG00000224020
ZNF337-AS1	HsaEX0055284	chr20:25645531-25645648	chr20:25634827,25645531-25645648,25673852	C1	118	chr20	25645531	25645648	+	25634827	25673852	45.74	66.81	21.07	53.11	67.66	77.76	10.1	73.6967	-20.5867	0.85	46.78,66.81,45.74	75.67,77.76,67.66	0.0808556	ENSG00000213742
ATAD2B	HsaALTA1020152-2/3	chr2:23754647-23754774	chr2:23757418,23754647-23754735+23754774+23754798	Alt3	39	chr2	23754735	23754774	-	23754647	23757418	75.35	79.49	4.14	77.2933	96.45	98.91	2.46	97.86	-20.5667	16.96	79.49,77.04,75.35	96.45,98.22,98.91	0.0808556	ENSG00000119778
MRRF	HsaALTD0004047-1/2	chr9:122265462-122265545	chr9:122265462-122265545+122265780,122270864	Alt5	0	chr9	122265545	122265545	+	122265462	122270864	25.25	30.77	5.52	28.0867	43.48	53.76	10.28	48.6467	-20.56	12.71	30.77,28.24,25.25	43.48,48.7,53.76	0.0808556	ENSG00000148187
TTI1	HsaEX0033606	chr20:38013700-38013857	chr20:38033404,38013627+38013700-38013857,38006397	S	158	chr20	38013700	38013857	-	38033404	38006397	62.09	69.03	6.94	65.1967	84.08	87.96	3.88	85.7433	-20.5467	15.05	64.47,62.09,69.03	84.08,85.19,87.96	0.0808556	ENSG00000101407
HLA-F	HsaINT1015586	chr6:29723528-29723657	chr6:29723306-29723527=29723658-29723927:+	IR	130	chr6	29723528	29723657	+	29723306	29723927	9.29	12.7	3.41	10.9133	29.29	32.87	3.58	31.4267	-20.5133	16.59	12.7,9.29,10.75	32.87,29.29,32.12	0.0808556	ENSG00000204642
TPT1-AS1	HsaALTA1045559-2/2	chr13:45369959-45370182	chr13:45344446,45370080+45369959-45370182	Alt3	121	chr13	45369959	45370080	+	45344446	45370182	42.78	53.74	10.96	48.8233	62.97	72.8	9.83	69.3033	-20.48	9.23	42.78,53.74,49.95	72.14,72.8,62.97	0.0808556	ENSG00000170919
STAU2	HsaALTA0008286-1/2	chr8:73709032-73709162	chr8:73738284,73709032-73709162+73709177	Alt3	0	chr8	73709162	73709162	-	73709032	73738284	76.2	82.15	5.95	78.4833	98.22	100	1.78	98.9033	-20.42	16.07	82.15,76.2,77.1	100,98.49,98.22	0.0808556	ENSG00000040341
RP11-320M2.1	HsaINT1033178	chr2:10450282-10450435	chr2:10450053-10450281=10450436-10450794:+	IR	154	chr2	10450282	10450435	+	10450053	10450794	43.4	59.18	15.78	52.7133	60	87.88	27.88	73.1033	-20.39	0.82	55.56,43.4,59.18	60,87.88,71.43	0.0808556	ENSG00000257135
ZNF783	HsaALTA1056203-1/3	chr7:149293377-149293488	chr7:149292308,149293377+149293355+149292923-149293488	Alt3	0	chr7	149292923	149292923	+	149292308	149293488	75.86	83.15	7.29	78.8667	97.75	100	2.25	99.25	-20.3833	14.6	83.15,75.86,77.59	97.75,100,100	0.0765225	ENSG00000204946
TAPBPL	HsaALTA0008452-5/6	chr12:6461159-6461390	chr12:6460938,6461317+6461271+6461242+6461164+6461159+6461124-6461390	Alt3	158	chr12	6461124	6461282	+	6460938	6461390	30.77	45.22	14.45	37.9133	53.72	67.01	13.29	58.27	-20.3567	8.5	45.22,37.75,30.77	53.72,67.01,54.08	0.0808556	ENSG00000139192
GTF2I	HsaALTA1061913-1/2	chr7:74718879-74718941	chr7:74716950,74718879+74718861-74718941	Alt3	0	chr7	74718861	74718861	+	74716950	74718941	75.01	83.34	8.33	78.6933	98.22	99.44	1.22	99.0233	-20.33	14.88	75.01,77.73,83.34	98.22,99.41,99.44	0.0808556	ENSG00000263001
HERC2	HsaALTA1023404-1/3	chr15:28233664-28233796	chr15:28234070,28233664-28233796+28233811+28233821	Alt3	0	chr15	28233796	28233796	-	28233664	28234070	72.8	83.83	11.03	79.3567	99.38	100	0.62	99.6567	-20.3	15.55	72.8,81.44,83.83	99.38,99.59,100	0.0808556	ENSG00000128731
DOPEY1	HsaALTA1007382-1/3	chr6:83096735-83096823	chr6:83067779,83096735+83096731+83096712-83096823	Alt3	0	chr6	83096712	83096712	+	83067779	83096823	0	0	0	0	0	32.08	32.08	20.2767	-20.2767	0	0,0,0	32.08,0,28.75	0.196706	ENSG00000083097
DGKD	HsaALTA1006432-4/6	chr2:233389929-233390039	chr2:233388367,233389948+233389944+233389932+233389929+233389895+233389849-233390039	Alt3	19	chr2	233389849	233389868	+	233388367	233390039	30.37	54.72	24.35	44.0333	56.26	70.61	14.35	64.2933	-20.26	1.54	30.37,47.01,54.72	70.61,66.01,56.26	0.0808556	ENSG00000077044
ZP3	HsaALTD1041030-1/2	chr7:76432927-76433030	chr7:76432927-76433030+76433281,76434038	Alt5	0	chr7	76433030	76433030	+	76432927	76434038	25.14	47.69	22.55	34.3667	47.69	59.33	11.64	54.5833	-20.2167	0	30.27,47.69,25.14	56.73,59.33,47.69	0.121183	ENSG00000188372
DCUN1D2	HsaINT0045716	chr13:113484057-113490666	chr13:113490667-113490691=113483840-113484056:-	IR	6610	chr13	113484057	113490666	-	113490691	113483840	41.39	48.23	6.84	44.8233	58	72.8	14.8	64.9933	-20.17	9.77	48.23,41.39,44.85	72.8,58,64.18	0.0808556	ENSG00000150401
CCDC7	HsaALTD0001215-2/3	chr10:-32446631	chr10:-32446397+32446631+32446707,32451592	Alt5	234	chr10	32446397	32446631	+	NA	32451592	18.75	52.78	34.03	37.7967	48.15	69.57	21.42	57.8667	-20.07	0	52.78,18.75,41.86	48.15,55.88,69.57	0.19043	ENSG00000216937
EHMT1	HsaALTA1049579-1/2	chr9:137802857-137803010	chr9:137800984,137802857+137802409-137803010	Alt3	0	chr9	137802409	137802409	+	137800984	137803010	63.04	76.64	13.6	69.6367	74.6	100	25.4	89.67	-20.0333	0	76.64,69.23,63.04	94.41,74.6,100	0.19043	ENSG00000181090
POLM	HsaALTA0006516-1/4	chr7:44074141-44074220	chr7:44074398,44074141-44074220+44074233+44074247+44074253	Alt3	0	chr7	44074220	44074220	-	44074141	44074398	13.16	26.53	13.37	20.0933	35.29	43.75	8.46	39.9833	-19.89	8.76	26.53,13.16,20.59	40.91,43.75,35.29	0.0808556	ENSG00000122678
MDM4	HsaEX0038414	chr1:204537430-204537497	chr1:204532246,204537430-204537497,204538209	S	68	chr1	204537430	204537497	+	204532246	204538209	26.45	33.91	7.46	29.7967	39.63	57.94	18.31	49.6633	-19.8667	5.72	26.45,33.91,29.03	39.63,57.94,51.42	0.0808556	ENSG00000198625
APOL2	HsaALTA1023232-5/5	chr22:36231340-36231466	chr22:36233153,36231340-36231418+36231425+36231434+36231464+36231466	Alt3	48	chr22	36231418	36231466	-	36231340	36233153	75.97	82.92	6.95	79.48	99.09	99.47	0.38	99.34	-19.86	16.17	79.55,75.97,82.92	99.46,99.47,99.09	0.0808556	ENSG00000128335
RUFY2	HsaALTA1055741-1/2	chr10:68376853-68376972	chr10:68379424,68376853-68376972+68377015	Alt3	0	chr10	68376972	68376972	-	68376853	68379424	33.4	48.77	15.37	39.7433	51.05	74.9	23.85	59.58	-19.8367	2.28	37.06,48.77,33.4	52.79,74.9,51.05	0.0808556	ENSG00000204130
CREBZF	HsaALTA0002156-3/3	chr11:85663179-85663293	chr11:85663524,85663179-85663262+85663277+85663293	Alt3	31	chr11	85663262	85663293	-	85663179	85663524	63.83	75	11.17	69.67	84.31	95.12	10.81	89.4967	-19.8267	9.31	63.83,75,70.18	95.12,89.06,84.31	0.0808556	ENSG00000137504
ITSN2	HsaALTA1054831-2/3	chr2:24315132-24315224	chr2:24328052,24315132-24315221+24315224+24315245	Alt3	3	chr2	24315221	24315224	-	24315132	24328052	74.76	79.8	5.04	76.7867	94.17	99.05	4.88	96.57	-19.7833	14.37	75.8,79.8,74.76	96.49,99.05,94.17	0.0808556	ENSG00000198399
DDHD2	HsaALTA1007802-2/2	chr8:38238089-38238206	chr8:38237627,38238107+38238089-38238206	Alt3	18	chr8	38238089	38238107	+	38237627	38238206	73.75	82.46	8.71	79.0767	97.88	99.59	1.71	98.8367	-19.76	15.42	73.75,82.46,81.02	97.88,99.04,99.59	0.0808556	ENSG00000085788
USP9Y	HsaALTA1017580-3/4	chrY:12738157-12738309	chrY:12736549,12738283+12738191+12738157+12738126-12738309	Alt3	126	chrY	12738126	12738252	+	12736549	12738309	70.9	83.02	12.12	78.1267	93.63	100	6.37	97.8767	-19.75	10.61	80.46,83.02,70.9	100,100,93.63	0.0765225	ENSG00000114374
TRIM37	HsaALTA1014804-1/2	chr17:59070823-59070947	chr17:59075647,59070823-59070947+59070968	Alt3	0	chr17	59070947	59070947	-	59070823	59075647	75.33	84.37	9.04	80.2733	100	100	0	100	-19.7267	15.63	81.12,75.33,84.37	100100100	0.0636026	ENSG00000108395
MYCBP	HsaALTA1064373-2/2	chr1:38866880-38867009	chr1:38873018,38866880-38866999+38867009	Alt3	10	chr1	38866999	38867009	-	38866880	38873018	74.86	77.9	3.04	75.99	95.23	96.05	0.82	95.6833	-19.6933	17.33	77.9,74.86,75.21	95.77,96.05,95.23	0.0808556	NA
TBRG1	HsaALTA1036512-1/2	chr11:124626473-124626609	chr11:124625903,124626473+124626460-124626609	Alt3	0	chr11	124626460	124626460	+	124625903	124626609	74.7	82.95	8.25	79.9433	98.9	100	1.1	99.6333	-19.69	15.95	74.7,82.95,82.18	98.9,100,100	0.0765225	ENSG00000154144
ZNF37A	HsaALTA1063882-1/2	chr10:38095538-38095559	chr10:38095224,38095538+38095358-38095559	Alt3	0	chr10	38095358	38095358	+	38095224	38095559	62.5	68.53	6.03	66.23	83.87	88.89	5.02	85.9067	-19.6767	15.34	68.53,67.66,62.5	88.89,83.87,84.96	0.0808556	ENSG00000075407
TMEM218	HsaEX0065725	chr11:125102132-125102317	chr11:125102637,125102132-125102317,125101303	C3	186	chr11	125102132	125102317	-	125102637	125101303	51.52	67.57	16.05	60.1133	78.59	81.88	3.29	79.75	-19.6367	11.02	67.57,51.52,61.25	78.59,81.88,78.78	0.0808556	ENSG00000150433
TADA2A	HsaALTD0006349-3/3	chr17:37407319-37407496	chr17:37407319-37407328+37407475+37407496,37411269	Alt5	168	chr17	37407328	37407496	+	37407319	37411269	62.57	100	37.43	80.41	100	100	0	100	-19.59	0	62.57,78.66,100	100100100	0.196706	ENSG00000276234
MTRF1	HsaEX0040718	chr13:41262411-41262481	chr13:41263485+41263567,41262411-41262481,41261825	C3	71	chr13	41262411	41262481	-	41263567	41261825	21.42	31.16	9.74	25.09	42.73	47.57	4.84	44.6633	-19.5733	11.57	22.69,31.16,21.42	47.57,42.73,43.69	0.0808556	ENSG00000120662
ZNF281	HsaALTA0009780-1/2	chr1:200409561-200409719	chr1:200409946,200409561-200409719+200409723	Alt3	0	chr1	200409719	200409719	-	200409561	200409946	20.69	52.17	31.48	34.2867	52.38	56.25	3.87	53.8567	-19.57	0.21	30,52.17,20.69	52.38,52.94,56.25	0.0808556	ENSG00000162702
RFNG	HsaINT0139642	chr17:82050007-82050401	chr17:82050402-82050555=82049918-82050006:-	IR	395	chr17	82050007	82050401	-	82050555	82049918	46.38	58.21	11.83	51.53	63.35	77.44	14.09	71.1	-19.57	5.14	58.21,46.38,50	77.44,63.35,72.51	0.0808556	ENSG00000169733
THADA	HsaALTA0008610-4/5	chr2:43577022-43577242	chr2:43578513,43577022-43577122+43577234+43577237+43577242+43577261	Alt3	120	chr2	43577122	43577242	-	43577022	43578513	64.84	74.09	9.25	69.7333	87.32	90.63	3.31	89.3	-19.5667	13.23	64.84,74.09,70.27	89.95,90.63,87.32	0.0808556	ENSG00000115970
TTI1	HsaEX0033607	chr20:38011515-38012222	chr20:38033404,38011515-38012222,38006397	S	708	chr20	38011515	38012222	-	38033404	38006397	66.27	69.29	3.02	68.04	84.97	88.89	3.92	87.5733	-19.5333	15.68	68.56,66.27,69.29	84.97,88.89,88.86	0.0808556	ENSG00000101407
CRTC2	HsaALTA0002175-1/2	chr1:153952571-153952635	chr1:153952805,153952571-153952635+153952650	Alt3	0	chr1	153952635	153952635	-	153952571	153952805	63.68	72.35	8.67	66.8033	80.99	90.18	9.19	86.33	-19.5267	8.64	63.68,72.35,64.38	80.99,90.18,87.82	0.0808556	ENSG00000160741
GPR108	HsaALTA0003754-4/4	chr19:6730993-6731111	chr19:6731199,6730993-6731047+6731054+6731060+6731111	Alt3	64	chr19	6731047	6731111	-	6730993	6731199	74.01	77.85	3.84	75.4	92.17	97.45	5.28	94.9	-19.5	14.32	74.01,77.85,74.34	95.08,92.17,97.45	0.0808556	ENSG00000125734
CCNI2	HsaALTA0001616-2/3	chr5:132751918-132752011	chr5:132750997,132751966+132751918+132751694-132752011	Alt3	48	chr5	132751694	132751742	+	132750997	132752011	24	42.37	18.37	33.3733	40.74	66.67	25.93	52.8567	-19.4833	0	33.75,42.37,24	40.74,51.16,66.67	0.19043	ENSG00000205089
PLSCR3	HsaINT0127818	chr17:7393837-7394103	chr17:7394104-7394159=7393601-7393836:-	IR	267	chr17	7393837	7394103	-	7394159	7393601	11.11	20	8.89	16.2533	28.77	45.76	16.99	35.72	-19.4667	8.77	20,11.11,17.65	32.63,28.77,45.76	0.0808556	ENSG00000187838
FIG4	HsaEX0025797	chr6:109738325-109738453	chr6:109735298,109737864+109738325-109738453+109738473,109743110	C2	129	chr6	109738325	109738453	+	109735298	109743110	51.85	89.09	37.24	67.2	82.61	90	7.39	86.6133	-19.4133	0	60.66,51.85,89.09	87.23,90,82.61	0.382733	ENSG00000112367
ZFYVE26	HsaALTA1005505-1/2	chr14:67775016-67775114	chr14:67775860,67775016-67775114+67775132	Alt3	0	chr14	67775114	67775114	-	67775016	67775860	74.67	83.46	8.79	77.8067	96.25	98.48	2.23	97.2033	-19.3967	12.79	74.67,75.29,83.46	96.25,98.48,96.88	0.0808556	ENSG00000072121
CCDC125	HsaALTA1050345-1/2	chr5:69306817-69306902	chr5:69307951,69306817-69306902+69306922	Alt3	0	chr5	69306902	69306902	-	69306817	69307951	72.73	87.14	14.41	79.9567	97.87	100	2.13	99.29	-19.3333	10.73	80,72.73,87.14	100,100,97.87	0.0765225	ENSG00000183323
HNRNPA2B1	HsaEX0030281	chr7:26190993-26191128	chr7:26192495,26190993-26191128,26190460	S	136	chr7	26190993	26191128	-	26192495	26190460	37.9	48.87	10.97	42.38	60.3	62.37	2.07	61.66	-19.28	11.43	37.9,40.37,48.87	60.3,62.37,62.31	0.0808556	ENSG00000122566
FAM45A	HsaALTA0003181-1/2	chr10:119107968-119108096	chr10:119105495,119107968+119107948-119108096	Alt3	0	chr10	119107948	119107948	+	119105495	119108096	15.36	25.69	10.33	21.04	33.05	45.06	12.01	40.25	-19.21	7.36	15.36,25.69,22.07	45.06,33.05,42.64	0.0808556	ENSG00000119979
RP11-498P14.5	HsaINT1035580	chr9:97238086-97238422	chr9:97238423-97238678=97237764-97238085:-	IR	337	chr9	97238086	97238422	-	97238678	97237764	17.43	25.44	8.01	21.6333	36.26	48.62	12.36	40.83	-19.1967	10.82	17.43,25.44,22.03	48.62,37.61,36.26	0.0808556	ENSG00000159712
LYSMD4	HsaEX0037092	chr15:99731173-99731198	chr15:99731358,99731173-99731198,99729731	C3	26	chr15	99731173	99731198	-	99731358	99729731	34.38	46.7	12.32	39.0633	56.22	59.75	3.53	58.23	-19.1667	9.52	34.38,46.7,36.11	58.72,59.75,56.22	0.0808556	ENSG00000183060
DMTF1	HsaINT0049011	chr7:87185981-87188091	chr7:87185829-87185980=87188092-87188301:+	IR	2111	chr7	87185981	87188091	+	87185829	87188301	19.62	21.33	1.71	20.3167	34.18	42.41	8.23	39.4667	-19.15	12.85	19.62,21.33,20	41.81,34.18,42.41	0.0808556	ENSG00000135164
GARNL3	HsaEX0027034	chr9:127264952-127265021	chr9:127245420,127264952-127265021,127291168	C2	70	chr9	127264952	127265021	+	127245420	127291168	45.59	82.34	36.75	67.7467	83.08	93.77	10.69	86.8667	-19.12	0.74	45.59,82.34,75.31	83.08,83.75,93.77	0.0808556	ENSG00000136895
KCTD17	HsaINT0084851	chr22:37061630-37062524	chr22:37061539-37061629=37062525-37063390:+	IR	895	chr22	37061630	37062524	+	37061539	37063390	29.19	45.26	16.07	39.7867	56.1	63.43	7.33	58.89	-19.1033	10.84	44.91,45.26,29.19	56.1,57.14,63.43	0.0808556	ENSG00000100379
ZNF142	HsaEX0073061	chr2:218651824-218651991	chr2:218656150,218651824-218651991+218652049+218652071+218652300,218643767	C3	168	chr2	218651824	218651991	-	218656150	218643767	25.32	31.39	6.07	29.15	43.03	51.46	8.43	48.2467	-19.0967	11.64	30.74,25.32,31.39	51.46,43.03,50.25	0.0808556	ENSG00000115568
ZMYM4	HsaALTA0009718-2/3	chr1:35408008-35408052	chr1:35405468,35408022+35408008+35407987-35408052	Alt3	14	chr1	35407987	35408001	+	35405468	35408052	78.57	81.62	3.05	80.1833	98.47	100	1.53	99.2767	-19.0933	16.85	80.36,81.62,78.57	99.36,100,98.47	0.0808556	ENSG00000146463
DGCR2	HsaALTA1005198-1/2	chr22:19056995-19057162	chr22:19063202,19056995-19057162+19057186	Alt3	0	chr22	19057162	19057162	-	19056995	19063202	79.26	83.8	4.54	80.7933	99.61	100	0.39	99.87	-19.0767	15.81	79.26,83.8,79.32	100,100,99.61	0.0765225	ENSG00000070413
ABCB7	HsaALTA1024774-1/2	chrX:75071509-75071683	chrX:75073689,75071509-75071683+75071704	Alt3	0	chrX	75071683	75071683	-	75071509	75073689	78	83.33	5.33	80.9433	100	100	0	100	-19.0567	16.67	81.5,83.33,78	100100100	0.0636026	ENSG00000131269
NDUFB1	HsaEX0042305	chr14:92118849-92118966	chr14:92119187,92118849-92118966,92117642	ANN	118	chr14	92118849	92118966	-	92119187	92117642	22.26	27.11	4.85	24.4933	37.65	49.18	11.53	43.5267	-19.0333	10.54	24.11,22.26,27.11	49.18,37.65,43.75	0.0808556	ENSG00000183648
ADAT2	HsaALTD1041188-2/2	chr6:143441393-143441977	chr6:143441438+143441393-143441977,143438694	Alt5	45	chr6	143441393	143441438	-	143441977	143438694	17.39	19.64	2.25	18.4033	30	49.18	19.18	37.3533	-18.95	10.36	19.64,17.39,18.18	49.18,30,32.88	0.0808556	ENSG00000189007
GK5	HsaEX0027526	chr3:142186194-142186267	chr3:142186452,142186194-142186267,142185989	S	74	chr3	142186194	142186267	-	142186452	142185989	33.77	49.25	15.48	41.7467	57.45	64.94	7.49	60.67	-18.9233	8.2	33.77,49.25,42.22	57.45,64.94,59.62	0.0808556	ENSG00000175066
MTX3	HsaALTA1048252-1/2	chr5:79988539-79988644	chr5:79989152,79988539-79988644+79988666	Alt3	0	chr5	79988644	79988644	-	79988539	79989152	77.32	85.71	8.39	81.0933	100	100	0	100	-18.9067	14.29	80.25,85.71,77.32	100100100	0.0636026	ENSG00000177034
EIF2S2	HsaALTD1017266-1/2	chr20:34103462-34103515	chr20:34103462+34103439-34103515,34098624	Alt5	0	chr20	34103439	34103439	-	34103515	34098624	20.13	38.46	18.33	28.98	37.95	54.05	16.1	47.8667	-18.8867	0	20.13,28.35,38.46	51.6,37.95,54.05	0.19043	ENSG00000125977
BIRC6	HsaALTA1018429-1/2	chr2:32392039-32392150	chr2:32388943,32392039+32392024-32392150	Alt3	0	chr2	32392024	32392024	+	32388943	32392150	77.77	84.98	7.21	81.1233	100	100	0	100	-18.8767	15.02	77.77,84.98,80.62	100100100	0.0636026	ENSG00000115760
USE1	HsaINT0178340	chr19:17218392-17219630	chr19:17218364-17218391=17219631-17219829:+	IR	1239	chr19	17218392	17219630	+	17218364	17219829	56.94	100	43.06	78.5033	92	100	8	97.3333	-18.83	0	78.57,100,56.94	100,100,92	0.353679	ENSG00000053501
KCTD17	HsaINT0084850	chr22:37060923-37061538	chr22:37060823-37060922=37061539-37061629:+	IR	616	chr22	37060923	37061538	+	37060823	37061629	26.03	50.59	24.56	41.2633	51.9	71.05	19.15	60.0933	-18.83	1.31	50.59,47.17,26.03	51.9,71.05,57.33	0.0808556	ENSG00000100379
PCNX3	HsaALTA1053808-2/4	chr11:65622245-65622299	chr11:65620966,65622251+65622245+65622224+65622206-65622299	Alt3	6	chr11	65622206	65622212	+	65620966	65622299	35.22	39.82	4.6	37.0033	52.76	58.94	6.18	55.8167	-18.8133	12.94	39.82,35.97,35.22	58.94,55.75,52.76	0.0808556	ENSG00000197136
RILPL1	HsaEX0053631	chr12:123520095-123520183	chr12:123523495,123520095-123520183,123499536+123499602	C1	89	chr12	123520095	123520183	-	123523495	123499536	4.35	18.42	14.07	9.25667	20	36.84	16.84	28.0367	-18.78	1.58	4.35,5,18.42	36.84,20,27.27	0.0808556	ENSG00000188026
LRRCC1	HsaEX0036716	chr8:85114314-85114355	chr8:85113099,85114314-85114355,85115100+85115107	C1	42	chr8	85114314	85114355	+	85113099	85115107	12.28	14.96	2.68	13.8433	30.26	37.14	6.88	32.61	-18.7667	15.3	14.96,12.28,14.29	30.43,37.14,30.26	0.0808556	ENSG00000133739
KSR1	HsaALTD1023806-3/4	chr17:27587112-27587664	chr17:27587112-27587188+27587651+27587664+27587674,27588194	Alt5	476	chr17	27587188	27587664	+	27587112	27588194	20	43.33	23.33	32.22	46.67	56.25	9.58	50.9733	-18.7533	3.34	33.33,20,43.33	46.67,50,56.25	0.0808556	ENSG00000141068
SIAH1	HsaINT1041577	chr16:48362431-48365386	chr16:48365387-48365901=48360531-48362430:-	IR	2956	chr16	48362431	48365386	-	48365901	48360531	26.73	49.33	22.6	38.4833	45.65	78.57	32.92	57.1967	-18.7133	0	49.33,39.39,26.73	78.57,45.65,47.37	0.382733	ENSG00000196470
KYAT1	HsaALTA0001535-1/3	chr9:128836009-128836073	chr9:128836802,128836009-128836073+128836105+128836137	Alt3	0	chr9	128836073	128836073	-	128836009	128836802	53.06	60.38	7.32	57.5667	71.79	78.95	7.16	76.2733	-18.7067	11.41	53.06,59.26,60.38	71.79,78.08,78.95	0.0808556	ENSG00000171097
ZNF250	HsaALTA0009771-1/3	chr8:144889966-144890059	chr8:144890308,144889966-144890059+144890074+144890077	Alt3	0	chr8	144890059	144890059	-	144889966	144890308	47.06	76.92	29.86	60.1133	73.91	81.58	7.67	78.7533	-18.64	0	47.06,56.36,76.92	73.91,80.77,81.58	0.19043	ENSG00000196150
EEF1D	HsaEX0021625	chr8:143593893-143594071	chr8:143597348,143593893-143594071,143590738	ANN	179	chr8	143593893	143594071	-	143597348	143590738	40.43	61.1	20.67	50.2633	51.76	78.45	26.69	68.83	-18.5667	0	61.1,40.43,49.26	51.76,76.28,78.45	0.19043	ENSG00000104529
FOXRED1	HsaALTA1015576-2/3	chr11:126273336-126273454	chr11:126273079,126273339+126273336+126273316-126273454	Alt3	3	chr11	126273316	126273319	+	126273079	126273454	73.33	81.12	7.79	76.6633	93.26	96.4	3.14	95.1933	-18.53	12.14	75.54,73.33,81.12	95.92,96.4,93.26	0.0808556	ENSG00000110074
LINC00426	HsaINT1018551	chr13:30358377-30363160	chr13:30363161-30363226=30358254-30358376:-	IR	4784	chr13	30358377	30363160	-	30363226	30358254	23.71	29.23	5.52	26.79	44.3	46.94	2.64	45.3067	-18.5167	15.07	29.23,23.71,27.43	44.3,46.94,44.68	0.0808556	ENSG00000238121
DDHD1	HsaALTA0002385-3/4	chr14:53096117-53096218	chr14:53103683,53096117-53096166+53096169+53096218+53096235	Alt3	52	chr14	53096166	53096218	-	53096117	53103683	60	86.67	26.67	75.08	91.67	97.22	5.55	93.5933	-18.5133	5	78.57,60,86.67	91.89,97.22,91.67	0.0808556	ENSG00000100523
L3MBTL1	HsaINT0089912	chr20:43530420-43530797	chr20:43530284-43530419=43530798-43530889:+	IR	378	chr20	43530420	43530797	+	43530284	43530889	53.86	61.65	7.79	58.4067	64.02	93.6	29.58	76.92	-18.5133	2.37	61.65,53.86,59.71	93.6,73.14,64.02	0.0808556	ENSG00000185513
BUB1B	HsaALTA0001016-2/3	chr15:40202405-40202465	chr15:40200980,40202450+40202405+40202390-40202465	Alt3	45	chr15	40202390	40202435	+	40200980	40202465	74.78	77.48	2.7	76.55	94.16	96.03	1.87	95.0467	-18.4967	16.68	77.48,74.78,77.39	94.16,94.95,96.03	0.0808556	ENSG00000156970
TCEA2	HsaINT0164813	chr20:64071942-64072171	chr20:64071870-64071941=64072172-64072346:+	IR	230	chr20	64071942	64072171	+	64071870	64072346	7.04	10.87	3.83	8.67333	26.13	28.57	2.44	27.1533	-18.48	15.26	10.87,8.11,7.04	26.13,26.76,28.57	0.0808556	ENSG00000171703
NFAT5	HsaEX0042680	chr16:69568495-69568548	chr16:69566374,69568495-69568548,69626403	S	54	chr16	69568495	69568548	+	69566374	69626403	34.25	40.85	6.6	37.9567	41.94	68.75	26.81	56.3167	-18.36	1.09	34.25,40.85,38.77	41.94,68.75,58.26	0.0808556	ENSG00000102908
LAMTOR4	HsaALTA1052366-4/4	chr7:100152653-100152757	chr7:100149579,100152716+100152703+100152663+100152653-100152757	Alt3	63	chr7	100152653	100152716	+	100149579	100152757	8.13	13.82	5.69	11.45	25.29	32.97	7.68	29.7633	-18.3133	11.47	8.13,13.82,12.4	32.97,25.29,31.03	0.0808556	ENSG00000188186
STARD9	HsaALTA1038555-3/3	chr15:42695743-42695880	chr15:42695323,42695778+42695747+42695743-42695880	Alt3	35	chr15	42695743	42695778	+	42695323	42695880	41.51	100	58.49	61.3667	42.59	100	57.41	79.6567	-18.29	0	100,42.59,41.51	100,96.38,42.59	0.653095	ENSG00000159433
HLA-B	HsaALTD0003048-2/3	chr6:31354633-31354661	chr6:31354635+31354633+31354629-31354661,31354522	Alt5	2	chr6	31354629	31354631	-	31354661	31354522	1.82	67.16	65.34	23.6367	1.05	65.89	64.84	41.92	-18.2833	0	1.93,67.16,1.82	65.89,1.05,58.82	1	ENSG00000234745
XPO6	HsaALTA1044686-2/2	chr16:28208987-28209122	chr16:28211366,28208987-28209055+28209122	Alt3	67	chr16	28209055	28209122	-	28208987	28211366	30.65	44.59	13.94	35.9233	46.2	60.67	14.47	54.2033	-18.28	1.61	32.53,44.59,30.65	46.2,55.74,60.67	0.0808556	ENSG00000169180
DUXAP8	HsaINT1012010	chr22:15787283-15788584	chr22:15787172-15787282=15788585-15788699:+	IR	1302	chr22	15787283	15788584	+	15787172	15788699	54	86.67	32.67	68.13	81.82	93.33	11.51	86.3833	-18.2533	0	86.67,54,63.72	93.33,81.82,84	0.382733	ENSG00000206195
ZNF252P	HsaEX0073262	chr8:144996507-144996607	chr8:144999603,144996507-144996607,144994558+144994592+144994595	S	101	chr8	144996507	144996607	-	144999603	144994558	48.39	59.73	11.34	54.1367	67.96	76.77	8.81	72.37	-18.2333	8.23	59.73,48.39,54.29	67.96,72.38,76.77	0.0808556	ENSG00000196922
RFNG	HsaINT0139640	chr17:82050765-82051293	chr17:82051294-82051342=82050662-82050764:-	IR	529	chr17	82050765	82051293	-	82051342	82050662	20	25	5	22.07	30.23	50.68	20.45	40.3033	-18.2333	5.23	25,20,21.21	50.68,30.23,40	0.0808556	ENSG00000169733
POLR2J	HsaALTD1052337-2/2	chr7:102478779-	chr7:102478808+102478779-,102474535	Alt5	29	chr7	102478779	102478808	-	NA	102474535	45.06	55.17	10.11	51.36	66.72	72.7	5.98	69.59	-18.23	11.55	55.17,53.85,45.06	69.35,66.72,72.7	0.0808556	ENSG00000005075
JMJD7	HsaINT0083801	chr15:41834894-41834969	chr15:41834740-41834893=41834970-41835223:+	IR	76	chr15	41834894	41834969	+	41834740	41835223	21.99	25	3.01	23.3933	33.33	46.34	13.01	41.59	-18.1967	8.33	23.19,21.99,25	45.1,33.33,46.34	0.0808556	ENSG00000243789
IARS	HsaALTA0004155-3/4	chr9:92257804-92257986	chr9:92258854,92257804-92257951+92257963+92257986+92258002	Alt3	35	chr9	92257951	92257986	-	92257804	92258854	68.89	90.91	22.02	76.7533	88.79	100	11.21	94.9433	-18.19	0	70.46,90.91,68.89	96.04,88.79,100	0.19043	ENSG00000196305
TMEM67	HsaEX0065953	chr8:93780874-93780982	chr8:93780747,93780858+93780874-93780982,93781658	S	109	chr8	93780874	93780982	+	93780747	93781658	70.03	82.23	12.2	75.4633	90.32	100	9.68	93.64	-18.1767	8.09	70.03,74.13,82.23	90.32,100,90.6	0.0808556	ENSG00000164953
NOXA1	HsaINT0115005	chr9:137433608-137433749	chr9:137433453-137433607=137433750-137433864:+	IR	142	chr9	137433608	137433749	+	137433453	137433864	45.95	60	14.05	52.81	59.57	82.8	23.23	70.9667	-18.1567	0	52.48,60,45.95	82.8,59.57,70.53	0.19043	ENSG00000188747
DHX35	HsaALTA1011284-2/4	chr20:39010280-39010404	chr20:39006356,39010282+39010280+39010260+39010171-39010404	Alt3	2	chr20	39010171	39010173	+	39006356	39010404	72.32	88	15.68	77.9367	95.8	96.43	0.63	96.0667	-18.13	7.8	73.49,88,72.32	96.43,95.97,95.8	0.0808556	ENSG00000101452
C1RL-AS1	HsaINT0093704	chr12:7110573-7111024	chr12:7110298-7110572=7111025-7111606:+	IR	452	chr12	7110573	7111024	+	7110298	7111606	40.89	55.64	14.75	47.1833	59.76	69.95	10.19	65.3133	-18.13	4.12	55.64,45.02,40.89	69.95,66.23,59.76	0.0808556	ENSG00000205885
SLC23A2	HsaALTA0007861-2/2	chr20:4970793-4970919	chr20:5001406,4970793-4970915+4970919	Alt3	4	chr20	4970915	4970919	-	4970793	5001406	54.67	65.25	10.58	58.81	64	91.02	27.02	76.9133	-18.1033	0	54.67,65.25,56.51	64,91.02,75.72	0.19043	ENSG00000089057
CPNE7	HsaALTA1048862-1/3	chr16:89585464-89585553	chr16:89584857,89585464+89585415+89585397-89585553	Alt3	0	chr16	89585397	89585397	+	89584857	89585553	71.6	77.78	6.18	74.0367	86.11	97.3	11.19	92.13	-18.0933	8.33	77.78,71.6,72.73	92.98,86.11,97.3	0.0808556	ENSG00000178773
SAMD4B	HsaALTA0007474-2/2	chr19:39355055-39355150	chr19:39354066,39355058+39355055-39355150	Alt3	3	chr19	39355055	39355058	+	39354066	39355150	35	63.85	28.85	52.5567	61.54	77.78	16.24	70.5133	-17.9567	0	58.82,63.85,35	61.54,77.78,72.22	0.19043	ENSG00000179134
PLXNA3	HsaALTA1024551-1/3	chrX:154471488-154471638	chrX:154471317,154471488+154471477+154471465-154471638	Alt3	0	chrX	154471465	154471465	+	154471317	154471638	73.75	84.2	10.45	78.61	95.54	97.33	1.79	96.5267	-17.9167	11.34	73.75,77.88,84.2	97.33,95.54,96.71	0.0808556	ENSG00000130827
FIG4	HsaEX0025798	chr6:109741444-109741544	chr6:109735298,109741444-109741544,109743110	C2	101	chr6	109741444	109741544	+	109735298	109743110	59.32	89.09	29.77	69.73	83.61	91.55	7.94	87.64	-17.91	0	59.32,60.78,89.09	87.76,91.55,83.61	0.382733	ENSG00000112367
CCDC142	HsaINT0029076	chr2:74481539-74481816	chr2:74481817-74482996=74481452-74481538:-	IR	278	chr2	74481539	74481816	-	74482996	74481452	44.58	48.12	3.54	46.6867	62.72	66.37	3.65	64.5933	-17.9067	14.6	47.36,44.58,48.12	66.37,62.72,64.69	0.0808556	ENSG00000135637
ZNF142	HsaEX0073063	chr2:218658701-218658801	chr2:218658980,218658701-218658801+218658876+218658897,218656463	S	101	chr2	218658701	218658801	-	218658980	218656463	71.07	76.15	5.08	72.9067	89.31	91.95	2.64	90.76	-17.8533	13.16	71.07,76.15,71.5	91.95,89.31,91.02	0.0808556	ENSG00000115568
SPATA24	HsaALTA1045349-1/6	chr5:139402628-139402693	chr5:139403944,139402628-139402693+139402727+139402748+139402795+139402813+139402936	Alt3	0	chr5	139402693	139402693	-	139402628	139403944	71.43	85.45	14.02	79.7133	96.59	98.37	1.78	97.5633	-17.85	11.14	85.45,82.26,71.43	97.73,98.37,96.59	0.0808556	ENSG00000170469
ST6GAL1	HsaEX0062022	chr3:186996548-186996673	chr3:186963926,186996548-186996673,187038742	S	126	chr3	186996548	186996673	+	186963926	187038742	6.37	39.58	33.21	25.1367	38.98	45.97	6.99	42.98	-17.8433	0	29.46,39.58,6.37	43.99,45.97,38.98	0.19043	ENSG00000073849
ZNF440	HsaINT1047476	chr19:11814451-11830282	chr19:11814284-11814450=11830283-11830409:+	IR	15832	chr19	11814451	11830282	+	11814284	11830409	16.76	23.19	6.43	19.5167	33.72	41.72	8	37.3567	-17.84	10.53	18.6,23.19,16.76	41.72,36.63,33.72	0.0808556	ENSG00000171295
RFX2	HsaINT0139750	chr19:6026238-6039979	chr19:6039980-6040241=6026163-6026237:-	IR	13742	chr19	6026238	6039979	-	6040241	6026163	3.98	15.89	11.91	10.61	18.89	35.35	16.46	28.44	-17.83	3	11.96,15.89,3.98	18.89,31.08,35.35	0.0808556	ENSG00000087903
DUXAP8	HsaALTD1044048-2/2	chr22:-15785446	chr22:-15785057+15785446,15787172	Alt5	389	chr22	15785057	15785446	+	NA	15787172	26.48	81.77	55.29	52.8567	66.67	73.91	7.24	70.67	-17.8133	0	81.77,26.48,50.32	71.43,73.91,66.67	0.662521	ENSG00000206195
ZSCAN32	HsaALTA0009824-1/2	chr16:3390010-3390133	chr16:3390423,3390010-3390133+3390183	Alt3	0	chr16	3390133	3390133	-	3390010	3390423	54.49	68.1	13.61	61.4633	73.68	84.84	11.16	79.2633	-17.8	5.58	54.49,68.1,61.8	84.84,79.27,73.68	0.0808556	ENSG00000140987
NCOA7	HsaALTA0005611-1/2	chr6:125888972-125889981	chr6:125885343,125888972+125888939-125889981	Alt3	0	chr6	125888939	125888939	+	125885343	125889981	18.31	19.44	1.13	18.9833	32.73	41.86	9.13	36.7067	-17.7233	13.29	19.2,18.31,19.44	35.53,41.86,32.73	0.0808556	ENSG00000111912
DNHD1	HsaEX0020433	chr11:6533897-6534173	chr11:6533806,6533897-6534173+6534229,6538612	C2	277	chr11	6533897	6534173	+	6533806	6538612	53.53	67.1	13.57	60.3467	74.44	81.76	7.32	78.04	-17.6933	7.34	53.53,60.41,67.1	77.92,74.44,81.76	0.0808556	ENSG00000179532
RP11-242D8.1	HsaINT1032083	chr17:43164813-43166979	chr17:43166980-43167262=43160290-43164812:-	IR	2167	chr17	43164813	43166979	-	43167262	43160290	67.44	76.47	9.03	72.1233	82.61	94.74	12.13	89.7833	-17.66	6.14	76.47,67.44,72.46	94.74,82.61,92	0.0808556	ENSG00000267002
HTT	HsaALTA1053991-1/3	chr4:3142766-3142886	chr4:3140656,3142766+3142745+3142356-3142886	Alt3	0	chr4	3142356	3142356	+	3140656	3142886	78.98	82.63	3.65	81.37	98.63	99.47	0.84	99.0133	-17.6433	16	82.63,82.5,78.98	98.63,98.94,99.47	0.0808556	ENSG00000197386
PIF1	HsaINT0124710	chr15:64822392-64822477	chr15:64822478-64822610=64822266-64822391:-	IR	86	chr15	64822392	64822477	-	64822610	64822266	13.8	16.33	2.53	14.98	28.06	35.69	7.63	32.6233	-17.6433	11.73	16.33,14.81,13.8	35.69,28.06,34.12	0.0808556	ENSG00000140451
BRD7	HsaALTA1042597-3/3	chr16:50349288-50349623	chr16:50350023,50349288-50349562+50349570+50349623	Alt3	61	chr16	50349562	50349623	-	50349288	50350023	36.36	52.38	16.02	44.2467	60.98	62.5	1.52	61.88	-17.6333	8.6	36.36,44,52.38	62.5,62.16,60.98	0.0808556	ENSG00000166164
ADNP-AS1	HsaALTA1061450-2/3	chr20:50933724-50933827	chr20:50931449,50933744+50933724+50933720-50933827	Alt3	20	chr20	50933720	50933740	+	50931449	50933827	20	39.47	19.47	32.3233	33.33	59.38	26.05	49.95	-17.6267	0	20,37.5,39.47	59.38,33.33,57.14	0.382733	ENSG00000259456
TMEM14C	HsaALTA0008747-2/6	chr6:10724570-10724633	chr6:10723241,10724576+10724570+10724556+10724497+10724490+10724422-10724631	Alt3	6	chr6	10724422	10724428	+	10723241	10724631	27.54	36.4	8.86	30.8233	45.64	53.22	7.58	48.4367	-17.6133	9.24	36.4,27.54,28.53	46.45,53.22,45.64	0.0808556	ENSG00000111843
MIGA2	HsaALTA0003213-4/4	chr9:129068628-129068899	chr9:129068332,129068838+129068805+129068635+129068628-129068899	Alt3	210	chr9	129068628	129068838	+	129068332	129068899	16.67	36.84	20.17	24.5033	36.36	52.94	16.58	42.1133	-17.61	0	36.84,20,16.67	52.94,36.36,37.04	0.19043	ENSG00000148343
DDX39B	HsaALTA1064327-3/6	chr6:31534667-31534753	chr6:31535367,31534486-31534503+31534505+31534753+31534763+31534854+31534941	Alt3	250	chr6	31534503	31534753	-	31534486	31535367	19.95	58.77	38.82	42.9067	57.69	63.92	6.23	60.5033	-17.5967	0	19.95,58.77,50	57.69,63.92,59.9	0.19043	ENSG00000198563
KLHL5	HsaALTA1015457-4/4	chr4:39081963-39082159	chr4:39081239,39082034+39082025+39082011+39081963-39082159	Alt3	71	chr4	39081963	39082034	+	39081239	39082159	80	83.55	3.55	82.2933	99.57	100	0.43	99.8567	-17.5633	16.02	80,83.33,83.55	100,99.57,100	0.0765225	ENSG00000109790
ZSCAN26	HsaINT0186373	chr6:28272340-28272669	chr6:28271854-28272339=28272670-28272787:+	IR	330	chr6	28272340	28272669	+	28271854	28272787	41.67	53.76	12.09	46.5633	58.62	70.49	11.87	64.1267	-17.5633	4.86	41.67,44.26,53.76	70.49,58.62,63.27	0.0808556	ENSG00000197062
B3GALNT2	HsaALTA1040033-3/5	chr1:235489168-235489268	chr1:235494681,235489168-235489245+235489255+235489268+235489352+235489400	Alt3	23	chr1	235489245	235489268	-	235489168	235494681	77.91	80.65	2.74	79.6633	96.51	97.67	1.16	97.1833	-17.52	15.86	77.91,80.43,80.65	97.37,96.51,97.67	0.0808556	ENSG00000162885
DHX29	HsaALTA1004740-1/2	chr5:55270444-55270487	chr5:55270578,55270444-55270487+55270505	Alt3	0	chr5	55270487	55270487	-	55270444	55270578	76.56	84.59	8.03	80.2467	96.52	98.92	2.4	97.7467	-17.5	11.93	76.56,79.59,84.59	98.92,97.8,96.52	0.0808556	ENSG00000067248
PDS5A	HsaALTA0006173-1/3	chr4:39866861-39866997	chr4:39869394,39866861-39866997+39867015+39867032	Alt3	0	chr4	39866997	39866997	-	39866861	39869394	79.66	86.02	6.36	82.2133	99.62	99.85	0.23	99.7067	-17.4933	13.6	79.66,86.02,80.96	99.65,99.85,99.62	0.0808556	ENSG00000121892
RPSA	HsaALTA0007402-1/2	chr3:39407621-39407786	chr3:39407082,39407621+39407603-39407786	Alt3	0	chr3	39407603	39407603	+	39407082	39407786	36.33	41.75	5.42	38.72	51.3	60.83	9.53	56.2033	-17.4833	9.55	41.75,38.08,36.33	56.48,51.3,60.83	0.0808556	ENSG00000168028
RFX3-AS1	HsaEX1031121	chr9:3606693-3606738	chr9:3602584,3606693-3606738,3663768	C2	46	chr9	3606693	3606738	+	3602584	3663768	46.88	56.7	9.82	52.07	55.56	81.69	26.13	69.5267	-17.4567	0	56.7,46.88,52.63	71.33,55.56,81.69	0.19043	ENSG00000232104
PTS	HsaEX0051256	chr11:112230208-112230230	chr11:112228673,112230208-112230230,112230626	S	23	chr11	112230208	112230230	+	112228673	112230626	42.13	46	3.87	43.5333	60.8	61.2	0.4	60.9767	-17.4433	14.8	42.13,46,42.47	61.2,60.8,60.93	0.0808556	ENSG00000150787
LYST	HsaALTA1032445-1/2	chr1:235751210-235751362	chr1:235752005,235751210-235751362+235751378	Alt3	0	chr1	235751362	235751362	-	235751210	235752005	77.27	85.36	8.09	80.4867	96.19	100	3.81	97.9133	-17.4267	10.83	85.36,78.83,77.27	96.19,97.55,100	0.0808556	ENSG00000143669
SLC29A2	HsaINT0152230	chr11:66366232-66366430	chr11:66366431-66366564=66366126-66366231:-	IR	199	chr11	66366232	66366430	-	66366564	66366126	2.26	19.05	16.79	13.3267	22.29	41.89	19.6	30.74	-17.4133	3.24	18.67,2.26,19.05	22.29,28.04,41.89	0.0808556	ENSG00000174669
ALOX12-AS1	HsaINT1047930	chr17:7009890-7012195	chr17:7012196-7012334=7009796-7009889:-	IR	2306	chr17	7009890	7012195	-	7012334	7009796	13.79	17.86	4.07	15.6567	24.64	39.02	14.38	33.0467	-17.39	6.78	17.86,15.32,13.79	35.48,24.64,39.02	0.0808556	ENSG00000215067
INTS9	HsaALTA0004331-1/2	chr8:-28768322	chr8:28769889,-28768322+28768376	Alt3	0	chr8	28768322	28768322	-	NA	28769889	80.06	82.21	2.15	80.8367	97.81	98.62	0.81	98.2133	-17.3767	15.6	80.06,82.21,80.24	98.21,98.62,97.81	0.0808556	ENSG00000104299
OAS1	HsaALTA1008486-2/3	chr12:112911051-112911235	chr12:112908824,112911098+112911051+112911036-112911235	Alt3	47	chr12	112911036	112911083	+	112908824	112911235	71.43	79.75	8.32	74.8867	90.14	95.83	5.69	92.2233	-17.3367	10.39	71.43,79.75,73.48	90.7,90.14,95.83	0.0808556	ENSG00000089127
KRBA1	HsaALTA0004640-1/6	chr7:149720053-149720124	chr7:149719672,149720053+149720014+149720008+149719990+149719921+149719832-149720124	Alt3	0	chr7	149719832	149719832	+	149719672	149720124	5.07	11.54	6.47	7.41	20.1	27.54	7.44	24.7233	-17.3133	8.56	11.54,5.62,5.07	27.54,26.53,20.1	0.0808556	ENSG00000133619
GBGT1	HsaINT0068094	chr9:133154262-133155177	chr9:133155178-133155312=133152953-133154261:-	IR	916	chr9	133154262	133155177	-	133155312	133152953	11.44	18.02	6.58	14.0933	28	36.07	8.07	31.3967	-17.3033	9.98	12.82,11.44,18.02	30.12,28,36.07	0.0808556	ENSG00000148288
LINC00665	HsaALTA1058562-2/6	chr19:36324937-36325764	chr19:36330253,36324937-36325758+36325764+36325787+36325875+36325887+36325896	Alt3	6	chr19	36325758	36325764	-	36324937	36330253	65.77	78.42	12.65	71.3	83.02	97.37	14.35	88.5867	-17.2867	4.6	78.42,69.71,65.77	85.37,97.37,83.02	0.0808556	ENSG00000232677
ZNF224	HsaALTD1049233-1/2	chr19:-44094488	chr19:-44094488+44094530,44096343	Alt5	0	chr19	44094488	44094488	+	NA	44096343	17.65	29.63	11.98	22.5633	36.94	41.38	4.44	39.7967	-17.2333	7.31	17.65,29.63,20.41	41.07,41.38,36.94	0.0808556	ENSG00000267680
SUGP1	HsaINT0161609	chr19:19303848-19305848	chr19:19305849-19306076=19303724-19303847:-	IR	2001	chr19	19303848	19305848	-	19306076	19303724	0	0.51	0.51	0.333333	15.06	20.45	5.39	17.5567	-17.2233	14.55	0.49,0,0.51	20.45,15.06,17.16	0.0808556	ENSG00000105705
NET1	HsaALTA1047048-2/3	chr10:5456087-5456273	chr10:5455118,5456112+5456087+5456065-5456273	Alt3	25	chr10	5456065	5456090	+	5455118	5456273	79.56	87.32	7.76	82.79	100	100	0	100	-17.21	12.68	81.49,79.56,87.32	100100100	0.0636026	ENSG00000173848
ZSWIM8	HsaALTA0004537-1/2	chr10:73794556-73794639	chr10:73794330,73794556+73794541-73794639	Alt3	0	chr10	73794541	73794541	+	73794330	73794639	16.74	24.67	7.93	20.6633	27.77	47.79	20.02	37.8567	-17.1933	3.1	16.74,24.67,20.58	27.77,47.79,38.01	0.0808556	ENSG00000214655
PPM1M	HsaEX0049508	chr3:52246974-52247228	chr3:52246812,52246974-52247228,52247682	S	255	chr3	52246974	52247228	+	52246812	52247682	28.36	49.15	20.79	41.56	48.08	64.18	16.1	58.73	-17.17	0	28.36,47.17,49.15	48.08,63.93,64.18	0.19043	ENSG00000164088
NUDT17	HsaALTA1051659-2/4	chr1:145847583-145847689	chr1:145847348,145847638+145847583+145847534+145847517-145847689	Alt3	55	chr1	145847517	145847572	+	145847348	145847689	58.33	77.5	19.17	65.79	72.22	90.32	18.1	82.9167	-17.1267	0	58.33,61.54,77.5	72.22,86.21,90.32	0.19043	ENSG00000186364
ZCWPW1	HsaEX0072410	chr7:100407228-100407303	chr7:100408539,100407228-100407303,100406798	S	76	chr7	100407228	100407303	-	100408539	100406798	58.97	75.46	16.49	64.5067	70.11	88.24	18.13	81.63	-17.1233	0	59.09,58.97,75.46	86.54,88.24,70.11	0.19043	ENSG00000078487
LDHC	HsaEX0035573	chr11:18415184-18415301	chr11:18412843,18415184-18415301,18429737+18429779	S	118	chr11	18415184	18415301	+	18412843	18429779	62.96	66.67	3.71	64.52	72.73	93.1	20.37	81.6267	-17.1067	6.06	66.67,62.96,63.93	79.05,72.73,93.1	0.0808556	ENSG00000166796
ZNF133	HsaEX0073027	chr20:18298289-18298464	chr20:18298062,18298289-18298464,18305008	C2	176	chr20	18298289	18298464	+	18298062	18305008	2.13	37.78	35.65	20.9967	20	47.17	27.17	38.1033	-17.1067	0	2.13,37.78,23.08	47.17,20,47.14	0.382733	ENSG00000125846
CHTF18	HsaINT0035320	chr16:794202-795131	chr16:794054-794201=795132-795356:+	IR	930	chr16	794202	795131	+	794054	795356	11.55	26.32	14.77	17.98	21.88	41.97	20.09	35.0767	-17.0967	0	26.32,11.55,16.07	41.97,21.88,41.38	0.19043	ENSG00000127586
C11orf49	HsaALTA0001045-1/2	chr11:47161464-47161508	chr11:47161190,47161464+47161446-47161508	Alt3	0	chr11	47161446	47161446	+	47161190	47161508	65.38	77.19	11.81	73.0133	82.5	97.3	14.8	90.0933	-17.08	5.31	77.19,76.47,65.38	90.48,82.5,97.3	0.0808556	ENSG00000149179
CARD19	HsaEX0011747	chr9:93111879-93111938	chr9:93110721,93111879-93111938,93112218	S	60	chr9	93111879	93111938	+	93110721	93112218	55.81	69.91	14.1	62.74	68.75	85.61	16.86	79.7867	-17.0467	0	62.5,55.81,69.91	68.75,85.61,85	0.19043	ENSG00000165233
GTF3A	HsaEX1016363	chr13:27426254-27426341	chr13:27424853,27426254-27426341+27426426+27426479,27427092	S	88	chr13	27426254	27426341	+	27424853	27427092	43.24	48.23	4.99	45.19	53.33	67.2	13.87	62.2033	-17.0133	5.1	48.23,43.24,44.1	66.08,53.33,67.2	0.0808556	ENSG00000122034
IL12RB1	HsaALTA1009643-1/3	chr19:18062181-18062277	chr19:18063876,18062181-18062277+18062435+18062453	Alt3	0	chr19	18062277	18062277	-	18062181	18063876	70	88	18	77.43	92.73	96.05	3.32	94.4433	-17.0133	4.73	74.29,88,70	96.05,92.73,94.55	0.0808556	ENSG00000096996
C19orf12	HsaEX0009924	chr19:29705274-29705394	chr19:29708254,29705274-29705394,29702977	C1	121	chr19	29705274	29705394	-	29708254	29702977	24.53	35.9	11.37	31.2533	38.46	62.96	24.5	48.2333	-16.98	2.56	35.9,24.53,33.33	62.96,43.28,38.46	0.0808556	ENSG00000131943
TOP3A	HsaALTA1048369-2/2	chr17:18290842-18291294	chr17:18292645,18290842-18291027+18291294	Alt3	267	chr17	18291027	18291294	-	18290842	18292645	9.15	19.36	10.21	13.7067	25.7	33.28	7.58	30.6633	-16.9567	6.34	19.36,12.61,9.15	25.7,33.01,33.28	0.0808556	ENSG00000177302
LMNA	HsaINT1021907	chr1:156137744-156138487	chr1:156137654-156137743=156138488-156138757:+	IR	744	chr1	156137744	156138487	+	156137654	156138757	17.15	24.89	7.74	21.1967	37.29	38.96	1.67	38.1467	-16.95	12.4	21.55,17.15,24.89	38.96,37.29,38.19	0.0808556	ENSG00000160789
ZBTB11	HsaALTA1004560-2/2	chr3:101654704-101654821	chr3:101656104,101654704-101654775+101654821	Alt3	46	chr3	101654775	101654821	-	101654704	101656104	79.75	84.73	4.98	82.73	99.31	100	0.69	99.6733	-16.9433	14.58	83.71,84.73,79.75	100,99.71,99.31	0.0808556	ENSG00000066422
SRP14-AS1	HsaALTA1060038-1/3	chr15:40056730-40057000	chr15:40046069,40056730+40056689+40056674-40057000	Alt3	0	chr15	40056674	40056674	+	40046069	40057000	0.64	1.76	1.12	1.22	10.7	26.32	15.62	18.11	-16.89	8.94	1.26,0.64,1.76	17.31,26.32,10.7	0.0808556	ENSG00000248508
TNRC6C	HsaINT1044817	chr17:78012061-78031515	chr17:78012003-78012060=78031516-78031842:+	IR	19455	chr17	78012061	78031515	+	78012003	78031842	20.55	28	7.45	24.41	40.43	41.86	1.43	41.2867	-16.8767	12.43	28,20.55,24.68	40.43,41.86,41.57	0.0808556	ENSG00000078687
TST	HsaINT1045485	chr22:37018754-37019399	chr22:37019400-37019527=37018138-37018753:-	IR	646	chr22	37018754	37019399	-	37019527	37018138	19.44	23.08	3.64	21.05	28	49.21	21.21	37.9167	-16.8667	4.92	20.63,23.08,19.44	28,36.54,49.21	0.0808556	ENSG00000128311
PIF1	HsaALTA1030474-1/2	chr15:64821367-64821520	chr15:64822266,64821367-64821520+64821532	Alt3	0	chr15	64821520	64821520	-	64821367	64822266	79.88	86.13	6.25	83.14	100	100	0	100	-16.86	13.87	86.13,83.41,79.88	100100100	0.0636026	ENSG00000140451
PCGF6	HsaALTA1037392-2/2	chr10:103326534-103326654	chr10:103345024,103326534-103326632+103326654	Alt3	22	chr10	103326632	103326654	-	103326534	103345024	9.2	12.59	3.39	10.4767	17.39	33.74	16.35	27.3367	-16.86	4.8	9.2,12.59,9.64	30.88,33.74,17.39	0.0808556	ENSG00000156374
TYW1B	HsaALTA1062960-1/2	chr7:72802400-72802522	chr7:72807066,72802400-72802522+72802536	Alt3	0	chr7	72802522	72802522	-	72802400	72807066	67.57	90.91	23.34	82.24	97.3	100	2.7	99.1	-16.86	6.39	88.24,90.91,67.57	97.3,100,100	0.0765225	ENSG00000277149
EPC1	HsaALTA0002941-2/2	chr10:32345392-32345623	chr10:32346763,32345392-32345562+32345623	Alt3	61	chr10	32345562	32345623	-	32345392	32346763	30.16	49.06	18.9	38.57	50.57	61.54	10.97	55.4267	-16.8567	1.51	30.16,36.49,49.06	54.17,50.57,61.54	0.0808556	ENSG00000120616
C21orf33	HsaALTA1064154-1/2	chr21:44141164-44141417	chr21:44140342,44141164+44140942-44141417	Alt3	0	chr21	44140942	44140942	+	44140342	44141417	63.46	73.81	10.35	68.8333	80.43	91.18	10.75	85.6867	-16.8533	6.62	73.81,69.23,63.46	91.18,85.45,80.43	0.0808556	ENSG00000160221
ANKFY1	HsaINT0008227	chr17:4182350-4183397	chr17:4183398-4183551=4182181-4182349:-	IR	1048	chr17	4182350	4183397	-	4183551	4182181	15.18	26.34	11.16	19.1433	33.25	40.11	6.86	35.99	-16.8467	6.91	26.34,15.91,15.18	40.11,33.25,34.61	0.0808556	ENSG00000185722
C1RL-AS1	HsaALTA1056446-6/6	chr12:7120480-7120625	chr12:7119553,7120571+7120558+7120528+7120506+7120496+7120480-7120625	Alt3	91	chr12	7120480	7120571	+	7119553	7120625	4.98	15.7	10.72	11.0833	25.27	29.97	4.7	27.9267	-16.8433	9.57	15.7,4.98,12.57	29.97,28.54,25.27	0.0808556	ENSG00000205885
NLRX1	HsaINT0114127	chr11:119182346-119183117	chr11:119182094-119182345=119183118-119184014:+	IR	772	chr11	119182346	119183117	+	119182094	119184014	24.64	28.51	3.87	26.05	32.92	52.17	19.25	42.88	-16.83	4.41	25,24.64,28.51	43.55,52.17,32.92	0.0808556	ENSG00000160703
STIM1	HsaALTA1043420-1/2	chr11:4083263-4083498	chr11:4082982,4083263+4083242-4083498	Alt3	0	chr11	4083242	4083242	+	4082982	4083498	81.3	84.74	3.44	83.0767	99.69	100	0.31	99.8967	-16.82	14.95	81.3,84.74,83.19	99.69,100,100	0.0765225	ENSG00000167323
C1D	HsaALTA0001146-2/3	chr2:68047277-68047319	chr2:68062945,68047277-68047315+68047319+68047336	Alt3	4	chr2	68047315	68047319	-	68047277	68062945	73.64	77.27	3.63	75.1233	90.46	93.05	2.59	91.93	-16.8067	13.19	73.64,74.46,77.27	92.28,90.46,93.05	0.0808556	ENSG00000197223
KPNA6	HsaALTA1002043-2/3	chr1:32154588-32154721	chr1:32108134,32154590+32154588+32154569-32154721	Alt3	2	chr1	32154569	32154571	+	32108134	32154721	77.44	81.3	3.86	78.74	93.01	98.75	5.74	95.53	-16.79	11.71	77.44,77.48,81.3	93.01,98.75,94.83	0.0808556	ENSG00000025800
ZBTB24	HsaALTD1053710-1/2	chr6:109483098-	chr6:109483098+109483055-,109482054	Alt5	0	chr6	109483055	109483055	-	NA	109482054	50	60	10	55.0567	67.86	76.19	8.33	71.8267	-16.77	7.86	55.17,50,60	76.19,71.43,67.86	0.0808556	ENSG00000112365
RNFT1	HsaEX0054156	chr17:59960068-59960168	chr17:59962540,59960068-59960168,59958444	C1	101	chr17	59960068	59960168	-	59962540	59958444	61.42	64.38	2.96	63.2867	72.62	86.41	13.79	80.0433	-16.7567	8.24	64.06,61.42,64.38	86.41,81.1,72.62	0.0808556	ENSG00000189050
TTC12	HsaEX0067745	chr11:113340664-113340733	chr11:113339474,113340664-113340733,113341837	S	70	chr11	113340664	113340733	+	113339474	113341837	43.73	67.31	23.58	54.1633	68.16	75.95	7.79	70.9	-16.7367	0.85	67.31,51.45,43.73	68.16,75.95,68.59	0.0808556	ENSG00000149292
MUT	HsaALTA1033538-1/2	chr6:49448816-49448927	chr6:49451466,49448816-49448927+49448951	Alt3	0	chr6	49448927	49448927	-	49448816	49451466	79.67	84.42	4.75	82.69	98.69	100	1.31	99.38	-16.69	14.27	83.98,79.67,84.42	98.69,100,99.45	0.0808556	ENSG00000146085
TANC1	HsaALTD0006366-2/2	chr2:159169250-159169372	chr2:159169250-159169351+159169372,159170524	Alt5	21	chr2	159169351	159169372	+	159169250	159170524	48.86	57	8.14	54.0667	66.75	76.18	9.43	70.7467	-16.68	9.75	48.86,57,56.34	69.31,66.75,76.18	0.0808556	ENSG00000115183
PPIP5K2	HsaALTA1033348-2/6	chr5:103176866-103176910	chr5:103173972,103176881+103176866+103176836+103176825+103176781+103176767-103176910	Alt3	15	chr5	103176767	103176782	+	103173972	103176910	80	82.14	2.14	80.93	93.98	100	6.02	97.5833	-16.6533	11.84	82.14,80,80.65	100,98.77,93.98	0.0808556	ENSG00000145725
MAMDC4	HsaINT0098621	chr9:136857587-136857658	chr9:136857367-136857586=136857659-136857796:+	IR	72	chr9	136857587	136857658	+	136857367	136857796	7.25	11.97	4.72	9.01333	22.11	28.29	6.18	25.64	-16.6267	10.14	11.97,7.25,7.82	22.11,28.29,26.52	0.0808556	ENSG00000177943
PHTF2	HsaALTA1000625-1/2	chr7:77893608-77893664	chr7:77840300,77893608+77893592-77893664	Alt3	0	chr7	77893592	77893592	+	77840300	77893664	82.34	83.64	1.3	83.1833	99.36	100	0.64	99.7867	-16.6033	15.72	83.64,82.34,83.57	100,99.36,100	0.0765225	ENSG00000006576
RABGAP1	HsaALTA1001369-3/4	chr9:122998597-122998631	chr9:122997361,122998621+122998603+122998597+122998576-122998631	Alt3	24	chr9	122998576	122998600	+	122997361	122998631	79.49	85.59	6.1	83.01	99.19	100	0.81	99.6133	-16.6033	13.6	79.49,83.95,85.59	99.65,100,99.19	0.0808556	ENSG00000011454
AC083949.1	HsaALTA1057528-3/3	chr2:42149935-42150058	chr2:42169970,42149935-42150032+42150056+42150058	Alt3	26	chr2	42150032	42150058	-	42149935	42169970	58.58	75.39	16.81	69.2833	82.68	91.76	9.08	85.8767	-16.5933	7.29	58.58,73.88,75.39	91.76,83.19,82.68	0.0808556	ENSG00000224875
RECQL4	HsaINT0139110	chr8:144514363-144514441	chr8:144514442-144514525=144514189-144514362:-	IR	79	chr8	144514363	144514441	-	144514525	144514189	6.13	8.47	2.34	6.98	21.19	24.76	3.57	23.54	-16.56	12.72	8.47,6.13,6.34	24.76,21.19,24.67	0.0808556	ENSG00000160957
FMR1	HsaALTA0003401-5/5	chrX:147944869-147945051	chrX:147943326,147944953+147944944+147944918+147944905+147944869-147945051	Alt3	84	chrX	147944869	147944953	+	147943326	147945051	55.99	66.81	10.82	61.2733	68.32	86.59	18.27	77.8233	-16.55	1.51	61.02,66.81,55.99	86.59,68.32,78.56	0.0808556	ENSG00000102081
RPS15	HsaEX0055565	chr19:1439606-1439826	chr19:1438892,1439606-1439826,1439968+1440019+1440026	S	221	chr19	1439606	1439826	+	1438892	1440026	35.85	45.71	9.86	39.3833	40.17	67.24	27.07	55.93	-16.5467	0	35.85,36.59,45.71	67.24,40.17,60.38	0.19043	ENSG00000115268
EMC3-AS1	HsaEX1013032	chr3:9987815-9987905	chr3:9987264,9987815-9987905,9988712	S	91	chr3	9987815	9987905	+	9987264	9988712	58.56	79.14	20.58	72.2633	81.78	93.38	11.6	88.7967	-16.5333	2.64	79.14,79.09,58.56	93.38,81.78,91.23	0.0808556	ENSG00000180385
AP006621.5	HsaEX7005729	chr11:778113-778218	chr11:778065,778113-778218,783530	ANN	106	chr11	778113	778218	+	778065	783530	46.67	57.14	10.47	51.02	64.71	69.27	4.56	67.5367	-16.5167	7.57	46.67,57.14,49.25	68.63,64.71,69.27	0.0808556	ENSG00000255284
TMEM63A	HsaALTA1052907-2/4	chr1:225848492-225848554	chr1:225848897,225848492-225848550+225848554+225848573+225848614	Alt3	4	chr1	225848550	225848554	-	225848492	225848897	77.94	85.57	7.63	82.9333	98.33	100	1.67	99.4433	-16.51	12.76	85.29,77.94,85.57	100,100,98.33	0.0765225	ENSG00000196187
CLSPN	HsaALTA1009244-2/3	chr1:35746965-35746992	chr1:35747907,35746965-35746977+35746992+35747294	Alt3	15	chr1	35746977	35746992	-	35746965	35747907	80.99	83.73	2.74	82.49	98.15	99.71	1.56	98.99	-16.5	14.42	80.99,82.75,83.73	99.71,99.11,98.15	0.0808556	ENSG00000092853
TNIP1	HsaALTA1033474-1/3	chr5:151032287-151032383	chr5:151033608,151032287-151032383+151032394+151032400	Alt3	0	chr5	151032383	151032383	-	151032287	151033608	76.37	79.73	3.36	77.5267	93.43	94.67	1.24	94.0267	-16.5	13.7	76.48,79.73,76.37	93.98,94.67,93.43	0.0808556	ENSG00000145901
WHAMM	HsaALTD1028826-1/2	chr15:82813103-82813259	chr15:82813103-82813259+82813276,82816692	Alt5	0	chr15	82813259	82813259	+	82813103	82816692	17.93	38.1	20.17	29.9333	38.85	50.58	11.73	46.4067	-16.4733	0.75	17.93,38.1,33.77	50.58,38.85,49.79	0.0808556	ENSG00000156232
CRYZ	HsaEX0017387	chr1:74707103-74707204	chr1:74710098,74707103-74707204,74706994	S	102	chr1	74707103	74707204	-	74710098	74706994	63.25	78.09	14.84	69.0367	81.42	87.93	6.51	85.5033	-16.4667	3.33	65.77,63.25,78.09	87.93,81.42,87.16	0.0808556	ENSG00000116791
ZP3	HsaEX0074518	chr7:76433470-76433647	chr7:76433030,76433470-76433647,76434038	S	178	chr7	76433470	76433647	+	76433030	76434038	31.51	48.87	17.36	37.9467	47.99	57.78	9.79	54.4133	-16.4667	0	33.46,48.87,31.51	57.47,57.78,47.99	0.19043	ENSG00000188372
ZNF668	HsaINT1047619	chr16:31062281-31063812	chr16:31063813-31064481=31060850-31062280:-	IR	1532	chr16	31062281	31063812	-	31064481	31060850	25	32	7	27.9433	37.78	50	12.22	44.41	-16.4667	5.78	25,26.83,32	45.45,50,37.78	0.0808556	ENSG00000167394
IFI27L1	HsaEX0030937	chr14:94100739-94100771	chr14:94096965,94100739-94100771,94101814+94101871+94101892+94101916	S	33	chr14	94100739	94100771	+	94096965	94101916	53.59	55.61	2.02	54.4933	66.79	75.11	8.32	70.9533	-16.46	11.18	55.61,54.28,53.59	75.11,66.79,70.96	0.0808556	ENSG00000165948
SELENOT	HsaALTD0005487-1/2	chr3:150603336-150603499	chr3:150603336-150603499+150603686,150618709	Alt5	0	chr3	150603499	150603499	+	150603336	150618709	24.91	51.08	26.17	39.3267	52.05	60.6	8.55	55.7767	-16.45	0.97	24.91,41.99,51.08	60.6,52.05,54.68	0.0808556	ENSG00000198843
USP9Y	HsaALTA1017581-1/2	chrY:12760484-12760617	chrY:12758642,12760484+12760469-12760617	Alt3	0	chrY	12760469	12760469	+	12758642	12760617	69.47	85.14	15.67	79.7167	92.92	100	7.08	96.1633	-16.4467	7.78	84.54,69.47,85.14	100,95.57,92.92	0.0808556	ENSG00000114374
DOCK6	HsaEX0020631	chr19:11229298-11229390	chr19:11233039+11233203,11229285+11229298-11229390,11229035	C3	93	chr19	11229298	11229390	-	11233203	11229035	40.25	59.72	19.47	52.7267	57.61	84.24	26.63	69.1633	-16.4367	0	59.72,40.25,58.21	57.61,65.64,84.24	0.382733	ENSG00000130158
ELP2	HsaALTA1026665-1/3	chr18:36145948-36146048	chr18:36145034,36145948+36145934+36145927-36146048	Alt3	0	chr18	36145927	36145927	+	36145034	36146048	79.85	87.74	7.89	82.7367	98.43	99.69	1.26	99.17	-16.4333	10.69	80.62,79.85,87.74	98.43,99.39,99.69	0.0808556	ENSG00000134759
SUN2	HsaINT1043406	chr22:38754707-38755271	chr22:38755272-38755528=38754642-38754706:-	IR	565	chr22	38754707	38755271	-	38755528	38754642	77.78	86.05	8.27	81.1067	92.59	100	7.41	97.53	-16.4233	6.54	77.78,86.05,79.49	100,100,92.59	0.0765225	ENSG00000100242
TRAF5	HsaEX0066843	chr1:211366411-211366490	chr1:211365468,211366391+211366411-211366490+211366585,211369452	S	80	chr1	211366411	211366490	+	211365468	211369452	4.05	10.73	6.68	8.37	23.54	25.83	2.29	24.7867	-16.4167	12.81	10.73,4.05,10.33	24.99,23.54,25.83	0.0808556	ENSG00000082512
AP1G2	HsaINT0009975	chr14:23562067-23562287	chr14:23562288-23562415=23561962-23562066:-	IR	221	chr14	23562067	23562287	-	23562415	23561962	16.65	20.05	3.4	18.6433	26.24	39.51	13.27	35.05	-16.4067	6.19	19.23,20.05,16.65	39.51,26.24,39.4	0.0808556	ENSG00000213983
FAM81A	HsaALTA1064146-2/4	chr15:59445164-59445262	chr15:59440123,59445209+59445164+59445149+59444989-59445262	Alt3	45	chr15	59444989	59445034	+	59440123	59445262	23.21	26.96	3.75	25.5467	33.33	53.45	20.12	41.89	-16.3433	6.37	26.96,26.47,23.21	38.89,33.33,53.45	0.0808556	ENSG00000157470
C3orf67	HsaINT0023971	chr3:58884710-58913707	chr3:58913708-58913864=58884545-58884709:-	IR	28998	chr3	58884710	58913707	-	58913864	58884545	20.55	26.42	5.87	23.7367	30.86	53.85	22.99	40.0633	-16.3267	4.44	20.55,24.24,26.42	35.48,30.86,53.85	0.0808556	ENSG00000163689
DPH5	HsaEX0020805	chr1:101025309-101025466	chr1:101025640+101025665+101025683+101025737+101025805,101025309-101025466,101021761+101021765	S	158	chr1	101025309	101025466	-	101025805	101021761	57.35	60.3	2.95	58.8633	73.97	76.81	2.84	75.1567	-16.2933	13.67	58.94,60.3,57.35	76.81,73.97,74.69	0.0808556	ENSG00000117543
GCLC	HsaALTA0003607-2/3	chr6:53516109-53516222	chr6:53520778,53516109-53516217+53516222+53516240	Alt3	5	chr6	53516217	53516222	-	53516109	53520778	79.6	87.5	7.9	83.71	100	100	0	100	-16.29	12.5	87.5,79.6,84.03	100100100	0.0636026	ENSG00000001084
PPIP5K2	HsaEX1029070	chr5:103176866-103176910	chr5:103173972,103176767+103176866-103176910,103177667	S	45	chr5	103176866	103176910	+	103173972	103177667	18.52	24.36	5.84	22.38	34.97	40.77	5.8	38.6667	-16.2867	10.61	18.52,24.26,24.36	40.26,40.77,34.97	0.0808556	ENSG00000145725
SLC2A8	HsaEX0059308	chr9:127402557-127402753	chr9:127400006,127402368+127402557-127402753,127403655+127403660+127403687+127403738+127403741	S	197	chr9	127402557	127402753	+	127400006	127403741	28.22	67.99	39.77	44.1867	51.79	71.06	19.27	60.44	-16.2533	0	36.35,67.99,28.22	51.79,58.47,71.06	0.382733	ENSG00000136856
MTRF1	HsaALTA1020400-2/2	chr13:41227031-41227245	chr13:41233890,41227031-41227121+41227245	Alt3	124	chr13	41227121	41227245	-	41227031	41233890	23.81	61.9	38.09	39.68	54.17	57.89	3.72	55.8733	-16.1933	0	61.9,23.81,33.33	57.89,55.56,54.17	0.662521	ENSG00000120662
CDH17	HsaINT0032013	chr8:94170548-94170853	chr8:94170854-94170985=94170397-94170547:-	IR	306	chr8	94170548	94170853	-	94170985	94170397	1.02	3.45	2.43	2.13	13.08	22.07	8.99	18.29	-16.16	9.63	3.45,1.02,1.92	22.07,13.08,19.72	0.0808556	ENSG00000079112
DNAJC3	HsaALTA1011738-1/2	chr13:95757644-95757796	chr13:95725252,95757644+95757625-95757796	Alt3	0	chr13	95757625	95757625	+	95725252	95757796	82.16	84.49	2.33	83.1833	98.79	99.67	0.88	99.33	-16.1467	14.3	84.49,82.16,82.9	99.67,99.53,98.79	0.0808556	ENSG00000102580
KIF14	HsaALTA1019524-1/2	chr1:200586101-200586227	chr1:200589217,200586101-200586227+200586281	Alt3	0	chr1	200586227	200586227	-	200586101	200589217	81.38	87.42	6.04	83.8633	100	100	0	100	-16.1367	12.58	87.42,81.38,82.79	100100100	0.0636026	ENSG00000118193
H2AFV	HsaINT0073954	chr7:44830164-44835528	chr7:44835529-44835658=44826791-44830163:-	IR	5365	chr7	44830164	44835528	-	44835658	44826791	55.94	61.89	5.95	58.7967	70.46	77.62	7.16	74.92	-16.1233	8.57	55.94,58.56,61.89	77.62,70.46,76.68	0.0808556	ENSG00000105968
GOLGA2P5	HsaEX0001028	chr12:100168541-100168633	chr12:100168924,100168452+100168541-100168633,100167639	C1	93	chr12	100168541	100168633	-	100168924	100167639	48.72	53.27	4.55	50.97	64.8	68.42	3.62	67.0733	-16.1033	11.53	50.92,53.27,48.72	68,64.8,68.42	0.0808556	ENSG00000238105
TRMT10A	HsaALTA0007134-1/2	chr4:99559154-99559350	chr4:99563913,99559154-99559350+99559361	Alt3	0	chr4	99559350	99559350	-	99559154	99563913	17.58	24.55	6.97	20.2933	31.31	43.16	11.85	36.3867	-16.0933	6.76	17.58,24.55,18.75	31.31,34.69,43.16	0.0808556	ENSG00000145331
SRGAP2	HsaEX0061712	chr1:206458371-206458409	chr1:206455024,206458371-206458409,206458623	S	39	chr1	206458371	206458409	+	206455024	206458623	7.78	12.88	5.1	10.5833	16.82	44.87	28.05	26.65	-16.0667	3.94	12.88,7.78,11.09	18.26,16.82,44.87	0.0808556	ENSG00000266028
RUFY2	HsaALTA1055740-1/2	chr10:68379493-68379521	chr10:68381232,68379493-68379521+68379540	Alt3	0	chr10	68379521	68379521	-	68379493	68381232	81.27	85	3.73	83.0533	97.3	100	2.7	99.1	-16.0467	12.3	82.89,85,81.27	100,100,97.3	0.0765225	ENSG00000204130
UBA7	HsaALTA1049876-3/5	chr3:49810984-49811091	chr3:49811273,49810984-49811058+49811080+49811091+49811151+49811158	Alt3	33	chr3	49811058	49811091	-	49810984	49811273	69.5	89.04	19.54	76.1333	90.91	94.12	3.21	92.1367	-16.0033	1.87	89.04,69.86,69.5	94.12,91.38,90.91	0.0808556	ENSG00000182179
HEXIM2	HsaINT1015421	chr17:45160944-45162487	chr17:45160700-45160943=45162488-45162635:+	IR	1544	chr17	45160944	45162487	+	45160700	45162635	14.56	22.03	7.47	18.6633	24.71	40.98	16.27	34.6433	-15.98	2.68	22.03,14.56,19.4	24.71,38.24,40.98	0.0808556	ENSG00000168517
ABCA7	HsaALTD1003030-1/3	chr19:1058146-1058157	chr19:1058146-1058157+1058229+1058269,1058618	Alt5	0	chr19	1058157	1058157	+	1058146	1058618	0	0	0	0	0	24.64	24.64	15.9767	-15.9767	0	0,0,0	0,23.29,24.64	0.196706	ENSG00000064687
MIER1	HsaALTA0005204-1/3	chr1:66928929-66928963	chr1:66926242,66928929+66928890+66928887-66928963	Alt3	0	chr1	66928887	66928887	+	66926242	66928963	3.77	7.73	3.96	6.11667	12.72	30.25	17.53	22.0867	-15.97	4.99	7.73,6.85,3.77	23.29,30.25,12.72	0.0808556	ENSG00000198160
RP11-714G18.1	HsaINT1037647	chr4:185370859-185370957	chr4:185370725-185370858=185370958-185371065:+	IR	99	chr4	185370859	185370957	+	185370725	185371065	14.89	23.08	8.19	17.8433	32.26	34.62	2.36	33.81	-15.9667	9.18	14.89,23.08,15.56	34.62,34.55,32.26	0.0808556	ENSG00000250410
LARP4	HsaALTA0004703-1/2	chr12:50428935-50429086	chr12:50427909,50428935+50428917-50429086	Alt3	0	chr12	50428917	50428917	+	50427909	50429086	74.36	78.04	3.68	75.9033	91.02	92.32	1.3	91.85	-15.9467	12.98	75.31,74.36,78.04	92.21,92.32,91.02	0.0808556	ENSG00000161813
ACAT2	HsaALTD1015519-5/6	chr6:159762495-159762777	chr6:159762495-159762510+159762593+159762710+159762773+159762777+159762779,159762919	Alt5	267	chr6	159762510	159762777	+	159762495	159762919	20	31.58	11.58	27.3367	37.5	50	12.5	43.27	-15.9333	5.92	31.58,20,30.43	37.5,42.31,50	0.0808556	ENSG00000120437
KIAA0141	HsaALTA0004508-3/3	chr5:141939506-	chr5:141938760,141939554+141939510+141939506-	Alt3	48	chr5	141939506	141939554	+	141938760	141939554	45.79	50.7	4.91	48.4133	61.19	66.49	5.3	64.29	-15.8767	10.49	48.75,45.79,50.7	65.19,61.19,66.49	0.0808556	ENSG00000081791
TRRAP	HsaALTA1053099-1/2	chr7:98983264-98983459	chr7:98981960,98983264+98983240-98983459	Alt3	0	chr7	98983240	98983240	+	98981960	98983459	77.49	81.92	4.43	80.21	94.02	98.31	4.29	96.0767	-15.8667	12.1	77.49,81.92,81.22	98.31,94.02,95.9	0.0808556	ENSG00000196367
SERGEF	HsaALTD1054004-1/2	chr11:18010075-18010139	chr11:18010075+18010071-18010139,18008076	Alt5	0	chr11	18010071	18010071	-	18010139	18008076	22.01	37.58	15.57	27.8467	40.46	50	9.54	43.6967	-15.85	2.88	23.95,22.01,37.58	50,40.63,40.46	0.0808556	ENSG00000129158
SSRP1	HsaALTA0008239-4/5	chr11:57333010-57333149	chr11:57333435,57333010-57333071+57333113+57333144+57333149+57333194	Alt3	78	chr11	57333071	57333149	-	57333010	57333435	83.44	83.84	0.4	83.6867	99.37	99.52	0.15	99.47	-15.7833	15.53	83.84,83.44,83.78	99.52,99.52,99.37	0.0765225	ENSG00000149136
CDKL1	HsaALTA1010510-1/3	chr14:50341172-50341232	chr14:50342132,50341172-50341232+50341286+50341611	Alt3	0	chr14	50341232	50341232	-	50341172	50342132	77.99	86.67	8.68	83.0467	98.12	100	1.88	98.8267	-15.78	11.45	86.67,84.48,77.99	98.36,100,98.12	0.0808556	ENSG00000100490
ZNF554	HsaINT0187624	chr19:2827744-2832302	chr19:2827617-2827743=2832303-2832494:+	IR	4559	chr19	2827744	2832302	+	2827617	2832494	8.57	12.68	4.11	10.35	17.95	30.43	12.48	26.1267	-15.7767	5.27	9.8,8.57,12.68	30,17.95,30.43	0.0808556	ENSG00000172006
DNHD1	HsaEX0020404	chr11:6547863-6548040	chr11:6547666,6547863-6548040,6548210	C1	178	chr11	6547863	6548040	+	6547666	6548210	27.77	46.07	18.3	34.7333	37.8	65.55	27.75	50.48	-15.7467	0	30.36,27.77,46.07	37.8,48.09,65.55	0.19043	ENSG00000179532
ZNF783	HsaALTA1056204-2/2	chr7:149293751-149293835	chr7:149293492,149293755+149293751-149293835	Alt3	4	chr7	149293751	149293755	+	149293492	149293835	52.94	100	47.06	84.3133	100	100	0	100	-15.6867	0	100,52.94,100	100100100	0.504985	ENSG00000204946
ATP8A1	HsaINT0015329	chr4:42590885-42600477	chr4:42600478-42600518=42590811-42590884:-	IR	9593	chr4	42590885	42600477	-	42600518	42590811	9.38	17.62	8.24	12.6367	22.77	35.19	12.42	28.2933	-15.6567	5.15	10.91,9.38,17.62	35.19,22.77,26.92	0.0808556	ENSG00000124406
AC002116.7	HsaINT1000329	chr19:36019385-36045708	chr19:36019234-36019384=36045709-36045972:+	IR	26324	chr19	36019385	36045708	+	36019234	36045972	35.84	42.15	6.31	39.49	47.55	67.55	20	55.1333	-15.6433	5.4	35.84,40.48,42.15	50.3,47.55,67.55	0.0808556	ENSG00000267698
DDX19A	HsaALTA1064206-1/2	chr16:70361418-70361496	chr16:70356906,70361418+70361387-70361496	Alt3	0	chr16	70361387	70361387	+	70356906	70361496	75.29	89.29	14	82.38	96.92	100	3.08	98.0067	-15.6267	7.63	89.29,75.29,82.56	96.92,100,97.1	0.0808556	ENSG00000168872
NUPL2	HsaALTD0004463-1/2	chr7:23197173-23197230	chr7:23197173-23197230+23197247,23199458	Alt5	0	chr7	23197230	23197230	+	23197173	23199458	30.43	32.26	1.83	31.3433	46.03	48.65	2.62	46.9433	-15.6	13.77	30.43,32.26,31.34	48.65,46.03,46.15	0.0808556	ENSG00000136243
NT5C3A	HsaALTA0005851-3/3	chr7:33029629-33029714	chr7:33056473,33029629-33029706+33029709+33029714	Alt3	8	chr7	33029706	33029714	-	33029629	33056473	50	76.67	26.67	63.89	66.67	88.46	21.79	79.4867	-15.5967	0	65,76.67,50	66.67,88.46,83.33	0.19043	ENSG00000122643
ZNF81	HsaINT1047685	chrX:47842769-47846104	chrX:47842650-47842768=47846105-47846321:+	IR	3336	chrX	47842769	47846104	+	47842650	47846321	36.88	44.02	7.14	40.8733	47.88	63.7	15.82	56.47	-15.5967	3.86	44.02,41.72,36.88	63.7,47.88,57.83	0.0808556	ENSG00000197779
EIF2S2	HsaALTA1022535-1/2	chr20:34098498-34098624	chr20:34108399,34098498-34098624+34098633	Alt3	0	chr20	34098624	34098624	-	34098498	34108399	17.1	33.97	16.87	25.31	31.5	48.73	17.23	40.9	-15.59	0	17.1,24.86,33.97	42.47,31.5,48.73	0.19043	ENSG00000125977
BCAS1	HsaEX0007823	chr20:53975389-53975430	chr20:53985287,53975389-53975430,53967073	C2	42	chr20	53975389	53975430	-	53985287	53967073	30.75	44.49	13.74	37.75	49.37	56.63	7.26	53.3333	-15.5833	4.88	30.75,44.49,38.01	49.37,54,56.63	0.0808556	ENSG00000064787
ARHGEF19	HsaINT0011975	chr1:16199255-16201781	chr1:16201782-16201861=16199150-16199254:-	IR	2527	chr1	16199255	16201781	-	16201861	16199150	30.81	41.4	10.59	36.59	32.69	68.26	35.57	52.1633	-15.5733	0	30.81,37.56,41.4	55.54,32.69,68.26	0.382733	ENSG00000142632
MIGA2	HsaEX0024630	chr9:129068838-129068899	chr9:129068332,129068628+129068805+129068838-129068899+129068975,129069076	S	62	chr9	129068838	129068899	+	129068332	129069076	29.34	44.75	15.41	37.31	48.1	57.73	9.63	52.8733	-15.5633	3.35	29.34,44.75,37.84	52.79,48.1,57.73	0.0808556	ENSG00000148343
C14orf159	HsaALTA0001076-3/4	chr14:91189616-91189807	chr14:91189170,91189715+91189656+91189616+91189597-91189807	Alt3	99	chr14	91189597	91189696	+	91189170	91189807	42.65	45	2.35	44.11	43.48	80.95	37.47	59.6733	-15.5633	0	45,44.68,42.65	54.59,80.95,43.48	0.382733	ENSG00000133943
PIDD1	HsaALTD0003646-2/3	chr11:801002-801120	chr11:801018+801002+800985-801120,800912	Alt5	16	chr11	800985	801001	-	801120	800912	12.97	17.43	4.46	15.4533	26.9	39.17	12.27	31.0167	-15.5633	9.47	15.96,12.97,17.43	39.17,26.9,26.98	0.0808556	ENSG00000177595
CLINT1	HsaALTA0001917-4/4	chr5:157789363-157789567	chr5:157791703,157789363-157789451+157789506+157789513+157789567	Alt3	116	chr5	157789451	157789567	-	157789363	157791703	16.08	19.4	3.32	17.3733	29.45	34.88	5.43	32.9233	-15.55	10.05	19.4,16.64,16.08	34.88,29.45,34.44	0.0808556	ENSG00000113282
IQCG	HsaINT0081734	chr3:197912750-197913880	chr3:197913881-197914042=197912675-197912749:-	IR	1131	chr3	197912750	197913880	-	197914042	197912675	17.78	20	2.22	18.63	28.77	43.33	14.56	34.1767	-15.5467	8.77	18.11,20,17.78	30.43,43.33,28.77	0.0808556	ENSG00000114473
RP11-418J17.1	HsaALTD1045698-1/2	chr1:119150573-119150652	chr1:119150573-119150652+119150746,119150793	Alt5	0	chr1	119150652	119150652	+	119150573	119150793	23.74	36.5	12.76	31.24	39.41	56.84	17.43	46.7833	-15.5433	2.91	23.74,33.48,36.5	39.41,44.1,56.84	0.0808556	ENSG00000231365
TLK2	HsaALTA0008683-2/2	chr17:62481121-62481206	chr17:62479290,62481124+62481121-62481206	Alt3	3	chr17	62481121	62481124	+	62479290	62481206	29.75	68.57	38.82	51.47	56.65	72.53	15.88	67.01	-15.54	0	68.57,29.75,56.09	71.85,56.65,72.53	0.19043	ENSG00000146872
PHF21A	HsaINT1026803	chr11:45946099-45948885	chr11:45948886-45948946=45946076-45946098:-	IR	2787	chr11	45946099	45948885	-	45948946	45946076	8.68	21.44	12.76	13.24	21.47	32.89	11.42	28.7567	-15.5167	0.03	9.6,8.68,21.44	21.47,31.91,32.89	0.0808556	ENSG00000135365
PLEKHB2	HsaALTA1018455-3/3	chr2:131144408-131144449	chr2:131140275,131144441+131144410+131144408-131144449	Alt3	33	chr2	131144408	131144441	+	131140275	131144449	53.49	100	46.51	84.4967	100	100	0	100	-15.5033	0	53.49,100,100	100100100	0.504985	ENSG00000115762
TLE6	HsaALTD0006550-2/3	chr19:-2977619	chr19:-2977610+2977619+2977757,2978198	Alt5	9	chr19	2977610	2977619	+	NA	2978198	25.62	38.18	12.56	30.6	41.11	53.85	12.74	46.09	-15.49	2.93	28,38.18,25.62	53.85,41.11,43.31	0.0808556	ENSG00000104953
OSGEPL1	HsaINT1025718	chr2:189747169-189750549	chr2:189750550-189750656=189746660-189747168:-	IR	3381	chr2	189747169	189750549	-	189750656	189746660	48.98	54.78	5.8	52.7167	58.93	75.34	16.41	68.19	-15.4733	4.15	54.78,48.98,54.39	75.34,58.93,70.3	0.0808556	ENSG00000128694
AGER	HsaINT1003171	chr6:32183751-32183880	chr6:32183881-32183987=32183555-32183750:-	IR	130	chr6	32183751	32183880	-	32183987	32183555	17.76	32.17	14.41	25.27	34.92	44	9.08	40.7433	-15.4733	2.75	32.17,17.76,25.88	43.31,44,34.92	0.0808556	ENSG00000204305
NPHP4	HsaINT0115252	chr1:5864518-5865101	chr1:5865102-5865273=5864338-5864517:-	IR	584	chr1	5864518	5865101	-	5865273	5864338	9.68	20	10.32	13.24	28.21	29.23	1.02	28.7033	-15.4633	8.21	10.04,20,9.68	28.67,28.21,29.23	0.0808556	ENSG00000131697
TBCK	HsaEX0064016	chr4:106254947-106255047	chr4:106260437,106254947-106255047,106252007	C1	101	chr4	106254947	106255047	-	106260437	106252007	34.26	37.53	3.27	35.5033	45.74	57.86	12.12	50.9633	-15.46	8.21	34.26,34.72,37.53	49.29,57.86,45.74	0.0808556	ENSG00000145348
TRAM2-AS1	HsaINT1045032	chr6:52578394-52579374	chr6:52578050-52578393=52579375-52579527:+	IR	981	chr6	52578394	52579374	+	52578050	52579527	30.34	33.33	2.99	31.67	42.86	53.42	10.56	47.0933	-15.4233	9.53	31.34,33.33,30.34	53.42,45,42.86	0.0808556	ENSG00000225791
HLA-F	HsaEX0030114	chr6:29726011-29726043	chr6:29725563,29726011-29726043,29726403	C1	33	chr6	29726011	29726043	+	29725563	29726403	74.79	78.62	3.83	76.16	89.21	93.28	4.07	91.5767	-15.4167	10.59	78.62,75.07,74.79	89.21,92.24,93.28	0.0808556	ENSG00000204642
PARVG	HsaINT1026191	chr22:44185873-44187775	chr22:44185808-44185872=44187776-44187878:+	IR	1903	chr22	44185873	44187775	+	44185808	44187878	12.84	16.87	4.03	14.65	24.07	34.98	10.91	30.0533	-15.4033	7.2	12.84,14.24,16.87	34.98,24.07,31.11	0.0808556	ENSG00000138964
TMEM231	HsaALTD1054238-1/2	chr16:75542602-75542683	chr16:75542602+75542555-75542683,75541455	Alt5	0	chr16	75542555	75542555	-	75542683	75541455	59.54	80.47	20.93	72.1033	81.7	90.73	9.03	87.4833	-15.38	1.23	59.54,80.47,76.3	81.7,90.73,90.02	0.0808556	ENSG00000205084
C19orf44	HsaEX0009976	chr19:16513014-16513109	chr19:16509988,16513010+16513014-16513109,16514497+16514513+16514550	S	96	chr19	16513014	16513109	+	16509988	16514550	67.86	81.82	13.96	73.87	85.37	93.44	8.07	89.2333	-15.3633	3.55	71.93,81.82,67.86	93.44,85.37,88.89	0.0808556	ENSG00000105072
ATXN7	HsaINT1004928	chr3:63865000-63898398	chr3:63864560-63864999=63898399-63898497:+	IR	33399	chr3	63865000	63898398	+	63864560	63898497	4.76	20	15.24	11.7	25	30.23	5.23	27.0533	-15.3533	5	4.76,10.34,20	25,25.93,30.23	0.0808556	ENSG00000163635
LRIG2	HsaEX0036382	chr1:113103609-113103735	chr1:113100488,113103609-113103735+113103785,113107594	S	127	chr1	113103609	113103735	+	113100488	113107594	31.33	35.17	3.84	33.4433	47.46	49.69	2.23	48.7933	-15.35	12.29	33.83,35.17,31.33	49.69,47.46,49.23	0.0808556	ENSG00000198799
IFI44	HsaEX0030945	chr1:78660554-78660654	chr1:78659483,78660554-78660654+78660691,78663765	C2	101	chr1	78660554	78660654	+	78659483	78663765	31.64	48.84	17.2	42.77	50.81	65.62	14.81	58.12	-15.35	1.97	31.64,48.84,47.83	57.93,50.81,65.62	0.0808556	ENSG00000137965
PSMC6	HsaALTA1010539-1/2	chr14:52723965-52724036	chr14:52723874,52723965+52723949-52724036	Alt3	0	chr14	52723949	52723949	+	52723874	52724036	74.9	80.22	5.32	77.25	90.79	93.64	2.85	92.59	-15.34	10.57	76.63,80.22,74.9	93.34,93.64,90.79	0.0808556	ENSG00000100519
HACE1	HsaALTA0003887-1/2	chr6:104777013-104777097	chr6:104777206,104777013-104777097+104777110	Alt3	0	chr6	104777097	104777097	-	104777013	104777206	0	0	0	0	11.11	20.59	9.48	15.33	-15.33	11.11	0,0,0	14.29,20.59,11.11	0.0636026	ENSG00000085382
BCL2L1	HsaALTD1035723-3/3	chr20:31722417-31722548	chr20:31722477+31722444+31722417-31722548,31722330	Alt5	60	chr20	31722417	31722477	-	31722548	31722330	23.49	41.33	17.84	33.18	29.41	63.16	33.75	48.5033	-15.3233	0	23.49,34.72,41.33	52.94,29.41,63.16	0.382733	ENSG00000171552
FAM228B	HsaEX0010798	chr2:24161506-24161613	chr2:24147086,24161506-24161613,24164198	ANN	108	chr2	24161506	24161613	+	24147086	24164198	55.24	65.42	10.18	61.2467	75.24	78.01	2.77	76.5633	-15.3167	9.82	55.24,65.42,63.08	75.24,76.44,78.01	0.0808556	ENSG00000219626
LINC01012	HsaALTD1049913-1/2	chr6:-27694226	chr6:-27694226+27694506,27702314	Alt5	0	chr6	27694226	27694226	+	NA	27702314	25.37	51.06	25.69	40.8467	42.42	64.29	21.87	56.1567	-15.31	0	46.11,51.06,25.37	64.29,61.76,42.42	0.382733	ENSG00000281706
ERCC6L2	HsaALTA1049857-2/3	chr9:95923260-95923379	chr9:95922418,95923290+95923260+95923209-95923379	Alt3	30	chr9	95923209	95923239	+	95922418	95923379	77.18	88.52	11.34	83.5833	97.58	100	2.42	98.8767	-15.2933	9.06	85.05,77.18,88.52	100,99.05,97.58	0.0808556	ENSG00000182150
PPP1R3E	HsaALTA1058906-1/2	chr14:23298587-23298822	chr14:23299401,23298587-23298822+23298917	Alt3	0	chr14	23298822	23298822	-	23298587	23299401	45.65	49.25	3.6	47.5067	49.06	73.33	24.27	62.7967	-15.29	0	47.62,45.65,49.25	49.06,66,73.33	0.19043	ENSG00000235194
TNPO3	HsaALTA1004159-1/2	chr7:129005016-129005159	chr7:129014979,129005016-129005159+129005176	Alt3	0	chr7	129005159	129005159	-	129005016	129014979	83.58	85.01	1.43	84.2533	99.47	99.65	0.18	99.5367	-15.2833	14.46	85.01,84.17,83.58	99.49,99.65,99.47	0.0808556	ENSG00000064419
CATSPER2	HsaEX0012653	chr15:43632717-43632928	chr15:43635360,43632717-43632928,43632363	C1	212	chr15	43632717	43632928	-	43635360	43632363	14.4	21.95	7.55	17.4867	13.01	52.68	39.67	32.76	-15.2733	0	16.11,14.4,21.95	32.59,13.01,52.68	0.662521	ENSG00000166762
RP11-112J3.16	HsaALTA1057893-2/2	chr9:35790156-	chr9:35786775,35790160+35790156-	Alt3	4	chr9	35790156	35790160	+	35786775	35790160	33.33	57.5	24.17	46.8967	60.58	63.41	2.83	62.1633	-15.2667	3.08	49.86,33.33,57.5	63.41,62.5,60.58	0.0808556	ENSG00000227388
LTN1	HsaEX0053955	chr21:28961078-28961192	chr21:28965865,28961078-28961192,28960706	S	115	chr21	28961078	28961192	-	28965865	28960706	21.46	27.02	5.56	23.58	37.14	40.01	2.87	38.8	-15.22	10.12	22.26,21.46,27.02	40.01,39.25,37.14	0.0808556	ENSG00000198862
PKD2	HsaALTD1015023-1/3	chr4:88036220-88036353	chr4:88036220-88036353+88036470+88036480,88038251	Alt5	0	chr4	88036353	88036353	+	88036220	88038251	54.28	57.74	3.46	56.4233	66.08	78.73	12.65	71.6433	-15.22	8.34	54.28,57.25,57.74	70.12,78.73,66.08	0.0808556	ENSG00000118762
LAMP2	HsaEX0035314	chrX:120439076-120439293	chrX:120441730,120433995+120439076-120439293,120431462	S	218	chrX	120439076	120439293	-	120441730	120431462	36.23	45.23	9	41.2433	55.82	57.42	1.6	56.44	-15.1967	10.59	42.27,36.23,45.23	57.42,56.08,55.82	0.0808556	ENSG00000005893
MSI2	HsaALTA0005376-2/3	chr17:57674918-57675056	chr17:57652161,57674972+57674918+57674898-57675056	Alt3	54	chr17	57674898	57674952	+	57652161	57675056	52.9	66.97	14.07	61.4633	65.74	89.11	23.37	76.6467	-15.1833	0	64.52,52.9,66.97	65.74,75.09,89.11	0.19043	ENSG00000153944
TMEM38A	HsaINT0169066	chr19:16680582-16682420	chr19:16680397-16680581=16682421-16682508:+	IR	1839	chr19	16680582	16682420	+	16680397	16682508	10.56	13.81	3.25	11.7167	24.4	31.75	7.35	26.8967	-15.18	10.59	13.81,10.78,10.56	24.54,24.4,31.75	0.0808556	ENSG00000072954
TRAPPC6B	HsaALTA1049958-1/4	chr14:39158285-39158402	chr14:39159483,39158285-39158402+39158415+39158435+39158438	Alt3	0	chr14	39158402	39158402	-	39158285	39159483	82.21	86.29	4.08	84.28	99.12	100	0.88	99.4533	-15.1733	12.83	86.29,82.21,84.34	99.12,99.24,100	0.0808556	ENSG00000182400
PSMB8-AS1	HsaALTA1055810-1/2	chr6:32845418-	chr6:32844870,32845418+32845330-	Alt3	0	chr6	32845330	32845330	+	32844870	32845418	52.94	68.75	15.81	61.0967	70.8	80	9.2	76.2567	-15.16	2.05	68.75,52.94,61.6	77.97,80,70.8	0.0808556	ENSG00000204261
NDE1	HsaALTA1005691-1/2	chr16:15699729-15699854	chr16:15696860,15699729+15699597-15699854	Alt3	0	chr16	15699597	15699597	+	15696860	15699854	53.74	59.84	6.1	56.9067	65.62	78.88	13.26	72.0533	-15.1467	5.78	59.84,53.74,57.14	71.66,78.88,65.62	0.0808556	ENSG00000072864
SHKBP1	HsaALTA1038963-1/2	chr19:40578462-40578542	chr19:40578212,40578462+40578448-40578542	Alt3	0	chr19	40578448	40578448	+	40578212	40578542	80.19	88.37	8.18	84.2	97.98	100	2.02	99.3267	-15.1267	9.61	88.37,80.19,84.04	100,97.98,100	0.0765225	ENSG00000160410
RSG1	HsaINT0022614	chr1:16232298-16232509	chr1:16232510-16232646=16231700-16232297:-	IR	212	chr1	16232298	16232509	-	16232646	16231700	9.09	16.28	7.19	11.79	17.65	33.33	15.68	26.9033	-15.1133	1.37	16.28,9.09,10	33.33,17.65,29.73	0.0808556	ENSG00000132881
MAN2A2	HsaALTA0004935-1/2	chr15:90912542-90912664	chr15:90912279,90912542+90912517-90912664	Alt3	0	chr15	90912517	90912517	+	90912279	90912664	39.69	52.38	12.69	45.3867	59.35	61.75	2.4	60.4967	-15.11	6.97	39.69,52.38,44.09	59.35,61.75,60.39	0.0808556	ENSG00000196547
ZBTB25	HsaEX0072132	chr14:64499441-64499563	chr14:64502569+64502653,64499441-64499563,64490540	C3	123	chr14	64499441	64499563	-	64502653	64490540	37.1	49.49	12.39	42.36	50.86	66.22	15.36	57.4667	-15.1067	1.37	37.1,40.49,49.49	55.32,66.22,50.86	0.0808556	ENSG00000089775
FNIP1	HsaEX0026177	chr5:131710578-131710661	chr5:131716565,131710578-131710661,131709272	S	84	chr5	131710578	131710661	-	131716565	131709272	16.05	28.89	12.84	20.77	31.9	38.2	6.3	35.8367	-15.0667	3.01	17.37,28.89,16.05	37.41,38.2,31.9	0.0808556	ENSG00000217128
KIAA0430	HsaALTA0004521-3/4	chr16:15622934-15623123	chr16:15624769,15622934-15623057+15623096+15623123+15623126	Alt3	66	chr16	15623057	15623123	-	15622934	15624769	40.99	44.38	3.39	43.23	54.05	63.04	8.99	58.28	-15.05	9.67	44.38,40.99,44.32	57.75,54.05,63.04	0.0808556	ENSG00000166783
LINC00630	HsaEX0035942	chrX:102825993-102826169	chrX:102817082,102825993-102826169,102826969	ANN	177	chrX	102825993	102826169	+	102817082	102826969	45.51	65.59	20.08	58.88	69.14	77.12	7.98	73.9267	-15.0467	3.55	45.51,65.54,65.59	75.52,69.14,77.12	0.0808556	ENSG00000223546
ZNF18	HsaALTA0009748-1/2	chr17:11983297-11983404	chr17:11984113,11983297-11983404+11983407	Alt3	0	chr17	11983404	11983404	-	11983297	11984113	20	36.36	16.36	28.59	26.92	59.09	32.17	43.6133	-15.0233	0	20,36.36,29.41	26.92,59.09,44.83	0.382733	ENSG00000154957
ZNF142	HsaALTA0009739-1/6	chr2:218658980-218659035	chr2:218659369,218658980-218659035+218659080+218659102+218659122+218659130+218659160	Alt3	0	chr2	218659035	218659035	-	218658980	218659369	0	1.52	1.52	0.506667	12.45	18.68	6.23	15.5267	-15.02	10.93	0,1.52,0	18.68,12.45,15.45	0.0765225	ENSG00000115568
MED13L	HsaALTA1021250-1/2	chr12:115975171-115975313	chr12:115975515,115975171-115975313+115975349	Alt3	0	chr12	115975313	115975313	-	115975171	115975515	82.48	85.51	3.03	83.6333	97.65	100	2.35	98.6467	-15.0133	12.14	82.91,85.51,82.48	97.65,98.29,100	0.0808556	ENSG00000123066
ZNF791	HsaALTD1036723-2/2	chr19:12612226-12612365	chr19:12612226-12612316+12612365,12623700	Alt5	49	chr19	12612316	12612365	+	12612226	12623700	61.76	75.76	14	69.4967	70	95.65	25.65	84.51	-15.0133	0	75.76,70.97,61.76	70,95.65,87.88	0.382733	ENSG00000173875
MED13L	HsaALTA1021250-2/2	chr12:115975171-115975349	chr12:115975515,115975171-115975313+115975349	Alt3	36	chr12	115975313	115975349	-	115975171	115975515	14.49	17.52	3.03	16.3667	0	2.35	2.35	1.35333	15.0133	12.14	17.09,14.49,17.52	2.35,1.71,0	0.0808556	ENSG00000123066
ZNF791	HsaALTD1036723-1/2	chr19:12612226-12612316	chr19:12612226-12612316+12612365,12623700	Alt5	0	chr19	12612316	12612316	+	12612226	12623700	24.24	38.24	14	30.5033	4.35	30	25.65	15.49	15.0133	0	24.24,29.03,38.24	30,4.35,12.12	0.382733	ENSG00000173875
ZNF18	HsaALTA0009748-2/2	chr17:11983297-11983407	chr17:11984113,11983297-11983404+11983407	Alt3	3	chr17	11983404	11983407	-	11983297	11984113	63.64	80	16.36	71.41	40.91	73.08	32.17	56.3867	15.0233	0	80,63.64,70.59	73.08,40.91,55.17	0.382733	ENSG00000154957
TMEM248	HsaEX1041218	chr7:66922149-66922246	chr7:66921380+66921461,66922149-66922246,66941848	S	98	chr7	66922149	66922246	+	66921380	66941848	25.41	39.62	14.21	32.0533	13.58	22.05	8.47	17.0033	15.05	3.36	31.13,25.41,39.62	15.38,22.05,13.58	0.0808556	ENSG00000106609
ZDBF2	HsaEX0072420	chr2:206292052-206292116	chr2:206281909,206291981+206292011+206292014+206292052-206292116,206297246	S	65	chr2	206292052	206292116	+	206281909	206297246	49.13	56.62	7.49	54	31.91	42.89	10.98	38.9433	15.0567	6.24	56.25,56.62,49.13	31.91,42.03,42.89	0.0808556	ENSG00000204186
MAN2A2	HsaALTA0004935-2/2	chr15:90912517-90912664	chr15:90912279,90912542+90912517-90912664	Alt3	25	chr15	90912517	90912542	+	90912279	90912664	47.62	60.31	12.69	54.6133	38.25	40.65	2.4	39.5033	15.11	6.97	60.31,47.62,55.91	40.65,38.25,39.61	0.0808556	ENSG00000196547
MTRF1	HsaEX0040719	chr13:41262215-41262262	chr13:41262411,41262215-41262262,41261825	C2	48	chr13	41262215	41262262	-	41262411	41261825	43.18	46.83	3.65	44.89	28.7	31.41	2.71	29.77	15.12	11.77	44.66,46.83,43.18	31.41,29.2,28.7	0.0808556	ENSG00000120662
SHKBP1	HsaALTA1038963-2/2	chr19:40578448-40578542	chr19:40578212,40578462+40578448-40578542	Alt3	14	chr19	40578448	40578462	+	40578212	40578542	11.63	19.81	8.18	15.8	0	2.02	2.02	0.673333	15.1267	9.61	11.63,19.81,15.96	0,2.02,0	0.0765225	ENSG00000160410
MAN2C1	HsaINT0098802	chr15:75359776-75359902	chr15:75359903-75359988=75359620-75359775:-	IR	127	chr15	75359776	75359902	-	75359988	75359620	19.22	36.96	17.74	26.5	9.42	12.88	3.46	11.3733	15.1267	6.34	36.96,23.32,19.22	11.82,12.88,9.42	0.0808556	ENSG00000140400
IFFO1	HsaEX0030919	chr12:6549476-6549481	chr12:6549756,6549476-6549481+6549484,6548825+6548849	MIC	6	chr12	6549476	6549481	-	6549756	6548825	71.72	78.91	7.19	75.65	57.73	62.8	5.07	60.51	15.14	8.92	76.32,71.72,78.91	61,62.8,57.73	0.0808556	ENSG00000010295
NDE1	HsaALTA1005691-2/2	chr16:15699597-15699854	chr16:15696860,15699729+15699597-15699854	Alt3	132	chr16	15699597	15699729	+	15696860	15699854	40.16	46.26	6.1	43.0933	21.12	34.38	13.26	27.9467	15.1467	5.78	40.16,46.26,42.86	28.34,21.12,34.38	0.0808556	ENSG00000072864
ZNF181	HsaINT0186334	chr19:34739622-34740610	chr19:34739523-34739621=34740611-34742872:+	IR	989	chr19	34739622	34740610	+	34739523	34742872	32.44	54.44	22	41.91	18.97	33.71	14.74	26.7633	15.1467	0	32.44,54.44,38.85	18.97,27.61,33.71	0.19043	ENSG00000197841
ZCCHC7	HsaEX1044525	chr9:37165823-37165935	chr9:37162014,37165686+37165823-37165935,37302188	C3	113	chr9	37165823	37165935	+	37162014	37302188	26.98	40.89	13.91	33.1	16.35	19.02	2.67	17.94	15.16	7.96	26.98,31.43,40.89	16.35,19.02,18.45	0.0808556	ENSG00000147905
PSMB8-AS1	HsaALTA1055810-2/2	chr6:32845330-	chr6:32844870,32845418+32845330-	Alt3	88	chr6	32845330	32845418	+	32844870	32845418	31.25	47.06	15.81	38.9033	20	29.2	9.2	23.7433	15.16	2.05	31.25,47.06,38.4	22.03,20,29.2	0.0808556	ENSG00000204261
MSI2	HsaALTA0005376-1/3	chr17:57674972-57675056	chr17:57652161,57674972+57674918+57674898-57675056	Alt3	0	chr17	57674898	57674898	+	57652161	57675056	33.03	47.1	14.07	38.5367	10.89	34.26	23.37	23.3533	15.1833	0	35.48,47.1,33.03	34.26,24.91,10.89	0.19043	ENSG00000153944
TRAPPC6B	HsaALTA1049958-2/4	chr14:39158285-39158415	chr14:39159483,39158285-39158402+39158415+39158435+39158438	Alt3	13	chr14	39158402	39158415	-	39158285	39159483	12.1	17.79	5.69	15.1833	0	0	0	0	15.1833	12.1	12.1,17.79,15.66	0,0,0	0.0636026	ENSG00000182400
STK36	HsaINT0160893	chr2:218696602-218697038	chr2:218696527-218696601=218697039-218697213:+	IR	437	chr2	218696602	218697038	+	218696527	218697213	30.43	46.22	15.79	39.6267	17.91	35.19	17.28	24.44	15.1867	0	42.23,46.22,30.43	20.22,17.91,35.19	0.19043	ENSG00000163482
TRIM3	HsaINT0172267	chr11:6449447-6450550	chr11:6450551-6450621=6449306-6449446:-	IR	1104	chr11	6449447	6450550	-	6450621	6449306	50	70.37	20.37	61.79	43.24	50.68	7.44	46.5833	15.2067	0	70.37,65,50	50.68,43.24,45.83	0.19043	ENSG00000110171
HELLS	HsaINT0075264	chr10:94545953-94546376	chr10:94545817-94545952=94546377-94546498:+	IR	424	chr10	94545953	94546376	+	94545817	94546498	13.69	18.37	4.68	15.5333	0.21	0.38	0.17	0.313333	15.22	13.31	18.37,14.54,13.69	0.38,0.35,0.21	0.0808556	ENSG00000119969
IL15	HsaEX0031321	chr4:141688822-141688904	chr4:141656307,141688822-141688904+141689035,141719329+141719366+141719378	S	83	chr4	141688822	141688904	+	141656307	141719378	51.89	63.98	12.09	59.2133	36.85	55.1	18.25	43.9867	15.2267	0	51.89,63.98,61.77	55.1,40.01,36.85	0.19043	ENSG00000164136
DZIP3	HsaALTA1055493-2/4	chr3:108688637-108688736	chr3:108688096,108688653+108688637+108688595+108688593-108688736	Alt3	16	chr3	108688593	108688609	+	108688096	108688736	18.01	31.67	13.66	23.01	4.81	10.71	5.9	7.76667	15.2433	7.3	19.35,31.67,18.01	4.81,10.71,7.78	0.0808556	ENSG00000198919
TOMM40L	HsaALTA0008877-1/3	chr1:161226476-161226604	chr1:161226136,161226476+161226455+161226355-161226604	Alt3	0	chr1	161226355	161226355	+	161226136	161226604	40	50	10	44.6333	21.74	41.38	19.64	29.3733	15.26	0	40,43.9,50	21.74,41.38,25	0.19043	ENSG00000158882
TRIM11	HsaEX0067021	chr1:228400964-228401194	chr1:228402066,228400964-228401194,228397165	S	231	chr1	228400964	228401194	-	228402066	228397165	86.99	100	13.01	92.35	73.33	81.46	8.13	77.0867	15.2633	5.53	90.06,100,86.99	81.46,76.47,73.33	0.0808556	ENSG00000154370
RP11-112J3.16	HsaALTA1057893-1/2	chr9:35790160-	chr9:35786775,35790160+35790156-	Alt3	0	chr9	35790156	35790156	+	35786775	35790160	42.5	66.67	24.17	53.1033	36.59	39.42	2.83	37.8367	15.2667	3.08	50.14,66.67,42.5	36.59,37.5,39.42	0.0808556	ENSG00000227388
MMS19	HsaALTA0005280-1/3	chr10:97459362-97459475	chr10:97459659,97459362-97459475+97459505+97459526	Alt3	0	chr10	97459475	97459475	-	97459362	97459659	14.89	17.93	3.04	16.8567	1.51	1.72	0.21	1.58333	15.2733	13.17	14.89,17.93,17.75	1.52,1.72,1.51	0.0808556	ENSG00000155229
TNPO3	HsaALTA1004159-2/2	chr7:129005016-129005176	chr7:129014979,129005016-129005159+129005176	Alt3	17	chr7	129005159	129005176	-	129005016	129014979	14.99	16.42	1.43	15.7467	0.35	0.53	0.18	0.463333	15.2833	14.46	14.99,15.83,16.42	0.51,0.35,0.53	0.0808556	ENSG00000064419
ST3GAL3	HsaEX0061956	chr1:43899541-43899727	chr1:43899263,43899541-43899727,43920404	C1	187	chr1	43899541	43899727	+	43899263	43920404	98.81	100	1.19	99.6033	52.95	100	47.05	84.3167	15.2867	0	100,98.81,100	52.95,100,100	1	ENSG00000126091
PPP1R3E	HsaALTA1058906-2/2	chr14:23298587-23298917	chr14:23299401,23298587-23298822+23298917	Alt3	95	chr14	23298822	23298917	-	23298587	23299401	50.75	54.35	3.6	52.4933	26.67	50.94	24.27	37.2033	15.29	0	52.38,54.35,50.75	50.94,34,26.67	0.19043	ENSG00000235194
DNAJB6	HsaEX0020257	chr7:157381836-157381986	chr7:157367483,157381836-157381986,157382246+157382249	C2	151	chr7	157381836	157381986	+	157367483	157382249	15.49	29.67	14.18	22.6733	3.61	11.86	8.25	7.38	15.2933	3.63	15.49,22.86,29.67	3.61,6.67,11.86	0.0808556	ENSG00000105993
USP9Y	HsaALTA1017580-4/4	chrY:12738126-12738309	chrY:12736549,12738283+12738191+12738157+12738126-12738309	Alt3	157	chrY	12738126	12738283	+	12736549	12738309	14.25	16.98	2.73	15.2967	0	0	0	0	15.2967	14.25	14.66,16.98,14.25	0,0,0	0.0636026	ENSG00000114374
LINC01012	HsaALTD1049913-2/2	chr6:-27694506	chr6:-27694226+27694506,27702314	Alt5	280	chr6	27694226	27694506	+	NA	27702314	48.94	74.63	25.69	59.1533	35.71	57.58	21.87	43.8433	15.31	0	53.89,48.94,74.63	35.71,38.24,57.58	0.382733	ENSG00000281706
TCIRG1	HsaINT0165059	chr11:68049295-68049662	chr11:68049081-68049294=68049663-68049788:+	IR	368	chr11	68049295	68049662	+	68049081	68049788	41.44	48.36	6.92	45.29	22.47	36.39	13.92	29.9733	15.3167	5.05	41.44,48.36,46.07	31.06,22.47,36.39	0.0808556	ENSG00000110719
HACE1	HsaALTA0003887-2/2	chr6:104777013-104777110	chr6:104777206,104777013-104777097+104777110	Alt3	13	chr6	104777097	104777110	-	104777013	104777206	100	100	0	100	79.41	88.89	9.48	84.67	15.33	11.11	100100100	85.71,79.41,88.89	0.0636026	ENSG00000085382
PSMC6	HsaALTA1010539-2/2	chr14:52723949-52724036	chr14:52723874,52723965+52723949-52724036	Alt3	16	chr14	52723949	52723965	+	52723874	52724036	19.78	25.1	5.32	22.75	6.36	9.21	2.85	7.41	15.34	10.57	23.37,19.78,25.1	6.66,6.36,9.21	0.0808556	ENSG00000100519
SSRP1	HsaALTA0008239-1/5	chr11:57333010-57333071	chr11:57333435,57333010-57333071+57333113+57333144+57333149+57333194	Alt3	0	chr11	57333071	57333071	-	57333010	57333435	15.27	15.56	0.29	15.4533	0.03	0.14	0.11	0.1	15.3533	15.13	15.27,15.56,15.53	0.03,0.13,0.14	0.0808556	ENSG00000149136
CCNI2	HsaALTA0001616-1/3	chr5:132751966-132752011	chr5:132750997,132751966+132751918+132751694-132752011	Alt3	0	chr5	132751694	132751694	+	132750997	132752011	40	44.07	4.07	42.19	18.6	35.19	16.59	26.82	15.37	4.81	42.5,44.07,40	35.19,18.6,26.67	0.0808556	ENSG00000205089
TMEM231	HsaALTD1054238-2/2	chr16:75542555-75542683	chr16:75542602+75542555-75542683,75541455	Alt5	47	chr16	75542555	75542602	-	75542683	75541455	19.53	40.46	20.93	27.8967	9.27	18.3	9.03	12.5167	15.38	1.23	40.46,19.53,23.7	18.3,9.27,9.98	0.0808556	ENSG00000205084
ERCC6L2	HsaALTA1049857-1/3	chr9:95923290-95923379	chr9:95922418,95923290+95923260+95923209-95923379	Alt3	0	chr9	95923209	95923209	+	95922418	95923379	11.48	21.92	10.44	16.1167	0	1.19	1.19	0.713333	15.4033	10.29	14.95,21.92,11.48	0,0.95,1.19	0.0808556	ENSG00000182150
BAZ2B	HsaEX0007738	chr2:159427941-159428042	chr2:159428311,159427941-159428042,159412545	S	102	chr2	159427941	159428042	-	159428311	159412545	57.97	72.73	14.76	67.0967	43.48	62.5	19.02	51.6667	15.43	0	70.59,57.97,72.73	62.5,49.02,43.48	0.19043	ENSG00000123636
PSRC1	HsaINT1028387	chr1:109281047-109281136	chr1:109281137-109281251=109280777-109281046:-	IR	90	chr1	109281047	109281136	-	109281251	109280777	28.94	49.08	20.14	36.3533	18.24	26.11	7.87	20.8667	15.4867	2.83	31.04,28.94,49.08	18.25,18.24,26.11	0.0808556	ENSG00000134222
TLE6	HsaALTD0006550-1/3	chr19:-2977610	chr19:-2977610+2977619+2977757,2978198	Alt5	0	chr19	2977610	2977610	+	NA	2978198	61.82	74.38	12.56	69.4	46.15	58.89	12.74	53.91	15.49	2.93	72,61.82,74.38	46.15,58.89,56.69	0.0808556	ENSG00000104953
PLEKHB2	HsaALTA1018455-1/3	chr2:131144441-131144449	chr2:131140275,131144441+131144410+131144408-131144449	Alt3	0	chr2	131144408	131144408	+	131140275	131144449	0	46.51	46.51	15.5033	0	0	0	0	15.5033	0	46.51,0,0	0,0,0	0.504985	ENSG00000115762
WDR17	HsaEX0070970	chr4:176126906-176126977	chr4:176125355,176126906-176126977,176128738	S	72	chr4	176126906	176126977	+	176125355	176128738	37.14	47.37	10.23	42.06	23.08	28.57	5.49	26.55	15.51	8.57	41.67,37.14,47.37	28,23.08,28.57	0.0808556	ENSG00000150627
TLK2	HsaALTA0008683-1/2	chr17:62481124-62481206	chr17:62479290,62481124+62481121-62481206	Alt3	0	chr17	62481121	62481121	+	62479290	62481206	31.43	70.25	38.82	48.53	27.47	43.35	15.88	32.99	15.54	0	31.43,70.25,43.91	28.15,43.35,27.47	0.19043	ENSG00000146872
GCLC	HsaALTA0003607-3/3	chr6:53516109-53516240	chr6:53520778,53516109-53516217+53516222+53516240	Alt3	23	chr6	53516217	53516240	-	53516109	53520778	12.5	19.17	6.67	15.5433	0	0	0	0	15.5433	12.5	12.5,19.17,14.96	0,0,0	0.0636026	ENSG00000001084
RP11-418J17.1	HsaALTD1045698-2/2	chr1:119150573-119150746	chr1:119150573-119150652+119150746,119150793	Alt5	94	chr1	119150652	119150746	+	119150573	119150793	63.5	76.26	12.76	68.76	43.16	60.59	17.43	53.2167	15.5433	2.91	76.26,66.52,63.5	60.59,55.9,43.16	0.0808556	ENSG00000231365
LYSMD4	HsaEX0037093	chr15:99729329-99729724	chr15:99733170+99733285+99733345,99729329-99729724+99729731+99729871,99720966	C3	396	chr15	99729329	99729724	-	99733345	99720966	95.96	100	4.04	97.35	75.23	89.56	14.33	81.7867	15.5633	6.4	96.09,100,95.96	89.56,80.57,75.23	0.0808556	ENSG00000183060
SNRPN	HsaALTA1023412-2/4	chr15:24974387-24974434	chr15:24971487,24974398+24974387+24974311+24974288-24974434	Alt3	11	chr15	24974288	24974299	+	24971487	24974434	15.53	18.71	3.18	16.9433	1.01	1.61	0.6	1.37667	15.5667	13.92	18.71,15.53,16.59	1.01,1.61,1.51	0.0808556	ENSG00000128739
LINC02170	HsaEX1021776	chr16:80840119-80840222	chr16:80892505,80840119-80840222,80830757	C2	104	chr16	80840119	80840222	-	80892505	80830757	82.7	85.81	3.11	84.4633	62.15	72.75	10.6	68.89	15.5733	9.95	84.88,85.81,82.7	71.77,72.75,62.15	0.0808556	ENSG00000260896
EIF2S2	HsaALTA1022535-2/2	chr20:34098498-34098633	chr20:34108399,34098498-34098624+34098633	Alt3	9	chr20	34098624	34098633	-	34098498	34108399	66.03	82.9	16.87	74.69	51.27	68.5	17.23	59.1	15.59	0	82.9,75.14,66.03	57.53,68.5,51.27	0.19043	ENSG00000125977
PCNX3	HsaALTA1053808-3/4	chr11:65622224-65622299	chr11:65620966,65622251+65622245+65622224+65622206-65622299	Alt3	27	chr11	65622206	65622233	+	65620966	65622299	24.06	26.22	2.16	24.9533	6.64	12.1	5.46	9.35667	15.5967	11.96	24.06,24.58,26.22	6.64,12.1,9.33	0.0808556	ENSG00000197136
NUPL2	HsaALTD0004463-2/2	chr7:23197173-23197247	chr7:23197173-23197230+23197247,23199458	Alt5	17	chr7	23197230	23197247	+	23197173	23199458	67.74	69.57	1.83	68.6567	51.35	53.97	2.62	53.0567	15.6	13.77	69.57,67.74,68.66	51.35,53.97,53.85	0.0808556	ENSG00000136243
SERP1	HsaALTA1020477-2/4	chr3:150583117-150583220	chr3:150602944,150583117-150583202+150583220+150583239+150583250	Alt3	18	chr3	150583202	150583220	-	150583117	150602944	16.47	36.49	20.02	24.1133	0	17.15	17.15	8.5	15.6133	0	36.49,16.47,19.38	17.15,8.35,0	0.19043	ENSG00000120742
ZEB1	HsaEX0072568	chr10:31387124-31387266	chr10:31373173,31387124-31387266,31461037	C3	143	chr10	31387124	31387266	+	31373173	31461037	31.66	44.75	13.09	38.36	20.74	24.24	3.5	22.7367	15.6233	7.42	31.66,44.75,38.67	24.24,20.74,23.23	0.0808556	ENSG00000148516
DDX19A	HsaALTA1064206-2/2	chr16:70361387-70361496	chr16:70356906,70361418+70361387-70361496	Alt3	31	chr16	70361387	70361418	+	70356906	70361496	10.71	24.71	14	17.62	0	3.08	3.08	1.99333	15.6267	7.63	10.71,24.71,17.44	3.08,0,2.9	0.0808556	ENSG00000168872
KRBA1	HsaALTA0004640-3/6	chr7:149720008-149720124	chr7:149719672,149720053+149720014+149720008+149719990+149719921+149719832-149720124	Alt3	45	chr7	149719832	149719877	+	149719672	149720124	85.96	94.93	8.97	89.7833	68.97	79.9	10.93	74.1133	15.67	6.06	88.46,85.96,94.93	68.97,73.47,79.9	0.0808556	ENSG00000133619
CLINT1	HsaALTA0001917-3/4	chr5:157789363-157789513	chr5:157791703,157789363-157789451+157789506+157789513+157789567	Alt3	62	chr5	157789451	157789513	-	157789363	157791703	80.6	83.69	3.09	82.2233	64.43	70.38	5.95	66.5467	15.6767	10.22	80.6,82.38,83.69	64.43,70.38,64.83	0.0808556	ENSG00000113282
CDK16	HsaINT0032465	chrX:47219106-47223551	chrX:47218688-47219105=47223552-47223759:+	IR	4446	chrX	47219106	47223551	+	47218688	47223759	41.38	45	3.62	43.08	15.94	36.84	20.9	27.3967	15.6833	4.54	41.38,45,42.86	36.84,15.94,29.41	0.0808556	ENSG00000102225
ZNF783	HsaALTA1056204-1/2	chr7:149293755-149293835	chr7:149293492,149293755+149293751-149293835	Alt3	0	chr7	149293751	149293751	+	149293492	149293835	0	47.06	47.06	15.6867	0	0	0	0	15.6867	0	0,47.06,0	0,0,0	0.504985	ENSG00000204946
PCNX1	HsaEX0045971	chr14:70988570-70988699	chr14:70978648,70988567+70988570-70988699,71009634+71009639	C2	130	chr14	70988570	70988699	+	70978648	71009639	51.55	63.51	11.96	59.1567	39.53	47.23	7.7	43.46	15.6967	4.32	51.55,63.51,62.41	43.62,39.53,47.23	0.0808556	ENSG00000100731
WASHC1	HsaALTA1049676-6/6	chr9:19026-19266	chr9:24851,19026-19040+19160+19182+19188+19252+19266	Alt3	226	chr9	19040	19266	-	19026	24851	22.81	36.15	13.34	30.65	8.23	18.82	10.59	14.9267	15.7233	3.99	22.81,36.15,32.99	8.23,18.82,17.73	0.0808556	ENSG00000181404
IVNS1ABP	HsaEX0032642	chr1:185306485-185306625	chr1:185307014,185306485-185306625,185305643	S	141	chr1	185306485	185306625	-	185307014	185305643	28.5	54.38	25.88	41.4133	22.53	30.49	7.96	25.68	15.7333	0	54.38,28.5,41.36	30.49,24.02,22.53	0.19043	ENSG00000116679
SERPINB6	HsaEX0057387	chr6:2968799-2968913	chr6:2971491+2971533+2971592+2971764,2968779+2968799-2968913,2959342	S	115	chr6	2968799	2968913	-	2971764	2959342	33.31	48.33	15.02	39.43	20.85	28.07	7.22	23.6933	15.7367	5.24	33.31,48.33,36.65	20.85,22.16,28.07	0.0808556	ENSG00000124570
CDKL1	HsaALTA1010510-2/3	chr14:50341172-50341286	chr14:50342132,50341172-50341232+50341286+50341611	Alt3	54	chr14	50341232	50341286	-	50341172	50342132	12	19.82	7.82	15.78	0	0	0	0	15.78	12	12,15.52,19.82	0,0,0	0.0636026	ENSG00000100490
SYDE2	HsaEX0063114	chr1:85178146-85178268	chr1:85182098+85182521,85178146-85178268+85178272,85169225+85169261	S	123	chr1	85178146	85178268	-	85182521	85169225	68.09	94.43	26.34	81.0333	55.69	80.63	24.94	65.2367	15.7967	0	68.09,94.43,80.58	59.39,55.69,80.63	0.382733	ENSG00000097096
ZNF236	HsaEX0073227	chr18:76955989-76956182	chr18:76947652,76955985+76955989-76956182,76959687	S	194	chr18	76955989	76956182	+	76947652	76959687	79.53	96.69	17.16	87.1767	67.79	78	10.21	71.3533	15.8233	1.53	79.53,85.31,96.69	78,67.79,68.27	0.0808556	ENSG00000130856
RBM12B	HsaEX0052618	chr8:93740629-93740696	chr8:93740863+93740881,93740629-93740696,93737355	C1	68	chr8	93740629	93740696	-	93740881	93737355	57.42	61.75	4.33	59.35	40.86	45.39	4.53	43.52	15.83	12.03	61.75,58.88,57.42	45.39,44.31,40.86	0.0808556	ENSG00000183808
SERGEF	HsaALTD1054004-2/2	chr11:18010071-18010139	chr11:18010075+18010071-18010139,18008076	Alt5	4	chr11	18010071	18010075	-	18010139	18008076	62.42	77.99	15.57	72.1533	50	59.54	9.54	56.3067	15.8467	2.88	76.05,77.99,62.42	50,59.38,59.54	0.0808556	ENSG00000129158
LRRC14	HsaEX1022199	chr8:144523663-144523809	chr8:144523333,144523663-144523809,144523924	C1	147	chr8	144523663	144523809	+	144523333	144523924	58.12	71.16	13.04	66.1867	42.15	58.56	16.41	50.3367	15.85	0	58.12,71.16,69.28	50.3,42.15,58.56	0.19043	ENSG00000160959
TRRAP	HsaALTA1053099-2/2	chr7:98983240-98983459	chr7:98981960,98983264+98983240-98983459	Alt3	24	chr7	98983240	98983264	+	98981960	98983459	18.08	22.51	4.43	19.79	1.69	5.98	4.29	3.92333	15.8667	12.1	22.51,18.08,18.78	1.69,5.98,4.1	0.0808556	ENSG00000196367
SPG7	HsaALTD0006170-3/4	chr16:89540944-89541384	chr16:89540944-89541346+89541370+89541384+89541569,89544648	Alt5	38	chr16	89541346	89541384	+	89540944	89544648	39.93	71.52	31.59	58.1033	33.27	52.53	19.26	42.1733	15.93	0	62.86,71.52,39.93	52.53,40.72,33.27	0.382733	ENSG00000197912
AC083949.1	HsaALTA1057528-1/3	chr2:42149935-42150032	chr2:42169970,42149935-42150032+42150056+42150058	Alt3	0	chr2	42150032	42150032	-	42149935	42169970	17.41	36.82	19.41	24.4567	0	17.32	17.32	8.52	15.9367	0.09	36.82,17.41,19.14	8.24,0,17.32	0.0808556	ENSG00000224875
LARP4	HsaALTA0004703-2/2	chr12:50428917-50429086	chr12:50427909,50428935+50428917-50429086	Alt3	18	chr12	50428917	50428935	+	50427909	50429086	21.96	25.64	3.68	24.0967	7.68	8.98	1.3	8.15	15.9467	12.98	24.69,25.64,21.96	7.79,7.68,8.98	0.0808556	ENSG00000161813
ABCA7	HsaALTD1003030-3/3	chr19:1058146-1058269	chr19:1058146-1058157+1058229+1058269,1058618	Alt5	112	chr19	1058157	1058269	+	1058146	1058618	100	100	0	100	75.36	100	24.64	84.0233	15.9767	0	100100100	100,76.71,75.36	0.196706	ENSG00000064687
ZC3H10	HsaINT0184705	chr12:56118319-56119087	chr12:56118159-56118318=56119088-56119151:+	IR	769	chr12	56118319	56119087	+	56118159	56119151	17.65	39.39	21.74	27.16	9.09	13.33	4.24	11.1767	15.9833	4.32	39.39,24.44,17.65	13.33,11.11,9.09	0.0808556	NA
MKLN1-AS	HsaALTD1046334-2/5	chr7:131324303-131324425	chr7:131324342+131324303+131324301+131324290+131324252-131324425,131323868	Alt5	39	chr7	131324252	131324291	-	131324425	131323868	57.89	72.22	14.33	65.5933	43.75	58.82	15.07	49.5733	16.02	0	57.89,72.22,66.67	46.15,43.75,58.82	0.19043	ENSG00000236753
NUDT17	HsaINT1025452	chr1:145847349-145847582	chr1:145847250-145847348=145847583-145847719:+	IR	234	chr1	145847349	145847582	+	145847250	145847719	36.17	39.76	3.59	38.4067	16.42	27.87	11.45	22.3667	16.04	8.3	39.29,36.17,39.76	27.87,22.81,16.42	0.0808556	ENSG00000186364
RUFY2	HsaALTA1055740-2/2	chr10:68379493-68379540	chr10:68381232,68379493-68379521+68379540	Alt3	19	chr10	68379521	68379540	-	68379493	68381232	15	18.73	3.73	16.9467	0	2.7	2.7	0.9	16.0467	12.3	17.11,15,18.73	0,0,2.7	0.0765225	ENSG00000204130
LINC00667	HsaEX1020156	chr18:5240648-5240819	chr18:5239049+5239196+5239477,5240648-5240819+5240959+5240964+5241031+5241255,5241699	C1	172	chr18	5240648	5240819	+	5239049	5241699	50.28	63.01	12.73	57.0267	35.68	46.46	10.78	40.96	16.0667	3.82	50.28,63.01,57.79	46.46,40.74,35.68	0.0808556	ENSG00000263753
CAMTA2	HsaALTA0001447-2/6	chr17:4982089-4982175	chr17:4982757,4982089-4982160+4982175+4982216+4982227+4982245+4982485	Alt3	15	chr17	4982160	4982175	-	4982089	4982757	15.9	20.49	4.59	18.8867	1.86	3.61	1.75	2.81333	16.0733	12.29	20.27,15.9,20.49	2.97,1.86,3.61	0.0808556	ENSG00000108509
TRMT10A	HsaALTA0007134-2/2	chr4:99559154-99559361	chr4:99563913,99559154-99559350+99559361	Alt3	11	chr4	99559350	99559361	-	99559154	99563913	75.45	82.42	6.97	79.7067	56.84	68.69	11.85	63.6133	16.0933	6.76	82.42,75.45,81.25	68.69,65.31,56.84	0.0808556	ENSG00000145331
PLD2	HsaEX6020213	chr17:4816937-4817055	chr17:4816746+4816790,4816937-4817055,4817076+4817146	S	119	chr17	4816937	4817055	+	4816746	4817146	86.05	94.87	8.82	89.6	61.11	80	18.89	73.4733	16.1267	6.05	94.87,87.88,86.05	61.11,79.31,80	0.0808556	ENSG00000129219
KIF14	HsaALTA1019524-2/2	chr1:200586101-200586281	chr1:200589217,200586101-200586227+200586281	Alt3	54	chr1	200586227	200586281	-	200586101	200589217	12.58	18.62	6.04	16.1367	0	0	0	0	16.1367	12.58	12.58,18.62,17.21	0,0,0	0.0636026	ENSG00000118193
DNAJC3	HsaALTA1011738-2/2	chr13:95757625-95757796	chr13:95725252,95757644+95757625-95757796	Alt3	19	chr13	95757625	95757644	+	95725252	95757796	15.51	17.84	2.33	16.8167	0.33	1.21	0.88	0.67	16.1467	14.3	15.51,17.84,17.1	0.33,0.47,1.21	0.0808556	ENSG00000102580
SMCO4	HsaINT0019919	chr11:93479270-93499275	chr11:93499276-93499348=93478472-93479269:-	IR	20006	chr11	93479270	93499275	-	93499348	93478472	21	27.97	6.97	25.4133	8.68	9.91	1.23	9.22667	16.1867	11.09	27.27,21,27.97	9.91,9.09,8.68	0.0808556	ENSG00000166002
MTRF1	HsaALTA1020400-1/2	chr13:41227031-41227121	chr13:41233890,41227031-41227121+41227245	Alt3	0	chr13	41227121	41227121	-	41227031	41233890	38.1	76.19	38.09	60.32	42.11	45.83	3.72	44.1267	16.1933	0	38.1,76.19,66.67	42.11,44.44,45.83	0.662521	ENSG00000120662
IMMP1L	HsaEX0031574	chr11:31469758-31469797	chr11:31473724,31469758-31469797,31463305	ANN	40	chr11	31469758	31469797	-	31473724	31463305	32.54	50.12	17.58	43.2433	16.05	37.62	21.57	27.0133	16.23	0	32.54,50.12,47.07	16.05,27.37,37.62	0.19043	ENSG00000148950
ELP2	HsaALTA1026665-2/3	chr18:36145934-36146048	chr18:36145034,36145948+36145934+36145927-36146048	Alt3	14	chr18	36145927	36145941	+	36145034	36146048	12.26	20.15	7.89	17.0933	0.31	1.57	1.26	0.83	16.2633	10.69	18.87,20.15,12.26	1.57,0.61,0.31	0.0808556	ENSG00000134759
LRP8	HsaALTD1029128-1/3	chr1:53246956-53247056	chr1:53246956+53246924+53246918-53247056,53245981	Alt5	0	chr1	53246918	53246918	-	53247056	53245981	35.2	47.93	12.73	42.6733	20.73	30.86	10.13	26.4033	16.27	4.34	47.93,35.2,44.89	20.73,30.86,27.62	0.0808556	ENSG00000157193
APOL2	HsaALTA1023232-3/5	chr22:36231340-36231434	chr22:36233153,36231340-36231418+36231425+36231434+36231464+36231466	Alt3	16	chr22	36231418	36231434	-	36231340	36233153	13.48	18.18	4.7	16.2733	0	0	0	0	16.2733	13.48	18.18,17.16,13.48	0,0,0	0.0636026	ENSG00000128335
HERC2	HsaALTA1023404-3/3	chr15:28233664-28233821	chr15:28234070,28233664-28233796+28233811+28233821	Alt3	25	chr15	28233796	28233821	-	28233664	28234070	13.23	21.67	8.44	16.5267	0	0.41	0.41	0.24	16.2867	12.82	21.67,14.68,13.23	0.31,0.41,0	0.0808556	ENSG00000128731
ILVBL	HsaINT0080533	chr19:15125070-15125655	chr19:15125656-15125785=15124925-15125069:-	IR	586	chr19	15125070	15125655	-	15125785	15124925	48.87	71.43	22.56	60.36	35.56	58.97	23.41	44.07	16.29	0	48.87,71.43,60.78	35.56,37.68,58.97	0.19043	ENSG00000105135
RP11-326C3.12	HsaEX7005725	chr11:329104-329231	chr11:327957,329104-329231,329983	ANN	128	chr11	329104	329231	+	327957	329983	35.85	64.71	28.86	54.63	34.75	43.95	9.2	38.32	16.31	0	35.85,64.71,63.33	43.95,34.75,36.26	0.382733	ENSG00000255328
POLL	HsaEX0048976	chr10:101585866-101586156	chr10:101587246+101587276+101587292,101585862+101585866-101586156,101582837+101582891	C3	291	chr10	101585866	101586156	-	101587292	101582837	76.2	87.53	11.33	83.0133	57.61	71.5	13.89	66.6767	16.3367	4.7	76.2,85.31,87.53	70.92,57.61,71.5	0.0808556	ENSG00000166169
KPNA6	HsaALTA1002043-3/3	chr1:32154569-32154721	chr1:32108134,32154590+32154588+32154569-32154721	Alt3	21	chr1	32154569	32154590	+	32108134	32154721	14.43	17.97	3.54	16.34	0	0	0	0	16.34	14.43	17.97,14.43,16.62	0,0,0	0.0636026	ENSG00000025800
FAM126B	HsaEX0023925	chr2:201022059-201022114	chr2:201022831,201022059-201022114+201022130+201022208,201017170	S	56	chr2	201022059	201022114	-	201022831	201017170	25.4	36.43	11.03	32.55	14.65	18.26	3.61	16.2067	16.3433	7.14	25.4,36.43,35.82	14.65,15.71,18.26	0.0808556	ENSG00000155744
EEF1A1	HsaALTA1037459-5/6	chr6:73519972-73520075	chr6:73523447,73519972-73519977+73520017+73520031+73520056+73520075+73520089	Alt3	98	chr6	73519977	73520075	-	73519972	73523447	11.98	20.7	8.72	17.0033	0	0.99	0.99	0.61	16.3933	10.99	20.7,18.33,11.98	0,0.84,0.99	0.0808556	ENSG00000156508
UBA7	HsaALTA1049876-2/5	chr3:49810984-49811080	chr3:49811273,49810984-49811058+49811080+49811091+49811151+49811158	Alt3	22	chr3	49811058	49811080	-	49810984	49811273	10.96	30.5	19.54	23.8667	4.71	9.09	4.38	7.47333	16.3933	1.87	10.96,30.14,30.5	4.71,8.62,9.09	0.0808556	ENSG00000182179
C14orf93	HsaINT0020846	chr14:22999403-23010100	chr14:23010101-23010151=22998427-22999402:-	IR	10698	chr14	22999403	23010100	-	23010151	22998427	29.73	39.13	9.4	34.4933	14.29	20	5.71	18.0967	16.3967	9.73	29.73,34.62,39.13	20,20,14.29	0.0765225	ENSG00000100802
DGKH	HsaINT0047304	chr13:42206147-42208958	chr13:42206039-42206146=42208959-42209072:+	IR	2812	chr13	42206147	42208958	+	42206039	42209072	14.75	22.22	7.47	18.3567	0	3.7	3.7	1.91333	16.4433	11.05	14.75,22.22,18.1	3.7,2.04,0	0.0808556	ENSG00000102780
USP9Y	HsaALTA1017581-2/2	chrY:12760469-12760617	chrY:12758642,12760484+12760469-12760617	Alt3	15	chrY	12760469	12760484	+	12758642	12760617	14.86	30.53	15.67	20.2833	0	7.08	7.08	3.83667	16.4467	7.78	15.46,30.53,14.86	0,4.43,7.08	0.0808556	ENSG00000114374
SELENOT	HsaALTD0005487-2/2	chr3:150603336-150603686	chr3:150603336-150603499+150603686,150618709	Alt5	187	chr3	150603499	150603686	+	150603336	150618709	48.92	75.09	26.17	60.6733	39.4	47.95	8.55	44.2233	16.45	0.97	75.09,58.01,48.92	39.4,47.95,45.32	0.0808556	ENSG00000198843
GAS8	HsaINT1014207	chr16:90042536-90043195	chr16:90042470-90042535=90043196-90044971:+	IR	660	chr16	90042536	90043195	+	90042470	90044971	22.89	35.63	12.74	30.0933	11.69	14.75	3.06	13.6233	16.47	8.14	31.76,22.89,35.63	14.43,11.69,14.75	0.0808556	ENSG00000141013
WHAMM	HsaALTD1028826-2/2	chr15:82813103-82813276	chr15:82813103-82813259+82813276,82816692	Alt5	17	chr15	82813259	82813276	+	82813103	82816692	61.9	82.07	20.17	70.0667	49.42	61.15	11.73	53.5933	16.4733	0.75	82.07,61.9,66.23	49.42,61.15,50.21	0.0808556	ENSG00000156232
C1QTNF6	HsaINT0021952	chr22:37180868-37182151	chr22:37182152-37182735=37180167-37180867:-	IR	1284	chr22	37180868	37182151	-	37182735	37180167	80	93.75	13.75	88.1133	64	79.49	15.49	71.64	16.4733	0.51	93.75,80,90.59	64,71.43,79.49	0.0808556	ENSG00000133466
SPIDR	HsaEX0033464	chr8:47729412-47729465	chr8:47729047,47729412-47729465,47735307	C1	54	chr8	47729412	47729465	+	47729047	47735307	71.55	89.59	18.04	81.44	59.84	71.18	11.34	64.96	16.48	0.37	71.55,89.59,83.18	59.84,63.86,71.18	0.0808556	ENSG00000164808
ABCC5	HsaEX0000491	chr3:183984185-183984894	chr3:183987770,183984185-183984894+183984963+183985043,183983007	C2	710	chr3	183984185	183984894	-	183987770	183983007	30.24	45.45	15.21	37.6567	16.27	28.35	12.08	21.1633	16.4933	1.89	30.24,45.45,37.28	18.87,28.35,16.27	0.0808556	ENSG00000114770
THOC1	HsaALTA1006826-3/3	chr18:224084-224200	chr18:224924,224084-224179+224184+224200	Alt3	21	chr18	224179	224200	-	224084	224924	17.67	22.03	4.36	19.6	2.66	3.65	0.99	3.10333	16.4967	14.02	22.03,19.1,17.67	2.66,3,3.65	0.0808556	ENSG00000079134
CLSPN	HsaALTA1009244-1/3	chr1:35746965-35746977	chr1:35747907,35746965-35746977+35746992+35747294	Alt3	0	chr1	35746977	35746977	-	35746965	35747907	16.27	19.01	2.74	17.51	0.29	1.85	1.56	1.01	16.5	14.42	19.01,17.25,16.27	0.29,0.89,1.85	0.0808556	ENSG00000092853
TMEM63A	HsaALTA1052907-4/4	chr1:225848492-225848614	chr1:225848897,225848492-225848550+225848554+225848573+225848614	Alt3	64	chr1	225848550	225848614	-	225848492	225848897	14.43	22.06	7.63	17.0667	0	1.67	1.67	0.556667	16.51	12.76	14.71,22.06,14.43	0,0,1.67	0.0765225	ENSG00000196187
WARS	HsaALTA1030300-1/3	chr14:100375283-100375350	chr14:100376260,100375283-100375350+100375403+100375406	Alt3	0	chr14	100375350	100375350	-	100375283	100376260	19.8	61.55	41.75	37.5333	17.14	27.36	10.22	21.0167	16.5167	0	61.55,31.25,19.8	18.55,17.14,27.36	0.19043	ENSG00000140105
ADNP-AS1	HsaALTA1061450-3/3	chr20:50933720-50933827	chr20:50931449,50933744+50933724+50933720-50933827	Alt3	24	chr20	50933720	50933744	+	50931449	50933827	59.38	80	20.62	66.6367	40.62	66.67	26.05	50.05	16.5867	0	80,59.38,60.53	40.62,66.67,42.86	0.382733	ENSG00000259456
PHTF2	HsaALTA1000625-2/2	chr7:77893592-77893664	chr7:77840300,77893608+77893592-77893664	Alt3	16	chr7	77893592	77893608	+	77840300	77893664	16.36	17.66	1.3	16.8167	0	0.64	0.64	0.213333	16.6033	15.72	16.36,17.66,16.43	0,0.64,0	0.0765225	ENSG00000006576
CUL7	HsaINT0043427	chr6:43052797-43053621	chr6:43053622-43053699=43052209-43052796:-	IR	825	chr6	43052797	43053621	-	43053699	43052209	19.12	27.27	8.15	22.13	2.61	7.11	4.5	5.52	16.61	12.01	27.27,20,19.12	6.84,2.61,7.11	0.0808556	ENSG00000044090
CD70	HsaEX1007749	chr19:6593577-6594008	chr19:6603941,6593577-6594008,6590136	C3	432	chr19	6593577	6594008	-	6603941	6590136	84.98	89.97	4.99	88.3033	50.83	89.56	38.73	71.68	16.6233	0	84.98,89.96,89.97	89.56,50.83,74.65	0.19043	ENSG00000125726
TCIRG1	HsaINT0165065	chr11:68041832-68042642	chr11:68041753-68041831=68042643-68042863:+	IR	811	chr11	68041832	68042642	+	68041753	68042863	35	49.61	14.61	44.2133	20.99	31.4	10.41	27.5633	16.65	3.6	49.61,35,48.03	30.3,20.99,31.4	0.0808556	ENSG00000110719
LRP5	HsaEX0036455	chr11:68445573-68445686	chr11:68439916,68445573-68445686+68446177,68446436	S	114	chr11	68445573	68445686	+	68439916	68446436	23.4	45.16	21.76	32.2267	9.52	21.95	12.43	15.5733	16.6533	1.45	23.4,28.12,45.16	21.95,15.25,9.52	0.0808556	ENSG00000162337
DDR1	HsaEX0018855	chr6:30895404-30895514	chr6:30894671,30895404-30895514,30896621+30896731	S	111	chr6	30895404	30895514	+	30894671	30896731	34.29	44.74	10.45	37.97	17.07	25.81	8.74	21.31	16.66	8.48	34.29,44.74,34.88	25.81,17.07,21.05	0.0808556	ENSG00000204580
MXD3	HsaINT0107056	chr5:177307704-177307780	chr5:177307781-177307964=177307205-177307703:-	IR	77	chr5	177307704	177307780	-	177307964	177307205	46.79	61.12	14.33	52.23	32.3	39.35	7.05	35.5633	16.6667	7.44	61.12,48.78,46.79	39.35,32.3,35.04	0.0808556	ENSG00000213347
TANC1	HsaALTD0006366-1/2	chr2:159169250-159169351	chr2:159169250-159169351+159169372,159170524	Alt5	0	chr2	159169351	159169351	+	159169250	159170524	43	51.14	8.14	45.9333	23.82	33.25	9.43	29.2533	16.68	9.75	51.14,43,43.66	30.69,33.25,23.82	0.0808556	ENSG00000115183
DYNLL1	HsaINT1012045	chr12:120496217-120496415	chr12:120496056-120496216=120496416-120496553:+	IR	199	chr12	120496217	120496415	+	120496056	120496553	18.04	19.46	1.42	18.97	2.19	2.38	0.19	2.29	16.68	15.66	19.41,19.46,18.04	2.38,2.19,2.3	0.0808556	ENSG00000088986
MUT	HsaALTA1033538-2/2	chr6:49448816-49448951	chr6:49451466,49448816-49448927+49448951	Alt3	24	chr6	49448927	49448951	-	49448816	49451466	15.58	20.33	4.75	17.31	0	1.31	1.31	0.62	16.69	14.27	16.02,20.33,15.58	1.31,0,0.55	0.0808556	ENSG00000146085
RABGAP1	HsaALTA1001369-4/4	chr9:122998576-122998631	chr9:122997361,122998621+122998603+122998597+122998576-122998631	Alt3	45	chr9	122998576	122998621	+	122997361	122998631	14.41	20.51	6.1	16.99	0	0.41	0.41	0.253333	16.7367	14	20.51,16.05,14.41	0.35,0,0.41	0.0808556	ENSG00000011454
MOK	HsaEX0051992	chr14:102278606-102278694	chr14:102283478,102278606-102278694+102278719,102251991+102251995	C3	89	chr14	102278606	102278694	-	102283478	102251991	30.71	36.71	6	33.99	13.44	20	6.56	17.22	16.77	10.71	36.71,34.55,30.71	20,13.44,18.22	0.0808556	ENSG00000080823
ZBTB24	HsaALTD1053710-2/2	chr6:109483055-	chr6:109483098+109483055-,109482054	Alt5	43	chr6	109483055	109483098	-	NA	109482054	40	50	10	44.9433	23.81	32.14	8.33	28.1733	16.77	7.86	44.83,50,40	23.81,28.57,32.14	0.0808556	ENSG00000112365
MAVS	HsaEX0038059	chr20:3871287-3871472	chr20:3869139,3871287-3871472,3873496+3873531+3873666+3873794	C2	186	chr20	3871287	3871472	+	3869139	3873794	54.07	76.6	22.53	62.8167	40.81	53.76	12.95	46.02	16.7967	0.31	76.6,57.78,54.07	40.81,43.49,53.76	0.0808556	ENSG00000088888
CUX1	HsaEX6009567	chr7:102234052-102234240	chr7:102195603,102234052-102234240,102273366	C2	189	chr7	102234052	102234240	+	102195603	102273366	43.75	59.68	15.93	53.4633	31.33	40.46	9.13	36.65	16.8133	3.29	43.75,56.96,59.68	31.33,38.16,40.46	0.0808556	ENSG00000257923
STIM1	HsaALTA1043420-2/2	chr11:4083242-4083498	chr11:4082982,4083263+4083242-4083498	Alt3	21	chr11	4083242	4083263	+	4082982	4083498	15.26	18.7	3.44	16.9233	0	0.31	0.31	0.103333	16.82	14.95	18.7,15.26,16.81	0.31,0,0	0.0765225	ENSG00000167323
EME2	HsaINT0055872	chr16:1774353-1775040	chr16:1774260-1774352=1775041-1775132:+	IR	688	chr16	1774353	1775040	+	1774260	1775132	60.22	64.46	4.24	61.9933	40.12	51.58	11.46	45.1433	16.85	8.64	64.46,61.3,60.22	51.58,40.12,43.73	0.0808556	ENSG00000197774
C21orf33	HsaALTA1064154-2/2	chr21:44140942-44141417	chr21:44140342,44141164+44140942-44141417	Alt3	222	chr21	44140942	44141164	+	44140342	44141417	26.19	36.54	10.35	31.1667	8.82	19.57	10.75	14.3133	16.8533	6.62	26.19,30.77,36.54	8.82,14.55,19.57	0.0808556	ENSG00000160221
EPC1	HsaALTA0002941-1/2	chr10:32345392-32345562	chr10:32346763,32345392-32345562+32345623	Alt3	0	chr10	32345562	32345562	-	32345392	32346763	50.94	69.84	18.9	61.43	38.46	49.43	10.97	44.5733	16.8567	1.51	69.84,63.51,50.94	45.83,49.43,38.46	0.0808556	ENSG00000120616
PIF1	HsaALTA1030474-2/2	chr15:64821367-64821532	chr15:64822266,64821367-64821520+64821532	Alt3	12	chr15	64821520	64821532	-	64821367	64822266	13.87	20.12	6.25	16.86	0	0	0	0	16.86	13.87	13.87,16.59,20.12	0,0,0	0.0636026	ENSG00000140451
PCGF6	HsaALTA1037392-1/2	chr10:103326534-103326632	chr10:103345024,103326534-103326632+103326654	Alt3	0	chr10	103326632	103326632	-	103326534	103345024	87.41	90.8	3.39	89.5233	66.26	82.61	16.35	72.6633	16.86	4.8	90.8,87.41,90.36	69.12,66.26,82.61	0.0808556	ENSG00000156374
TYW1B	HsaALTA1062960-2/2	chr7:72802400-72802536	chr7:72807066,72802400-72802522+72802536	Alt3	14	chr7	72802522	72802536	-	72802400	72807066	9.09	32.43	23.34	17.76	0	2.7	2.7	0.9	16.86	6.39	11.76,9.09,32.43	2.7,0,0	0.0765225	ENSG00000277149
HMBOX1	HsaEX0030164	chr8:29046192-29046416	chr8:29045443,29046192-29046416,29047358	S	225	chr8	29046192	29046416	+	29045443	29047358	33.75	49.59	15.84	42.1733	20	35.14	15.14	25.2433	16.93	0	33.75,49.59,43.18	20.59,20,35.14	0.19043	ENSG00000147421
ZNF555	HsaEX0073923	chr19:2851591-2851651	chr19:2850713,2851468+2851591-2851651,2852380+2852383	S	61	chr19	2851591	2851651	+	2850713	2852383	91.89	100	8.11	94.9267	76.8	79.57	2.77	77.9933	16.9333	12.32	100,91.89,92.89	79.57,77.61,76.8	0.0808556	ENSG00000186300
CUX1	HsaEX0018063	chr7:102227367-102227669	chr7:102195603,102227367-102227669,102273366	C2	303	chr7	102227367	102227669	+	102195603	102273366	40	54.13	14.13	47.0033	24.5	33.33	8.83	30.0667	16.9367	6.67	40,46.88,54.13	24.5,32.37,33.33	0.0808556	ENSG00000257923
ZBTB11	HsaALTA1004560-1/2	chr3:101654704-101654775	chr3:101656104,101654704-101654775+101654821	Alt3	0	chr3	101654775	101654775	-	101654704	101656104	15.27	20.25	4.98	17.27	0	0.69	0.69	0.326667	16.9433	14.58	16.29,15.27,20.25	0,0.29,0.69	0.0808556	ENSG00000066422
GGA3	HsaALTA1022216-3/5	chr17:-75237777	chr17:75238652,-75237532+75237644+75237777+75237796+75237854	Alt3	245	chr17	75237532	75237777	-	NA	75238652	20.09	35.8	15.71	29.5067	4.79	23.3	18.51	12.56	16.9467	0	32.63,20.09,35.8	23.3,4.79,9.59	0.19043	ENSG00000125447
RPSA	HsaALTD0005601-1/3	chr3:-39406764	chr3:-39406764+39406834+39407082,39407603	Alt5	0	chr3	39406764	39406764	+	NA	39407603	58.26	63.68	5.42	61.2867	39.53	49.65	10.12	44.34	16.9467	8.61	58.26,61.92,63.68	43.84,49.65,39.53	0.0808556	ENSG00000168028
KIAA0141	HsaALTA0004508-1/3	chr5:141939554-	chr5:141938760,141939554+141939510+141939506-	Alt3	0	chr5	141939506	141939506	+	141938760	141939554	47.6	52.69	5.09	50.0067	30.35	35.9	5.55	33.0533	16.9533	11.7	49.73,52.69,47.6	32.91,35.9,30.35	0.0808556	ENSG00000081791
TOP3A	HsaALTA1048369-1/2	chr17:18290842-18291027	chr17:18292645,18290842-18291027+18291294	Alt3	0	chr17	18291027	18291027	-	18290842	18292645	80.64	90.85	10.21	86.2933	66.72	74.3	7.58	69.3367	16.9567	6.34	80.64,87.39,90.85	74.3,66.99,66.72	0.0808556	ENSG00000177302
APPL2	HsaINT0010779	chr12:105208030-105208157	chr12:105208158-105208199=105207971-105208029:-	IR	128	chr12	105208030	105208157	-	105208199	105207971	11.36	29.73	18.37	17.7633	0	2.33	2.33	0.776667	16.9867	9.03	29.73,12.2,11.36	0,2.33,0	0.0765225	ENSG00000136044
FASTKD1	HsaINT0062148	chr2:169531491-169537226	chr2:169537227-169537340=169531352-169531490:-	IR	5736	chr2	169531491	169537226	-	169537340	169531352	20.34	21.41	1.07	20.8633	2.99	4.36	1.37	3.85667	17.0067	15.98	21.41,20.34,20.84	4.36,2.99,4.22	0.0808556	ENSG00000138399
IL12RB1	HsaALTA1009643-3/3	chr19:18062181-18062453	chr19:18063876,18062181-18062277+18062435+18062453	Alt3	176	chr19	18062277	18062453	-	18062181	18063876	10.67	24.29	13.62	19.2733	0	5.45	5.45	2.25667	17.0167	5.22	22.86,10.67,24.29	1.32,5.45,0	0.0808556	ENSG00000096996
KIAA0430	HsaALTA0004521-2/4	chr16:15622934-15623096	chr16:15624769,15622934-15623057+15623096+15623123+15623126	Alt3	39	chr16	15623057	15623096	-	15622934	15624769	36.47	45.9	9.43	39.8	17.78	27.1	9.32	22.7767	17.0233	9.37	37.03,45.9,36.47	23.45,27.1,17.78	0.0808556	ENSG00000166783
UBA7	HsaINT0176105	chr3:49810184-49810262	chr3:49810263-49810428=49809978-49810183:-	IR	79	chr3	49810184	49810262	-	49810428	49809978	53.31	63.68	10.37	57.1967	32.39	44.57	12.18	40.17	17.0267	8.74	54.6,63.68,53.31	44.57,32.39,43.55	0.0808556	ENSG00000182179
NET1	HsaALTA1047048-3/3	chr10:5456065-5456273	chr10:5455118,5456112+5456087+5456065-5456273	Alt3	47	chr10	5456065	5456112	+	5455118	5456273	12.68	20.16	7.48	17.03	0	0	0	0	17.03	12.68	18.25,20.16,12.68	0,0,0	0.0636026	ENSG00000173848
RNF38	HsaINT0141788	chr9:36351200-36352741	chr9:36352742-36352848=36351115-36351199:-	IR	1542	chr9	36351200	36352741	-	36352848	36351115	22.58	28.57	5.99	25.3333	6.35	9.6	3.25	8.29667	17.0367	12.98	28.57,22.58,24.85	9.6,6.35,8.94	0.0808556	ENSG00000137075
THADA	HsaALTA0008610-5/5	chr2:43577022-43577261	chr2:43578513,43577022-43577122+43577234+43577237+43577242+43577261	Alt3	139	chr2	43577122	43577261	-	43577022	43578513	14.31	20.51	6.2	17.3633	0	0.94	0.94	0.313333	17.05	13.37	20.51,17.27,14.31	0,0.94,0	0.0765225	ENSG00000115970
NME8	HsaEX0068464	chr7:37864348-37864421	chr7:37863462,37864348-37864421,37884303	C2	74	chr7	37864348	37864421	+	37863462	37884303	44.58	70.37	25.79	55.25	34.93	40.21	5.28	38.1933	17.0567	4.37	44.58,50.8,70.37	39.44,40.21,34.93	0.0808556	ENSG00000086288
PKD2	HsaALTD1015023-3/3	chr4:88036220-88036480	chr4:88036220-88036353+88036470+88036480,88038251	Alt5	127	chr4	88036353	88036480	+	88036220	88038251	42.26	45.72	3.46	43.5767	21.27	31.05	9.78	26.52	17.0567	11.21	45.72,42.75,42.26	27.24,21.27,31.05	0.0808556	ENSG00000118762
GAS8	HsaINT0067873	chr16:90027723-90031298	chr16:90027636-90027722=90031299-90031496:+	IR	3576	chr16	90027723	90031298	+	90027636	90031496	21.71	26.43	4.72	24.5133	4.85	11.2	6.35	7.45333	17.06	10.51	21.71,25.4,26.43	11.2,4.85,6.31	0.0808556	ENSG00000141013
C11orf49	HsaALTA0001045-2/2	chr11:47161446-47161508	chr11:47161190,47161464+47161446-47161508	Alt3	18	chr11	47161446	47161464	+	47161190	47161508	22.81	34.62	11.81	26.9867	2.7	17.5	14.8	9.90667	17.08	5.31	22.81,23.53,34.62	9.52,17.5,2.7	0.0808556	ENSG00000149179
CREM	HsaEX0017220	chr10:35201451-35201486	chr10:35179276,35201451-35201486,35206895	C3	36	chr10	35201451	35201486	+	35179276	35206895	25.12	39.87	14.75	33.7267	14.94	18.29	3.35	16.6333	17.0933	6.83	36.19,25.12,39.87	16.67,18.29,14.94	0.0808556	ENSG00000095794
FMR1	HsaALTA0003401-2/5	chrX:147944944-147945051	chrX:147943326,147944953+147944944+147944918+147944905+147944869-147945051	Alt3	9	chrX	147944869	147944878	+	147943326	147945051	23.09	32.29	9.2	27.5367	4.06	19.71	15.65	10.4233	17.1133	3.38	27.23,23.09,32.29	4.06,19.71,7.5	0.0808556	ENSG00000102081
C1D	HsaALTA0001146-3/3	chr2:68047277-68047336	chr2:68062945,68047277-68047315+68047319+68047336	Alt3	21	chr2	68047315	68047336	-	68047277	68062945	17.2	18.78	1.58	18.0433	0.47	1.14	0.67	0.916667	17.1267	16.06	18.78,17.2,18.15	1.14,1.14,0.47	0.0765225	ENSG00000197223
HOOK2	HsaINT0077208	chr19:12773045-12774668	chr19:12774669-12774741=12772994-12773044:-	IR	1624	chr19	12773045	12774668	-	12774741	12772994	67.39	79.41	12.02	74.0267	45.76	63.41	17.65	56.8733	17.1533	3.98	79.41,67.39,75.28	61.45,45.76,63.41	0.0808556	ENSG00000095066
GPR108	HsaALTA0003754-2/4	chr19:6730993-6731054	chr19:6731199,6730993-6731047+6731054+6731060+6731111	Alt3	7	chr19	6731047	6731054	-	6730993	6731199	18.49	24.44	5.95	21.6967	1.48	7.47	5.99	4.51667	17.18	11.02	24.44,18.49,22.16	4.6,7.47,1.48	0.0808556	ENSG00000125734
NFYA	HsaINT0113297	chr6:41073085-41079028	chr6:41072945-41073084=41079029-41079164:+	IR	5944	chr6	41073085	41079028	+	41072945	41079164	16.51	21.3	4.79	18.44	0.69	1.76	1.07	1.25667	17.1833	14.75	21.3,16.51,17.51	1.32,0.69,1.76	0.0808556	ENSG00000001167
ZSWIM8	HsaALTA0004537-2/2	chr10:73794541-73794639	chr10:73794330,73794556+73794541-73794639	Alt3	15	chr10	73794541	73794556	+	73794330	73794639	75.33	83.26	7.93	79.3367	52.21	72.23	20.02	62.1433	17.1933	3.1	83.26,75.33,79.42	72.23,52.21,61.99	0.0808556	ENSG00000214655
RANGAP1	HsaALTD1053915-1/2	chr22:41285544-41285905	chr22:41285544+41285363-41285905,41281082	Alt5	0	chr22	41285363	41285363	-	41285905	41281082	74.33	84.62	10.29	78.9933	56.41	65.12	8.71	61.79	17.2033	9.21	78.03,74.33,84.62	56.41,63.84,65.12	0.0808556	ENSG00000100401
ZNF420	HsaALTA1053707-1/3	chr19:37130144-	chr19:37128906,37130144+37130037+37130009-	Alt3	0	chr19	37130009	37130009	+	37128906	37130144	97.05	100	2.95	99.0167	76.61	85.7	9.09	81.79	17.2267	11.35	97.05,100,100	85.7,76.61,83.06	0.0765225	ENSG00000197050
PHF20L1	HsaEX0047030	chr8:132799095-132799172	chr8:132798860,132799095-132799172,132803819	S	78	chr8	132799095	132799172	+	132798860	132803819	23.34	34.92	11.58	28.5067	7.46	13.43	5.97	11.2733	17.2333	9.91	34.92,27.26,23.34	7.46,13.43,12.93	0.0808556	ENSG00000129292
ZNF224	HsaALTD1049233-2/2	chr19:-44094530	chr19:-44094488+44094530,44096343	Alt5	42	chr19	44094488	44094530	+	NA	44096343	70.37	82.35	11.98	77.4367	58.62	63.06	4.44	60.2033	17.2333	7.31	82.35,70.37,79.59	58.93,58.62,63.06	0.0808556	ENSG00000267680
CPNE7	HsaALTA1048862-3/3	chr16:89585397-89585553	chr16:89584857,89585464+89585415+89585397-89585553	Alt3	67	chr16	89585397	89585464	+	89584857	89585553	22.22	27.16	4.94	24.54	2.7	13.89	11.19	7.28333	17.2567	8.33	22.22,27.16,24.24	5.26,13.89,2.7	0.0808556	ENSG00000178773
	HsaEX1000519	chr11:65666131-65666217	chr11:65665543,65666131-65666217,65671423	C1	87	chr11	65666131	65666217	+	65665543	65671423	100	100	0	100	79.32	87.84	8.52	82.7367	17.2633	12.16	100100100	87.84,79.32,81.05	0.0636026	NA
AC093818.1	HsaEX0001437	chr2:172512334-172512518	chr2:172556089,172512334-172512518,172495516	C2	185	chr2	172512334	172512518	-	172556089	172495516	91.24	100	8.76	95.25	65.26	87.61	22.35	77.9767	17.2733	3.63	94.51,91.24,100	65.26,87.61,81.06	0.0808556	ENSG00000225205
NAA16	HsaEX0041462	chr13:41362756-41362873	chr13:41362159,41362447+41362731+41362756-41362873,41367439	S	118	chr13	41362756	41362873	+	41362159	41367439	56.97	58.48	1.51	57.5333	36.14	46.4	10.26	40.2333	17.3	10.57	56.97,57.15,58.48	38.16,36.14,46.4	0.0808556	ENSG00000172766
FBXO43	HsaINT0062942	chr8:100134365-100137564	chr8:100137565-100137667=100134161-100134364:-	IR	3200	chr8	100134365	100137564	-	100137667	100134161	87.95	94.94	6.99	92.42	61.9	83.08	21.18	75.1133	17.3067	4.87	94.94,94.37,87.95	83.08,61.9,80.36	0.0808556	ENSG00000156509
TRIM66	HsaEX1046433	chr11:8641895-8641970	chr11:8642637,8641895-8641970,8641152	C3	76	chr11	8641895	8641970	-	8642637	8641152	20.65	23.5	2.85	22.11	3.29	5.83	2.54	4.8	17.31	14.82	23.5,20.65,22.18	5.83,3.29,5.28	0.0808556	ENSG00000166436
LINC00665	HsaALTA1058562-5/6	chr19:36324937-36325887	chr19:36330253,36324937-36325758+36325764+36325787+36325875+36325887+36325896	Alt3	129	chr19	36325758	36325887	-	36324937	36330253	19.04	31.95	12.91	25.9067	2.63	14.63	12	8.58333	17.3233	4.41	19.04,26.73,31.95	14.63,2.63,8.49	0.0808556	ENSG00000232677
PIKFYVE	HsaEX0047622	chr2:208304846-208305013	chr2:208304300+208304318,208304846-208305013,208312236	S	168	chr2	208304846	208305013	+	208304300	208312236	72.57	78.95	6.38	74.78	54.67	62.61	7.94	57.4333	17.3467	9.96	78.95,72.57,72.82	62.61,55.02,54.67	0.0808556	ENSG00000115020
YIF1A	HsaALTA0009589-3/3	chr11:66285484-66285597	chr11:66285701,66285484-66285536+66285572+66285597	Alt3	61	chr11	66285536	66285597	-	66285484	66285701	16.37	18.41	2.04	17.4567	0	0.33	0.33	0.11	17.3467	16.04	17.59,18.41,16.37	0,0.33,0	0.0765225	ENSG00000174851
INTS9	HsaALTA0004331-2/2	chr8:-28768376	chr8:28769889,-28768322+28768376	Alt3	54	chr8	28768322	28768376	-	NA	28769889	17.79	19.94	2.15	19.1633	1.38	2.19	0.81	1.78667	17.3767	15.6	19.94,17.79,19.76	1.79,1.38,2.19	0.0808556	ENSG00000104299
PPP2R2D	HsaEX0049680	chr10:131956654-131957301	chr10:131956211,131956654-131957301,131969627	C3	648	chr10	131956654	131957301	+	131956211	131969627	96.76	100	3.24	98.2767	69.45	93.03	23.58	80.8867	17.39	3.73	98.07,100,96.76	69.45,93.03,80.18	0.0808556	ENSG00000175470
LYST	HsaALTA1032445-2/2	chr1:235751210-235751378	chr1:235752005,235751210-235751362+235751378	Alt3	16	chr1	235751362	235751378	-	235751210	235752005	14.64	22.73	8.09	19.5133	0	3.81	3.81	2.08667	17.4267	10.83	14.64,21.17,22.73	3.81,2.45,0	0.0808556	ENSG00000143669
MFSD14C	HsaEX1023495	chr9:96942603-96942752	chr9:96949057+96949555,96942603-96942752+96943090+96943154,96918826	C3	150	chr9	96942603	96942752	-	96949555	96918826	74.89	81.06	6.17	78.71	56	66.22	10.22	61.26	17.45	8.67	80.18,81.06,74.89	56,66.22,61.56	0.0808556	ENSG00000196312
HTT	HsaALTA1053991-2/3	chr4:3142745-3142886	chr4:3140656,3142766+3142745+3142356-3142886	Alt3	21	chr4	3142356	3142377	+	3140656	3142886	16.8	21.02	4.22	18.44	0.53	1.37	0.84	0.986667	17.4533	15.43	16.8,17.5,21.02	1.37,1.06,0.53	0.0808556	ENSG00000197386
ZNF142	HsaALTA0009739-5/6	chr2:218658980-218659130	chr2:218659369,218658980-218659035+218659080+218659102+218659122+218659130+218659160	Alt3	95	chr2	218659035	218659130	-	218658980	218659369	95.2	96.06	0.86	95.57	71.68	81.32	9.64	78.1067	17.4633	13.88	95.2,95.45,96.06	81.32,81.32,71.68	0.0765225	ENSG00000115568
KYAT1	HsaALTA0001535-2/3	chr9:128836009-128836105	chr9:128836802,128836009-128836073+128836105+128836137	Alt3	32	chr9	128836073	128836105	-	128836009	128836802	37.74	46.94	9.2	41.19	21.05	28.21	7.16	23.7267	17.4633	9.53	46.94,38.89,37.74	28.21,21.92,21.05	0.0808556	ENSG00000171097
DGKD	HsaALTA1006432-6/6	chr2:233389849-233390039	chr2:233388367,233389948+233389944+233389932+233389929+233389895+233389849-233390039	Alt3	99	chr2	233389849	233389948	+	233388367	233390039	24.97	54.14	29.17	37.88	15.36	27.09	11.73	20.4133	17.4667	0	54.14,24.97,34.53	18.79,15.36,27.09	0.19043	ENSG00000077044
RPSA	HsaALTA0007402-2/2	chr3:39407603-39407786	chr3:39407082,39407621+39407603-39407786	Alt3	18	chr3	39407603	39407621	+	39407082	39407786	58.25	63.67	5.42	61.28	39.17	48.7	9.53	43.7967	17.4833	9.55	58.25,61.92,63.67	43.52,48.7,39.17	0.0808556	ENSG00000168028
DHX29	HsaALTA1004740-2/2	chr5:55270444-55270505	chr5:55270578,55270444-55270487+55270505	Alt3	18	chr5	55270487	55270505	-	55270444	55270578	15.41	23.44	8.03	19.7533	1.08	3.48	2.4	2.25333	17.5	11.93	23.44,20.41,15.41	1.08,2.2,3.48	0.0808556	ENSG00000067248
DRG2	HsaINT0052186	chr17:18103890-18104622	chr17:18103801-18103889=18104623-18104681:+	IR	733	chr17	18103890	18104622	+	18103801	18104681	20.65	28	7.35	24.1167	5.71	7.21	1.5	6.59667	17.52	13.44	20.65,28,23.7	7.21,6.87,5.71	0.0808556	ENSG00000108591
TPP2	HsaINT0171415	chr13:102645010-102646293	chr13:102644909-102645009=102646294-102646390:+	IR	1284	chr13	102645010	102646293	+	102644909	102646390	27.76	35.23	7.47	32.1433	12.24	17.53	5.29	14.62	17.5233	10.23	35.23,27.76,33.44	17.53,12.24,14.09	0.0808556	ENSG00000134900
PDS5A	HsaALTA0006173-2/3	chr4:39866861-39867015	chr4:39869394,39866861-39866997+39867015+39867032	Alt3	18	chr4	39866997	39867015	-	39866861	39869394	13.98	20.34	6.36	17.7867	0.15	0.38	0.23	0.233333	17.5533	13.6	20.34,13.98,19.04	0.17,0.15,0.38	0.0808556	ENSG00000121892
NR2C2	HsaEX0043702	chr3:14959157-14959196	chr3:14947906,14959157-14959196,15003876	C1	40	chr3	14959157	14959196	+	14947906	15003876	29.4	30.64	1.24	30.2267	8.05	18.82	10.77	12.6533	17.5733	10.58	30.64,30.64,29.4	8.05,11.09,18.82	0.0765225	ENSG00000177463
ST3GAL3	HsaEX6030541	chr1:43838219-43838311	chr1:43814933,43838219-43838311,43894383	C1	93	chr1	43838219	43838311	+	43814933	43894383	98.29	98.65	0.36	98.5233	42.85	100	57.15	80.95	17.5733	0	98.63,98.65,98.29	42.85,100,100	0.657905	ENSG00000126091
RUFY2	HsaINT0143947	chr10:68376973-68379423	chr10:68379424-68379521=68376853-68376972:-	IR	2451	chr10	68376973	68379423	-	68379521	68376853	39.88	47.36	7.48	43.61	11.03	35.1	24.07	26.03	17.58	4.78	43.59,39.88,47.36	35.1,11.03,31.96	0.0808556	ENSG00000204130
CUX1	HsaEX6009571	chr7:102200071-102200172	chr7:102195603,102200071-102200172,102273366	C2	102	chr7	102200071	102200172	+	102195603	102273366	35.71	53.7	17.99	45.9633	21.38	33.9	12.52	28.3767	17.5867	1.81	35.71,48.48,53.7	21.38,29.85,33.9	0.0808556	ENSG00000257923
C5orf42	HsaEX0011155	chr5:37157313-37157420	chr5:37157670,37157313-37157420,37153993	S	108	chr5	37157313	37157420	-	37157670	37153993	33.33	46.58	13.25	39.89	14.04	27.03	12.99	22.2433	17.6467	6.3	33.33,39.76,46.58	25.66,14.04,27.03	0.0808556	ENSG00000197603
NCOA7	HsaALTA0005611-2/2	chr6:125888939-125889981	chr6:125885343,125888972+125888939-125889981	Alt3	33	chr6	125888939	125888972	+	125885343	125889981	80.56	81.69	1.13	81.0167	58.14	67.27	9.13	63.2933	17.7233	13.29	80.8,81.69,80.56	64.47,58.14,67.27	0.0808556	ENSG00000111912
PRELID3A	HsaINT0154622	chr18:12420494-12421539	chr18:12420325-12420493=12421540-12421629:+	IR	1046	chr18	12420494	12421539	+	12420325	12421629	36.71	44	7.29	40.68	17.31	32.14	14.83	22.9167	17.7633	4.57	36.71,41.33,44	19.3,17.31,32.14	0.0808556	ENSG00000141391
OGFRP1	HsaEX0072063	chr22:42274656-42274760	chr22:42270025,42274656-42274760+42274821,42274988	C2	105	chr22	42274656	42274760	+	42270025	42274988	80.49	94.03	13.54	89.2833	58.73	88.24	29.51	71.49	17.7933	0	94.03,93.33,80.49	67.5,88.24,58.73	0.19043	ENSG00000182057
ZSCAN32	HsaALTA0009824-2/2	chr16:3390010-3390183	chr16:3390423,3390010-3390133+3390183	Alt3	50	chr16	3390133	3390183	-	3390010	3390423	31.9	45.51	13.61	38.5367	15.16	26.32	11.16	20.7367	17.8	5.58	45.51,31.9,38.2	15.16,20.73,26.32	0.0808556	ENSG00000140987
DUXAP8	HsaALTD1044048-1/2	chr22:-15785057	chr22:-15785057+15785446,15787172	Alt5	0	chr22	15785057	15785057	+	NA	15787172	18.23	73.52	55.29	47.1433	26.09	33.33	7.24	29.33	17.8133	0	18.23,73.52,49.68	28.57,26.09,33.33	0.662521	ENSG00000206195
MSC-AS1	HsaEX0054724	chr8:71965409-71965534	chr8:71963048,71965409-71965534,72052539	C1	126	chr8	71965409	71965534	+	71963048	72052539	55.16	64.86	9.7	61.22	40.68	46.1	5.42	43.3467	17.8733	9.06	55.16,63.64,64.86	43.26,40.68,46.1	0.0808556	ENSG00000235531
PLXNA3	HsaALTA1024551-2/3	chrX:154471477-154471638	chrX:154471317,154471488+154471477+154471465-154471638	Alt3	11	chrX	154471465	154471476	+	154471317	154471638	15.8	23.54	7.74	20.4867	1.6	4.46	2.86	2.57	17.9167	11.34	23.54,22.12,15.8	1.6,4.46,1.65	0.0808556	ENSG00000130827
TBL1X	HsaEX0064031	chrX:9653545-9653689	chrX:9640360,9653545-9653689,9654215	S	145	chrX	9653545	9653689	+	9640360	9654215	45.1	58.82	13.72	52.64	31.25	40.26	9.01	34.69	17.95	4.84	45.1,54,58.82	32.56,40.26,31.25	0.0808556	ENSG00000101849
SAMD4B	HsaALTA0007474-1/2	chr19:39355058-39355150	chr19:39354066,39355058+39355055-39355150	Alt3	0	chr19	39355055	39355055	+	39354066	39355150	36.15	65	28.85	47.4433	22.22	38.46	16.24	29.4867	17.9567	0	41.18,36.15,65	38.46,22.22,27.78	0.19043	ENSG00000179134
MBD6	HsaEX0038097	chr12:57529618-57529674	chr12:57529325+57529329,57529611+57529618-57529674,57529934	S	57	chr12	57529618	57529674	+	57529325	57529934	51.81	63.4	11.59	57.3567	27.27	47.13	19.86	39.33	18.0267	4.68	51.81,56.86,63.4	47.13,43.59,27.27	0.0808556	ENSG00000166987
NUDT17	HsaALTA1051659-4/4	chr1:145847517-145847689	chr1:145847348,145847638+145847583+145847534+145847517-145847689	Alt3	121	chr1	145847517	145847638	+	145847348	145847689	22.5	41.67	19.17	34.21	9.68	25	15.32	16.1567	18.0533	0	41.67,38.46,22.5	25,13.79,9.68	0.19043	ENSG00000186364
BUB1B	HsaALTA0001016-3/3	chr15:40202390-40202465	chr15:40200980,40202450+40202405+40202390-40202465	Alt3	60	chr15	40202390	40202450	+	40200980	40202465	20.77	21.75	0.98	21.2533	2.72	3.97	1.25	3.17333	18.08	16.8	21.75,21.24,20.77	2.72,2.83,3.97	0.0808556	ENSG00000156970
SLC23A2	HsaALTA0007861-1/2	chr20:4970793-4970915	chr20:5001406,4970793-4970915+4970919	Alt3	0	chr20	4970915	4970915	-	4970793	5001406	34.75	45.33	10.58	41.19	8.98	36	27.02	23.0867	18.1033	0	45.33,34.75,43.49	36,8.98,24.28	0.19043	ENSG00000089057
DHX35	HsaALTA1011284-3/4	chr20:39010260-39010404	chr20:39006356,39010282+39010280+39010260+39010171-39010404	Alt3	22	chr20	39010171	39010193	+	39006356	39010404	12	27.68	15.68	22.0633	3.57	4.2	0.63	3.93333	18.13	7.8	26.51,12,27.68	3.57,4.03,4.2	0.0808556	ENSG00000101452
CENPJ	HsaALTD1027535-3/3	chr13:24886234-24886315	chr13:24886269+24886235+24886234-24886315,24885670	Alt5	35	chr13	24886234	24886269	-	24886315	24885670	61.99	71.51	9.52	68.0267	40.96	59.3	18.34	49.8467	18.18	2.69	61.99,71.51,70.58	49.28,59.3,40.96	0.0808556	ENSG00000151849
MAP2K5	HsaEX0037491	chr15:67727916-67727945	chr15:67703408,67727916-67727945,67748231	S	30	chr15	67727916	67727945	+	67703408	67748231	96.06	100	3.94	98.6867	70.13	89.16	19.03	80.5	18.1867	6.9	100,96.06,100	82.21,70.13,89.16	0.0765225	ENSG00000137764
ACBD4	HsaINT1002580	chr17:45139161-45143442	chr17:45139021-45139160=45143443-45144176:+	IR	4282	chr17	45139161	45143442	+	45139021	45144176	84.12	95.64	11.52	91.37	63.89	81.84	17.95	73.1633	18.2067	2.28	95.64,84.12,94.35	81.84,63.89,73.76	0.0808556	ENSG00000181513
POLR2J	HsaALTD1052337-1/2	chr7:102478808-	chr7:102478808+102478779-,102474535	Alt5	0	chr7	102478779	102478779	-	NA	102474535	44.83	54.94	10.11	48.64	27.3	33.28	5.98	30.41	18.23	11.55	44.83,46.15,54.94	30.65,33.28,27.3	0.0808556	ENSG00000005075
GK5	HsaINT0069257	chr3:142177577-142181460	chr3:142181461-142181565=142177482-142177576:-	IR	3884	chr3	142177577	142181460	-	142181565	142177482	18.38	26.14	7.76	23.14	4.26	5.68	1.42	4.89333	18.2467	12.7	18.38,24.9,26.14	4.26,4.74,5.68	0.0808556	ENSG00000175066
THOC1	HsaINT0166760	chr18:224180-224923	chr18:224924-224994=224084-224179:-	IR	744	chr18	224180	224923	-	224994	224084	23.51	30.22	6.71	27.29	8.29	10.03	1.74	9.03667	18.2533	13.48	28.14,30.22,23.51	10.03,8.29,8.79	0.0808556	ENSG00000079134
RP11-156P1.3	HsaEX1032267	chr17:47054118-47054213	chr17:47056460,47054118-47054213,47021721	C3	96	chr17	47054118	47054213	-	47056460	47021721	81.17	93.95	12.78	85.6533	64.12	71.99	7.87	67.3733	18.28	9.18	81.84,93.95,81.17	71.99,66.01,64.12	0.0808556	ENSG00000262879
XPO6	HsaALTA1044686-1/2	chr16:28208987-28209055	chr16:28211366,28208987-28209055+28209122	Alt3	0	chr16	28209055	28209055	-	28208987	28211366	55.41	69.35	13.94	64.0767	39.33	53.8	14.47	45.7967	18.28	1.61	67.47,55.41,69.35	53.8,44.26,39.33	0.0808556	ENSG00000169180
STARD9	HsaALTA1038555-2/3	chr15:42695747-42695880	chr15:42695323,42695778+42695747+42695743-42695880	Alt3	31	chr15	42695743	42695774	+	42695323	42695880	0	58.49	58.49	38.6333	0	57.41	57.41	20.3433	18.29	0	0,57.41,58.49	0,3.62,57.41	0.653095	ENSG00000159433
FAM192A	HsaALTA1046415-2/3	chr16:57174169-57174286	chr16:57185825,57174169-57174216+57174286+57174290	Alt3	70	chr16	57174216	57174286	-	57174169	57185825	73.67	86.4	12.73	80.5367	51.3	68.4	17.1	62.2467	18.29	5.27	73.67,81.54,86.4	67.04,51.3,68.4	0.0808556	ENSG00000172775
LAMTOR4	HsaALTA1052366-1/4	chr7:100152716-100152757	chr7:100149579,100152716+100152703+100152663+100152653-100152757	Alt3	0	chr7	100152653	100152653	+	100149579	100152757	79.67	90.24	10.57	84.0267	62.64	68.97	6.33	65.71	18.3167	10.7	90.24,79.67,82.17	62.64,68.97,65.52	0.0808556	ENSG00000188186
OAS1	HsaALTA1008486-3/3	chr12:112911036-112911225	chr12:112908824,112911098+112911051+112911036-112911235	Alt3	62	chr12	112911036	112911098	+	112908824	112911235	11.39	24.49	13.1	18.59	0	0.78	0.78	0.26	18.33	10.61	24.49,11.39,19.89	0.78,0,0	0.0765225	ENSG00000089127
MAN2A1	HsaINT0098723	chr5:109846007-109847656	chr5:109845865-109846006=109847657-109847790:+	IR	1650	chr5	109846007	109847656	+	109845865	109847790	16.14	27.09	10.95	22.6733	3.28	5.98	2.7	4.33	18.3433	10.16	24.79,16.14,27.09	3.28,3.73,5.98	0.0808556	ENSG00000112893
FOXRED1	HsaALTA1015576-3/3	chr11:126273316-126273454	chr11:126273079,126273339+126273336+126273316-126273454	Alt3	23	chr11	126273316	126273339	+	126273079	126273454	16.87	22.75	5.88	20.59	1.85	2.96	1.11	2.22667	18.3633	13.91	22.15,22.75,16.87	1.87,1.85,2.96	0.0808556	ENSG00000110074
ZNF445	HsaINT0187281	chr3:44450574-44450867	chr3:44450868-44450962=44450447-44450573:-	IR	294	chr3	44450574	44450867	-	44450962	44450447	48.8	61.22	12.42	52.9867	30.56	36.92	6.36	34.5767	18.41	11.88	61.22,48.8,48.94	36.25,36.92,30.56	0.0808556	ENSG00000185219
VOPP1	HsaEX0070401	chr7:55493088-55493209	chr7:55497613,55493088-55493209,55492973	C1	122	chr7	55493088	55493209	-	55497613	55492973	48.94	90.91	41.97	70.6167	47.37	57.58	10.21	52.1567	18.46	0	72,90.91,48.94	51.52,47.37,57.58	0.382733	ENSG00000154978
FBXO42	HsaALTA0003286-1/5	chr1:16316437-16316568	chr1:16352255,16316437-16316568+16316571+16316657+16316725+16316727	Alt3	0	chr1	16316568	16316568	-	16316437	16352255	8.48	61.27	52.79	39.0567	10.02	32.6	22.58	20.5833	18.4733	0	47.42,61.27,8.48	32.6,10.02,19.13	0.662521	ENSG00000037637
GUSBP11	HsaEX7010792	chr22:23640308-23640423	chr22:23659865,23640308-23640423,23638942	ANN	116	chr22	23640308	23640423	-	23659865	23638942	49.76	62.74	12.98	55.4133	31.58	40.89	9.31	36.9367	18.4767	8.87	53.74,62.74,49.76	38.34,40.89,31.58	0.0808556	ENSG00000228315
LINC00963	HsaEX0054917	chr9:129502397-129502519	chr9:129493595,129502397-129502519,129503259+129503323	C2	123	chr9	129502397	129502519	+	129493595	129503323	26.32	27.47	1.15	26.7733	5.88	12.9	7.02	8.28	18.4933	13.42	26.32,26.53,27.47	5.88,6.06,12.9	0.0808556	ENSG00000204054
ZC3H7A	HsaINT1047120	chr16:11782389-11797123	chr16:11797124-11797267=11782287-11782388:-	IR	14735	chr16	11782389	11797123	-	11797267	11782287	42.51	58.97	16.46	51.75	25.86	40.59	14.73	33.2567	18.4933	1.92	58.97,42.51,53.77	40.59,33.32,25.86	0.0808556	ENSG00000122299
ATAD2B	HsaALTA1020152-3/3	chr2:23754647-23754798	chr2:23757418,23754647-23754735+23754774+23754798	Alt3	63	chr2	23754735	23754798	-	23754647	23757418	17.77	21.67	3.9	19.18	0	1.91	1.91	0.636667	18.5433	15.86	17.77,21.67,18.1	1.91,0,0	0.0765225	ENSG00000119778
INPPL1	HsaINT0081069	chr11:72228499-72228726	chr11:72228348-72228498=72228727-72228847:+	IR	228	chr11	72228499	72228726	+	72228348	72228847	49.08	53.51	4.43	51.3767	28.51	37.07	8.56	32.83	18.5467	12.01	53.51,51.54,49.08	37.07,28.51,32.91	0.0808556	ENSG00000165458
NAA16	HsaINT1024366	chr13:41318911-41320666	chr13:41318806-41318910=41320667-41320824:+	IR	1756	chr13	41318911	41320666	+	41318806	41320824	20.5	29.11	8.61	24.1867	4.87	6.37	1.5	5.63667	18.55	14.13	22.95,29.11,20.5	5.67,6.37,4.87	0.0808556	ENSG00000172766
CCDC88A	HsaEX0013491	chr2:55297925-55298034	chr2:55299828+55299839,55297925-55298034+55298062,55296520+55296523	C1	110	chr2	55297925	55298034	-	55299839	55296520	21.74	28.07	6.33	25.6267	5.81	8.38	2.57	7.01	18.6167	13.36	28.07,21.74,27.07	6.84,8.38,5.81	0.0808556	ENSG00000115355
ZNF250	HsaALTA0009771-2/3	chr8:144889966-144890074	chr8:144890308,144889966-144890059+144890074+144890077	Alt3	15	chr8	144890059	144890074	-	144889966	144890308	23.08	52.94	29.86	39.8867	18.42	26.09	7.67	21.2467	18.64	0	52.94,43.64,23.08	26.09,19.23,18.42	0.19043	ENSG00000196150
TAF2	HsaEX0063468	chr8:119794780-119794841	chr8:119795532,119794780-119794841+119794929+119794944,119793451	S	62	chr8	119794780	119794841	-	119795532	119793451	18.29	20	1.71	18.95	0	0.49	0.49	0.22	18.73	17.8	18.56,18.29,20	0.17,0.49,0	0.0808556	ENSG00000064313
ATG16L2	HsaEX0006575	chr11:72823544-72823797	chr11:72822961,72823544-72823797,72824060	ANN	254	chr11	72823544	72823797	+	72822961	72824060	28.7	38.32	9.62	32.6167	11.83	16.99	5.16	13.83	18.7867	11.71	28.7,30.83,38.32	12.67,11.83,16.99	0.0808556	ENSG00000168010
BIRC6	HsaALTA1018429-2/2	chr2:32392024-32392150	chr2:32388943,32392039+32392024-32392150	Alt3	15	chr2	32392024	32392039	+	32388943	32392150	15.02	22.23	7.21	18.8767	0	0	0	0	18.8767	15.02	22.23,15.02,19.38	0,0,0	0.0636026	ENSG00000115760
EIF2S2	HsaALTD1017266-2/2	chr20:34103439-34103515	chr20:34103462+34103439-34103515,34098624	Alt5	23	chr20	34103439	34103462	-	34103515	34098624	61.54	79.87	18.33	71.02	45.95	62.05	16.1	52.1333	18.8867	0	79.87,71.65,61.54	48.4,62.05,45.95	0.19043	ENSG00000125977
UQCRB	HsaEX1043076	chr8:96231379-96231515	chr8:96231532,96231379-96231515,96231132	C2	137	chr8	96231379	96231515	-	96231532	96231132	77.99	91.49	13.5	84.89	58.08	70.85	12.77	65.9933	18.8967	7.14	91.49,85.19,77.99	58.08,70.85,69.05	0.0808556	ENSG00000156467
MTX3	HsaALTA1048252-2/2	chr5:79988539-79988666	chr5:79989152,79988539-79988644+79988666	Alt3	22	chr5	79988644	79988666	-	79988539	79989152	14.29	22.68	8.39	18.9067	0	0	0	0	18.9067	14.29	19.75,14.29,22.68	0,0,0	0.0636026	ENSG00000177034
ADAT2	HsaALTD1041188-1/2	chr6:143441438-143441977	chr6:143441438+143441393-143441977,143438694	Alt5	0	chr6	143441393	143441393	-	143441977	143438694	80.36	82.61	2.25	81.5967	50.82	70	19.18	62.6467	18.95	10.36	80.36,82.61,81.82	50.82,70,67.12	0.0808556	ENSG00000189007
DLST	HsaALTA1020092-3/3	chr14:74889095-74889147	chr14:74882016,74889131+74889116+74889095-74889147	Alt3	36	chr14	74889095	74889131	+	74882016	74889147	90.09	92.62	2.53	90.9733	53.33	91.76	38.43	71.9733	19	0	92.62,90.21,90.09	91.76,53.33,70.83	0.382733	ENSG00000119689
ABCB7	HsaALTA1024774-2/2	chrX:75071509-75071704	chrX:75073689,75071509-75071683+75071704	Alt3	21	chrX	75071683	75071704	-	75071509	75073689	16.67	22	5.33	19.0567	0	0	0	0	19.0567	16.67	18.5,16.67,22	0,0,0	0.0636026	ENSG00000131269
ZMYM4	HsaALTA0009718-3/3	chr1:35407987-35408052	chr1:35405468,35408022+35408008+35407987-35408052	Alt3	35	chr1	35407987	35408022	+	35405468	35408052	16.91	20.63	3.72	19.06	0	0	0	0	19.06	16.91	19.64,16.91,20.63	0,0,0	0.0636026	ENSG00000146463
DGCR2	HsaALTA1005198-2/2	chr22:19056995-19057186	chr22:19063202,19056995-19057162+19057186	Alt3	24	chr22	19057162	19057186	-	19056995	19063202	16.2	20.74	4.54	19.2067	0	0.39	0.39	0.13	19.0767	15.81	20.74,16.2,20.68	0,0,0.39	0.0765225	ENSG00000070413
CSNK1E	HsaEX6026817	chr22:38295387-38295447	chr22:38298786,38295387-38295447,38294534	S	61	chr22	38295387	38295447	-	38298786	38294534	33.04	36.97	3.93	35.58	15.6	17.03	1.43	16.4767	19.1033	16.01	33.04,36.97,36.73	17.03,16.8,15.6	0.0808556	ENSG00000213923
OXA1L	HsaINT0119137	chr14:22770279-22770460	chr14:22770193-22770278=22770461-22770625:+	IR	182	chr14	22770279	22770460	+	22770193	22770625	29.44	32.24	2.8	30.96	10	13.09	3.09	11.8367	19.1233	16.35	29.44,32.24,31.2	13.09,10,12.42	0.0808556	ENSG00000155463
PCNX1	HsaEX0045972	chr14:70995741-70995843	chr14:70988699,70995741-70995843+70995925,71009634+71009639	C2	103	chr14	70995741	70995843	+	70988699	71009639	51.87	66.68	14.81	60.0967	38.45	43.38	4.93	40.9033	19.1933	8.49	51.87,66.68,61.74	38.45,40.88,43.38	0.0808556	ENSG00000100731
FAM45A	HsaALTA0003181-2/2	chr10:119107948-119108096	chr10:119105495,119107968+119107948-119108096	Alt3	20	chr10	119107948	119107968	+	119105495	119108096	74.31	84.64	10.33	78.96	54.94	66.95	12.01	59.75	19.21	7.36	84.64,74.31,77.93	54.94,66.95,57.36	0.0808556	ENSG00000119979
MICAL1	HsaALTA1027261-6/7	chr6:109445771-109445962	chr6:109446136,109445771-109445862+109445875+109445901+109445944+109445952+109445962+109445992	Alt3	100	chr6	109445862	109445962	-	109445771	109446136	19.05	22.73	3.68	21.01	0	5.23	5.23	1.74333	19.2667	13.82	21.25,19.05,22.73	5.23,0,0	0.0765225	ENSG00000135596
ZNF771	HsaINT0188342	chr16:30407665-30408044	chr16:30407297-30407664=30408045-30408194:+	IR	380	chr16	30407665	30408044	+	30407297	30408194	22.22	29.17	6.95	25.3267	3.09	7.69	4.6	6.05	19.2767	14.53	29.17,24.59,22.22	7.69,3.09,7.37	0.0808556	ENSG00000179965
PRKCD	HsaALTA1040983-3/4	chr3:53173503-53173608	chr3:53165215,53173527+53173507+53173503+53173493-53173608	Alt3	24	chr3	53173493	53173517	+	53165215	53173608	28.98	41.17	12.19	33.33	4.63	19.81	15.18	14.0133	19.3167	9.17	29.84,41.17,28.98	19.81,17.6,4.63	0.0808556	ENSG00000163932
LINC00630	HsaEX1020104	chrX:102826735-102826804	chrX:102826169,102826735-102826804,102826969	C2	70	chrX	102826735	102826804	+	102826169	102826969	25.24	36	10.76	30.52	7.97	15.43	7.46	11.1933	19.3267	9.81	25.24,36,30.32	10.18,15.43,7.97	0.0808556	ENSG00000223546
CCDC125	HsaALTA1050345-2/2	chr5:69306817-69306922	chr5:69307951,69306817-69306902+69306922	Alt3	20	chr5	69306902	69306922	-	69306817	69307951	12.86	27.27	14.41	20.0433	0	2.13	2.13	0.71	19.3333	10.73	20,27.27,12.86	0,0,2.13	0.0765225	ENSG00000183323
DOCK10	HsaALTA0002585-2/3	chr2:224805408-224805514	chr2:224806126,224805408-224805502+224805514+224805529	Alt3	12	chr2	224805502	224805514	-	224805408	224806126	18.63	25.93	7.3	21.6533	1.66	3.47	1.81	2.30333	19.35	15.16	20.4,25.93,18.63	1.66,3.47,1.78	0.0808556	ENSG00000135905
ZEB1	HsaEX0072566	chr10:31373018-31373173	chr10:31319292,31373018-31373173,31387124	C3	156	chr10	31373018	31373173	+	31319292	31387124	31.51	35.25	3.74	32.91	11.68	15.06	3.38	13.5533	19.3567	16.45	31.97,31.51,35.25	13.92,11.68,15.06	0.0808556	ENSG00000148516
ZCCHC11	HsaALTA0009640-3/6	chr1:52436755-52436975	chr1:52438220,52436755-52436956+52436963+52436975+52436978+52436998+52437005	Alt3	19	chr1	52436956	52436975	-	52436755	52438220	29.97	32.74	2.77	31.3967	9.98	14.35	4.37	12.03	19.3667	15.62	29.97,32.74,31.48	14.35,9.98,11.76	0.0808556	ENSG00000134744
NOL9	HsaINT0114495	chr1:6545181-6549570	chr1:6549571-6549698=6545045-6545180:-	IR	4390	chr1	6545181	6549570	-	6549698	6545045	23.51	31.8	8.29	27.0067	5.83	9.41	3.58	7.63	19.3767	14.1	31.8,23.51,25.71	9.41,7.65,5.83	0.0808556	ENSG00000162408
ZFYVE26	HsaALTA1005505-2/2	chr14:67775016-67775132	chr14:67775860,67775016-67775114+67775132	Alt3	18	chr14	67775114	67775132	-	67775016	67775860	16.54	25.33	8.79	22.1933	1.52	3.75	2.23	2.79667	19.3967	12.79	25.33,24.71,16.54	3.75,1.52,3.12	0.0808556	ENSG00000072121
BAG6	HsaEX0007684	chr6:31644307-31644414	chr6:31644525,31644307-31644414,31644194+31644227	S	108	chr6	31644307	31644414	-	31644525	31644194	57.61	68.74	11.13	62.45	41.96	44.02	2.06	43.0267	19.4233	13.59	61,68.74,57.61	44.02,43.1,41.96	0.0808556	ENSG00000204463
CRTC2	HsaALTA0002175-2/2	chr1:153952571-153952650	chr1:153952805,153952571-153952635+153952650	Alt3	15	chr1	153952635	153952650	-	153952571	153952805	27.65	36.32	8.67	33.1967	9.82	19.01	9.19	13.67	19.5267	8.64	36.32,27.65,35.62	19.01,9.82,12.18	0.0808556	ENSG00000160741
SPATA24	HsaALTA1045349-5/6	chr5:139402628-139402813	chr5:139403944,139402628-139402693+139402727+139402748+139402795+139402813+139402936	Alt3	120	chr5	139402693	139402813	-	139402628	139403944	14.55	28.57	14.02	20.2867	0	2.27	2.27	0.756667	19.53	12.28	14.55,17.74,28.57	0,0,2.27	0.0765225	ENSG00000170469
ZNF281	HsaALTA0009780-2/2	chr1:200409561-200409723	chr1:200409946,200409561-200409719+200409723	Alt3	4	chr1	200409719	200409723	-	200409561	200409946	47.83	79.31	31.48	65.7133	43.75	47.62	3.87	46.1433	19.57	0.21	70,47.83,79.31	47.62,47.06,43.75	0.0808556	ENSG00000162702
TADA2A	HsaALTD0006349-1/3	chr17:37407319-37407328	chr17:37407319-37407328+37407475+37407496,37411269	Alt5	0	chr17	37407328	37407328	+	37407319	37411269	0	37.43	37.43	19.59	0	0	0	0	19.59	0	37.43,21.34,0	0,0,0	0.196706	ENSG00000276234
C1D	HsaALTD0000882-1/5	chr2:68062958-68062982	chr2:68062958+68062945+68062943+68062787+68062783-68062982,68053137	Alt5	0	chr2	68062783	68062783	-	68062982	68053137	34.3	38.31	4.01	36.1833	16.08	16.89	0.81	16.5533	19.63	17.41	34.3,38.31,35.94	16.89,16.69,16.08	0.0808556	ENSG00000197223
ZNF37A	HsaALTA1063882-2/2	chr10:38095358-38095559	chr10:38095224,38095538+38095358-38095559	Alt3	180	chr10	38095358	38095538	+	38095224	38095559	31.47	37.5	6.03	33.77	11.11	16.13	5.02	14.0933	19.6767	15.34	31.47,32.34,37.5	11.11,16.13,15.04	0.0808556	ENSG00000075407
TBRG1	HsaALTA1036512-2/2	chr11:124626460-124626609	chr11:124625903,124626473+124626460-124626609	Alt3	13	chr11	124626460	124626473	+	124625903	124626609	17.05	25.3	8.25	20.0567	0	1.1	1.1	0.366667	19.69	15.95	25.3,17.05,17.82	1.1,0,0	0.0765225	ENSG00000154144
MYCBP	HsaALTA1064373-1/2	chr1:38866880-38866999	chr1:38873018,38866880-38866999+38867009	Alt3	0	chr1	38866999	38866999	-	38866880	38873018	22.1	25.14	3.04	24.01	3.95	4.77	0.82	4.31667	19.6933	17.33	22.1,25.14,24.79	4.23,3.95,4.77	0.0808556	NA
TRIM37	HsaALTA1014804-2/2	chr17:59070823-59070968	chr17:59075647,59070823-59070947+59070968	Alt3	21	chr17	59070947	59070968	-	59070823	59075647	15.63	24.67	9.04	19.7267	0	0	0	0	19.7267	15.63	18.88,24.67,15.63	0,0,0	0.0636026	ENSG00000108395
ZSWIM8	HsaINT0086252	chr10:73794331-73794555	chr10:73794147-73794330=73794556-73794639:+	IR	225	chr10	73794331	73794555	+	73794147	73794639	56.23	69.51	13.28	60.9667	33.73	47.76	14.03	41.2333	19.7333	8.47	69.51,57.16,56.23	47.76,33.73,42.21	0.0808556	ENSG00000214655
DDHD2	HsaALTA1007802-1/2	chr8:38238107-38238206	chr8:38237627,38238107+38238089-38238206	Alt3	0	chr8	38238089	38238089	+	38237627	38238206	17.54	26.25	8.71	20.9233	0.41	2.12	1.71	1.16333	19.76	15.42	26.25,17.54,18.98	2.12,0.96,0.41	0.0808556	ENSG00000085788
PRSS53	HsaINT0133023	chr16:31083810-31084118	chr16:31084119-31084335=31083425-31083809:-	IR	309	chr16	31083810	31084118	-	31084335	31083425	77.61	94.44	16.83	85.42	62.5	67.76	5.26	65.61	19.81	9.85	94.44,77.61,84.21	62.5,66.57,67.76	0.0808556	NA
RUFY2	HsaALTA1055741-2/2	chr10:68376853-68377015	chr10:68379424,68376853-68376972+68377015	Alt3	43	chr10	68376972	68377015	-	68376853	68379424	51.23	66.6	15.37	60.2567	25.1	48.95	23.85	40.42	19.8367	2.28	62.94,51.23,66.6	47.21,25.1,48.95	0.0808556	ENSG00000204130
POLM	HsaALTA0006516-2/4	chr7:44074141-44074233	chr7:44074398,44074141-44074220+44074233+44074247+44074253	Alt3	13	chr7	44074220	44074233	-	44074141	44074398	73.47	86.84	13.37	79.9067	56.25	64.71	8.46	60.0167	19.89	8.76	73.47,86.84,79.41	59.09,56.25,64.71	0.0808556	ENSG00000122678
NF1	HsaALTA1053463-2/3	chr17:31261697-31261794	chr17:31260515,31261711+31261697+31261694-31261794	Alt3	14	chr17	31261694	31261708	+	31260515	31261794	17.44	22.73	5.29	19.9133	0	0	0	0	19.9133	17.44	22.73,19.57,17.44	0,0,0	0.0636026	ENSG00000196712
MACF1	HsaEX0037174	chr1:39346977-39347156	chr1:39327353,39346977-39347156+39347210,39349478	C2	180	chr1	39346977	39347156	+	39327353	39349478	30.19	57.59	27.4	39.53	16.34	24.6	8.26	19.5733	19.9567	5.59	30.81,30.19,57.59	16.34,17.78,24.6	0.0808556	ENSG00000127603
FBXO21	HsaINT0062817	chr12:117158064-117165484	chr12:117165485-117165617=117157873-117158063:-	IR	7421	chr12	117158064	117165484	-	117165617	117157873	29.37	36.44	7.07	32.3133	9.7	14.46	4.76	12.31	20.0033	14.91	31.13,29.37,36.44	9.7,12.77,14.46	0.0808556	ENSG00000135108
CKMT2-AS1	HsaEX0017687	chr5:81246890-81246972	chr5:81249830,81246890-81246972,81239360	ANN	83	chr5	81246890	81246972	-	81249830	81239360	24.59	39.82	15.23	32.0433	2.07	22.09	20.02	12.0367	20.0067	2.5	24.59,39.82,31.72	11.95,22.09,2.07	0.0808556	ENSG00000247572
ARMC9	HsaINT0012580	chr2:231331898-231344974	chr2:231331793-231331897=231344975-231345202:+	IR	13077	chr2	231331898	231344974	+	231331793	231345202	19.2	21.95	2.75	20.2567	0.19	0.33	0.14	0.24	20.0167	18.87	21.95,19.2,19.62	0.19,0.33,0.2	0.0808556	ENSG00000135931
RPL3	HsaALTD0005532-2/5	chr22:39319390-39319577	chr22:39319499+39319390+39319372+39319366+39319207-39319577,39318592	Alt5	109	chr22	39319207	39319316	-	39319577	39318592	70.4	86.96	16.56	75.9833	53.33	59.38	6.05	55.96	20.0233	11.02	70.59,70.4,86.96	55.17,53.33,59.38	0.0808556	ENSG00000100316
EHMT1	HsaALTA1049579-2/2	chr9:137802409-137803010	chr9:137800984,137802857+137802409-137803010	Alt3	448	chr9	137802409	137802857	+	137800984	137803010	23.36	36.96	13.6	30.3633	0	25.4	25.4	10.33	20.0333	0	23.36,30.77,36.96	5.59,25.4,0	0.19043	ENSG00000181090
CCDC7	HsaALTD0001215-1/3	chr10:-32446397	chr10:-32446397+32446631+32446707,32451592	Alt5	0	chr10	32446397	32446397	+	NA	32451592	47.22	81.25	34.03	62.2033	30.43	51.85	21.42	42.1333	20.07	0	47.22,81.25,58.14	51.85,44.12,30.43	0.19043	ENSG00000216937
NKTR	HsaALTA1063570-6/10	chr3:42633618-42633735	chr3:42632823,42633726+42633663+42633660+42633637+42633628+42633618+42633613+42633580+42633561+42633506-42633735	Alt3	108	chr3	42633506	42633614	+	42632823	42633735	20.51	24.85	4.34	23.0967	0.85	4.48	3.63	3.01	20.0867	16.03	20.51,23.93,24.85	0.85,3.7,4.48	0.0808556	ENSG00000114857
CEP350	HsaALTA1027410-3/5	chr1:180024431-180024582	chr1:180022848,180024498+180024438+180024431+180024422+180024419-180024582	Alt3	67	chr1	180024419	180024486	+	180022848	180024582	42.14	44.73	2.59	43.3933	21	25.13	4.13	23.29	20.1033	17.01	44.73,43.31,42.14	25.13,23.74,21	0.0808556	ENSG00000135837
ARHGAP27	HsaEX0057996	chr17:45396487-45396580	chr17:45396668,45396487-45396580+45396585,45396284	S	94	chr17	45396487	45396580	-	45396668	45396284	93.56	100	6.44	97.8533	68.78	90.49	21.71	77.7333	20.12	3.07	100,100,93.56	73.93,90.49,68.78	0.0765225	ENSG00000159314
ZP3	HsaALTD1041030-2/2	chr7:76432927-76433281	chr7:76432927-76433030+76433281,76434038	Alt5	251	chr7	76433030	76433281	+	76432927	76434038	52.31	74.86	22.55	65.6333	40.67	52.31	11.64	45.4167	20.2167	0	69.73,52.31,74.86	43.27,40.67,52.31	0.121183	ENSG00000188372
KSR1	HsaALTD1023806-4/4	chr17:27587112-27587674	chr17:27587112-27587188+27587651+27587664+27587674,27588194	Alt5	486	chr17	27587188	27587674	+	27587112	27588194	56.67	80	23.33	67.78	43.75	53.33	9.58	47.51	20.27	3.34	66.67,80,56.67	53.33,45.45,43.75	0.0808556	ENSG00000141068
GTF2I	HsaALTA1061913-2/2	chr7:74718861-74718941	chr7:74716950,74718879+74718861-74718941	Alt3	18	chr7	74718861	74718879	+	74716950	74718941	16.66	24.99	8.33	21.3067	0.56	1.78	1.22	0.976667	20.33	14.88	24.99,22.27,16.66	1.78,0.59,0.56	0.0808556	ENSG00000263001
C9orf3	HsaEX0011648	chr9:94923986-94924175	chr9:94801002,94923986-94924175,94955177	ANN	190	chr9	94923986	94924175	+	94801002	94955177	68.2	80.79	12.59	73.9733	51.81	54.53	2.72	53.6	20.3733	13.67	80.79,72.93,68.2	54.46,51.81,54.53	0.0808556	ENSG00000148120
ZNF783	HsaALTA1056203-2/3	chr7:149293355-149293488	chr7:149292308,149293377+149293355+149292923-149293488	Alt3	22	chr7	149292923	149292945	+	149292308	149293488	16.85	24.14	7.29	21.1333	0	2.25	2.25	0.75	20.3833	14.6	16.85,24.14,22.41	2.25,0,0	0.0765225	ENSG00000204946
STAU2	HsaALTA0008286-2/2	chr8:73709032-73709177	chr8:73738284,73709032-73709162+73709177	Alt3	15	chr8	73709162	73709177	-	73709032	73738284	17.85	23.8	5.95	21.5167	0	1.78	1.78	1.09667	20.42	16.07	17.85,23.8,22.9	0,1.51,1.78	0.0808556	ENSG00000040341
NPPA-AS1	HsaINT1025244	chr1:11845767-11847576	chr1:11845547-11845766=11847577-11848079:+	IR	1810	chr1	11845767	11847576	+	11845547	11848079	75	84	9	79.6667	46.67	67.12	20.45	59.2267	20.44	7.88	75,80,84	63.89,46.67,67.12	0.0808556	ENSG00000242349
TPT1-AS1	HsaALTA1045559-1/2	chr13:45370080-45370182	chr13:45344446,45370080+45369959-45370182	Alt3	0	chr13	45369959	45369959	+	45344446	45370182	46.26	57.22	10.96	51.1767	27.2	37.03	9.83	30.6967	20.48	9.23	57.22,46.26,50.05	27.86,27.2,37.03	0.0808556	ENSG00000170919
DDX39B	HsaALTA1064327-5/6	chr6:31534667-31534854	chr6:31535367,31534486-31534503+31534505+31534753+31534763+31534854+31534941	Alt3	351	chr6	31534503	31534854	-	31534486	31535367	30.77	55.87	25.1	39.6533	14.26	23.08	8.82	19.1067	20.5467	7.69	55.87,32.32,30.77	23.08,19.98,14.26	0.0808556	ENSG00000198563
MRRF	HsaALTD0004047-2/2	chr9:122265462-122265780	chr9:122265462-122265545+122265780,122270864	Alt5	235	chr9	122265545	122265780	+	122265462	122270864	69.23	74.75	5.52	71.9133	46.24	56.52	10.28	51.3533	20.56	12.71	69.23,71.76,74.75	56.52,51.3,46.24	0.0808556	ENSG00000148187
LINC01806	HsaINT1020854	chr2:161244896-161246874	chr2:161244739-161244895=161246875-161249050:+	IR	1979	chr2	161244896	161246874	+	161244739	161249050	46.67	53.57	6.9	50.7833	26.32	36.73	10.41	30.1967	20.5867	9.94	53.57,52.11,46.67	27.54,26.32,36.73	0.0808556	ENSG00000227403
SLC29A2	HsaINT0152226	chr11:66368672-66369059	chr11:66369060-66369199=66368537-66368671:-	IR	388	chr11	66368672	66369059	-	66369199	66368537	37.41	55.09	17.68	43.73	20.35	25.96	5.61	23.1333	20.5967	11.45	55.09,38.69,37.41	23.09,25.96,20.35	0.0808556	ENSG00000174669
NDRG3	HsaINT0111782	chr20:36653702-36656359	chr20:36656360-36656411=36651766-36653701:-	IR	2658	chr20	36653702	36656359	-	36656411	36651766	30.27	33.81	3.54	32.1533	9.05	14.88	5.83	11.54	20.6133	15.39	32.38,33.81,30.27	14.88,9.05,10.69	0.0808556	ENSG00000101079
ITFG1	HsaALTA1023772-2/2	chr16:47313729-47313836	chr16:47365788,47313729-47313823+47313836	Alt3	13	chr16	47313823	47313836	-	47313729	47365788	18.92	22.84	3.92	20.85	0	0.49	0.49	0.163333	20.6867	18.43	20.79,18.92,22.84	0,0.49,0	0.0765225	ENSG00000129636
PACRGL	HsaEX0045177	chr4:20724808-20724888	chr4:20713539+20713543,20724808-20724888,20727285+20727290	S	81	chr4	20724808	20724888	+	20713539	20727290	43.43	54.37	10.94	49.66	26.44	31.06	4.62	28.97	20.69	12.37	43.43,54.37,51.18	26.44,29.41,31.06	0.0808556	ENSG00000163138
DDHD1	HsaALTA0002385-4/4	chr14:53096117-53096235	chr14:53103683,53096117-53096166+53096169+53096218+53096235	Alt3	69	chr14	53096166	53096235	-	53096117	53103683	13.33	37.14	23.81	23.9667	0	5.41	5.41	3.19333	20.7733	7.92	21.43,37.14,13.33	5.41,0,4.17	0.0808556	ENSG00000100523
TCF7	HsaEX0064181	chr5:134140796-134140888	chr5:134139038,134140796-134140888,134142185	C3	93	chr5	134140796	134140888	+	134139038	134142185	61.64	71.52	9.88	67.2433	43.31	51.24	7.93	46.46	20.7833	10.4	61.64,71.52,68.57	43.31,44.83,51.24	0.0808556	ENSG00000081059
ASXL1	HsaEX0006389	chr20:32360710-32360806	chr20:32358832,32360710-32360806,32366384	ANN	97	chr20	32360710	32360806	+	32358832	32366384	43.14	50.87	7.73	45.9467	17.3	30.39	13.09	25.13	20.8167	12.75	43.83,50.87,43.14	27.7,17.3,30.39	0.0808556	ENSG00000171456
RAB4A	HsaALTA0006923-4/4	chr1:229286468-229286566	chr1:229271370,229286500+229286486+229286485+229286468-229286566	Alt3	32	chr1	229286468	229286500	+	229271370	229286566	14.04	25.81	11.77	20.83	0	0	0	0	20.83	14.04	25.81,22.64,14.04	0,0,0	0.0636026	ENSG00000168118
ARL16	HsaALTD0000457-5/6	chr17:81682443-81682675	chr17:81682610+81682607+81682491+81682475+81682443+81682420-81682675,81682149	Alt5	167	chr17	81682420	81682587	-	81682675	81682149	27.27	40	12.73	33.5333	7.41	18.75	11.34	12.64	20.8933	8.52	27.27,33.33,40	11.76,18.75,7.41	0.0808556	ENSG00000214087
DRG2	HsaALTA0002657-3/3	chr17:18104544-18104681	chr17:18103889,18104623+18104560+18104544-18104681	Alt3	79	chr17	18104544	18104623	+	18103889	18104681	20.27	26.13	5.86	23.4367	0.65	5.31	4.66	2.50333	20.9333	14.96	26.13,20.27,23.91	0.65,1.55,5.31	0.0808556	ENSG00000108591
CENPJ	HsaALTA1035647-1/2	chr13:24897318-24897464	chr13:24899419,24897318-24897464+24897538	Alt3	0	chr13	24897464	24897464	-	24897318	24899419	36.36	47.37	11.01	42.7233	11.76	36.84	25.08	21.7567	20.9667	0	44.44,47.37,36.36	16.67,36.84,11.76	0.19043	ENSG00000151849
TARBP1	HsaALTA1003788-1/2	chr1:234448480-234448576	chr1:234450428,234448480-234448576+234448579	Alt3	0	chr1	234448576	234448576	-	234448480	234450428	46.86	61.63	14.77	54.9467	28.77	37.39	8.62	33.94	21.0067	9.47	46.86,61.63,56.35	35.66,28.77,37.39	0.0808556	ENSG00000059588
UBXN2A	HsaALTA1047106-2/2	chr2:23999655-	chr2:23984831,23999672+23999655-	Alt3	17	chr2	23999655	23999672	+	23984831	23999672	20.46	25.24	4.78	22.15	0.86	1.46	0.6	1.13667	21.0133	19	25.24,20.75,20.46	0.86,1.46,1.09	0.0808556	ENSG00000173960
CEP250	HsaINT0033711	chr20:35490805-35491211	chr20:35490637-35490804=35491212-35491346:+	IR	407	chr20	35490805	35491211	+	35490637	35491346	83.03	90.83	7.8	86.9167	61.09	72.63	11.54	65.9	21.0167	10.4	86.89,83.03,90.83	72.63,61.09,63.98	0.0808556	ENSG00000126001
SPDL1	HsaALTA0001597-1/3	chr5:169587261-169587372	chr5:169583889,169587261+169587259+169587199-169587372	Alt3	0	chr5	169587199	169587199	+	169583889	169587372	42.08	49.11	7.03	46.61	21.32	31.05	9.73	25.57	21.04	11.03	42.08,48.64,49.11	24.34,21.32,31.05	0.0808556	ENSG00000040275
PVT1	HsaEX0051346	chr8:127795894-127796008	chr8:127794734,127795894-127796008,127855155	C3	115	chr8	127795894	127796008	+	127794734	127855155	51.04	53.05	2.01	52.3667	25.66	41.38	15.72	31.3133	21.0533	9.66	53.05,51.04,53.01	26.9,41.38,25.66	0.0808556	ENSG00000249859
	HsaEX1000096	chr7:5846769-5847411	chr7:5840856,5846747+5846766+5846769-5847411+5847601+5847867,5854107	C1	643	chr7	5846769	5847411	+	5840856	5854107	57	69.34	12.34	62.9067	30.19	52.33	22.14	41.8467	21.06	4.67	57,62.38,69.34	43.02,30.19,52.33	0.0808556	ENSG00000235944
LRRC14	HsaALTA0004837-1/2	chr8:144519701-144519985	chr8:144518041,144519701+144519615-144519985	Alt3	0	chr8	144519615	144519615	+	144518041	144519985	56.86	78.48	21.62	67.4367	43.01	52.49	9.48	46.3667	21.07	4.37	66.97,56.86,78.48	43.01,52.49,43.6	0.0808556	ENSG00000160959
ZNF862	HsaEX0074466	chr7:149852875-149853068	chr7:149850338,149852555+149852819+149852861+149852875-149853068,149859422	C2	194	chr7	149852875	149853068	+	149850338	149859422	27.66	41.3	13.64	34.43	9.33	15.49	6.16	13.3467	21.0833	12.17	27.66,34.33,41.3	15.22,9.33,15.49	0.0808556	ENSG00000106479
TNFRSF13B	HsaEX1041451	chr17:16938065-16938161	chr17:16939555+16939656,16938065-16938161,16933176	C2	97	chr17	16938065	16938161	-	16939656	16933176	60.67	66.87	6.2	63.0733	34.34	48.7	14.36	41.9667	21.1067	11.97	60.67,66.87,61.68	34.34,48.7,42.86	0.0808556	ENSG00000240505
UBA7	HsaALTA1049875-3/4	chr3:49811370-49811469	chr3:49811870,49811370-49811445+49811455+49811469+49811758	Alt3	24	chr3	49811445	49811469	-	49811370	49811870	28.35	31.91	3.56	30.14	3.79	13.3	9.51	8.94333	21.1967	15.05	28.35,30.16,31.91	3.79,13.3,9.74	0.0808556	ENSG00000182179
ITSN2	HsaALTA1054831-3/3	chr2:24315132-24315245	chr2:24328052,24315132-24315221+24315224+24315245	Alt3	24	chr2	24315221	24315245	-	24315132	24328052	17.79	23.22	5.43	21.2033	0	0	0	0	21.2033	17.79	22.6,17.79,23.22	0,0,0	0.0636026	ENSG00000198399
MACF1	HsaEX0037170	chr1:39331203-39336653	chr1:39327353,39331203-39336653,39349478	C2	5451	chr1	39331203	39336653	+	39327353	39349478	29.52	64.3	34.78	42.6367	18.5	23.08	4.58	21.3633	21.2733	6.44	29.52,34.09,64.3	18.5,22.51,23.08	0.0808556	ENSG00000127603
HSD17B7	HsaINT1015926	chr1:162792863-162796584	chr1:162792659-162792862=162796585-162796677:+	IR	3722	chr1	162792863	162796584	+	162792659	162796677	46.51	58.38	11.87	51.4167	27.78	31.44	3.66	30.1333	21.2833	15.07	49.36,46.51,58.38	31.44,27.78,31.18	0.0808556	ENSG00000132196
ZNF816	HsaALTD1053834-1/2	chr19:52962727-	chr19:52962727+52962717-,52960177	Alt5	0	chr19	52962717	52962717	-	NA	52960177	48.15	81.25	33.1	63.2733	30.23	48.48	18.25	41.9767	21.2967	0	60.42,81.25,48.15	30.23,48.48,47.22	0.19043	ENSG00000180257
FAM3A	HsaALTA0003174-2/2	chrX:154507811-154507882	chrX:154508289,154507811-154507861+154507882	Alt3	21	chrX	154507861	154507882	-	154507811	154508289	17.68	52.17	34.49	33.2833	8	18.75	10.75	11.9467	21.3367	0	30,17.68,52.17	8,9.09,18.75	0.19043	ENSG00000071889
TMCC1-AS1	HsaALTA1062549-3/3	chr3:129905604-129905853	chr3:129901860,129905627+129905606+129905604-129905853	Alt3	23	chr3	129905604	129905627	+	129901860	129905853	20.24	27.78	7.54	23.0833	1.44	2.07	0.63	1.68333	21.4	18.17	21.23,27.78,20.24	2.07,1.44,1.54	0.0808556	ENSG00000271270
PTPRCAP	HsaALTA1056697-2/7	chr11:-67436032	chr11:67437617,-67435981+67436032+67436052+67436142+67436331+67436350+67436458	Alt3	51	chr11	67435981	67436032	-	NA	67437617	19.23	22.81	3.58	21.42	0	0	0	0	21.42	19.23	22.22,19.23,22.81	0,0,0	0.0636026	ENSG00000213402
RPE	HsaALTA1054261-2/2	chr2:210017772-210017816	chr2:210017559,210017790+210017772-210017816	Alt3	18	chr2	210017772	210017790	+	210017559	210017816	33.33	41.94	8.61	37.79	5.26	28	22.74	16.35	21.44	5.33	33.33,41.94,38.1	15.79,28,5.26	0.0808556	ENSG00000197713
CCDC130	HsaALTD1009765-2/4	chr19:-13731950	chr19:-13731931+13731950+13732068+13732080,13732175	Alt5	19	chr19	13731931	13731950	+	NA	13732175	60	63.64	3.64	61.5833	39.13	40.74	1.61	40.1367	21.4467	19.26	61.11,60,63.64	39.13,40.74,40.54	0.0808556	ENSG00000104957
DOCK8	HsaEX0020660	chr9:280791-280905	chr9:277086,280791-280905,286461	C3	115	chr9	280791	280905	+	277086	286461	45.77	54.27	8.5	51.1533	27.28	31.07	3.79	29.67	21.4833	14.7	54.27,53.42,45.77	31.07,30.66,27.28	0.0808556	ENSG00000107099
CEP135	HsaINT0033554	chr4:55999418-55999490	chr4:55999302-55999417=55999491-55999645:+	IR	73	chr4	55999418	55999490	+	55999302	55999645	31.31	35.14	3.83	33.26	9.85	13.93	4.08	11.7533	21.5067	17.38	33.33,35.14,31.31	9.85,11.48,13.93	0.0808556	ENSG00000174799
MARCH7	HsaEX0037888	chr2:159715681-159715766	chr2:159714598,159715681-159715766,159729009+159729076	C1	86	chr2	159715681	159715766	+	159714598	159729076	76.84	88.37	11.53	81.3533	57.14	64	6.86	59.8233	21.53	12.84	76.84,78.85,88.37	57.14,64,58.33	0.0808556	ENSG00000136536
CC2D1A	HsaALTA1025100-2/3	chr19:13923318-13923399	chr19:13920922,13923333+13923318+13923165-13923399	Alt3	15	chr19	13923165	13923180	+	13920922	13923399	16.28	32.56	16.28	22.1733	0	1.89	1.89	0.63	21.5433	14.39	16.28,32.56,17.68	0,1.89,0	0.0765225	ENSG00000132024
DOPEY1	HsaALTA1007382-3/3	chr6:83096712-83096823	chr6:83067779,83096735+83096731+83096712-83096823	Alt3	23	chr6	83096712	83096735	+	83067779	83096823	15.48	30.63	15.15	23.11	0	4.47	4.47	1.49	21.62	11.01	30.63,23.22,15.48	0,4.47,0	0.0765225	ENSG00000083097
NR2C2	HsaEX0043703	chr3:14959536-14959641	chr3:14947906,14959536-14959641+14959738,15003876	C2	106	chr3	14959536	14959641	+	14947906	15003876	40.89	51.34	10.45	44.53	19.28	25.1	5.82	22.8567	21.6733	15.79	40.89,41.36,51.34	25.1,19.28,24.19	0.0808556	ENSG00000177463
NR2C2	HsaEX0043700	chr3:14962409-14962492	chr3:14947906,14962409-14962492,15003876	C2	84	chr3	14962409	14962492	+	14947906	15003876	41.73	58.33	16.6	49	19.87	34.62	14.75	27.3067	21.6933	7.11	46.94,41.73,58.33	27.43,34.62,19.87	0.0808556	ENSG00000177463
CAB39L	HsaALTA1011725-3/3	chr13:49433318-49433409	chr13:49434086,49433318-49433390+49433393+49433409	Alt3	19	chr13	49433390	49433409	-	49433318	49434086	15.38	28	12.62	21.7067	0	0	0	0	21.7067	15.38	15.38,21.74,28	0,0,0	0.0636026	ENSG00000102547
C1RL	HsaINT0021976	chr12:7099761-7099900	chr12:7099901-7100026=7099686-7099760:-	IR	140	chr12	7099761	7099900	-	7100026	7099686	43.9	68.18	24.28	52.3033	27.27	34.78	7.51	30.4067	21.8967	9.12	68.18,43.9,44.83	27.27,34.78,29.17	0.0808556	ENSG00000139178
TMX2	HsaALTA0008835-1/2	chr11:57739131-57739181	chr11:57739028,57739131+57739110-57739181	Alt3	0	chr11	57739110	57739110	+	57739028	57739181	61.62	71.94	10.32	65.1	36.9	50.34	13.44	43.1667	21.9333	11.28	61.74,61.62,71.94	50.34,36.9,42.26	0.0808556	ENSG00000213593
TPT1-AS1	HsaALTD1035506-1/2	chr13:45341599-45341614	chr13:45341599-45341614+45341630,45344329	Alt5	0	chr13	45341614	45341614	+	45341599	45344329	30.72	48.69	17.97	38.01	0	25.7	25.7	16.0633	21.9467	5.02	34.62,48.69,30.72	22.49,0,25.7	0.0808556	ENSG00000170919
DHX35	HsaALTA1011287-2/2	chr20:39038479-	chr20:39034317,39038499+39038479-	Alt3	20	chr20	39038479	39038499	+	39034317	39038499	17.7	27.33	9.63	23.1133	0	2	2	1.13	21.9833	15.7	27.33,24.31,17.7	1.39,0,2	0.0808556	ENSG00000101452
EML3	HsaALTA1034839-3/3	chr11:62608736-62608826	chr11:62608962,62608736-62608773+62608805+62608826	Alt3	53	chr11	62608773	62608826	-	62608736	62608962	19.63	24.36	4.73	21.99	0	0	0	0	21.99	19.63	19.63,21.98,24.36	0,0,0	0.0636026	ENSG00000149499
SYNE2	HsaALTA1003439-2/2	chr14:64170228-64170321	chr14:64168971,64170233+64170228-64170321	Alt3	5	chr14	64170228	64170233	+	64168971	64170321	79.84	98.9	19.06	91.4033	53.62	100	46.38	69.38	22.0233	0	95.47,79.84,98.9	100,53.62,54.52	0.662521	ENSG00000054654
C9orf3	HsaEX0011649	chr9:94928425-94928531	chr9:94924175,94928425-94928531,94955177	C2	107	chr9	94928425	94928531	+	94924175	94955177	52.4	62.5	10.1	57.5867	34.75	36.4	1.65	35.4833	22.1033	16	62.5,57.86,52.4	36.4,35.3,34.75	0.0808556	ENSG00000148120
GLB1L	HsaEX0027561	chr2:219240191-219240285	chr2:219242514,219240191-219240285,219239833	C2	95	chr2	219240191	219240285	-	219242514	219239833	83.13	100	16.87	94.3767	55.32	80.82	25.5	72.2333	22.1433	2.31	100,83.13,100	80.56,80.82,55.32	0.0765225	ENSG00000163521
MIR181A2HG	HsaALTA1057403-2/4	chr9:124698318-	chr9:124658741,124698324+124698318+124698290+124698245-	Alt3	6	chr9	124698245	124698251	+	124658741	124698324	49.17	62.49	13.32	56.4133	21.95	46.64	24.69	34.2667	22.1467	2.53	57.58,62.49,49.17	46.64,21.95,34.21	0.0808556	ENSG00000224020
	HsaEX1001074	chr7:66541242-66541362	chr7:66554585,66541242-66541362,66531871	C2	121	chr7	66541242	66541362	-	66554585	66531871	41.57	48.4	6.83	46.07	17.65	27.03	9.38	23.9033	22.1667	14.54	48.4,48.24,41.57	27.03,17.65,27.03	0.0765225	ENSG00000229180
TPT1-AS1	HsaALTA1045556-1/2	chr13:45344329-45344446	chr13:45341630,45344329+45344305-45344446	Alt3	0	chr13	45344305	45344305	+	45341630	45344446	81.24	91.92	10.68	85.45	57.41	67.81	10.4	63.2667	22.1833	13.43	81.24,91.92,83.19	57.41,64.58,67.81	0.0808556	ENSG00000170919
	HsaEX1001073	chr7:66545601-66545686	chr7:66554585,66545601-66545686,66531871	C1	86	chr7	66545601	66545686	-	66554585	66531871	64.45	71.41	6.96	67.4367	41.57	50.56	8.99	45.21	22.2267	13.89	66.45,71.41,64.45	41.57,50.56,43.5	0.0808556	NA
RSRP1	HsaALTA1019377-2/2	chr1:-25242426	chr1:25242539,-25242413+25242426	Alt3	13	chr1	25242413	25242426	-	NA	25242539	44.35	57.23	12.88	51.1633	27.01	30.28	3.27	28.8933	22.27	14.07	44.35,51.91,57.23	30.28,29.39,27.01	0.0808556	ENSG00000117616
GAS6-AS1	HsaALTA1058705-3/5	chr13:113834648-113834764	chr13:113833579,113834684+113834680+113834648+113834578+113834390-113834764	Alt3	36	chr13	113834390	113834426	+	113833579	113834764	23.45	31.47	8.02	27.17	4.23	5.3	1.07	4.88333	22.2867	18.15	23.45,26.59,31.47	5.3,4.23,5.12	0.0808556	ENSG00000233695
MIGA2	HsaALTA0003213-1/4	chr9:129068838-129068899	chr9:129068332,129068838+129068805+129068635+129068628-129068899	Alt3	0	chr9	129068628	129068628	+	129068332	129068899	63.16	80	16.84	73.6467	35.29	59.26	23.97	51.2133	22.4333	3.9	63.16,80,77.78	35.29,59.09,59.26	0.0808556	ENSG00000148343
CATSPER2	HsaALTA1043004-3/3	chr15:43649727-43649900	chr15:43664418,43649727-43649877+43649879+43649900	Alt3	23	chr15	43649877	43649900	-	43649727	43664418	79.59	85.76	6.17	83.6233	58.15	64.37	6.22	61.1467	22.4767	15.22	79.59,85.76,85.52	60.92,58.15,64.37	0.0808556	ENSG00000166762
KIF20A	HsaALTA1017009-1/2	chr5:138184295-138184404	chr5:138184105,138184295+138184239-138184404	Alt3	0	chr5	138184239	138184239	+	138184105	138184404	20.26	26.63	6.37	22.6467	0	0.25	0.25	0.153333	22.4933	20.01	20.26,26.63,21.05	0,0.25,0.21	0.0808556	ENSG00000112984
OXA1L	HsaALTA0005999-3/3	chr14:22769777-22769911	chr14:22768171,22769797+22769791+22769777-22769934	Alt3	20	chr14	22769777	22769797	+	22768171	22769934	19.08	26.04	6.96	23.4567	0.41	1.55	1.14	0.926667	22.53	17.53	19.08,25.25,26.04	1.55,0.82,0.41	0.0808556	ENSG00000155463
C1RL-AS1	HsaINT0093701	chr12:7120626-7121711	chr12:7120506-7120625=7121712-7121851:+	IR	1086	chr12	7120626	7121711	+	7120506	7121851	86.48	100	13.52	91.2767	56.06	76.04	19.98	68.73	22.5467	10.44	100,86.48,87.35	76.04,56.06,74.09	0.0808556	ENSG00000205885
THTPA	HsaEX0064917	chr14:23556753-23557034	chr14:23556343,23556485+23556743+23556753-23557034+23557039,23558695	S	282	chr14	23556753	23557034	+	23556343	23558695	54.9	65.94	11.04	60.5933	34.41	44	9.59	38.0067	22.5867	10.9	54.9,65.94,60.94	35.61,34.41,44	0.0808556	ENSG00000259431
TMEM214	HsaEX0065714	chr2:27037815-27037892	chr2:27037702,27037790+27037815-27037892,27038032+27038146	S	78	chr2	27037815	27037892	+	27037702	27038146	23.52	28.57	5.05	25.43	2.55	3.24	0.69	2.78667	22.6433	20.28	23.52,28.57,24.2	2.55,2.57,3.24	0.0808556	ENSG00000119777
EHMT1	HsaALTA0002793-2/2	chr9:137743371-137743528	chr9:137728529,137743392+137743371-137743528	Alt3	21	chr9	137743371	137743392	+	137728529	137743528	64.29	66.51	2.22	65.6633	42.45	43.48	1.03	42.99	22.6733	20.81	66.51,64.29,66.19	43.04,43.48,42.45	0.0808556	ENSG00000181090
SGSM2	HsaALTA1030970-3/6	chr17:2372625-2373081	chr17:2372488,2372953+2372756+2372625+2372614+2372586+2372570-2373081	Alt3	328	chr17	2372570	2372898	+	2372488	2373081	16.67	29.17	12.5	22.6867	0	0	0	0	22.6867	16.67	29.17,16.67,22.22	0,0,0	0.0636026	ENSG00000141258
APBB3	HsaEX0005085	chr5:140561844-140561849	chr5:140562100+140562141+140562353,140561844-140561849,140561449+140561701+140561722	MIC	6	chr5	140561844	140561849	-	140562353	140561449	25.94	36.37	10.43	32.5867	0	24.36	24.36	9.85667	22.73	1.58	36.37,35.45,25.94	5.21,0,24.36	0.0808556	ENSG00000113108
MTMR9	HsaALTA1012747-2/2	chr8:11319670-11319838	chr8:11316893,11319687+11319670-11319838	Alt3	17	chr8	11319670	11319687	+	11316893	11319838	21.36	23.88	2.52	22.7533	0	0	0	0	22.7533	21.36	23.02,23.88,21.36	0,0,0	0.0636026	ENSG00000104643
C1RL-AS1	HsaALTA1056446-5/6	chr12:7120496-7120625	chr12:7119553,7120571+7120558+7120528+7120506+7120496+7120480-7120625	Alt3	75	chr12	7120480	7120555	+	7119553	7120625	42.12	50.75	8.63	46.07	20.76	27.47	6.71	23.2967	22.7733	14.65	45.34,50.75,42.12	27.47,20.76,21.66	0.0808556	ENSG00000205885
ENOSF1	HsaINT0056315	chr18:683381-685920	chr18:685921-686008=683246-683380:-	IR	2540	chr18	683381	685920	-	686008	683246	27.87	33.01	5.14	30.45	4.67	9.75	5.08	7.58333	22.8667	18.12	30.47,33.01,27.87	8.33,4.67,9.75	0.0808556	ENSG00000132199
MVP	HsaINT1024012	chr16:29820511-29830514	chr16:29820408-29820510=29830515-29830674:+	IR	10004	chr16	29820511	29830514	+	29820408	29830674	51.33	68.98	17.65	57.66	32.97	35.69	2.72	34.75	22.91	15.64	52.67,68.98,51.33	35.59,32.97,35.69	0.0808556	ENSG00000013364
ACD	HsaALTA1011932-2/2	chr16:67658743-67658832	chr16:67658928,67658743-67658816+67658832	Alt3	16	chr16	67658816	67658832	-	67658743	67658928	22.6	31.55	8.95	27.48	2.17	6.33	4.16	4.39667	23.0833	16.27	28.29,22.6,31.55	6.33,2.17,4.69	0.0808556	ENSG00000102977
CEP135	HsaINT0033556	chr4:56008383-56009734	chr4:56008327-56008382=56009735-56009903:+	IR	1352	chr4	56008383	56009734	+	56008327	56009903	17.66	26.38	8.72	23.3133	0	0.69	0.69	0.23	23.0833	16.97	17.66,25.9,26.38	0,0.69,0	0.0765225	ENSG00000174799
MTRF1	HsaINT1023705	chr13:41261826-41262410	chr13:41262411-41262481=41261333-41261825:-	IR	585	chr13	41261826	41262410	-	41262481	41261333	41.94	58.11	16.17	47.7167	16.4	32.16	15.76	24.5833	23.1333	9.78	41.94,43.1,58.11	32.16,16.4,25.19	0.0808556	ENSG00000120662
DLST	HsaINT1011201	chr14:74889350-74889896	chr14:74889275-74889349=74889897-74889952:+	IR	547	chr14	74889350	74889896	+	74889275	74889952	25.03	30.32	5.29	27.7433	3.41	5.2	1.79	4.59667	23.1467	19.83	30.32,25.03,27.88	5.2,3.41,5.18	0.0808556	ENSG00000119689
SLTM	HsaALTA1028817-2/2	chr15:58916935-58917020	chr15:58932356,58916935-58916999+58917020	Alt3	21	chr15	58916999	58917020	-	58916935	58932356	22.9	25.33	2.43	23.9733	0.78	0.84	0.06	0.816667	23.1567	22.06	23.69,22.9,25.33	0.84,0.78,0.83	0.0808556	ENSG00000137776
VEGFB	HsaALTA1046816-2/2	chr11:64235440-64235500	chr11:64234893,64235458+64235440-64235500	Alt3	18	chr11	64235440	64235458	+	64234893	64235500	15.67	37.79	22.12	23.1967	0	0	0	0	23.1967	15.67	15.67,16.13,37.79	0,0,0	0.0636026	ENSG00000173511
ANKRD13A	HsaALTA1006319-2/2	chr12:110011991-110012137	chr12:109999784,110012005+110011991-110012137	Alt3	14	chr12	110011991	110012005	+	109999784	110012137	22.68	25.41	2.73	24.3767	0	2.42	2.42	1.13	23.2467	20.26	25.04,22.68,25.41	0,0.97,2.42	0.0808556	ENSG00000076513
ZNF35	HsaEX0073504	chr3:44652557-44652701	chr3:44651259,44652557-44652701,44658701	S	145	chr3	44652557	44652701	+	44651259	44658701	15.41	100	84.59	44.3533	14.29	33.96	19.67	21.0767	23.2767	0	17.65,100,15.41	14.29,14.98,33.96	0.382733	ENSG00000169981
GAS8	HsaINT0067878	chr16:90040510-90042469	chr16:90040300-90040509=90042470-90042535:+	IR	1960	chr16	90040510	90042469	+	90040300	90042535	33.6	44.05	10.45	39.3633	11.99	20.72	8.73	16.03	23.3333	12.88	44.05,40.44,33.6	20.72,11.99,15.38	0.0808556	ENSG00000141013
NAA16	HsaALTD0004149-2/2	chr13:41373768-41373880	chr13:41373768-41373780+41373880,41374742	Alt5	100	chr13	41373780	41373880	+	41373768	41374742	54.59	61.11	6.52	58.1867	32.23	38.43	6.2	34.8233	23.3633	16.16	58.86,54.59,61.11	38.43,33.81,32.23	0.0808556	ENSG00000172766
HSPBP1	HsaALTA0004128-2/3	chr19:55265278-55265378	chr19:55265886,55265278-55265367+55265378+55265389	Alt3	11	chr19	55265367	55265378	-	55265278	55265886	26.83	32.28	5.45	28.8267	4.55	6.15	1.6	5.35333	23.4733	20.68	32.28,26.83,27.37	4.55,5.36,6.15	0.0808556	ENSG00000133265
RP11-342M1.3	HsaEX1033073	chr1:42837670-42837939	chr1:42846257+42846360,42837670-42837939,42835131	C1	270	chr1	42837670	42837939	-	42846360	42835131	51.97	62.34	10.37	56.37	18.3	45.54	27.24	32.84	23.53	6.43	54.8,62.34,51.97	34.68,18.3,45.54	0.0808556	ENSG00000228192
MACF1	HsaEX0037172	chr1:39340502-39340717	chr1:39327353,39340502-39340717,39349478	C3	216	chr1	39340502	39340717	+	39327353	39349478	31.35	61.83	30.48	41.8967	16.2	21.51	5.31	18.32	23.5767	9.84	31.35,32.51,61.83	16.2,21.51,17.25	0.0808556	ENSG00000127603
UBA7	HsaINT0176103	chr3:49810673-49810751	chr3:49810752-49810832=49810517-49810672:-	IR	79	chr3	49810673	49810751	-	49810832	49810517	39.42	65.25	25.83	49.9033	18.79	34.17	15.38	26.2967	23.6067	5.25	45.04,65.25,39.42	25.93,18.79,34.17	0.0808556	ENSG00000182179
SP140	HsaALTA1006851-2/2	chr2:230253316-230253405	chr2:230251061,230253334+230253316-230253405	Alt3	18	chr2	230253316	230253334	+	230251061	230253405	91.47	93.24	1.77	92.6333	67.76	70.29	2.53	68.9967	23.6367	21.18	91.47,93.24,93.19	67.76,68.94,70.29	0.0808556	ENSG00000079263
DPH5	HsaINT0051713	chr1:100992741-100995109	chr1:100995110-100995149=100992637-100992740:-	IR	2369	chr1	100992741	100995109	-	100995149	100992637	24.15	27.41	3.26	26.2133	1.68	3.11	1.43	2.56	23.6533	21.04	24.15,27.08,27.41	2.89,1.68,3.11	0.0808556	ENSG00000117543
ZZZ3	HsaALTA1002417-2/2	chr1:77676982-77677330	chr1:77682585,77676982-77677310+77677330	Alt3	20	chr1	77677310	77677330	-	77676982	77682585	83.85	100	16.15	94.6167	53.03	81.87	28.84	70.8933	23.7233	1.98	100,83.85,100	53.03,77.78,81.87	0.0765225	ENSG00000036549
E2F7	HsaALTA1042424-2/2	chr12:77055878-77056147	chr12:77064543,77055878-77056130+77056147	Alt3	17	chr12	77056130	77056147	-	77055878	77064543	21.74	27.03	5.29	23.7833	0	0	0	0	23.7833	21.74	27.03,21.74,22.58	0,0,0	0.0636026	ENSG00000165891
TRIM37	HsaALTA1014809-2/3	chr17:59001598-59001741	chr17:59012328,59001598-59001714+59001741+59001755	Alt3	27	chr17	59001714	59001741	-	59001598	59012328	23.52	35.72	12.2	30.3667	6.22	6.74	0.52	6.42333	23.9433	16.78	23.52,35.72,31.86	6.22,6.31,6.74	0.0808556	ENSG00000108395
MALAT1	HsaALTA1060474-3/4	chr11:65502637-65503120	chr11:65502289,65502681+65502648+65502637+65502609-65503120	Alt3	44	chr11	65502609	65502653	+	65502289	65503120	86.04	95.84	9.8	90.3	54.92	74.46	19.54	66.2733	24.0267	11.58	86.04,95.84,89.02	74.46,69.44,54.92	0.0808556	ENSG00000251562
COA6	HsaALTA0001187-1/2	chr1:234377518-234377609	chr1:234374389,234377518+234377459-234377609	Alt3	0	chr1	234377459	234377459	+	234374389	234377609	31.25	40	8.75	34.4167	5.88	15	9.12	10.2933	24.1233	16.25	31.25,32,40	15,5.88,10	0.0808556	ENSG00000168275
SUN1	HsaINT0161821	chr7:852668-852809	chr7:852609-852667=852810-852952:+	IR	142	chr7	852668	852809	+	852609	852952	63.98	64.78	0.8	64.2633	34.75	43.59	8.84	40.0467	24.2167	20.39	64.03,63.98,64.78	43.59,34.75,41.8	0.0808556	ENSG00000164828
RAD9A	HsaALTA1046357-1/3	chr11:67393723-67393783	chr11:67393610,67393723+67393691+67393650-67393783	Alt3	0	chr11	67393650	67393650	+	67393610	67393783	35	39.44	4.44	37.2667	12.5	13.68	1.18	13	24.2667	21.32	39.44,37.36,35	12.5,12.82,13.68	0.0808556	ENSG00000172613
DLG1	HsaINT0048494	chr3:197065449-197065707	chr3:197065708-197065809=197065276-197065448:-	IR	259	chr3	197065449	197065707	-	197065809	197065276	32.99	35.46	2.47	33.9167	8.29	10.58	2.29	9.61667	24.3	22.41	33.3,35.46,32.99	10.58,8.29,9.98	0.0808556	ENSG00000075711
ABCA6	HsaEX0000289	chr17:69113222-69113313	chr17:69113618,69113222-69113313+69113360,69112269+69112273	S	92	chr17	69113222	69113313	-	69113618	69112269	61.17	68.27	7.1	64.47	35.24	46.09	10.85	40.1633	24.3067	15.08	61.17,68.27,63.97	35.24,39.16,46.09	0.0808556	ENSG00000154262
FOXRED1	HsaINT0065748	chr11:126275022-126275326	chr11:126274927-126275021=126275327-126275428:+	IR	305	chr11	126275022	126275326	+	126274927	126275428	40.45	43.8	3.35	41.6033	14.75	20.27	5.52	17.11	24.4933	20.18	40.56,43.8,40.45	20.27,14.75,16.31	0.0808556	ENSG00000110074
TMEM230	HsaALTD0000934-2/3	chr20:5112730-5112753	chr20:5112743+5112730+5112720-5112753,5109445	Alt5	13	chr20	5112720	5112733	-	5112753	5109445	63.2	82.71	19.51	74.41	42.25	54.72	12.47	49.7333	24.6767	8.48	63.2,82.71,77.32	54.72,52.23,42.25	0.0808556	ENSG00000089063
RPS15	HsaALTA1018082-3/3	chr19:1439961-1440049	chr19:1438892,1440026+1439968+1439961-1440049	Alt3	65	chr19	1439961	1440026	+	1438892	1440049	35.53	48.48	12.95	42.8767	10.26	26.67	16.41	18.1067	24.77	8.86	35.53,44.62,48.48	17.39,10.26,26.67	0.0808556	ENSG00000115268
MED6	HsaALTA0005116-2/2	chr14:70592880-70593009	chr14:70593296,70592880-70592988+70593009	Alt3	21	chr14	70592988	70593009	-	70592880	70593296	25.37	28.61	3.24	26.8933	1.25	2.66	1.41	2.08667	24.8067	22.71	25.37,26.7,28.61	2.66,1.25,2.35	0.0808556	ENSG00000133997
SLC7A7	HsaALTA1036980-2/2	chr14:-22773728	chr14:22773933,-22773716+22773728	Alt3	12	chr14	22773716	22773728	-	NA	22773933	17.31	30.81	13.5	25.13	0.24	0.35	0.11	0.306667	24.8233	16.96	27.27,30.81,17.31	0.24,0.33,0.35	0.0808556	ENSG00000155465
LIG3	HsaALTA1000332-2/2	chr17:34994254-34994429	chr17:34992692,34994276+34994254-34994429	Alt3	22	chr17	34994254	34994276	+	34992692	34994429	23.38	27.78	4.4	25.9433	0.64	1.28	0.64	0.993333	24.95	22.1	27.78,26.67,23.38	1.06,1.28,0.64	0.0808556	ENSG00000005156
IL18BP	HsaINT0080050	chr11:71999020-71999926	chr11:71998541-71999019=71999927-72000012:+	IR	907	chr11	71999020	71999926	+	71998541	72000012	50.28	68.57	18.29	59.13	26.61	40.64	14.03	34.0267	25.1033	9.64	68.57,58.54,50.28	34.83,26.61,40.64	0.0808556	ENSG00000137496
PRPF38B	HsaALTA1026288-3/5	chr1:108693572-108693636	chr1:108692867,108693590+108693587+108693572+108693427+108693424-108693636	Alt3	18	chr1	108693424	108693442	+	108692867	108693636	20.65	31.82	11.17	25.8233	0	2.08	2.08	0.693333	25.13	18.57	25,31.82,20.65	0,2.08,0	0.0765225	ENSG00000134186
VARS2	HsaALTA1028574-2/2	chr6:30917095-30917224	chr6:30916959,30917105+30917095-30917224	Alt3	10	chr6	30917095	30917105	+	30916959	30917224	20.16	30.12	9.96	25.39	0	0.51	0.51	0.17	25.22	19.65	30.12,20.16,25.89	0,0.51,0	0.0765225	ENSG00000137411
PPM1M	HsaALTA0006593-2/3	chr3:52249656-	chr3:52249322,52249670+52249656+52249645-	Alt3	14	chr3	52249645	52249659	+	52249322	52249670	21.83	30.1	8.27	25.6567	0	0.88	0.88	0.293333	25.3633	20.95	30.1,25.04,21.83	0.88,0,0	0.0765225	ENSG00000164088
DZIP3	HsaINT0053487	chr3:108648113-108648917	chr3:108647943-108648112=108648918-108648962:+	IR	805	chr3	108648113	108648917	+	108647943	108648962	33.94	47.83	13.89	42.9833	15.94	19.35	3.41	17.5767	25.4067	14.59	47.83,33.94,47.18	17.44,19.35,15.94	0.0808556	ENSG00000198919
CUX1	HsaALTA0002269-4/4	chr7:102178469-102178657	chr7:102170550,102178526+102178475+102178472+102178469-102178657	Alt3	57	chr7	102178469	102178526	+	102170550	102178657	64.52	100	35.48	77.8433	42.88	59.26	16.38	52.3933	25.45	5.26	100,69.01,64.52	59.26,42.88,55.04	0.0808556	ENSG00000257923
TMUB2	HsaALTA1044352-2/3	chr17:44189411-44189588	chr17:44189299,44189424+44189411+44189370-44189588	Alt3	13	chr17	44189370	44189383	+	44189299	44189588	37.5	69.44	31.94	53.98	22.22	33.33	11.11	28.5167	25.4633	4.17	37.5,69.44,55	22.22,33.33,30	0.0808556	ENSG00000168591
SLC39A9	HsaALTD1001584-4/4	chr14:69458368-69458729	chr14:69458368-69458386+69458464+69458648+69458729,69461697	Alt5	343	chr14	69458386	69458729	+	69458368	69461697	46.15	72.68	26.53	58.03	17.48	44.74	27.26	32.5333	25.4967	1.41	46.15,55.26,72.68	17.48,44.74,35.38	0.0808556	ENSG00000029364
SKIV2L	HsaINT1041656	chr6:31968539-31968685	chr6:31968328-31968538=31968686-31968796:+	IR	147	chr6	31968539	31968685	+	31968328	31968796	33.17	39.08	5.91	35.48	9.55	10.37	0.82	9.9	25.58	22.8	39.08,34.19,33.17	9.78,10.37,9.55	0.0808556	ENSG00000204351
ZNF197	HsaALTA0009754-1/2	chr3:44629074-44629390	chr3:44625143,44629074+44629065-44629390	Alt3	0	chr3	44629065	44629065	+	44625143	44629390	80.49	84.44	3.95	81.9267	54.55	57.14	2.59	56.12	25.8067	23.35	80.85,84.44,80.49	56.67,54.55,57.14	0.0808556	ENSG00000186448
DCAF16	HsaALTA0002352-2/4	chr4:-17804771	chr4:17805107,-17804756+17804771+17804792+17804801	Alt3	15	chr4	17804756	17804771	-	NA	17805107	96.83	98.4	1.57	97.7567	67.16	74.45	7.29	71.7633	25.9933	22.38	98.04,96.83,98.4	73.68,74.45,67.16	0.0808556	ENSG00000163257
RPL21	HsaALTD1015962-1/2	chr13:27254223-27254261	chr13:27254223-27254261+27254281,27256184	Alt5	0	chr13	27254261	27254261	+	27254223	27256184	55.06	58.68	3.62	57.3567	26.92	37.9	10.98	31.33	26.0267	17.16	58.33,58.68,55.06	37.9,26.92,29.17	0.0808556	ENSG00000122026
EOGT	HsaALTA1040346-2/2	chr3:68988295-68988395	chr3:68988506,68988295-68988381+68988395	Alt3	14	chr3	68988381	68988395	-	68988295	68988506	21.31	31.37	10.06	26.8733	0	1.32	1.32	0.836667	26.0367	19.99	31.37,27.94,21.31	0,1.32,1.19	0.0808556	ENSG00000163378
HELLS	HsaALTA1020207-2/2	chr10:94546361-94546498	chr10:94545952,94546377+94546361-94546498	Alt3	16	chr10	94546361	94546377	+	94545952	94546498	25.25	27.68	2.43	26.5533	0.18	1.06	0.88	0.503333	26.05	24.19	27.68,26.73,25.25	0.27,0.18,1.06	0.0808556	ENSG00000119969
WDR90	HsaINT0182729	chr16:658345-658524	chr16:658183-658344=658525-658653:+	IR	180	chr16	658345	658524	+	658183	658653	26.22	48.39	22.17	39.36	9.38	16.01	6.63	13.05	26.31	10.21	48.39,43.47,26.22	13.76,16.01,9.38	0.0808556	ENSG00000161996
GUSBP11	HsaEX1016426	chr22:23700726-23700845	chr22:23705429,23700726-23700845,23699705	C3	120	chr22	23700726	23700845	-	23705429	23699705	53.46	67.75	14.29	61.4267	28.21	47.85	19.64	35.0867	26.34	5.61	67.75,53.46,63.07	47.85,29.2,28.21	0.0808556	ENSG00000228315
HAX1	HsaALTD1024915-2/2	chr1:154273480-154273598	chr1:154273480-154273534+154273598,154273750	Alt5	64	chr1	154273534	154273598	+	154273480	154273750	86.67	94.65	7.98	90.1533	36.99	80.58	43.59	63.78	26.3733	6.09	86.67,94.65,89.14	80.58,36.99,73.77	0.0808556	ENSG00000143575
TMEM14C	HsaINT1044439	chr6:10723242-10724569	chr6:10722975-10723241=10724570-10724633:+	IR	1328	chr6	10723242	10724569	+	10722975	10724633	30.81	32.39	1.58	31.4033	3.85	5.46	1.61	4.73333	26.67	25.35	30.81,32.39,31.01	4.89,3.85,5.46	0.0808556	ENSG00000111843
IRF4	HsaALTD1021968-1/2	chr6:393103-393200	chr6:393103-393200+393255,394821	Alt5	0	chr6	393200	393200	+	393103	394821	0	46.75	46.75	28.2833	0	4.76	4.76	1.58667	26.6967	0	46.75,0,38.1	0,0,4.76	0.353679	ENSG00000137265
NRSN2	HsaALTA1022440-3/3	chr20:349616-349832	chr20:349363,349673+349638+349616-349832	Alt3	57	chr20	349616	349673	+	349363	349832	27.77	32.55	4.78	30.86	2.64	5.23	2.59	4.15667	26.7033	22.54	32.26,27.77,32.55	2.64,5.23,4.6	0.0808556	ENSG00000125841
HADHA	HsaALTA1007648-2/2	chr2:26214443-26214576	chr2:26215053,26214443-26214524+26214576	Alt3	52	chr2	26214524	26214576	-	26214443	26215053	82.58	86.73	4.15	84.2133	45	64.71	19.71	57.4033	26.81	17.87	83.33,86.73,82.58	64.71,62.5,45	0.0808556	ENSG00000084754
CSNK2B	HsaALTD1054232-1/3	chr6:31666355-31666396	chr6:31666355-31666396+31666487+31666578,31666821	Alt5	0	chr6	31666396	31666396	+	31666355	31666821	64	70	6	66.2367	35.71	45	9.29	39.4033	26.8333	19	64,70,64.71	45,35.71,37.5	0.0808556	ENSG00000204435
PTRH1	HsaALTA0006865-1/2	chr9:127714068-127714189	chr9:127714379,127714068-127714189+127714282	Alt3	0	chr9	127714189	127714189	-	127714068	127714379	42.42	55.32	12.9	47.3933	12	34.21	22.21	20.3667	27.0267	8.21	55.32,44.44,42.42	12,34.21,14.89	0.0808556	ENSG00000187024
MALAT1	HsaALTD1047580-3/5	chr11:65501960-65502393	chr11:65501960-65502289+65502374+65502393+65502436+65502486,65502648	Alt5	104	chr11	65502289	65502393	+	65501960	65502648	85.84	95.04	9.2	89.0133	45.53	70.97	25.44	61.98	27.0333	14.87	85.84,95.04,86.16	70.97,69.44,45.53	0.0808556	ENSG00000251562
PHF20L1	HsaALTA0006243-2/3	chr8:132799083-132799172	chr8:132798860,132799095+132799083+132799058-132799172	Alt3	12	chr8	132799058	132799070	+	132798860	132799172	53.15	68.49	15.34	60.8467	29.81	40.09	10.28	33.78	27.0667	13.06	60.9,68.49,53.15	40.09,31.44,29.81	0.0808556	ENSG00000129292
HLA-B	HsaALTD0003048-3/3	chr6:31354629-31354661	chr6:31354635+31354633+31354629-31354661,31354522	Alt5	6	chr6	31354629	31354635	-	31354661	31354522	17.28	97.6	80.32	70.8	16.05	98.64	82.59	43.72	27.08	0	97.52,17.28,97.6	16.05,98.64,16.47	0.662521	ENSG00000234745
FDPS	HsaALTA0003321-2/2	chr1:155310043-155310205	chr1:155308965,155310064+155310043-155310205	Alt3	21	chr1	155310043	155310064	+	155308965	155310205	75.99	80.74	4.75	78.9833	49.84	52.85	3.01	51.83	27.1533	23.14	80.74,80.22,75.99	52.8,49.84,52.85	0.0808556	ENSG00000160752
PILRB	HsaINT0125261	chr7:100355241-100356393	chr7:100355143-100355240=100356394-100356883:+	IR	1153	chr7	100355241	100356393	+	100355143	100356883	76.33	88.93	12.6	83.4833	49.67	60	10.33	56.2633	27.22	16.33	88.93,85.19,76.33	60,49.67,59.12	0.0808556	NA
OGFRP1	HsaEX0072062	chr22:42273894-42273974	chr22:42270025,42273894-42273974+42274035+42274440,42274988	C2	81	chr22	42273894	42273974	+	42270025	42274988	65.22	82.86	17.64	76.81	33.33	69.23	35.9	49.57	27.24	0	82.35,82.86,65.22	46.15,69.23,33.33	0.19043	ENSG00000182057
RBM18	HsaALTA1019945-2/3	chr9:122261380-122261498	chr9:122264715,122261380-122261482+122261498+122261508	Alt3	16	chr9	122261482	122261498	-	122261380	122264715	30.74	31.52	0.78	31.0933	2.05	6.77	4.72	3.73333	27.36	23.97	30.74,31.52,31.02	2.38,6.77,2.05	0.0808556	ENSG00000119446
TRIP12	HsaALTA1036399-1/4	chr2:229792973-229793130	chr2:229795179,229792973-229793130+229793145+229793175+229793368	Alt3	0	chr2	229793130	229793130	-	229792973	229795179	37.74	40.35	2.61	39.3167	9.72	13.54	3.82	11.8033	27.5133	24.2	39.86,40.35,37.74	12.15,9.72,13.54	0.0808556	ENSG00000153827
SMCO4	HsaALTA1042504-2/2	chr11:-93479284	chr11:93499276,-93479269+93479284	Alt3	15	chr11	93479269	93479284	-	NA	93499276	42.47	51.18	8.71	47.61	17.83	23.13	5.3	20.0733	27.5367	19.34	51.18,42.47,49.18	17.83,19.26,23.13	0.0808556	ENSG00000166002
DZIP3	HsaINT0053499	chr3:108684342-108686444	chr3:108684216-108684341=108686445-108686584:+	IR	2103	chr3	108684342	108686444	+	108684216	108686584	33.94	44.44	10.5	38.0767	8.97	12.96	3.99	10.5167	27.56	20.98	44.44,35.85,33.94	8.97,9.62,12.96	0.0808556	ENSG00000198919
SYNE2	HsaALTD1002480-2/2	chr14:64098747-64098821	chr14:64098747-64098759+64098821,64101932	Alt5	62	chr14	64098759	64098821	+	64098747	64101932	68.48	100	31.52	89.4933	39.16	100	60.84	61.8133	27.68	0	100,68.48,100	100,39.16,46.28	0.353679	ENSG00000054654
NUP210	HsaALTA1025160-1/2	chr3:13344861-13344975	chr3:13347090,13344861-13344975+13345186	Alt3	0	chr3	13344975	13344975	-	13344861	13347090	71.79	85.29	13.5	76.8033	40	57.14	17.14	49.0467	27.7567	14.65	73.33,71.79,85.29	57.14,40,50	0.0808556	ENSG00000132182
HSPA8	HsaALTA0004121-1/2	chr11:123060705-123060773	chr11:123062064,123060705-123060773+123060798	Alt3	0	chr11	123060773	123060773	-	123060705	123062064	35.61	67.37	31.76	53.4267	13.7	37.89	24.19	25.4733	27.9533	0	67.37,57.3,35.61	13.7,37.89,24.83	0.19043	ENSG00000109971
SEPSECS	HsaINT0147684	chr4:25156975-25158952	chr4:25158953-25159107=25156856-25156974:-	IR	1978	chr4	25156975	25158952	-	25159107	25156856	35.88	47.06	11.18	43.2033	12.2	17.24	5.04	15.1167	28.0867	18.64	47.06,46.67,35.88	12.2,15.91,17.24	0.0808556	ENSG00000109618
MGA	HsaALTA0005170-2/8	chr15:41740057-41740203	chr15:41736698,41740071+41740057+41740053+41740037+41740015+41740001+41739997+41739906-41740203	Alt3	14	chr15	41739906	41739920	+	41736698	41740203	30.89	42.25	11.36	37.1133	5.47	12.63	7.16	8.99667	28.1167	18.26	38.2,30.89,42.25	8.89,12.63,5.47	0.0808556	ENSG00000174197
LINC02137	HsaEX1021756	chr16:58433810-58433948	chr16:58430493,58433810-58433948,58435692	C2	139	chr16	58433810	58433948	+	58430493	58435692	75	100	25	87.9633	53.16	63.75	10.59	59.7333	28.23	11.25	75,88.89,100	53.16,63.75,62.29	0.0808556	ENSG00000260186
DIP2A	HsaALTD1030129-2/2	chr21:46546915-46547042	chr21:46546915-46547038+46547042,46549771	Alt5	4	chr21	46547038	46547042	+	46546915	46549771	62.7	89.94	27.24	74.31	43.95	49.48	5.53	46.0733	28.2367	13.22	62.7,70.29,89.94	43.95,49.48,44.79	0.0808556	ENSG00000160305
GRAP2	HsaEX1016078	chr22:39971996-39972244	chr22:39971196,39971996-39972244,39984175	C2	249	chr22	39971996	39972244	+	39971196	39984175	88.57	95.51	6.94	91.09	58.76	67.39	8.63	62.8433	28.2467	21.18	88.57,95.51,89.19	67.39,58.76,62.38	0.0808556	ENSG00000100351
SHPK	HsaINT0149740	chr17:3615538-3621236	chr17:3621237-3621412=3615337-3615537:-	IR	5699	chr17	3615538	3621236	-	3621412	3615337	25.66	37.73	12.07	31.0133	1.51	4.06	2.55	2.73333	28.28	21.6	29.65,37.73,25.66	2.63,1.51,4.06	0.0808556	NA
ZNF530	HsaINT0187548	chr19:57604407-57605685	chr19:57604277-57604406=57605686-57608267:+	IR	1279	chr19	57604407	57605685	+	57604277	57608267	31.25	34.45	3.2	33.12	0.61	11.58	10.97	4.82667	28.2933	19.67	34.45,33.66,31.25	11.58,0.61,2.29	0.0808556	ENSG00000183647
KCCAT198	HsaALTA1061149-2/3	chr12:-105304483	chr12:105308629,-105304460+105304483+105304624	Alt3	23	chr12	105304460	105304483	-	NA	105308629	37.95	44.1	6.15	40.8733	7.9	20.4	12.5	12.54	28.3333	17.55	44.1,37.95,40.57	7.9,9.32,20.4	0.0808556	ENSG00000257642
SOAT1	HsaALTA1003634-2/2	chr1:179350277-179350431	chr1:179348942,179350296+179350277-179350431	Alt3	19	chr1	179350277	179350296	+	179348942	179350431	25.99	31.49	5.5	28.5767	0	0.24	0.24	0.08	28.4967	25.75	31.49,28.25,25.99	0,0.24,0	0.0765225	ENSG00000057252
FBXO43	HsaEX1014370	chr8:100134956-100135004	chr8:100137565,100134937+100134956-100135004+100135019,100134364	S	49	chr8	100134956	100135004	-	100137565	100134364	89.66	96.92	7.26	94.1067	64.29	67.03	2.74	65.5433	28.5633	22.63	95.74,96.92,89.66	64.29,65.31,67.03	0.0808556	ENSG00000156509
PFN1	HsaALTA1014892-2/3	chr17:-4946024	chr17:4948263,-4945997+4946024+4946053	Alt3	27	chr17	4945997	4946024	-	NA	4948263	25.4	41.82	16.42	33.4167	3.76	5.74	1.98	4.78	28.6367	19.66	25.4,33.03,41.82	5.74,4.84,3.76	0.0808556	ENSG00000108518
ERGIC3	HsaALTA0002981-2/3	chr20:35556955-35557055	chr20:35556271,35556973+35556955+35556877-35557055	Alt3	18	chr20	35556877	35556895	+	35556271	35557055	25.77	33.48	7.71	29.17	0.26	0.62	0.36	0.396667	28.7733	25.15	33.48,25.77,28.26	0.31,0.62,0.26	0.0808556	ENSG00000125991
LINC00106	HsaALTA1059128-3/4	chrX:1396998-1397224	chrX:1396648,1397119+1397025+1396998+1396995-1397224	Alt3	121	chrX	1396995	1397116	+	1396648	1397224	49.95	52.98	3.03	51.3633	12.78	32.23	19.45	22.5533	28.81	17.72	49.95,52.98,51.16	32.23,12.78,22.65	0.0808556	ENSG00000236871
GCC2	HsaINT0068202	chr2:108485909-108486510	chr2:108485831-108485908=108486511-108486648:+	IR	602	chr2	108485909	108486510	+	108485831	108486648	37.03	43.15	6.12	39.6133	7.58	16.12	8.54	10.56	29.0533	20.91	43.15,37.03,38.66	16.12,7.58,7.98	0.0808556	ENSG00000135968
AHCYL2	HsaEX1003171	chr7:129368470-129368551	chr7:129225439+129225667,129368470-129368551,129379638+129379641	C1	82	chr7	129368470	129368551	+	129225439	129379641	37.83	65.67	27.84	51.4733	13.93	27.65	13.72	22.3233	29.15	10.18	50.92,65.67,37.83	25.39,13.93,27.65	0.0808556	ENSG00000158467
CREBZF	HsaALTA0002156-2/3	chr11:85663179-85663277	chr11:85663524,85663179-85663262+85663277+85663293	Alt3	15	chr11	85663262	85663277	-	85663179	85663524	21.88	36.17	14.29	29.29	0	0	0	0	29.29	21.88	36.17,21.88,29.82	0,0,0	0.0636026	ENSG00000137504
ZNF410	HsaALTA1064004-2/2	chr14:73893776-73893932	chr14:73892208,73893797+73893776-73893932	Alt3	21	chr14	73893776	73893797	+	73892208	73893932	27.53	32.38	4.85	29.7733	0.25	0.51	0.26	0.336667	29.4367	27.02	32.38,29.41,27.53	0.25,0.51,0.25	0.0765225	ENSG00000119725
ZNF91	HsaINT1047716	chr19:23362726-23373741	chr19:23373742-23373837=23357696-23362725:-	IR	11016	chr19	23362726	23373741	-	23373837	23357696	36.17	48.72	12.55	42.09	5.62	23.9	18.28	12.5867	29.5033	12.27	41.38,48.72,36.17	8.24,23.9,5.62	0.0808556	ENSG00000167232
HSD17B6	HsaEX7007206	chr12:56763198-56763414	chr12:56752581,56763198-56763414,56773834	ANN	217	chr12	56763198	56763414	+	56752581	56773834	68.86	92.39	23.53	78.72	33.56	63.15	29.59	49.1467	29.5733	5.71	92.39,74.91,68.86	63.15,50.73,33.56	0.0808556	ENSG00000025423
TUBGCP6	HsaALTA0009154-3/6	chr22:50222454-50222554	chr22:50224141,50222454-50222548+50222552+50222554+50222568+50222588+50222592	Alt3	6	chr22	50222548	50222554	-	50222454	50224141	49.23	51.65	2.42	50.06	17.22	25.4	8.18	20.46	29.6	23.83	49.23,51.65,49.3	18.76,17.22,25.4	0.0808556	ENSG00000128159
PSTPIP1	HsaALTA1030402-1/2	chr15:77035811-77035935	chr15:77035563,77035811+77035802-77035935	Alt3	0	chr15	77035802	77035802	+	77035563	77035935	31.25	39.39	8.14	34.4067	0	8.14	8.14	4.71333	29.6933	23.11	31.25,39.39,32.58	6,8.14,0	0.0808556	ENSG00000140368
E2F7	HsaALTA1042423-2/2	chr12:77064543-77064653	chr12:77065345,77064543-77064635+77064653	Alt3	18	chr12	77064635	77064653	-	77064543	77065345	28.36	34.94	6.58	32.3333	0	5.71	5.71	2.61333	29.72	22.65	33.7,28.36,34.94	2.13,0,5.71	0.0808556	ENSG00000165891
SAFB2	HsaALTA1024012-3/3	chr19:5595361-5595510	chr19:5598793,5595361-5595482+5595497+5595510	Alt3	28	chr19	5595482	5595510	-	5595361	5598793	29.34	31.05	1.71	30.07	0.15	0.52	0.37	0.346667	29.7233	28.82	31.05,29.82,29.34	0.52,0.37,0.15	0.0808556	ENSG00000130254
VPS8	HsaALTA1037605-3/3	chr3:184870700-184870805	chr3:184869528,184870744+184870716+184870700-184870805	Alt3	44	chr3	184870700	184870744	+	184869528	184870805	19.5	55.72	36.22	36.4	0	12.21	12.21	6.46	29.94	7.29	19.5,55.72,33.98	0,12.21,7.17	0.0808556	ENSG00000156931
RP11-274B21.14	HsaALTA1059606-1/2	chr7:128577964-128578033	chr7:128574791,128577964+128577953-128578033	Alt3	0	chr7	128577953	128577953	+	128574791	128578033	26.5	35.85	9.35	30.9033	0.73	1.25	0.52	0.94	29.9633	25.25	35.85,26.5,30.36	0.73,1.25,0.84	0.0808556	ENSG00000280828
GK5	HsaALTA0003656-2/2	chr3:142177482-142177605	chr3:142181461,142177482-142177576+142177605	Alt3	29	chr3	142177576	142177605	-	142177482	142181461	30.43	40.04	9.61	36.8367	5.05	8.82	3.77	6.87	29.9667	21.61	30.43,40.04,40.04	6.74,8.82,5.05	0.0765225	ENSG00000175066
SHROOM1	HsaALTA1041465-2/2	chr5:132823283-132823541	chr5:132823623,132823283-132823522+132823541	Alt3	19	chr5	132823522	132823541	-	132823283	132823623	22.06	46.34	24.28	32.8767	0	8.57	8.57	2.85667	30.02	13.49	22.06,46.34,30.23	0,8.57,0	0.0765225	ENSG00000164403
RNF123	HsaINT0141229	chr3:49699106-49699467	chr3:49698980-49699105=49699468-49699582:+	IR	362	chr3	49699106	49699467	+	49698980	49699582	51.61	73.81	22.2	62.3333	28.81	36.96	8.15	32.2933	30.04	14.65	73.81,61.58,51.61	36.96,28.81,31.11	0.0808556	ENSG00000164068
NUP50-AS1	HsaEX1026428	chr22:45158060-45158174	chr22:45163518+45163572+45163577+45163663+45163667,45158060-45158174+45158185,45138916	C1	115	chr22	45158060	45158174	-	45163667	45138916	58.02	64.91	6.89	60.5367	26.9	32.92	6.02	30.4767	30.06	25.1	64.91,58.68,58.02	26.9,32.92,31.61	0.0808556	ENSG00000226328
RNF2	HsaALTA1020724-2/2	chr1:185091565-185091735	chr1:185087640,185091579+185091565-185091735	Alt3	14	chr1	185091565	185091579	+	185087640	185091735	26.76	38.32	11.56	33.2233	2.47	4.04	1.57	3.11	30.1133	22.72	34.59,26.76,38.32	2.47,4.04,2.82	0.0808556	ENSG00000121481
NFYA	HsaALTA1000046-3/3	chr6:41079005-41079164	chr6:41073084,41079044+41079029+41079005-41079164	Alt3	39	chr6	41079005	41079044	+	41073084	41079164	27.6	33.18	5.58	30.4767	0	0.81	0.81	0.27	30.2067	26.79	33.18,27.6,30.65	0,0.81,0	0.0765225	ENSG00000001167
TTI1	HsaINT0174622	chr20:38002777-38006196	chr20:38006197-38006397=38002628-38002776:-	IR	3420	chr20	38002777	38006196	-	38006397	38002628	33.33	41.11	7.78	36.1433	5.48	6.15	0.67	5.91667	30.2267	27.18	41.11,33.99,33.33	6.12,5.48,6.15	0.0808556	ENSG00000101407
DVL2	HsaALTA1000298-1/2	chr17:7227655-7227711	chr17:7227977,7227655-7227711+7227783	Alt3	0	chr17	7227711	7227711	-	7227655	7227977	30.7	36.81	6.11	33.8033	2.12	5.1	2.98	3.44333	30.36	25.6	36.81,33.9,30.7	2.12,5.1,3.11	0.0808556	ENSG00000004975
SMURF2	HsaALTA1015106-3/3	chr17:64578492-64578594	chr17:64580789,64578492-64578571+64578576+64578594	Alt3	23	chr17	64578571	64578594	-	64578492	64580789	28.79	32.74	3.95	30.8433	0	0.58	0.58	0.193333	30.65	28.21	32.74,31,28.79	0,0.58,0	0.0765225	ENSG00000108854
ZNF557	HsaALTA0009849-2/3	chr19:7075655-7075743	chr19:7075105,7075676+7075655+7075339-7075743	Alt3	21	chr19	7075339	7075360	+	7075105	7075743	89.74	93.65	3.91	92.2633	58.11	66.65	8.54	61.3167	30.9467	23.09	93.65,89.74,93.4	66.65,58.11,59.19	0.0808556	ENSG00000130544
FBXO21	HsaALTA0003277-2/2	chr12:117157873-117158084	chr12:117165485,117157873-117158063+117158084	Alt3	21	chr12	117158063	117158084	-	117157873	117165485	56.7	63.32	6.62	59.5533	26.27	31.96	5.69	28.53	31.0233	24.74	58.64,56.7,63.32	26.27,27.36,31.96	0.0808556	ENSG00000135108
MYBL2	HsaINT0107152	chr20:43667304-43673805	chr20:43667157-43667303=43673806-43673899:+	IR	6502	chr20	43667304	43673805	+	43667157	43673899	29.7	35.06	5.36	32.3167	0.5	2.08	1.58	1.23333	31.0833	27.62	32.19,29.7,35.06	1.12,0.5,2.08	0.0808556	ENSG00000101057
ECT2	HsaEX0021536	chr3:172755483-172755575	chr3:172755374,172755469+172755483-172755575,172756983	S	93	chr3	172755483	172755575	+	172755374	172756983	33.02	34.89	1.87	33.87	1.93	2.64	0.71	2.33333	31.5367	30.38	33.7,34.89,33.02	1.93,2.64,2.43	0.0808556	ENSG00000114346
TYMP	HsaALTA1002019-2/3	chr22:50527588-50527732	chr22:50528512,50527588-50527717+50527732+50527745	Alt3	15	chr22	50527717	50527732	-	50527588	50528512	23.74	42.86	19.12	31.5367	0	0	0	0	31.5367	23.74	23.74,42.86,28.01	0,0,0	0.0636026	ENSG00000025708
VEZT	HsaALTA0009400-2/3	chr12:95270039-95270187	chr12:95266632,95270051+95270039+95269824-95270187	Alt3	12	chr12	95269824	95269836	+	95266632	95270187	89.77	92.91	3.14	91.1133	54.5	62.35	7.85	59.56	31.5533	27.42	92.91,90.66,89.77	62.35,61.83,54.5	0.0808556	ENSG00000028203
COG1	HsaALTA1042972-2/3	chr17:73203024-73203146	chr17:73201900,73203037+73203024+73203000-73203146	Alt3	13	chr17	73203000	73203013	+	73201900	73203146	29.62	34.53	4.91	32.4233	0.51	0.93	0.42	0.653333	31.77	28.69	34.53,33.12,29.62	0.51,0.52,0.93	0.0808556	ENSG00000166685
TCEA2	HsaALTA0008506-2/2	chr20:64071858-64071941	chr20:64070635,64071870+64071858-64071941	Alt3	12	chr20	64071858	64071870	+	64070635	64071941	29.47	35.48	6.01	32.0667	0	0	0	0	32.0667	29.47	31.25,35.48,29.47	0,0,0	0.0636026	ENSG00000171703
ABCC5	HsaEX0000490	chr3:183985304-183985369	chr3:183987770,183985299+183985304-183985369+183985378+183985389+183985455,183983007	C2	66	chr3	183985304	183985369	-	183987770	183983007	62.14	72.17	10.03	66.56	24.11	44.98	20.87	34.2333	32.3267	17.16	62.14,72.17,65.37	24.11,44.98,33.61	0.0808556	ENSG00000114770
PPHLN1	HsaALTA0006573-3/3	chr12:42445973-42446290	chr12:42442741,42446066+42445991+42445973-42446290	Alt3	93	chr12	42445973	42446066	+	42442741	42446290	64.15	75.31	11.16	70.8533	34.25	43.49	9.24	38.4433	32.41	20.66	64.15,75.31,73.1	34.25,37.59,43.49	0.0808556	ENSG00000134283
DNAJB6	HsaALTA1013737-2/2	chr7:157382246-157382272	chr7:157381986,157382249+157382246-157382272	Alt3	3	chr7	157382246	157382249	+	157381986	157382272	47.83	60	12.17	54.7567	15.78	26.09	10.31	22.29	32.4667	21.74	47.83,60,56.44	15.78,25,26.09	0.0808556	ENSG00000105993
LETMD1	HsaALTA1003189-1/2	chr12:51053812-51053860	chr12:51052207,51053812+51053778-51053860	Alt3	0	chr12	51053778	51053778	+	51052207	51053860	54.63	58.68	4.05	56.19	19.72	25.68	5.96	23.6533	32.5367	28.95	55.26,58.68,54.63	19.72,25.56,25.68	0.0808556	ENSG00000050426
TRMT13	HsaALTA1021021-2/3	chr1:100140845-100141019	chr1:100140514,100140852+100140845+100140823-100141019	Alt3	7	chr1	100140823	100140830	+	100140514	100141019	28.97	39.11	10.14	33.9467	0	2.05	2.05	1.35	32.5967	26.92	28.97,33.76,39.11	2.05,0,2	0.0808556	ENSG00000122435
SLC4A1AP	HsaINT1042106	chr2:27688021-27688699	chr2:27687934-27688020=27688700-27688767:+	IR	679	chr2	27688021	27688699	+	27687934	27688767	45.91	47.57	1.66	46.4933	9.76	16.56	6.8	13.7167	32.7767	29.35	47.57,46,45.91	16.56,9.76,14.83	0.0808556	ENSG00000163798
UBR4	HsaALTA0009248-3/3	chr1:19153839-19153954	chr1:19154918,19153839-19153899+19153939+19153954	Alt3	55	chr1	19153899	19153954	-	19153839	19154918	39.97	41.64	1.67	41.04	6.12	9.62	3.5	8.25333	32.7867	30.35	41.64,39.97,41.51	9.62,9.02,6.12	0.0808556	ENSG00000127481
ZDHHC21	HsaALTA0009665-5/7	chr9:14677366-14677472	chr9:14680033,14677366-14677371+14677404+14677422+14677461+14677472+14677484+14677500	Alt3	101	chr9	14677371	14677472	-	14677366	14680033	42.42	67.12	24.7	52.3067	10.03	30.17	20.14	19.2833	33.0233	12.25	47.38,67.12,42.42	17.65,30.17,10.03	0.0808556	ENSG00000175893
FARSB	HsaALTA0003237-7/7	chr2:222646801-222647325	chr2:222648740,222646801-222646921+222646964+222646970+222646992+222646996+222647017+222647325	Alt3	404	chr2	222646921	222647325	-	222646801	222648740	66.67	77.78	11.11	72.2633	30.23	55.32	25.09	39.01	33.2533	11.35	66.67,72.34,77.78	55.32,31.48,30.23	0.0808556	ENSG00000116120
GGCX	HsaEX0027391	chr2:85552485-85552567	chr2:85552939,85552416+85552485-85552567,85551981	S	83	chr2	85552485	85552567	-	85552939	85551981	63.47	70.6	7.13	66.7267	27.89	41.32	13.43	33.27	33.4567	22.15	63.47,70.6,66.11	27.89,41.32,30.6	0.0808556	ENSG00000115486
TMEM14C	HsaALTD1012508-1/5	chr6:-10723241	chr6:-10723241+10723243+10723247+10723360+10723611,10724570	Alt5	0	chr6	10723241	10723241	+	NA	10724570	77.21	98.33	21.12	86.7533	44.96	59.45	14.49	53.2767	33.4767	17.76	98.33,84.72,77.21	55.42,59.45,44.96	0.0808556	ENSG00000111843
PPOX	HsaALTA0006596-6/7	chr1:161167339-161167486	chr1:161167234,161167396+161167371+161167368+161167366+161167355+161167339+161167327-161167486	Alt3	57	chr1	161167327	161167384	+	161167234	161167486	30	40	10	34.89	0	2.86	2.86	0.953333	33.9367	27.14	30,40,34.67	0,2.86,0	0.0765225	ENSG00000143224
TCP11L1	HsaALTA1047972-2/2	chr11:33061515-33061726	chr11:33059095,33061530+33061515-33061726	Alt3	15	chr11	33061515	33061530	+	33059095	33061726	34.59	39.08	4.49	37.47	1.96	4.72	2.76	3.36667	34.1033	29.87	34.59,38.74,39.08	1.96,3.42,4.72	0.0808556	ENSG00000176148
TGFBR1	HsaALTA0008600-2/2	chr9:99132497-99132703	chr9:99129100,99132509+99132497-99132703	Alt3	12	chr9	99132497	99132509	+	99129100	99132703	40.54	47.81	7.27	43.67	5.83	12.1	6.27	9.27	34.4	28.44	47.81,40.54,42.66	9.88,5.83,12.1	0.0808556	ENSG00000106799
SH2D2A	HsaINT1041439	chr1:156816095-156816674	chr1:156816675-156816862=156816006-156816094:-	IR	580	chr1	156816095	156816674	-	156816862	156816006	31.83	41.13	9.3	35.7533	0.53	2.12	1.59	1.24333	34.51	29.71	41.13,34.3,31.83	2.12,1.08,0.53	0.0808556	ENSG00000027869
MVP	HsaALTA1063846-2/2	chr16:29830474-29830636	chr16:29820510,29830515+29830474-29830636	Alt3	41	chr16	29830474	29830515	+	29820510	29830636	54.71	67.14	12.43	59.9167	19.87	28.73	8.86	25.3467	34.57	25.98	57.9,67.14,54.71	27.44,19.87,28.73	0.0808556	ENSG00000013364
AGBL3	HsaALTA0000275-2/2	chr7:134987875-134987996	chr7:134986701,134987889+134987875-134987996	Alt3	14	chr7	134987875	134987889	+	134986701	134987996	44.12	51.72	7.6	48.2867	9.38	17.39	8.01	13.6867	34.6	26.73	44.12,49.02,51.72	17.39,9.38,14.29	0.0808556	ENSG00000146856
SKIV2L	HsaALTA0007823-4/4	chr6:31968623-31968796	chr6:31968538,31968686+31968664+31968636+31968623-31968796	Alt3	63	chr6	31968623	31968686	+	31968538	31968796	36.67	44.83	8.16	41.61	1.54	11.76	10.22	6.99667	34.6133	24.91	43.33,36.67,44.83	7.69,1.54,11.76	0.0808556	ENSG00000204351
ELMO3	HsaEX0022164	chr16:67202627-67202790	chr16:67202533,67202627-67202790,67202892	S	164	chr16	67202627	67202790	+	67202533	67202892	79.8	90.58	10.78	84.85	39.04	59.09	20.05	50.0767	34.7733	20.71	90.58,79.8,84.17	52.1,39.04,59.09	0.0808556	ENSG00000102890
ARMC9	HsaALTA1027516-2/2	chr2:231344949-231345090	chr2:231331897,231344975+231344949-231345090	Alt3	26	chr2	231344949	231344975	+	231331897	231345090	35.2	37.55	2.35	36.0733	0	0.4	0.4	0.243333	35.83	34.8	37.55,35.2,35.47	0,0.33,0.4	0.0808556	ENSG00000135931
HLTF	HsaALTA0004034-2/2	chr3:149041543-149041680	chr3:149042166,149041543-149041668+149041680	Alt3	12	chr3	149041668	149041680	-	149041543	149042166	45.22	54.44	9.22	50.0333	9.39	16.51	7.12	14.0633	35.97	28.71	54.44,50.44,45.22	16.29,9.39,16.51	0.0808556	ENSG00000071794
CCDC18-AS1	HsaEX1007381	chr1:93338965-93339043	chr1:93339357+93339472,93338965-93339043+93339128,93325895	C2	79	chr1	93338965	93339043	-	93339472	93325895	42.32	52.58	10.26	47.2267	8.36	13.34	4.98	11.2233	36.0033	28.98	42.32,52.58,46.78	13.34,8.36,11.97	0.0808556	ENSG00000223745
WASHC4	HsaALTA1027628-2/2	chr12:105121089-105121204	chr12:105120597,105121101+105121089-105121204	Alt3	12	chr12	105121089	105121101	+	105120597	105121204	37.96	47.83	9.87	43.8233	6.25	8.56	2.31	7.65333	36.17	29.4	45.68,37.96,47.83	8.56,6.25,8.15	0.0808556	ENSG00000136051
BCL2L1	HsaALTA0000926-2/2	chr20:31722073-31722348	chr20:31722618,31722073-31722330+31722348	Alt3	18	chr20	31722330	31722348	-	31722073	31722618	73.36	77.37	4.01	75.6233	35.76	43.41	7.65	39.3667	36.2567	29.95	77.37,76.14,73.36	43.41,35.76,38.93	0.0808556	ENSG00000171552
FASTKD1	HsaALTA1029399-2/2	chr2:169531352-169531508	chr2:169537227,169531352-169531490+169531508	Alt3	18	chr2	169531490	169531508	-	169531352	169537227	34.28	40.08	5.8	36.86	0.16	1.23	1.07	0.596667	36.2633	33.05	34.28,36.22,40.08	0.4,0.16,1.23	0.0808556	ENSG00000138399
ZNF771	HsaALTA0009913-3/4	chr16:30408032-30408194	chr16:30407664,30408069+30408045+30408032+30408031-30408194	Alt3	37	chr16	30408031	30408068	+	30407664	30408194	42.86	58.57	15.71	49.6833	10.2	15.15	4.95	13.31	36.3733	27.71	58.57,47.62,42.86	15.15,10.2,14.58	0.0808556	ENSG00000179965
PHKB	HsaALTA0006254-2/2	chr16:47463882-47463969	chr16:47461426,47463899+47463882-47463969	Alt3	17	chr16	47463882	47463899	+	47461426	47463969	51.72	55.14	3.42	52.9567	13.62	19.59	5.97	16.5333	36.4233	32.13	52.01,51.72,55.14	13.62,16.39,19.59	0.0808556	ENSG00000102893
WASHC5	HsaALTA1041806-2/2	chr8:125038830-125038976	chr8:125039795,125038830-125038959+125038976	Alt3	17	chr8	125038959	125038976	-	125038830	125039795	33.59	46.52	12.93	39.6967	1.58	5.41	3.83	2.99333	36.7033	28.18	46.52,33.59,38.98	1.99,1.58,5.41	0.0808556	ENSG00000164961
ZBED5	HsaALTA0009608-3/3	chr11:10854767-10855118	chr11:10856144,10854767-10855081+10855086+10855118	Alt3	37	chr11	10855081	10855118	-	10854767	10856144	43.53	49.17	5.64	45.7	7.14	10.87	3.73	8.96667	36.7333	32.66	49.17,44.4,43.53	8.89,7.14,10.87	0.0808556	ENSG00000236287
RNF38	HsaALTA1028328-2/2	chr9:36351115-36351219	chr9:36352742,36351115-36351199+36351219	Alt3	20	chr9	36351199	36351219	-	36351115	36352742	31.09	43.39	12.3	37.8	0.81	0.97	0.16	0.886667	36.9133	30.12	43.39,38.92,31.09	0.88,0.81,0.97	0.0808556	ENSG00000137075
PRPF38A	HsaALTA1026649-3/4	chr1:52414741-52414859	chr1:52414647,52414762+52414750+52414741+52414732-52414859	Alt3	21	chr1	52414732	52414753	+	52414647	52414859	39.19	41.42	2.23	40.15	2.73	3.72	0.99	3.10333	37.0467	35.47	39.84,39.19,41.42	2.73,2.86,3.72	0.0808556	ENSG00000134748
DYNLL1	HsaALTA0002706-2/2	chr12:120496402-120496547	chr12:120496216,120496416+120496402-120496547	Alt3	14	chr12	120496402	120496416	+	120496216	120496547	38.8	42.62	3.82	41.1467	3.7	4.14	0.44	3.97	37.1767	34.66	42.62,42.02,38.8	4.14,4.07,3.7	0.0808556	ENSG00000088986
UBTF	HsaALTA0009257-4/5	chr17:44208834-44209001	chr17:44209352,44208619-44208669+44208673+44208723+44209001+44209004	Alt3	332	chr17	44208669	44209001	-	44208619	44209352	61.31	73.59	12.28	67.7567	11.12	46.52	35.4	30.36	37.3967	14.79	61.31,68.37,73.59	33.44,11.12,46.52	0.0808556	ENSG00000108312
NOL9	HsaEX1025910	chr1:6546310-6546390	chr1:6549571,6546310-6546390,6545180	C2	81	chr1	6546310	6546390	-	6549571	6545180	36.23	44.27	8.04	39.1933	0.31	1.74	1.43	1.17333	38.02	34.49	44.27,36.23,37.08	0.31,1.47,1.74	0.0808556	ENSG00000162408
LINC01024	HsaALTA1059813-2/3	chr5:140105600-140105779	chr5:140106296,140105600-140105762+140105779+140105906	Alt3	17	chr5	140105762	140105779	-	140105600	140106296	40	47.37	7.37	44.4	0	11.43	11.43	6.19	38.21	28.57	47.37,45.83,40	7.14,0,11.43	0.0808556	ENSG00000245146
SLC2A6	HsaALTA1038929-3/3	chr9:133473105-133473290	chr9:133473415,133473105-133473250+133473253+133473290	Alt3	40	chr9	133473250	133473290	-	133473105	133473415	27.78	47.83	20.05	39.1833	0	2.56	2.56	0.853333	38.33	25.22	41.94,27.78,47.83	2.56,0,0	0.0765225	ENSG00000160326
XRCC3	HsaALTA0009575-2/4	chr14:103712875-103712941	chr14:103715424,103712875-103712931+103712941+103712968+103713056	Alt3	10	chr14	103712931	103712941	-	103712875	103715424	68.82	74	5.18	71.5667	28.81	35.53	6.72	32.5567	39.01	33.29	74,68.82,71.88	35.53,28.81,33.33	0.0808556	ENSG00000126215
MYBL1	HsaALTA1051395-2/2	chr8:66576247-66576390	chr8:66580133,66576247-66576375+66576390	Alt3	15	chr8	66576375	66576390	-	66576247	66580133	30.23	47.83	17.6	40.3067	0	3.7	3.7	1.23333	39.0733	26.53	42.86,30.23,47.83	0,0,3.7	0.0765225	ENSG00000185697
CCDC66	HsaINT0029822	chr3:56615273-56615921	chr3:56615128-56615272=56615922-56616053:+	IR	649	chr3	56615273	56615921	+	56615128	56616053	52.58	60.52	7.94	55.7867	14.08	19.13	5.05	16.6767	39.11	33.45	60.52,54.26,52.58	19.13,14.08,16.82	0.0808556	ENSG00000180376
APPL2	HsaALTA1027607-4/4	chr12:105207971-105208047	chr12:105208158,105207971-105208001+105208027+105208029+105208047	Alt3	46	chr12	105208001	105208047	-	105207971	105208158	29.69	50	20.31	40.7033	0	2.66	2.66	1.51667	39.1867	27.03	42.42,50,29.69	1.89,0,2.66	0.0808556	ENSG00000136044
DGKH	HsaALTA1011817-2/2	chr13:42208947-42209072	chr13:42206146,42208959+42208947-42209072	Alt3	12	chr13	42208947	42208959	+	42206146	42209072	44.59	54.55	9.96	50.6567	7.84	16.22	8.38	11.44	39.2167	28.37	52.83,54.55,44.59	10.26,7.84,16.22	0.0808556	ENSG00000102780
NOC2L	HsaALTA1052651-6/6	chr1:946757-946893	chr1:948131,946408-946491+946497+946539+946839+946864+946893	Alt3	402	chr1	946491	946893	-	946408	948131	50.74	54.89	4.15	52.8067	8.58	23.14	14.56	13.4567	39.35	27.6	52.79,50.74,54.89	8.65,8.58,23.14	0.0808556	ENSG00000188976
VPS9D1-AS1	HsaINT1046427	chr16:89712223-89712688	chr16:89711856-89712222=89712689-89712818:+	IR	466	chr16	89712223	89712688	+	89711856	89712818	44.64	48.15	3.51	45.8367	5.41	7.57	2.16	6.47667	39.36	37.07	44.64,44.72,48.15	7.57,6.45,5.41	0.0808556	ENSG00000261373
KPNA1	HsaALTA1017425-3/4	chr3:122459439-122459681	chr3:122459774,122459439-122459640+122459645+122459681+122459696	Alt3	41	chr3	122459640	122459681	-	122459439	122459774	55.37	63.98	8.61	60.9367	16.3	28.12	11.82	21.5367	39.4	27.25	63.46,63.98,55.37	16.3,28.12,20.19	0.0808556	ENSG00000114030
2006-09-01	HsaALTA0007626-2/2	chrX:119625335-119625396	chrX:119629318,119625335-119625379+119625396	Alt3	17	chrX	119625379	119625396	-	119625335	119629318	39.75	44.41	4.66	42.0267	1.96	2.69	0.73	2.39667	39.63	37.06	41.92,44.41,39.75	2.69,2.54,1.96	0.0808556	ENSG00000125354
MAP3K7	HsaINT0099245	chr6:90560215-90561621	chr6:90561622-90561667=90560076-90560214:-	IR	1407	chr6	90560215	90561621	-	90561667	90560076	38.41	46.96	8.55	42.7	2.08	4.08	2	3.07	39.63	34.33	42.73,38.41,46.96	3.05,4.08,2.08	0.0808556	ENSG00000135341
SERBP1	HsaINT1041297	chr1:67424960-67425082	chr1:67425083-67425223=67424888-67424959:-	IR	123	chr1	67424960	67425082	-	67425223	67424888	57.43	60.1	2.67	58.6233	18.34	19.47	1.13	18.8	39.8233	37.96	60.1,58.34,57.43	19.47,18.59,18.34	0.0808556	ENSG00000142864
PSME2	HsaALTA1010830-2/3	chr14:24145858-24145911	chr14:24146208,24145858-24145896+24145911+24145921	Alt3	15	chr14	24145896	24145911	-	24145858	24146208	40.62	43.01	2.39	42.21	0	4.31	4.31	2.25667	39.9533	36.31	43,40.62,43.01	2.46,0,4.31	0.0808556	ENSG00000100911
MICAL1	HsaALTA1027261-2/7	chr6:109445771-109445875	chr6:109446136,109445771-109445862+109445875+109445901+109445944+109445952+109445962+109445992	Alt3	13	chr6	109445862	109445875	-	109445771	109446136	34	45.24	11.24	40.05	0	0	0	0	40.05	34	34,45.24,40.91	0,0,0	0.0636026	ENSG00000135596
VEZT	HsaINT0180152	chr12:95266633-95270050	chr12:95266357-95266632=95270051-95270188:+	IR	3418	chr12	95266633	95270050	+	95266357	95270188	55.15	64	8.85	59.77	17.34	22.2	4.86	19.5333	40.2367	32.95	64,60.16,55.15	22.2,19.06,17.34	0.0808556	ENSG00000028203
BRD9	HsaEX0008442	chr5:869245-869394	chr5:870473,869245-869394,865581	ANN	150	chr5	869245	869394	-	870473	865581	41.69	50.56	8.87	46.6967	5.36	7.63	2.27	6.16	40.5367	34.06	47.84,50.56,41.69	5.36,5.49,7.63	0.0808556	ENSG00000028310
MAN2A1	HsaALTA0004932-3/3	chr5:109847628-109847719	chr5:109846006,109847662+109847657+109847628-109847719	Alt3	34	chr5	109847628	109847662	+	109846006	109847719	33.32	50.32	17	40.9133	0	0.59	0.59	0.353333	40.56	32.73	39.1,33.32,50.32	0.47,0,0.59	0.0808556	ENSG00000112893
UPF3A	HsaALTA0009304-3/4	chr13:114284116-114284358	chr13:114282943,114284217+114284124+114284116+114284094-114284358	Alt3	101	chr13	114284094	114284195	+	114282943	114284358	23.27	61.73	38.46	42.6733	0	6.31	6.31	2.10333	40.57	16.96	23.27,61.73,43.02	0,0,6.31	0.0765225	ENSG00000169062
FAM81A	HsaEX0024648	chr15:59445209-59445262	chr15:59440123,59444989+59445149+59445164+59445209-59445262,59458550	C1	54	chr15	59445209	59445262	+	59440123	59458550	69.35	89.6	20.25	81.7867	30.17	48.64	18.47	41.1933	40.5933	20.71	89.6,86.41,69.35	48.64,44.77,30.17	0.0808556	ENSG00000157470
UXS1	HsaALTA0009371-2/2	chr2:106164736-106164799	chr2:106166056,106164736-106164784+106164799	Alt3	15	chr2	106164784	106164799	-	106164736	106166056	52.24	68.09	15.85	59.3033	12.9	26.67	13.77	18.5667	40.7367	25.57	68.09,57.58,52.24	26.67,16.13,12.9	0.0808556	ENSG00000115652
GAS8	HsaEX0027088	chr16:90031176-90031189	chr16:90019768+90022724+90027722+90029679,90031176-90031189,90031190+90031299+90032718	MIC	14	chr16	90031176	90031189	+	90019768	90032718	40.82	52.02	11.2	45.5333	0	11.14	11.14	4.28333	41.25	29.68	52.02,40.82,43.76	11.14,1.71,0	0.0808556	ENSG00000141013
CNTRL	HsaALTA1019926-2/3	chr9:121173357-121173509	chr9:121171548,121173367+121173357+121173243-121173509	Alt3	10	chr9	121173243	121173253	+	121171548	121173509	44.95	49.08	4.13	46.7267	3.64	6.59	2.95	5.31333	41.4133	38.36	46.15,44.95,49.08	6.59,5.71,3.64	0.0808556	ENSG00000119397
CCDC18-AS1	HsaALTA1057360-2/3	chr1:93337377-93337483	chr1:93338230,93337377-93337471+93337483+93337512	Alt3	12	chr1	93337471	93337483	-	93337377	93338230	60.1	67.61	7.51	64.3333	16.14	33.01	16.87	22.1733	42.16	27.09	65.29,60.1,67.61	17.37,16.14,33.01	0.0808556	ENSG00000223745
ECT2	HsaALTA1017554-3/3	chr3:172762398-172762546	chr3:172761683,172762505+172762416+172762398-172762546	Alt3	107	chr3	172762398	172762505	+	172761683	172762546	40.19	46.07	5.88	43.3367	0.72	1.45	0.73	1.11667	42.22	38.74	43.75,46.07,40.19	1.18,0.72,1.45	0.0808556	ENSG00000114346
ZNF41	HsaALTA0009814-2/3	chrX:47456272-47456414	chrX:47467410,47456272-47456398+47456414+47456438	Alt3	16	chrX	47456398	47456414	-	47456272	47467410	69.57	74.15	4.58	72.5133	20.86	36.22	15.36	30.26	42.2533	33.35	73.82,69.57,74.15	20.86,33.7,36.22	0.0808556	ENSG00000147124
NDRG3	HsaALTA1010985-2/2	chr20:-36653723	chr20:36656360,-36653701+36653723	Alt3	22	chr20	36653701	36653723	-	NA	36656360	39.18	49.14	9.96	43.43	0	0.96	0.96	0.636667	42.7933	38.22	41.97,49.14,39.18	0,0.96,0.95	0.0808556	ENSG00000101079
ORAI2	HsaINT0118407	chr7:102433662-102436229	chr7:102433570-102433661=102436230-102436333:+	IR	2568	chr7	102433662	102436229	+	102433570	102436333	75.61	76.51	0.9	76.13	28.86	37.82	8.96	33.3367	42.7933	37.79	75.61,76.27,76.51	33.33,28.86,37.82	0.0808556	ENSG00000160991
CEP135	HsaALTA1047398-3/3	chr4:56009713-56009903	chr4:56008382,56009739+56009735+56009713-56009903	Alt3	26	chr4	56009713	56009739	+	56008382	56009903	39.47	49.23	9.76	44.3733	0	1.33	1.33	0.443333	43.93	38.14	39.47,44.42,49.23	0,0,1.33	0.0765225	ENSG00000174799
ZNF445	HsaALTA1051145-3/4	chr3:44450447-44450584	chr3:44450868,44450447-44450570+44450573+44450584+44450615	Alt3	14	chr3	44450570	44450584	-	44450447	44450868	43.64	49.15	5.51	46.1667	0	3.7	3.7	1.23333	44.9333	39.94	45.71,43.64,49.15	0,0,3.7	0.0765225	ENSG00000185219
TPP2	HsaALTA1026766-3/4	chr13:102646280-102646390	chr13:102645009,102646299+102646294+102646280+102646216-102646390	Alt3	19	chr13	102646216	102646235	+	102645009	102646390	43.69	46.76	3.07	45.5233	0.33	0.47	0.14	0.38	45.1433	43.22	43.69,46.12,46.76	0.34,0.47,0.33	0.0808556	ENSG00000134900
CCDC66	HsaALTA1049417-2/3	chr3:56615904-56616053	chr3:56615272,56615922+56615904+56615890-56616053	Alt3	18	chr3	56615890	56615908	+	56615272	56616053	54.49	63.2	8.71	59.22	7.06	18.97	11.91	13.2233	45.9967	35.52	59.97,63.2,54.49	13.64,18.97,7.06	0.0808556	ENSG00000180376
TPT1	HsaALTA0008924-3/3	chr13:45338687-45338797	chr13:45339994,45338687-45338748+45338776+45338797	Alt3	49	chr13	45338748	45338797	-	45338687	45339994	44.87	56.08	11.21	49.7433	0	7.9	7.9	3.65333	46.09	36.97	48.28,56.08,44.87	7.9,0,3.06	0.0808556	ENSG00000133112
DIP2A	HsaALTA1038902-3/3	chr21:46551617-46551734	chr21:46550744,46551636+46551634+46551617-46551734	Alt3	19	chr21	46551617	46551636	+	46550744	46551734	45.28	47.12	1.84	46.4467	0	0	0	0	46.4467	45.28	46.94,45.28,47.12	0,0,0	0.0636026	ENSG00000160305
ZFYVE27	HsaALTA0009695-3/3	chr10:97744712-97744904	chr10:97743164,97744765+97744729+97744712-97744904	Alt3	53	chr10	97744712	97744765	+	97743164	97744904	42.65	50	7.35	46.8633	0	0.84	0.84	0.28	46.5833	41.81	47.94,42.65,50	0,0.84,0	0.0765225	ENSG00000155256
BRD9	HsaALTA0000986-3/3	chr5:869245-869404	chr5:870473,869245-869360+869394+869404	Alt3	44	chr5	869360	869404	-	869245	870473	96.86	98.96	2.1	97.6267	46.43	53.12	6.69	50.5833	47.0433	43.74	97.06,98.96,96.86	46.43,53.12,52.2	0.0808556	ENSG00000028310
ZNF530	HsaALTA1050470-2/2	chr19:57605669-57605722	chr19:57604406,57605686+57605669-57605722	Alt3	17	chr19	57605669	57605686	+	57604406	57605722	44.44	51.62	7.18	48.4367	0	2.13	2.13	1.17333	47.2633	42.31	49.25,44.44,51.62	2.13,1.39,0	0.0808556	ENSG00000183647
ZDHHC16	HsaALTA1063821-3/4	chr10:97455639-97455757	chr10:97454799,97455714+97455660+97455639+97455617-97455757	Alt3	75	chr10	97455617	97455692	+	97454799	97455757	47.12	51.77	4.65	49.0333	1.01	2.07	1.06	1.58667	47.4467	45.05	51.77,47.12,48.21	1.68,2.07,1.01	0.0808556	ENSG00000171307
IQGAP3	HsaALTA1050550-3/4	chr1:156562587-156562674	chr1:156563134,156562587-156562657+156562665+156562674+156562691	Alt3	17	chr1	156562657	156562674	-	156562587	156563134	38.58	55.04	16.46	47.7533	0	0	0	0	47.7533	38.58	38.58,55.04,49.64	0,0,0	0.0636026	ENSG00000183856
MINDY4	HsaALTA1013830-2/2	chr7:30778418-30778551	chr7:30771556,30778432+30778418-30778551	Alt3	14	chr7	30778418	30778432	+	30771556	30778551	49.6	65.3	15.7	56.44	4.57	10.56	5.99	7.42667	49.0133	39.04	49.6,54.42,65.3	7.15,10.56,4.57	0.0808556	NA
TMEM218	HsaALTA1035072-2/2	chr11:125102305-125102351	chr11:125102734,125102305-125102317+125102351	Alt3	34	chr11	125102317	125102351	-	125102305	125102734	55.56	60.36	4.8	58.5033	6.6	10.81	4.21	9.08333	49.42	44.75	59.59,55.56,60.36	9.84,6.6,10.81	0.0808556	ENSG00000150433
TTC3	HsaALTA1050076-2/2	chr21:37200214-37200324	chr21:37198016,37200232+37200214-37200324	Alt3	18	chr21	37200214	37200232	+	37198016	37200324	51.33	52.06	0.73	51.6567	0	1.92	1.92	1.15333	50.5033	49.41	51.58,52.06,51.33	1.92,1.54,0	0.0808556	ENSG00000182670
NSMCE4A	HsaALTA0005841-2/2	chr10:121974004-121974100	chr10:121974874,121974004-121974081+121974100	Alt3	19	chr10	121974081	121974100	-	121974004	121974874	47.47	57.3	9.83	52.4833	0.56	1.57	1.01	0.926667	51.5567	45.9	47.47,52.68,57.3	1.57,0.56,0.65	0.0808556	ENSG00000107672
ZNF548	HsaALTA1064288-2/2	chr19:57398413-	chr19:57397174,57398430+57398413-	Alt3	17	chr19	57398413	57398430	+	57397174	57398430	50.69	55.32	4.63	53.1	0	0.81	0.81	0.54	52.56	49.88	55.32,53.29,50.69	0.81,0,0.81	0.0765225	ENSG00000188785
DLG1	HsaALTA1006209-3/3	chr3:197065276-197065464	chr3:197065708,197065276-197065438+197065448+197065464	Alt3	26	chr3	197065438	197065464	-	197065276	197065708	55.74	57.38	1.64	56.7767	3.31	4.21	0.9	3.86333	52.9133	51.53	57.38,55.74,57.21	4.21,3.31,4.07	0.0808556	ENSG00000075711
PHPT1	HsaALTA1003368-2/3	chr9:136849143-136849492	chr9:136848283,136849228+136849143+136849111-136849492	Alt3	85	chr9	136849111	136849196	+	136848283	136849492	65.52	71.18	5.66	68.8033	3.66	28.44	24.78	15.17	53.6333	37.08	69.71,65.52,71.18	3.66,13.41,28.44	0.0808556	ENSG00000054148
TMEM14C	HsaALTA0008747-3/6	chr6:10724556-10724633	chr6:10723241,10724576+10724570+10724556+10724497+10724490+10724422-10724631	Alt3	20	chr6	10724422	10724442	+	10723241	10724631	48.51	63.02	14.51	55.0833	0.64	1.88	1.24	1.39667	53.6867	46.63	63.02,53.72,48.51	0.64,1.67,1.88	0.0808556	ENSG00000111843
TTC3	HsaEX7109304	chr21:37197882-37198025	chr21:37196036,37197882-37198025,37200232	ANN	144	chr21	37197882	37198025	+	37196036	37200232	53.42	58.79	5.37	56.6133	0	4.77	4.77	2.07333	54.54	48.65	53.42,57.63,58.79	4.77,1.45,0	0.0808556	ENSG00000182670
SUN1	HsaALTA1041671-3/4	chr7:849832-849931	chr7:849603,849923+849841+849832+849824-849931	Alt3	91	chr7	849824	849915	+	849603	849931	55.78	65.53	9.75	61.4167	5.72	7.86	2.14	6.59333	54.8233	47.92	65.53,62.94,55.78	6.2,5.72,7.86	0.0808556	ENSG00000164828
SEPSECS	HsaALTA1015371-2/2	chr4:25156856-25156997	chr4:25158953,25156856-25156974+25156997	Alt3	23	chr4	25156974	25156997	-	25156856	25158953	52.66	62.82	10.16	56.7367	1.45	2.3	0.85	1.74	54.9967	50.36	52.66,62.82,54.73	2.3,1.45,1.47	0.0808556	ENSG00000109618
LRPPRC	HsaALTA1029170-2/2	chr2:43942676-43942815	chr2:43943687,43942676-43942803+43942815	Alt3	12	chr2	43942803	43942815	-	43942676	43943687	46.38	79.07	32.69	63.2967	6.45	9.76	3.31	8.03333	55.2633	36.62	46.38,79.07,64.44	7.89,9.76,6.45	0.0808556	ENSG00000138095
DZIP3	HsaALTA1055492-2/3	chr3:108686428-108686584	chr3:108684341,108686445+108686428+108686389-108686584	Alt3	17	chr3	108686389	108686406	+	108684341	108686584	58.97	63.54	4.57	60.8367	2.08	6.25	4.17	4.55333	56.2833	52.72	58.97,60,63.54	5.33,2.08,6.25	0.0808556	ENSG00000198919
ARFGAP2	HsaALTA1034653-2/3	chr11:47173856-47173915	chr11:47175015,47173856-47173882+47173915+47173958	Alt3	33	chr11	47173882	47173915	-	47173856	47175015	67.11	76.51	9.4	72.97	11.65	25	13.35	16.1667	56.8033	42.11	67.11,76.51,75.29	11.65,11.85,25	0.0808556	ENSG00000149182
WDR90	HsaALTA0009530-3/3	chr16:658510-658614	chr16:658344,658525+658512+658510-658614	Alt3	15	chr16	658510	658525	+	658344	658614	66.7	68.58	1.88	67.6167	8	12.47	4.47	10.4267	57.19	54.23	66.7,68.58,67.57	12.47,8,10.81	0.0808556	ENSG00000161996
SH2D2A	HsaALTA0007753-4/4	chr1:156816006-156816112	chr1:156816675,156816006-156816053+156816063+156816094+156816112	Alt3	59	chr1	156816053	156816112	-	156816006	156816675	59.78	67.39	7.61	62.3967	1.86	6.19	4.33	3.93667	58.46	53.59	67.39,60.02,59.78	6.19,3.76,1.86	0.0808556	ENSG00000027869
TTI1	HsaALTA1011249-2/2	chr20:38002628-38002793	chr20:38006197,38002628-38002776+38002793	Alt3	17	chr20	38002776	38002793	-	38002628	38006197	58.75	68.55	9.8	62.67	0.86	2.88	2.02	2	60.67	55.87	68.55,58.75,60.71	0.86,2.88,2.26	0.0808556	ENSG00000101407
FAM81A	HsaALTA1064146-3/4	chr15:59445149-59445262	chr15:59440123,59445209+59445164+59445149+59444989-59445262	Alt3	60	chr15	59444989	59445049	+	59440123	59445262	65.82	73.04	7.22	69.0333	5.56	12.66	7.1	8.26	60.7733	53.16	73.04,68.24,65.82	5.56,6.56,12.66	0.0808556	ENSG00000157470
PGBD1	HsaALTA0006209-2/2	chr6:28283756-28284209	chr6:28281918,28283776+28283756-28284209	Alt3	20	chr6	28283756	28283776	+	28281918	28284209	90	92.59	2.59	91.6967	19.05	36.84	17.79	28.3267	63.37	53.16	92.5,90,92.59	29.09,36.84,19.05	0.0808556	ENSG00000137338
MAP3K7	HsaALTA1027057-2/4	chr6:90560076-90560234	chr6:90561622,90560076-90560214+90560234+90560244+90560673	Alt3	20	chr6	90560214	90560234	-	90560076	90561622	67.38	75.43	8.05	70.6867	4.57	8.14	3.57	6.40333	64.2833	59.24	69.25,67.38,75.43	8.14,6.5,4.57	0.0808556	ENSG00000135341
COASY	HsaEX0016142	chr17:42562356-42562487	chr17:42562219,42562356-42562487,42562612	ANN	132	chr17	42562356	42562487	+	42562219	42562612	70.8	75.76	4.96	73.45	6.25	11.63	5.38	8.08667	65.3633	59.17	70.8,75.76,73.79	6.25,11.63,6.38	0.0808556	ENSG00000068120
DPH5	HsaALTA1019349-2/3	chr1:100992637-100992754	chr1:100995110,100992637-100992740+100992754+100992782	Alt3	14	chr1	100992740	100992754	-	100992637	100995110	64.55	69.55	5	66.6767	0	1.28	1.28	0.71	65.9667	63.27	65.93,64.55,69.55	1.28,0.85,0	0.0808556	ENSG00000117543
VPS9D1-AS1	HsaALTA1061757-2/3	chr16:89712674-89712818	chr16:89712222,89712689+89712674+89712667-89712818	Alt3	15	chr16	89712667	89712682	+	89712222	89712818	69.12	72.37	3.25	70.4433	2.29	6.41	4.12	4.02667	66.4167	62.71	69.84,69.12,72.37	2.29,6.41,3.38	0.0808556	ENSG00000261373
MTERF2	HsaALTA0005408-1/2	chr12:106985115-106985215	chr12:106986969,106985115-106985215+106985225	Alt3	0	chr12	106985215	106985215	-	106985115	106986969	87.96	92.39	4.43	90.45	18.33	23.75	5.42	21.6467	68.8033	64.21	87.96,91,92.39	18.33,23.75,22.86	0.0808556	ENSG00000120832
MZB1	HsaALTA1045361-2/2	chr5:139389327-139389436	chr5:139389680,139389327-139389420+139389436	Alt3	16	chr5	139389420	139389436	-	139389327	139389680	74.43	83.05	8.62	79.3567	7.96	12.03	4.07	10.36	68.9967	62.4	83.05,74.43,80.59	12.03,7.96,11.09	0.0808556	ENSG00000170476
ZNF91	HsaALTA1043361-2/2	chr19:23362125-23362739	chr19:23373742,23362125-23362725+23362739	Alt3	14	chr19	23362725	23362739	-	23362125	23373742	75.59	83.41	7.82	79.5167	0	15.56	15.56	9.25	70.2667	60.03	79.55,83.41,75.59	0,15.56,12.19	0.0808556	ENSG00000167232
ORAI2	HsaALTA0005965-3/5	chr7:102436202-102436333	chr7:102433661,102436230+102436225+102436202+102436184+102436165-102436333	Alt3	28	chr7	102436165	102436193	+	102433661	102436333	69.23	80	10.77	74.7867	1.26	3.86	2.6	2.57333	72.2133	65.37	75.13,69.23,80	3.86,1.26,2.6	0.0808556	ENSG00000160991
GCC2	HsaALTA0003600-3/4	chr2:108486499-108486648	chr2:108485908,108486517+108486511+108486499+108486435-108486648	Alt3	18	chr2	108486435	108486453	+	108485908	108486648	70.41	79	8.59	73.5933	0	3.45	3.45	1.15	72.4433	66.96	79,70.41,71.37	0,3.45,0	0.0765225	ENSG00000135968
ANKHD1	HsaALTA0000438-2/2	chr5:140438494-140438617	chr5:140436257,140438503+140438494-140438617	Alt3	9	chr5	140438494	140438503	+	140436257	140438617	77.91	83.38	5.47	81.48	4.81	8.89	4.08	6.71667	74.7633	69.02	83.38,83.15,77.91	6.45,4.81,8.89	0.0808556	ENSG00000131503
MFSD9	HsaALTA0005168-3/3	chr2:102732322-102732426	chr2:102736646,102732322-102732392+102732409+102732426	Alt3	34	chr2	102732392	102732426	-	102732322	102736646	83.1	89.47	6.37	85.5933	0	12.5	12.5	6.47333	79.12	70.6	83.1,84.21,89.47	0,6.92,12.5	0.0808556	ENSG00000135953
SRP14-AS1	HsaALTA1060038-3/3	chr15:40056674-40057000	chr15:40046069,40056730+40056689+40056674-40057000	Alt3	56	chr15	40056674	40056730	+	40046069	40057000	88.02	91.55	3.53	89.8667	5.26	12.65	7.39	8.53333	81.3333	75.37	88.02,90.03,91.55	7.69,5.26,12.65	0.0808556	ENSG00000248508
GEN1	HsaALTA1048772-4/4	chr2:17759912-17760104	chr2:17754345,17759943+17759932+17759929+17759912-17760104	Alt3	31	chr2	17759912	17759943	+	17754345	17760104	94.55	97.66	3.11	95.6633	7.22	11.4	4.18	9.03667	86.6267	83.15	97.66,94.55,94.78	11.4,7.22,8.49	0.0808556	ENSG00000178295
Information in each column (following column order): GENE: Official gene symbol; EVENT: VAST-DB event ID [Formed by: Species identifier (Hsa:Human); Type of alternative splicing event: alternative exon skipping (EX), retained intron (INT), alternative splice site donor choice (ALTD), or alternative splice site acceptor choice (ALTA). In the case of ALTD/ALTA, each splice site within the event is …
