# Supplementary material for: SF3B1 mutation–mediated sensitization to H3B-8800 splicing inhibitor in chronic lymphocytic leukemia
Source: Life Sci Alliance. 2023 Aug 10;6(11):e202301955. doi: 10.26508/lsa.202301955 (PMC10415613; doi:10.26508/lsa.202301955)
Supplement: Supplementary file 7 [file LSA-2023-01955_TableS6.xlsx]

## Sheet: Alt3_more_in_SF3B1mutated
TableS6. Differentially spliced events between SF3B1 WT and SF3B1 mutant samples from the patients cohort (Juncexplorer).
JUNCTIONID	GENEID	GENENAME	CHR	STRAND	CO1	CO2	DONOR	ACCEPTOR	JUNC_LEN	SEQ_DONOR	LETTERS_DONOR	DONOR_ANNOTATED	SEQ_ACCEPTOR	LETTERS_ACCEPTOR	ACCEPTOR_ANNOTATED	ANNOT_CODE_DON_ACC	LETTER_CODE_DON_ACC	DONOR_MAXENTSCORE	ACCEPTOR_MAXENTSCORE	ALT3ID	AVGPSU_GRPA	N_GRPA_MINQOK	AVGPSU_GRPB	N_GRPB_MINQOK	DPSU	WILCOX_PVAL	ALT3CASE_NSPLICESITES
chr13,+,41372830,41373768	ENSG00000172766	NAA16	chr13	+	41372830	41373768	41372830	41373768	937	CTGGTAAGT	GT	yes	GTAACGCTACCTCTCTTCAGCAT	AG	yes	yes_yes	GT_AG	10.65	4.6	chr13,+,41372830,1	25.7247	15	3.0684	200	22.6563	9.36553e-09	3
chr16,+,88713447,88713631	ENSG00000174177	CTU2	chr16	+	88713447	88713631	88713447	88713631	183	ACGGTAGGC	GT	yes	CCTTGACCTGGACCACACAGCCC	AG	no	yes_no	GT_AG	8.81	2.62	chr16,+,88713447,1	16.3355	8	0.596316	158	15.7392	4.258e-08	3
chr16,+,47461426,47463882	ENSG00000102893	PHKB	chr16	+	47461426	47463882	47461426	47463882	2455	CAGGTTTGG	GT	yes	TTCTAACCTTTACTAAACAGTTT	AG	yes	yes_yes	GT_AG	5.63	5.38	chr16,+,47461426,3	52.1232	15	27.9111	227	24.2121	1.16126e-07	3
chr16,-,67658832,67658928	ENSG00000102977	ACD	chr16	-	67658832	67658928	67658928	67658832	95	ACGGTCAGT	GT	yes	TAAACGGGCCTGTCCTACAGAGT	AG	yes	yes_yes	GT_AG	8.02	6.2	chr16,-,67658928,2	48.3868	14	7.26813	227	41.1187	4.60107e-10	2
chr8,+,144468406,144468587	ENSG00000167702	KIFC2	chr8	+	144468406	144468587	144468406	144468587	180	CAGGTGGGC	GT	yes	TTCAAGGGGCCCTCCAGCAGCTC	AG	no	yes_no	GT_AG	8.07	-0.73	chr8,+,144468406,2	19.5537	7	2.65059	129	16.9031	8.23273e-07	10
chr8,+,144258914,144259224	ENSG00000179832	MROH1	chr8	+	144258914	144259224	144258914	144259224	309	CAGGTGAGC	GT	yes	AACAGCCCCTGCACCCTCAGCGG	AG	no	yes_no	GT_AG	9.6	4.49	chr8,+,144258914,3	44.7642	10	8.72553	203	36.0387	1.11742e-07	6
chr8,-,11558756,11558912	ENSG00000255354	RP11-148O21.2	chr8	-	11558756	11558912	11558912	11558756	155	TGGGTAAGG	GT	yes	TTTTCTGCTGAGAGTTCCAGTTT	AG	no	yes_no	GT_AG	9.08	-6.68	chr8,-,11558912,1	23.1978	8	2.12541	107	21.0724	0.0209042	8
chr8,-,73709177,73738284	ENSG00000040341	STAU2	chr8	-	73709177	73738284	73738284	73709177	29106	CAGGTGAGT	GT	yes	TCTTCACAAAAACTTTATAGCCT	AG	yes	yes_yes	GT_AG	10.67	2.76	chr8,-,73738284,5	49.2712	8	6.28046	57	42.9907	4.40405e-06	2
chr8,-,98217286,98222479	ENSG00000104361	NIPAL2	chr8	-	98217286	98222479	98222479	98217286	5192	GTGGTAAGA	GT	yes	TGTGTGTTTGCGTGCCCCAGACA	AG	yes	yes_yes	GT_AG	8.24	6.75	chr8,-,98222479,2	53.8006	9	37.0248	146	16.7758	0.0138765	3
chr19,+,40205296,40205488	ENSG00000130758	MAP3K10	chr19	+	40205296	40205488	40205296	40205488	191	AAGGTGAAG	GT	yes	AAAGGCACCCTGTACTGAAGTAC	AG	no	yes_no	GT_AG	5.73	-3.79	chr19,+,40205296,1	72.2281	9	38.1	141	34.1281	1.55067e-06	5
chr19,+,40578212,40578448	ENSG00000160410	SHKBP1	chr19	+	40578212	40578448	40578212	40578448	235	TGGGTAAGT	GT	yes	CCTAAGTCCCAGCCTTTAAGTCC	AG	yes	yes_yes	GT_AG	10.24	-4.9	chr19,+,40578212,1	19.9711	15	3.00744	234	16.9636	2.07242e-10	8
chr19,+,7645306,7645760	ENSG00000076944	STXBP2	chr19	+	7645306	7645760	7645306	7645760	453	GGGGTACGC	GT	yes	CCCTGTGCGTCCCCCTCCAGGGT	AG	no	yes_no	GT_AG	6.3	10.83	chr19,+,7645306,1	76.6948	12	60.7291	133	15.9657	0.0183962	4
chr19,+,8210862,8251044	ENSG00000090661	CERS4	chr19	+	8210862	8251044	8210862	8251044	40181	GAGGTACTT	GT	yes	CCCACCCATTCTGCTTGCAGACC	AG	yes	yes_yes	GT_AG	7.82	10.16	chr19,+,8210862,3	37.3195	7	21.186	98	16.1335	0.00530014	3
chr19,+,57397174,57398413	ENSG00000188785	ZNF548	chr19	+	57397174	57398413	57397174	57398413	1238	TAGGTAAGG	GT	yes	GTCAACATGCACTTCTCCAGCAT	AG	yes	yes_yes	GT_AG	9.31	2.9	chr19,+,57397174,2	40.1347	15	0.896987	234	39.2378	4.44265e-12	2
chr19,+,49474672,49475674	ENSG00000090554,ENSG00000273189	CTD-3148I10.15,FLT3LG	chr19	+	49474672	49475674	49474672	49475674	1001	ACAGTGCGT	GT	yes	ACAGCAGAGGGCTCCCCCAGCAC	AG	yes	yes_yes	GT_AG	5.66	-6.7	chr19,+,49474672,1	29.7252	13	13.328	226	16.3972	1.34688e-07	2
chr19,+,1272051,1273601	ENSG00000099622	CIRBP	chr19	+	1272051	1273601	1272051	1273601	1549	ACGGTAAGT	GT	yes	TTCTGAGCATTCTCTGCTAGCCT	AG	yes	yes_yes	GT_AG	11.81	1.95	chr19,+,1272051,4	42.9971	13	13.9828	142	29.0143	2.56214e-07	2
chr19,-,6731054,6731199	ENSG00000125734	GPR108	chr19	-	6731054	6731199	6731199	6731054	144	CAGGTGAGC	GT	yes	TCACGGGCTACAAGTTCCAGCCC	AG	yes	yes_yes	GT_AG	9.6	-4.07	chr19,-,6731199,1	19.8013	15	2.91365	234	16.8876	1.01293e-08	6
chr19,-,19303847,19305849	ENSG00000105705	SUGP1	chr19	-	19303847	19305849	19305849	19303847	2001	AAGGTAAGT	GT	yes	TACTGACAGCCTCCTTAAAGTTT	AG	yes	yes_yes	GT_AG	11	-0.27	chr19,-,19305849,2	96.2921	14	72.6098	200	23.6823	8.20715e-09	3
chr19,-,9618166,9619432	ENSG00000171469	ZNF561	chr19	-	9618166	9619432	9619432	9618166	1265	GTGGTAAGT	GT	yes	CCACTAGGGTTTTTTTCCAGGGA	AG	yes	yes_yes	GT_AG	10.36	6.23	chr19,-,9619432,2	45.0813	13	10.3166	215	34.7647	9.3953e-09	2
chr19,-,57722422,57723214	ENSG00000083814	ZNF671	chr19	-	57722422	57723214	57723214	57722422	791	TGGGTAAGG	GT	yes	TTAGGAATTGCATTTTCCAGATC	AG	yes	yes_yes	GT_AG	9.08	4.27	chr19,-,57723214,1	19.7609	15	1.36307	229	18.3978	1.05235e-11	2
chr14,+,73892208,73893776	ENSG00000119725	ZNF410	chr14	+	73892208	73893776	73892208	73893776	1567	GAGGTGAGC	GT	yes	TAACAACTCGTATTTCTCAGTGT	AG	yes	yes_yes	GT_AG	8.7	6.08	chr14,+,73892208,1	18.6251	15	0.815719	233	17.8094	2.45821e-14	3
chr14,+,74889349,74889878	ENSG00000119689	DLST	chr14	+	74889349	74889878	74889349	74889878	528	AAGGTAAGA	GT	yes	GCTAACAGGTAGCCTTGTAGCCT	AG	yes	yes_yes	GT_AG	10.57	-5.86	chr14,+,74889349,1	47.113	15	1.59629	234	45.5168	3.89586e-11	4
chr14,-,70593009,70593296	ENSG00000133997	MED6	chr14	-	70593009	70593296	70593296	70593009	286	GTGGTAAGT	GT	yes	CGACCTAATGATAAATTTAGAGT	AG	yes	yes_yes	GT_AG	10.36	2.35	chr14,-,70593296,1	21.1078	15	1.32437	232	19.7834	1.40752e-11	5
chrX,+,154471317,154471477	ENSG00000130827	PLXNA3	chrX	+	154471317	154471477	154471317	154471477	159	GAGGTGGGC	GT	yes	CGCCTGAGTGACATACTCAGGGT	AG	no	yes_no	GT_AG	6.32	0.98	chrX,+,154471317,1	18.8514	15	2.57066	234	16.2807	2.15052e-10	4
chrX,-,119838068,119838367	ENSG00000125351	UPF3B	chrX	-	119838068	119838367	119838367	119838068	298	GAGGTCAGT	GT	yes	CTTTCAGGGTTCTGTCTCAGATT	AG	no	yes_no	GT_AG	7.7	6.32	chrX,-,119838367,1	22.503	15	0.726209	231	21.7768	8.98391e-19	7
chrX,-,75071704,75073689	ENSG00000131269	ABCB7	chrX	-	75071704	75073689	75073689	75071704	1984	AAGGTAATA	GT	yes	CTAATTATACTTGCCTATAGTTA	AG	yes	yes_yes	GT_AG	8.49	4.29	chrX,-,75073689,1	33.3535	11	1.65433	195	31.6992	1.76245e-10	2
chrX,-,149536255,149538115	ENSG00000241769	LINC00893	chrX	-	149536255	149538115	149538115	149536255	1859	GAGGTGAGG	GT	yes	GTTGGCTTTTTGTATTTCAGAGA	AG	yes	yes_yes	GT_AG	8.41	8.55	chrX,-,149538115,2	79.9193	8	62.0011	107	17.9182	0.00073597	2
chrX,-,119625396,119629318	ENSG00000125354	2006-09-01	chrX	-	119625396	119629318	119629318	119625396	3921	AAAGTAAGT	GT	yes	GCTCACTCCATCTTCATCAGCTC	AG	yes	yes_yes	GT_AG	9.72	3.39	chrX,-,119629318,4	51.6199	15	3.62325	234	47.9966	1.03134e-10	2
chr1,+,116037388,116037687	ENSG00000163393	SLC22A15	chr1	+	116037388	116037687	116037388	116037687	298	AAGGTATGC	GT	yes	TGATGAGGAGGACTGATTAGTTC	AG	no	yes_no	GT_AG	9.55	-10.61	chr1,+,116037388,1	21.8032	12	1.23259	133	20.5706	6.13879e-12	7
chr1,+,100140514,100140845	ENSG00000122435	TRMT13	chr1	+	100140514	100140845	100140514	100140845	330	CAGGTATGT	GT	yes	TATAAAATAATCTTGTGAAGTTT	AG	no	yes_no	GT_AG	9.8	1.83	chr1,+,100140514,2	47.9266	11	9.50436	69	38.4223	4.12408e-07	3
chr1,+,156583170,156583322	ENSG00000187862	TTC24	chr1	+	156583170	156583322	156583170	156583322	151	CTGGTAAGC	GT	yes	GTCATGAAAGGACCTTCCAGGCT	AG	no	yes_no	GT_AG	8.69	-4.01	chr1,+,156583170,1	60.1131	11	4.46944	207	55.6437	2.85766e-08	3
chr1,+,161167234,161167339	ENSG00000143224	PPOX	chr1	+	161167234	161167339	161167234	161167339	104	CTGGTGAGA	GT	yes	TGGGTCAGATCTTCCCTTAGTTT	AG	yes	yes_yes	GT_AG	7.54	3.27	chr1,+,161167234,2	46.1792	12	11.3231	191	34.8561	1.48119e-08	7
chr1,+,155308965,155310043	ENSG00000160752	FDPS	chr1	+	155308965	155310043	155308965	155310043	1077	CAGGTGAGA	GT	yes	CTTGTTTTTCTTCTACTTAGAGC	AG	yes	yes_yes	GT_AG	9.22	8.62	chr1,+,155308965,3	71.3841	15	47.1945	234	24.1897	4.21243e-10	2
chr1,-,186355785,186356286	ENSG00000047410	TPR	chr1	-	186355785	186356286	186356286	186355785	500	ATGGTAGGT	GT	yes	CCAACAAAGCATTTTATTAGTCT	AG	no	yes_no	GT_AG	8.6	-3.67	chr1,-,186356286,1	17.5369	15	0.438126	234	17.0988	3.48911e-14	6
chr1,-,155268197,155268293	ENSG00000176444	CLK2	chr1	-	155268197	155268293	155268293	155268197	95	CAGGTAACT	GT	yes	CCTGAGGTAGAATTTCTTAGTCC	AG	no	yes_no	GT_AG	8.63	-5.69	chr1,-,155268293,1	19.5045	15	2.80121	234	16.7033	5.3848e-10	6
chr1,-,16476547,16476930	ENSG00000080947	CROCCP3	chr1	-	16476547	16476930	16476930	16476547	382	AAGGTGGGT	GT	yes	CTGAGCAGTGCTATCCCTAGACC	AG	no	yes_no	GT_AG	8.23	2.99	chr1,-,16476930,1	41.0333	8	4.90779	185	36.1255	1.72958e-06	6
chr1,-,43452031,43452205	ENSG00000178922	HYI	chr1	-	43452031	43452205	43452205	43452031	173	CAGGTGAGA	GT	yes	GGAAGGAGCTCTATTCACAGCAC	AG	no	yes_no	GT_AG	9.22	-1.93	chr1,-,43452205,3	24.8303	15	4.42049	230	20.4098	3.66876e-10	6
chr1,-,43452046,43452205	ENSG00000178922	HYI	chr1	-	43452046	43452205	43452205	43452046	158	CAGGTGAGA	GT	yes	TGGGGGACAAACTTGGGAAGGAG	AG	no	yes_no	GT_AG	9.22	-5.39	chr1,-,43452205,3	23.2153	15	2.57861	230	20.6367	1.84967e-10	6
chr1,-,153952650,153952805	ENSG00000160741	CRTC2	chr1	-	153952650	153952805	153952805	153952650	154	AAGGTATGT	GT	yes	TCCAACTCTCCCATCACCAGTCT	AG	yes	yes_yes	GT_AG	9.79	6.15	chr1,-,153952805,2	43.6308	15	15.7571	234	27.8737	1.0313e-10	4
chr1,-,25242426,25242539	ENSG00000117616	RSRP1	chr1	-	25242426	25242539	25242539	25242426	112	CAAGTTAGT	GT	yes	CTCAAATATTAACATTTTAGGTT	AG	yes	yes_yes	GT_AG	4.22	6.56	chr1,-,25242539,1	49.2397	15	30.5835	229	18.6561	1.03428e-07	2
chr1,-,52436978,52438220	ENSG00000134744	ZCCHC11	chr1	-	52436978	52438220	52438220	52436978	1241	AAGGTTGGC	GT	yes	CCCCACATTATTGGTATCAGCAG	AG	yes	yes_yes	GT_AG	6.1	-0.18	chr1,-,52438220,1	53.1101	15	31.1281	234	21.982	1.33156e-10	3
chr1,-,157801591,157801915	ENSG00000163534	FCRL1	chr1	-	157801591	157801915	157801915	157801591	323	CAGGTATAG	GT	yes	TCTGAGCAGATCATGCACAGGTC	AG	yes	yes_yes	GT_AG	8.73	-2.11	chr1,-,157801915,2	52.6876	15	13.7286	234	38.9591	1.19419e-10	6
chr1,-,52912021,52913895	ENSG00000121310	ECHDC2	chr1	-	52912021	52913895	52913895	52912021	1873	AAGGTAGGA	GT	yes	CTCCCCATTTTGCTTCACAGTTT	AG	yes	yes_yes	GT_AG	9.45	8.61	chr1,-,52913895,1	94.1078	9	75.1484	179	18.9594	4.80083e-05	2
chr1,-,155668777,155670320	ENSG00000163374	YY1AP1	chr1	-	155668777	155670320	155670320	155668777	1542	CAAGTAAGT	GT	yes	TGTTATTGCTCCTTTCTCAGTTT	AG	yes	yes_yes	GT_AG	10.08	7.58	chr1,-,155670320,2	51.0564	15	35.5911	234	15.4653	4.75858e-08	2
chr1,-,67424977,67425083	ENSG00000142864	SERBP1	chr1	-	67424977	67425083	67425083	67424977	105	ATCGTAAGT	GT	yes	TGTTAACTCAGTTTTGTTAGTTC	AG	yes	yes_yes	GT_AG	10.44	-2.24	chr1,-,67425083,1	85.4552	15	49.2003	234	36.2549	1.16539e-10	4
chr1,-,101001587,101021641	ENSG00000117543	DPH5	chr1	-	101001587	101021641	101021641	101001587	20053	TGGGTAAGT	GT	yes	ATTAATGTTTTTTTTTCTAGTTA	AG	yes	yes_yes	GT_AG	10.24	7.83	chr1,-,101021641,1	69.5939	5	46.5358	92	23.0582	0.00154658	2
chr7,+,44109341,44109645	ENSG00000106624	AEBP1	chr7	+	44109341	44109645	44109341	44109645	303	TCAGTAAGT	GT	yes	GACCTCAGGTACCTTCACAGGTA	AG	yes	yes_yes	GT_AG	9.14	3.81	chr7,+,44109341,1	69.4564	7	46.5519	52	22.9045	0.000757087	3
chr7,+,102433661,102436202	ENSG00000160991	ORAI2	chr7	+	102433661	102436202	102433661	102436202	2540	CCGGTGAGT	GT	yes	AGCTAACCTACGGATTGCAGCGT	AG	yes	yes_yes	GT_AG	10.9	0.84	chr7,+,102433661,2	71.0797	15	3.01186	224	68.0679	9.52264e-11	3
chr7,+,849603,849832	ENSG00000164828	SUN1	chr7	+	849603	849832	849603	849832	228	TGTGTAAGT	GT	yes	TGTGTAATTGAGTTTCCCAGTTT	AG	no	yes_no	GT_AG	7.65	-0.79	chr7,+,849603,1	52.7964	13	3.11773	222	49.6787	1.06958e-09	4
chr7,+,100345968,100349717	ENSG00000242294,ENSG00000272752	STAG3L5P-PVRIG2P-PILRB,STAG3L5P	chr7	+	100345968	100349717	100345968	100349717	3748	TAGGTAAGT	GT	yes	TAAAGGGGTCCGCCTCTCAGTTT	AG	yes	yes_yes	GT_AG	9.66	3.42	chr7,+,100345968,1	89.0137	15	50.5596	231	38.4541	1.25089e-10	3
chr11,+,4082982,4083242	ENSG00000167323	STIM1	chr11	+	4082982	4083242	4082982	4083242	259	TAAGTAAGT	GT	yes	CACCAAGTCCATGCCTGCAGTTC	AG	no	yes_no	GT_AG	8.07	2.44	chr11,+,4082982,1	21.7019	15	0.621764	234	21.0801	5.53397e-13	6
chr11,+,126273079,126273316	ENSG00000110074	FOXRED1	chr11	+	126273079	126273316	126273079	126273316	236	AATGTAGGT	GT	yes	CTTAAGTCAGTTTCTTTCAGGAG	AG	yes	yes_yes	GT_AG	5.12	0.13	chr11,+,126273079,1	31.799	15	7.948	228	23.851	1.02801e-08	5
chr11,+,290781,291015	ENSG00000142102	ATHL1	chr11	+	290781	291015	290781	291015	233	AAGGTGAGG	GT	yes	TGCTCAGTGCCCTGCCCCAGCCC	AG	no	yes_no	GT_AG	9.16	2.79	chr11,+,290781,8	41.9508	15	22.8287	230	19.1221	1.14497e-07	6
chr11,+,59145856,59148836	ENSG00000166801	FAM111A	chr11	+	59145856	59148836	59145856	59148836	2979	GTGGTGAGT	GT	yes	ATTTGAAAATTTGAAATTAGTGT	AG	yes	yes_yes	GT_AG	8.95	1.39	chr11,+,59145856,3	84.3095	15	64.9577	231	19.3518	4.83726e-07	2
chr11,+,64352386,64352727	ENSG00000168071	CCDC88B	chr11	+	64352386	64352727	64352386	64352727	340	CCGGTGAGC	GT	yes	GGTTCACACAGCCCTCTTAGCCC	AG	no	yes_no	GT_AG	8.69	-4.15	chr11,+,64352386,1	79.5049	9	4.43865	131	75.0662	7.52696e-07	5
chr11,+,72228498,72228647	ENSG00000165458	INPPL1	chr11	+	72228498	72228647	72228498	72228647	148	CAGGTACTT	GT	yes	TAACCCTCTTTCCATGGAAGTCA	AG	no	yes_no	GT_AG	8.17	3.11	chr11,+,72228498,1	42.6514	14	2.97988	230	39.6715	3.02484e-10	3
chr11,-,85663277,85663524	ENSG00000137504	CREBZF	chr11	-	85663277	85663524	85663524	85663277	246	CTGGTAAGG	GT	yes	TCAGACTTGCGTGTACCTAGCTC	AG	no	yes_no	GT_AG	9.68	3.67	chr11,-,85663524,2	23.0527	15	0.62019	232	22.4325	6.10005e-14	6
chr11,-,64909125,64909271	ENSG00000110046	ATG2A	chr11	-	64909125	64909271	64909271	64909125	145	CCAGTAAGT	GT	yes	TGGTGACTGTGAACCCCCAGTCC	AG	no	yes_no	GT_AG	9.09	4.68	chr11,-,64909271,2	22.96	14	1.63386	227	21.3261	1.07793e-11	8
chr11,-,7457959,7461239	ENSG00000251364	CTD-2516F10.2	chr11	-	7457959	7461239	7461239	7457959	3279	TGTGTGAGT	GT	yes	ATTGATTCTTACTTGAACAGAAT	AG	yes	yes_yes	GT_AG	5.84	5.4	chr11,-,7461239,2	68.5177	6	34.5712	109	33.9464	9.86379e-05	2
chr11,-,129884882,129885435	ENSG00000170322	NFRKB	chr11	-	129884882	129885435	129885435	129884882	552	AGGGTGAGT	GT	yes	TCCCCTATTGGAGTCCACAGCCA	AG	yes	yes_yes	GT_AG	9.25	0.31	chr11,-,129885435,1	42.9722	13	27.4354	222	15.5368	6.15794e-05	2
chr11,-,10855118,10856144	ENSG00000236287	ZBED5	chr11	-	10855118	10856144	10856144	10855118	1025	CAGGTATCT	GT	yes	TGCTAAACTCATTTCTATAGCTT	AG	yes	yes_yes	GT_AG	7.33	5.59	chr11,-,10856144,3	68.1739	15	20.2055	234	47.9684	1.03135e-10	5
chr11,-,62608826,62608962	ENSG00000149499	EML3	chr11	-	62608826	62608962	62608962	62608826	135	ATGGTGAGG	GT	yes	TTGAGAGACCCTTTCCCTAGAGT	AG	no	yes_no	GT_AG	7.61	2.61	chr11,-,62608962,2	33.3059	15	0.745396	234	32.5605	1.64428e-12	6
chr11,-,46090581,46092183	ENSG00000135365	PHF21A	chr11	-	46090581	46092183	46092183	46090581	1601	TTGGTAAGT	GT	yes	CATTAAACAAAGTTAAACAGGTT	AG	yes	yes_yes	GT_AG	10.47	-2.98	chr11,-,46092183,2	23.3972	13	2.98742	222	20.4098	4.13008e-09	2
chr11,-,110257927,110258106	ENSG00000137710	RDX	chr11	-	110257927	110258106	110258106	110257927	178	AAGGTATTT	GT	yes	CTTAAATATATTACATTTAGTTT	AG	no	yes_no	GT_AG	7.64	3.11	chr11,-,110258106,1	31.4977	11	1.01355	145	30.4842	2.56321e-14	3
chr15,+,74034530,74035143	ENSG00000140464	PML	chr15	+	74034530	74035143	74034530	74035143	612	TCGGTGAGT	GT	yes	GCCCCTGAGGTCTCTTCCAGCCC	AG	yes	yes_yes	GT_AG	11.11	3.23	chr15,+,74034530,2	89.162	7	47.0247	48	42.1374	0.000194377	3
chr15,+,90912279,90912517	ENSG00000196547	MAN2A2	chr15	+	90912279	90912517	90912279	90912517	237	AAGGTAAAA	GT	yes	ACATGCTGGTGTGGGGCCAGGGG	AG	yes	yes_yes	GT_AG	8.38	2.99	chr15,+,90912279,1	69.7624	15	47.2943	232	22.4681	2.51186e-09	5
chr15,+,24968082,24974387	ENSG00000128739	SNRPN	chr15	+	24968082	24974387	24968082	24974387	6304	CAGGTTAGA	GT	yes	CGTCATACCTTTATCTATAGCCT	AG	yes	yes_yes	GT_AG	5.94	5.59	chr15,+,24968082,3	17.5245	15	1.8361	232	15.6884	1.73869e-10	4
chr15,+,72567177,72570164	ENSG00000166233	ARIH1	chr15	+	72567177	72570164	72567177	72570164	2986	AAGGTTGGT	GT	yes	CATTGACACCAACTTTATAGTTT	AG	yes	yes_yes	GT_AG	8.46	2.25	chr15,+,72567177,1	50.9439	15	4.43274	234	46.5111	1.21947e-10	3
chr15,+,77035563,77035811	ENSG00000140368	PSTPIP1	chr15	+	77035563	77035811	77035563	77035811	247	CTGGTAAAG	GT	yes	CCTGCTCTTAGCGTCCACAGAGA	AG	yes	yes_yes	GT_AG	5.75	3.02	chr15,+,77035563,1	30.9083	15	6.50646	234	24.4018	1.4501e-10	3
chr15,-,89327079,89327167	ENSG00000140521	POLG	chr15	-	89327079	89327167	89327167	89327079	87	GAGGTAGCC	GT	yes	TAGCCTTAGCCCTGCCCTAGTGG	AG	yes	yes_yes	GT_AG	6.17	-1.13	chr15,-,89327167,2	22.2419	15	3.88762	234	18.3543	2.49741e-09	6
chr2,+,27037702,27037815	ENSG00000119777	TMEM214	chr2	+	27037702	27037815	27037702	27037815	112	GAGGTGAGG	GT	yes	ATTCTGAGGCTTTTCCTTAGCTC	AG	yes	yes_yes	GT_AG	8.41	1.67	chr2,+,27037702,1	71.7155	10	27.8758	68	43.8398	2.22976e-06	4
chr2,+,171728418,171728703	ENSG00000077380	DYNC1I2	chr2	+	171728418	171728703	171728418	171728703	284	CAGGTGGGT	GT	yes	TTACAAACTAATTTTCTCAGGTT	AG	no	yes_no	GT_AG	8.56	5.32	chr2,+,171728418,1	27.5457	15	5.28998	231	22.2557	1.08027e-09	3
chr2,+,74455174,74455391	ENSG00000115274	INO80B	chr2	+	74455174	74455391	74455174	74455391	216	CGGGTAAGC	GT	yes	CGGCCAAACACTGTCGACAGGCT	AG	yes	yes_yes	GT_AG	9.14	2.63	chr2,+,74455174,1	23.3694	15	7.1463	234	16.2231	1.36756e-09	5
chr2,+,97738107,97738214	ENSG00000115085	ZAP70	chr2	+	97738107	97738214	97738107	97738214	106	CAAGTGAGT	GT	yes	CAATGTCATCTCACCCAAAGCCC	AG	no	yes_no	GT_AG	9.1	3.52	chr2,+,97738107,1	47.6521	8	29.7691	70	17.883	0.00970402	7
chr2,+,241335212,241335959	ENSG00000168385	2002-09-01	chr2	+	241335212	241335959	241335212	241335959	746	CAGGTAAAA	GT	yes	TGCTTATATTCCCTATTAAGTTT	AG	yes	yes_yes	GT_AG	8.59	5.53	chr2,+,241335212,2	29.5419	15	3.50386	234	26.038	2.61711e-10	2
chr2,+,19869613,19870402	ENSG00000228784	LINC00954	chr2	+	19869613	19870402	19869613	19870402	788	CAGGTGAGC	GT	yes	CTTTCTTGCCCTTCTTCCAGGAT	AG	yes	yes_yes	GT_AG	9.6	11.7	chr2,+,19869613,1	31.3638	8	15.4856	161	15.8782	0.000333958	2
chr2,+,218746231,218747030	ENSG00000135912	TTLL4	chr2	+	218746231	218747030	218746231	218747030	798	AAGGTAGGG	GT	yes	ATTTCCCAGGCTCATTCCAGATT	AG	yes	yes_yes	GT_AG	8.76	2	chr2,+,218746231,2	16.2284	8	1.16232	129	15.0661	4.2555e-07	2
chr2,-,218659130,218659369	ENSG00000115568	ZNF142	chr2	-	218659130	218659369	218659369	218659130	238	GAGGTGAGT	GT	yes	TGACGATGCTCCATCCCAAGCCT	AG	yes	yes_yes	GT_AG	10.03	2.13	chr2,-,218659369,2	96.3426	6	74.3003	66	22.0423	0.000419734	8
chr2,-,102732426,102736646	ENSG00000135953	MFSD9	chr2	-	102732426	102736646	102736646	102732426	4219	TTGGTGAGT	GT	yes	TACTAATTTGAGTCCATCAGCAT	AG	yes	yes_yes	GT_AG	9.27	-4.05	chr2,-,102736646,1	71.5408	6	5.60526	85	65.9355	2.76559e-05	3
chr2,-,70048957,70051203	ENSG00000179818	PCBP1-AS1	chr2	-	70048957	70051203	70051203	70048957	2245	TAGGTAAGT	GT	yes	GATGAAGTTGTACTGGAAAGTCT	AG	yes	yes_yes	GT_AG	9.66	-4.34	chr2,-,70051203,9	35.0067	12	19.0063	172	16.0003	0.00143542	4
chr2,-,106164799,106166056	ENSG00000115652	UXS1	chr2	-	106164799	106166056	106166056	106164799	1256	GAGGTAATT	GT	yes	AGTTGATCTCAGTTTTATAGCTT	AG	yes	yes_yes	GT_AG	8.88	-0.1	chr2,-,106166056,1	65.0725	11	23.6485	160	41.4241	4.53463e-08	3
chr17,+,75490758,75491030	ENSG00000177728	TMEM94	chr17	+	75490758	75491030	75490758	75491030	271	CAGGTACAA	GT	yes	AGCCCTAAATGGCCTTGCAGACT	AG	no	yes_no	GT_AG	7.09	5.29	chr17,+,75490758,1	19.8718	14	1.13546	231	18.7363	3.47885e-11	3
chr17,+,75591246,75591601	ENSG00000266714	MYO15B	chr17	+	75591246	75591601	75591246	75591601	354	GTGGTGAGT	GT	yes	ACCAACCAACACATCCTTAGCTC	AG	yes	yes_yes	GT_AG	8.95	2.1	chr17,+,75591246,1	89.4625	15	46.4565	212	43.0061	1.49582e-10	4
chr17,-,7227711,7227977	ENSG00000004975	DVL2	chr17	-	7227711	7227977	7227977	7227711	265	GAAGTGAGT	GT	yes	TCTGACTGGCACCTTCCCAGCCT	AG	yes	yes_yes	GT_AG	7.97	2.76	chr17,-,7227977,2	27.1195	15	3.67472	234	23.4448	1.9607e-10	3
chr17,-,4982175,4982757	ENSG00000108509	CAMTA2	chr17	-	4982175	4982757	4982757	4982175	581	GAGGTAAGA	GT	yes	TAGCCCTCCCCCCACCCCAGCCT	AG	yes	yes_yes	GT_AG	10.06	3.36	chr17,-,4982757,2	38.1548	15	14.3424	232	23.8125	8.77048e-10	4
chr17,-,8886602,8887096	ENSG00000141506	PIK3R5	chr17	-	8886602	8887096	8887096	8886602	493	CAGGTAAGT	GT	yes	CTTCCCTCTGGCCACAGCAGTCC	AG	yes	yes_yes	GT_AG	10.86	2.36	chr17,-,8887096,1	50.8943	9	35.4907	180	15.4037	0.00128615	2
chr17,-,80214783,80215033	ENSG00000181523	SGSH	chr17	-	80214783	80215033	80215033	80214783	249	CAGGTGAGG	GT	yes	GCTGAAGGGACTCTGGCCAGGCC	AG	yes	yes_yes	GT_AG	10.07	-1.54	chr17,-,80215033,3	19.8436	14	0.851684	229	18.9919	1.25361e-12	3
chr17,-,74866879,74872036	ENSG00000161513	FDXR	chr17	-	74866879	74872036	74872036	74866879	5156	AAGGTAAGC	GT	yes	GCTGCCACCCTGTTCCCCAGCAG	AG	yes	yes_yes	GT_AG	10.22	3.87	chr17,-,74872036,1	30.3418	6	14.4593	64	15.8825	0.0348191	4
chr17,-,59001741,59012328	ENSG00000108395	TRIM37	chr17	-	59001741	59012328	59012328	59001741	10586	AAGGTAAGG	GT	yes	TTACAGTGGTTTCTTTTCAGAAA	AG	yes	yes_yes	GT_AG	10.51	7.32	chr17,-,59012328,2	25.504	14	8.62934	198	16.8747	1.82343e-08	2
chr9,+,131144754,131146129	ENSG00000126883	NUP214	chr9	+	131144754	131146129	131144754	131146129	1374	AAAGTAAGT	GT	yes	TTCAGGCTGCCATTTTTCAGGTT	AG	yes	yes_yes	GT_AG	9.72	7.23	chr9,+,131144754,2	75.2554	15	55.4968	232	19.7586	6.03719e-06	2
chr9,+,99129100,99132497	ENSG00000106799	TGFBR1	chr9	+	99129100	99132497	99129100	99132497	3396	CTGGTAAGT	GT	yes	TGATGTTTATTTCACTCGAGGCC	AG	yes	yes_yes	GT_AG	10.65	2.19	chr9,+,99129100,1	33.8091	9	6.0284	143	27.7807	2.22243e-06	3
chr9,+,77210675,77212969	ENSG00000197969	VPS13A	chr9	+	77210675	77212969	77210675	77212969	2293	CAGGTATTT	GT	yes	TTGTTTTTTTTCCTTTTCAGACA	AG	yes	yes_yes	GT_AG	7.51	12.06	chr9,+,77210675,1	59.162	11	42.3286	162	16.8334	0.00693379	2
chr9,-,35813156,35813266	ENSG00000137133	HINT2	chr9	-	35813156	35813266	35813266	35813156	109	TTGGTGAGT	GT	yes	CCTGACTCCCTAACCCCAAGCTC	AG	no	yes_no	GT_AG	9.27	2.66	chr9,-,35813266,2	29.7543	15	2.35544	229	27.3988	1.17675e-10	3
chr9,-,133473290,133473415	ENSG00000160326	SLC2A6	chr9	-	133473290	133473415	133473415	133473290	124	TGGGTAGGT	GT	yes	ACAGACACAGCCGCCTCCAGTCA	AG	no	yes_no	GT_AG	6.86	-4.2	chr9,-,133473415,1	19.9719	8	0.595519	157	19.3764	2.54076e-11	5
chr9,-,26884902,26886104	ENSG00000120159	CAAP1	chr9	-	26884902	26886104	26886104	26884902	1201	AGGGTAAGA	GT	yes	TATAAGTGTGCTTTCAATAGTTT	AG	yes	yes_yes	GT_AG	9.21	4.54	chr9,-,26886104,1	21.4133	14	2.10008	220	19.3132	9.37153e-11	2
chr9,-,128635784,128636281	ENSG00000119333	WDR34	chr9	-	128635784	128636281	128636281	128635784	496	CAGGTGAGC	GT	yes	GGGGCTGAGCCTCTGCCCAGGTC	AG	no	yes_no	GT_AG	9.6	0.41	chr9,-,128636281,1	23.8137	8	0.86291	199	22.9508	6.46757e-10	2
chr5,+,169674445,169681730	ENSG00000134516	DOCK2	chr5	+	169674445	169681730	169674445	169681730	7284	CAAGTAACC	GT	yes	TGATTTGTCTTCACCTCCAGTTT	AG	yes	yes_yes	GT_AG	2.85	9.15	chr5,+,169674445,1	21.4585	15	1.03211	234	20.4264	8.91643e-11	2
chr5,+,140436257,140438494	ENSG00000131503	ANKHD1	chr5	+	140436257	140438494	140436257	140438494	2236	CAGGTACTT	GT	yes	GTCAACTGCTGATGGTAAAGCTT	AG	yes	yes_yes	GT_AG	8.17	-1.17	chr5,+,140436257,1	42.1819	15	2.33185	234	39.8501	1.22681e-10	3
chr5,-,140561722,140561844	ENSG00000113108	APBB3	chr5	-	140561722	140561844	140561844	140561722	121	CAGGTGAGT	GT	yes	CTAACCAGCTTCTACCCCAGCCC	AG	yes	yes_yes	GT_AG	10.67	2.16	chr5,-,140561844,3	92.6696	13	20.2167	211	72.4529	2.00568e-09	10
chr5,-,139388601,139389680	ENSG00000170476	MZB1	chr5	-	139388601	139389680	139389680	139388601	1078	CAGGTGAGT	GT	yes	CCTGAGGCCCTGCCTCCCAGTCC	AG	yes	yes_yes	GT_AG	10.67	3.28	chr5,-,139389680,2	70.5273	15	4.79692	219	65.7304	9.66849e-11	3
chr5,-,139389436,139389680	ENSG00000170476	MZB1	chr5	-	139389436	139389680	139389680	139389436	243	CAGGTGAGT	GT	yes	AATCACTCACTTGTCCTTAGACT	AG	no	yes_no	GT_AG	10.67	6.32	chr5,-,139389680,4	68.4447	15	10.9157	223	57.529	1.23101e-10	4
chr5,-,65214948,65215324	ENSG00000049192	ADAMTS6	chr5	-	65214948	65215324	65215324	65214948	375	ATGGTAAAT	GT	yes	ATTTTAATTGTCTTCACCAGTTG	AG	no	yes_no	GT_AG	6.41	7.63	chr5,-,65215324,1	34.1815	7	10.1566	135	24.025	0.000298188	2
chr5,-,181240345,181241492	ENSG00000204628	RACK1	chr5	-	181240345	181241492	181241492	181240345	1146	CAGGTAAAG	GT	yes	TTTGTTTTGTTTTGAGACAGTCT	AG	yes	yes_yes	GT_AG	9.65	2.2	chr5,-,181241492,2	70.6558	5	48.1084	60	22.5474	0.00675427	2
chr5,-,869404,870473	ENSG00000028310	BRD9	chr5	-	869404	870473	870473	869404	1068	TGGGTGAGT	GT	yes	TTTTGAGATAAAATACTCAGTTT	AG	yes	yes_yes	GT_AG	8.73	-2.19	chr5,-,870473,2	97.3345	15	46.8464	163	50.4881	2.34696e-10	2
chr6,+,125885343,125888939	ENSG00000111912	NCOA7	chr6	+	125885343	125888939	125885343	125888939	3595	ATCGTAAGA	GT	yes	CACCATTTCTCCCCCAACAGTGA	AG	yes	yes_yes	GT_AG	6.29	7.56	chr6,+,125885343,1	78.9501	9	54.5243	158	24.4258	1.71631e-05	3
chr6,+,31968538,31968623	ENSG00000204351	SKIV2L	chr6	+	31968538	31968623	31968538	31968623	84	CAGGTAGGA	GT	yes	ACTGACCGCCCCCATCTCAGCCC	AG	yes	yes_yes	GT_AG	9.79	4.83	chr6,+,31968538,1	64.1249	15	26.7246	234	37.4003	1.48556e-10	7
chr6,+,10723241,10724556	ENSG00000111843	TMEM14C	chr6	+	10723241	10724556	10723241	10724556	1314	CCGGTGCGA	GT	yes	TTTAACTACCTCTGATCCAGCTT	AG	yes	yes_yes	GT_AG	7.03	5.09	chr6,+,10723241,1	63.9982	13	4.83443	221	59.1637	1.69496e-09	2
chr6,+,35287845,35290253	ENSG00000065029	ZNF76	chr6	+	35287845	35290253	35287845	35290253	2407	AAGGTGAGC	GT	yes	ATACATATAGGGATCTCAAGACT	AG	yes	yes_yes	GT_AG	9.6	-7.94	chr6,+,35287845,2	26.1573	15	3.54943	234	22.6079	4.32694e-08	2
chr6,+,30916959,30917095	ENSG00000137411	VARS2	chr6	+	30916959	30917095	30916959	30917095	135	GTTGTGAGT	GT	yes	TCTTAGAGGTGGACACTCAGGTC	AG	no	yes_no	GT_AG	6.59	-2.7	chr6,+,30916959,1	34.6071	15	1.04109	227	33.566	4.0822e-15	6
chr6,-,104777110,104777206	ENSG00000085382	HACE1	chr6	-	104777110	104777206	104777206	104777110	95	GAGGTATGC	GT	yes	AACCAATGCTACATATTTAGATT	AG	yes	yes_yes	GT_AG	9.12	3.65	chr6,-,104777206,2	88.7575	10	71.7576	168	16.9998	4.98974e-05	2
chr6,-,109445962,109446136	ENSG00000135596	MICAL1	chr6	-	109445962	109446136	109446136	109445962	173	AAGGTAACC	GT	yes	GCCCCAACACATACATTCAGTCT	AG	no	yes_no	GT_AG	9.24	0.75	chr6,-,109446136,3	38.4618	14	6.73097	207	31.7309	5.68268e-10	3
chr6,-,104796769,104796929	ENSG00000085382	HACE1	chr6	-	104796769	104796929	104796929	104796769	159	CAGGTGTGT	GT	yes	TTAAACCTGGATAATTTTAGATC	AG	no	yes_no	GT_AG	6.99	4.67	chr6,-,104796929,1	21.4189	5	1.04781	151	20.3711	6.21548e-08	4
chr6,-,143960542,143964787	ENSG00000118495	PLAGL1	chr6	-	143960542	143964787	143964787	143960542	4244	CTTGTGAGT	GT	yes	TACAAGGTCTCTTCTCACAGGTT	AG	yes	yes_yes	GT_AG	7.15	7.25	chr6,-,143964787,2	91.4498	7	71.6072	179	19.8427	4.04228e-05	3
chr6,-,109445875,109446136	ENSG00000135596	MICAL1	chr6	-	109445875	109446136	109446136	109445875	260	AAGGTAACC	GT	yes	GAGGCAGTAGAACGTCTCAGTTC	AG	no	yes_no	GT_AG	9.24	-10.39	chr6,-,109446136,2	44.91	15	2.17601	234	42.7339	1.1078e-10	9
chr6,-,152284184,152293588	ENSG00000131018	SYNE1	chr6	-	152284184	152293588	152293588	152284184	9403	CAGGTACAA	GT	yes	ACATGAGTGTGATTCCACAGTCT	AG	yes	yes_yes	GT_AG	7.09	4.51	chr6,-,152293588,1	56.0214	13	27.3086	213	28.7127	2.14745e-08	2
chr3,+,16269275,16270929	ENSG00000154814	OXNAD1	chr3	+	16269275	16270929	16269275	16270929	1653	AAGGTAAGT	GT	yes	AAAACAATTTGAAATTTCAGTTT	AG	yes	yes_yes	GT_AG	11	3.5	chr3,+,16269275,1	30.3204	7	13.2209	87	17.0995	0.0023093	2
chr3,+,42527496,42527972	ENSG00000114812	VIPR1	chr3	+	42527496	42527972	42527496	42527972	475	CAGGTGAGG	GT	yes	AGGCCCCTTTGGCCTCCCAGATC	AG	no	yes_no	GT_AG	10.07	6.76	chr3,+,42527496,2	23.3445	9	3.0203	163	20.3242	5.36891e-07	7
chr3,+,52249322,52249656	ENSG00000164088	PPM1M	chr3	+	52249322	52249656	52249322	52249656	333	CAGGTACTG	GT	yes	CCCCTGAAGTCTATCTGCAGGAT	AG	no	yes_no	GT_AG	9.04	5.05	chr3,+,52249322,1	58.1566	10	6.21526	153	51.9413	7.67658e-08	3
chr3,+,37997187,37997469	ENSG00000136059	VILL	chr3	+	37997187	37997469	37997187	37997469	281	CGGGTCAGT	GT	yes	GGTGACACCCTGACTCCCAGGTC	AG	no	yes_no	GT_AG	6.55	3.32	chr3,+,37997187,1	16.2085	13	0.473181	230	15.7353	2.88022e-17	5
chr3,+,52364724,52364878	ENSG00000114841	DNAH1	chr3	+	52364724	52364878	52364724	52364878	153	GAGGTGAGC	GT	yes	GTGATGTGAACGTGCCCAAGTTC	AG	no	yes_no	GT_AG	8.7	-1.66	chr3,+,52364724,1	25.2877	14	0.517559	227	24.7701	4.26515e-18	6
chr3,-,149041680,149042166	ENSG00000071794	HLTF	chr3	-	149041680	149042166	149042166	149041680	485	CAGGTAGGT	GT	yes	CTCTGAAATTAATTTTTCAGCCT	AG	yes	yes_yes	GT_AG	10.28	5.69	chr3,-,149042166,1	47.1156	5	8.90631	84	38.2093	0.000173963	2
chr3,-,68988395,68988506	ENSG00000163378	EOGT	chr3	-	68988395	68988506	68988506	68988395	110	CTGGTAAGC	GT	yes	TTCATTGTAATATGAACCAGTGT	AG	no	yes_no	GT_AG	8.69	2.77	chr3,-,68988506,1	34.1722	11	0.912433	182	33.2598	6.9636e-16	3
chr3,-,49811469,49811870	ENSG00000182179	UBA7	chr3	-	49811469	49811870	49811870	49811469	400	CCTGTGAGT	GT	yes	TGGGGCTACTATGCCCACAGAGT	AG	no	yes_no	GT_AG	7.21	5.57	chr3,-,49811870,1	31.6601	13	6.81018	229	24.8499	2.59505e-09	7
chr3,-,49811080,49811273	ENSG00000182179	UBA7	chr3	-	49811080	49811273	49811273	49811080	192	AAGGTGGGC	GT	yes	TGCCCCTAGGCAATCTCCAGGAA	AG	no	yes_no	GT_AG	7.93	0.66	chr3,-,49811273,3	33.7916	15	9.5545	233	24.2371	7.76996e-10	12
chr3,-,122459681,122459774	ENSG00000114030	KPNA1	chr3	-	122459681	122459774	122459774	122459681	92	AAGGTAGAG	GT	yes	TTAAGGTTCTGTTTTGCTAGCTG	AG	yes	yes_yes	GT_AG	6.38	3.92	chr3,-,122459774,1	89.5939	12	64.4629	165	25.131	1.84573e-07	4
chr3,-,142177605,142181461	ENSG00000175066	GK5	chr3	-	142177605	142181461	142181461	142177605	3855	TAGGTAAGT	GT	yes	ACCTCTTCATTTTGTTTTAGGGT	AG	yes	yes_yes	GT_AG	9.66	11.9	chr3,-,142181461,1	30.5892	14	10.8026	224	19.7866	1.6989e-08	2
chr3,-,149059804,149060643	ENSG00000071794	HLTF	chr3	-	149059804	149060643	149060643	149059804	838	AAGGTATGT	GT	yes	CTTTGTTGTTTTATCAGCAGGAT	AG	yes	yes_yes	GT_AG	9.79	7.81	chr3,-,149060643,1	47.8081	5	30.9589	99	16.8492	0.00818153	2
chr3,-,39100454,39100747	ENSG00000114745	GORASP1	chr3	-	39100454	39100747	39100747	39100454	292	CAGGTACTT	GT	yes	TACACCGGATCCCAACTCAGCCC	AG	yes	yes_yes	GT_AG	8.17	1.6	chr3,-,39100747,1	38.2652	13	14.6347	220	23.6305	5.72082e-09	5
chr3,-,197065464,197065708	ENSG00000075711	DLG1	chr3	-	197065464	197065708	197065708	197065464	243	CTCGTAAGT	GT	yes	ATATTAAACACTTTCCCAAGTTT	AG	no	yes_no	GT_AG	9.63	1.99	chr3,-,197065708,2	50.8164	15	3.5553	234	47.2611	1.03401e-10	4
chr3,-,49417357,49417615	ENSG00000145020	AMT	chr3	-	49417357	49417615	49417615	49417357	257	GAGGTGCGG	GT	yes	GCCATTCCAGCTTCCTTCAGGAC	AG	yes	yes_yes	GT_AG	6.79	4.56	chr3,-,49417615,1	33.3155	11	12.4292	85	20.8863	4.12388e-06	4
chr3,-,39100454,39100788	ENSG00000114745	GORASP1	chr3	-	39100454	39100788	39100788	39100454	333	GAGGTGACT	GT	yes	TACACCGGATCCCAACTCAGCCC	AG	yes	yes_yes	GT_AG	5.88	1.6	chr3,-,39100788,1	29.6687	9	11.3075	149	18.3612	0.000265816	3
chr3,-,129566029,129566527	ENSG00000004399	PLXND1	chr3	-	129566029	129566527	129566527	129566029	497	AAGGTGAGT	GT	yes	TCTGGACACCCCATCACCAGTTG	AG	no	yes_no	GT_AG	10.47	2.83	chr3,-,129566527,1	25.7486	15	1.54276	214	24.2058	2.94158e-12	2
chr12,+,42442741,42445973	ENSG00000134283	PPHLN1	chr12	+	42442741	42445973	42442741	42445973	3231	TCAGTAAGT	GT	yes	TTGTGTTCACATCCCCTCAGGCC	AG	yes	yes_yes	GT_AG	9.14	8.75	chr12,+,42442741,1	35.7849	8	14.5073	151	21.2776	0.0255173	5
chr12,+,95266632,95270039	ENSG00000028203	VEZT	chr12	+	95266632	95270039	95266632	95270039	3406	ACTGTGAGT	GT	yes	ATCACATTTTACTTTTCAAGTTT	AG	yes	yes_yes	GT_AG	7.94	6.45	chr12,+,95266632,2	74.5051	15	54.3958	223	20.1092	1.29863e-07	2
chr12,+,53442733,53443487	ENSG00000205352	PRR13	chr12	+	53442733	53443487	53442733	53443487	753	CCGGTAGGT	GT	yes	TAATCCACCCTTTCCCCCAGGCC	AG	yes	yes_yes	GT_AG	9.39	8.24	chr12,+,53442733,2	59.0557	6	29.3941	40	29.6616	0.00116737	4
chr12,+,2877282,2885263	ENSG00000078246,ENSG00000171792	TULP3,RHNO1	chr12	+	2877282	2885263	2877282	2885263	7980	CTGGTAAGG	GT	yes	TCTGAATTATTTGCTCCCAGCTT	AG	yes	yes_yes	GT_AG	9.68	4.24	chr12,+,2877282,2	21.8444	13	1.16169	226	20.6828	2.75244e-11	3
chr12,+,51049185,51053812	ENSG00000050426	LETMD1	chr12	+	51049185	51053812	51049185	51053812	4626	AAGGTAAAA	GT	yes	CACCAAGTGTCTTTTCCTAGGTA	AG	yes	yes_yes	GT_AG	8.38	6.54	chr12,+,51049185,3	37.173	14	17.2386	210	19.9344	5.12108e-06	2
chr12,+,105120597,105121089	ENSG00000136051	KIAA1033	chr12	+	105120597	105121089	105120597	105121089	491	CAGGTAAAA	GT	yes	CTAAATGATAATCATTAAAGGTT	AG	yes	yes_yes	GT_AG	8.59	2	chr12,+,105120597,1	58.7983	15	19.0456	234	39.7526	1.5977e-10	2
chr12,+,431954,433174	ENSG00000120647	CCDC77	chr12	+	431954	433174	431954	433174	1219	CAGGTAAAG	GT	yes	CCCCTTTTTGGCCTGTCTAGGTG	AG	yes	yes_yes	GT_AG	9.65	10.13	chr12,+,431954,1	84.6663	12	68.458	186	16.2083	0.000837876	2
chr12,+,120496216,120496402	ENSG00000088986	DYNLL1	chr12	+	120496216	120496402	120496216	120496402	185	ACGGTGAGA	GT	yes	AACTCAACCCCTTACCCCAGGCC	AG	yes	yes_yes	GT_AG	8.94	5.14	chr12,+,120496216,1	54.2479	14	8.20672	228	46.0412	4.05192e-10	3
chr12,-,47206145,47206511	ENSG00000247774	PCED1B-AS1	chr12	-	47206145	47206511	47206511	47206145	365	ATGGTTAGT	GT	yes	ATGCTTGAGATATTTTGCAGACC	AG	yes	yes_yes	GT_AG	7.07	2.51	chr12,-,47206511,1	51.0465	13	34.6507	229	16.3958	0.00196561	9
chr12,-,112226820,112228089	ENSG00000173064	HECTD4	chr12	-	112226820	112228089	112228089	112226820	1268	AAGGTGAGT	GT	yes	GATTGAAATGTTTTTCACAGTTG	AG	yes	yes_yes	GT_AG	10.47	5.21	chr12,-,112228089,1	24.5193	15	9.49708	231	15.0222	1.64527e-08	2
chr12,-,105208047,105208158	ENSG00000136044	APPL2	chr12	-	105208047	105208158	105208158	105208047	110	ATGGTAGGC	GT	yes	TGACCCTCCTGGGTGTTCAGATG	AG	yes	yes_yes	GT_AG	7.42	6.42	chr12,-,105208158,1	36.6677	15	4.35913	234	32.3086	1.19681e-10	5
chr12,-,21474995,21475468	ENSG00000004700	RECQL	chr12	-	21474995	21475468	21475468	21474995	472	CAGGTATGT	GT	yes	TGTAATTCTGCAATCTCAAGGTT	AG	no	yes_no	GT_AG	9.8	4.95	chr12,-,21475468,1	37.4056	15	3.91757	234	33.488	1.86116e-10	3
chr12,-,47206145,47209281	ENSG00000247774	PCED1B-AS1	chr12	-	47206145	47209281	47209281	47206145	3135	CAGGTGAGC	GT	yes	ATGCTTGAGATATTTTGCAGACC	AG	yes	yes_yes	GT_AG	9.6	2.51	chr12,-,47209281,1	77.701	14	54.8657	233	22.8353	2.48232e-07	2
chr10,+,73794330,73794541	ENSG00000214655	ZSWIM8	chr10	+	73794330	73794541	73794330	73794541	210	CAGGTATGA	GT	yes	TTACCCCAACTTTTATACAGTGG	AG	yes	yes_yes	GT_AG	9.46	4.68	chr10,+,73794330,2	73.0931	15	50.8336	234	22.2595	9.23421e-10	3
chr10,+,97454799,97455639	ENSG00000171307	ZDHHC16	chr10	+	97454799	97455639	97454799	97455639	839	CAGGTATTT	GT	yes	CTCTCTAAACTACCCACCAGTCT	AG	yes	yes_yes	GT_AG	7.51	2.46	chr10,+,97454799,1	53.8175	12	2.87901	181	50.9385	6.71275e-10	3
chr10,+,119104197,119107948	ENSG00000119979	FAM45A	chr10	+	119104197	119107948	119104197	119107948	3750	TCGGTGAGG	GT	yes	GCTGTTTGACATTCTCACAGTGA	AG	yes	yes_yes	GT_AG	8.99	5.14	chr10,+,119104197,2	66.7363	6	35.4394	116	31.2969	0.000436921	2
chr10,-,73806831,73807108	ENSG00000166507	NDST2	chr10	-	73806831	73807108	73807108	73806831	276	CTGGTGAGC	GT	yes	GGCTGACTGGCTGTGGTCAGTGG	AG	no	yes_no	GT_AG	8.05	1.2	chr10,-,73807108,1	30.7243	15	7.77564	234	22.9486	1.3801e-10	13
chr20,+,44901833,44903036	ENSG00000166913	YWHAB	chr20	+	44901833	44903036	44901833	44903036	1202	CTGGTAAGA	GT	yes	ACTTACTGCCTCTTAACCAGTTT	AG	yes	yes_yes	GT_AG	9.45	4.93	chr20,+,44901833,1	70.6997	15	15.5946	222	55.1051	1.73044e-10	3
chr20,+,64070635,64071858	ENSG00000171703	TCEA2	chr20	+	64070635	64071858	64070635	64071858	1222	CAGGTGAGC	GT	yes	GTGACCCTGGGTTCACCCAGCCC	AG	yes	yes_yes	GT_AG	9.6	2.96	chr20,+,64070635,1	32.0059	15	1.84265	234	30.1633	4.63054e-11	2
chr20,-,35602607,35602689	ENSG00000088340	FER1L4	chr20	-	35602607	35602689	35602689	35602607	81	ACGGTGAGT	GT	yes	TAACACCACCTTCCCCCAAGGCT	AG	yes	yes_yes	GT_AG	11.45	4.33	chr20,-,35602689,2	99.3257	11	82.5665	93	16.7592	2.58885e-07	4
chr20,-,62651508,62651810	ENSG00000276317	RP11-93B14.10	chr20	-	62651508	62651810	62651810	62651508	301	CAGGTAAGG	GT	yes	AGCCATGTGGCTTCCGACAGATG	AG	yes	yes_yes	GT_AG	11.08	6.25	chr20,-,62651810,1	68.318	6	51.6445	131	16.6735	0.00333793	3
chr18,-,224200,224924	ENSG00000079134	THOC1	chr18	-	224200	224924	224924	224200	723	AAGGTAAAT	GT	yes	ATTTGTAATTCAAAAAATAGTGT	AG	yes	yes_yes	GT_AG	8.88	1.32	chr18,-,224924,1	20.8387	15	3.32722	234	17.5115	1.53596e-10	2
chr18,-,683395,685921	ENSG00000132199	ENOSF1	chr18	-	683395	685921	685921	683395	2525	TTGGTAAAT	GT	yes	GGGCTGACCTCCCTGTGAAGAGT	AG	yes	yes_yes	GT_AG	4.94	3	chr18,-,685921,1	46.2373	12	2.90045	103	43.3369	9.78637e-09	3
chr4,+,146228522,146229004	ENSG00000250673	RP11-6L6.2	chr4	+	146228522	146229004	146228522	146229004	481	CAGGTAAGG	GT	yes	ACTTAATGACCTGTTTTCAGCCC	AG	no	yes_no	GT_AG	11.08	5.18	chr4,+,146228522,2	48.2755	7	9.33303	105	38.9425	1.22407e-05	2
chr4,+,1001563,1001651	ENSG00000127415	IDUA	chr4	+	1001563	1001651	1001563	1001651	87	AAGGTGTGC	GT	yes	GCCGCTCATCCCCAGGGCAGGTG	AG	no	yes_no	GT_AG	6.3	4.18	chr4,+,1001563,1	58.2701	12	10.9913	219	47.2788	7.41379e-09	3
chr4,+,1001563,1001646	ENSG00000127415	IDUA	chr4	+	1001563	1001646	1001563	1001646	82	AAGGTGTGC	GT	yes	GCTAAGCCGCTCATCCCCAGGGC	AG	no	yes_no	GT_AG	6.3	3.26	chr4,+,1001563,1	21.5478	12	4.93036	219	16.6175	2.66696e-08	3
chr21,-,6668254,6670522	ENSG00000280145,ENSG00000278878	CH507-154B10.1,CH507-145C22.3	chr21	-	6668254	6670522	6670522	6668254	2267	ATGGTGAGT	GT	yes	TTCATCATATCAATGTGAAGATT	AG	yes	yes_yes	GT_AG	10.13	2.93	chr21,-,6670522,2	75.5393	11	59.0591	62	16.4803	0.000227586	2
chr21,-,6995324,6997592	ENSG00000280018	CH507-154B10.2	chr21	-	6995324	6997592	6997592	6995324	2267	ATGGTGAGT	GT	yes	TTCATCATATCAATGTGAAGATT	AG	yes	yes_yes	GT_AG	10.13	2.93	chr21,-,6997592,1	75.2022	11	59.005	62	16.1972	0.000389408	2
Information in each column (following column order): JUNCTIONID: consists of scaffold, strand, and both coordinates; GENEID: if junction is annotated, then the ID of the gene the junction lives in; GENENAME: see GENEID; CHR: scaffold; STRAND: DNA strand; CO1: smaller coordinate; CO2: larger coordinate; DONOR: coordinate of donor site (can be CO1 or CO2); ACCEPTOR: coordinate of acceptor site (can…
