# Supplementary material for: SF3B1 mutation–mediated sensitization to H3B-8800 splicing inhibitor in chronic lymphocytic leukemia
Source: Life Sci Alliance. 2023 Aug 10;6(11):e202301955. doi: 10.26508/lsa.202301955 (PMC10415613; doi:10.26508/lsa.202301955)
Supplement: Supplementary file 8 [file LSA-2023-01955_TableS7.xlsx]

## Sheet: Hoja1
TableS7. Differentially spliced events between SF3B1 WT and SF3B1 K700E MEC1 cell lines (Juncexplorer).
JUNCTIONID	GENEID	GENENAME	CHR	STRAND	CO1	CO2	DONOR	ACCEPTOR	JUNC_LEN	SEQ_DONOR	LETTERS_DONOR	DONOR_ANNOTATED	SEQ_ACCEPTOR	LETTERS_ACCEPTOR	ACCEPTOR_ANNOTATED	ANNOT_CODE_DON_ACC	LETTER_CODE_DON_ACC	NREADS_K700E_dmso_rep3	NREADS_K700E_dmso_rep2	NREADS_K700E_dmso_rep1	NREADS_wt_dmso_rep3	NREADS_wt_dmso_rep2	NREADS_wt_dmso_rep1	DONOR_MAXENTSCORE	ACCEPTOR_MAXENTSCORE	PSU_ACCEPTOR_K700E_dmso_rep3	PSU_ACCEPTOR_K700E_dmso_rep2	PSU_ACCEPTOR_K700E_dmso_rep1	PSU_ACCEPTOR_wt_dmso_rep3	PSU_ACCEPTOR_wt_dmso_rep2	PSU_ACCEPTOR_wt_dmso_rep1	ALT3CASE_ID	ALT3CASE_NSPLICESITES	PSUmean_K700E	PSUmean_WT	dPSUK700E_WT
chr19,+,40205296,40205488	ENSG00000130758	MAP3K10	chr19	+	40205296	40205488	40205296	40205488	191	AAGGTGAAG	GT	yes	AAAGGCACCCTGTACTGAAGTAC	AG	no	yes_no	GT_AG	38	33	41	16	12	20	5.73	-3.79	0.690909	0.622642	0.630769	0.390244	0.307692	0.363636	chr19,+,40205296,1	3	0.648107	0.353858	0.294249
chr19,+,51402416,51403494	NA	NA	chr19	+	51402416	51403494	51402416	51403494	1077	AAGGTGGGT	GT	no	TCTTCCTGCGGGTTAAGCAGTGA	AG	no	no_no	GT_AG	1	1	6	3	2	0	8.23	0.94	NA	NA	0.333333	0.166667	0.105263	NA	chr19,+,51402416,1	3	0.333333	0.135965	0.197368
chr19,+,49836406,49838580	ENSG00000104973	MED25	chr19	+	49836406	49838580	49836406	49838580	2173	CAGGTAAGG	GT	yes	ACCCATGTCTCTATCACAAGCGG	AG	yes	yes_yes	GT_AG	83	61	71	35	50	46	11.08	3.76	0.638462	0.655914	0.63964	0.486111	0.485437	0.446602	chr19,+,49836406,1	2	0.644672	0.472717	0.171955
chr19,+,35411282,35419160	ENSG00000205786	LINC01531	chr19	+	35411282	35419160	35411282	35419160	7877	CAGGTGTGT	GT	yes	TAGACTAATTCAGAAAGCAGCTT	AG	yes	yes_yes	GT_AG	195	82	22	46	50	24	6.99	-10.72	0.661017	0.694915	0.846154	0.647887	0.543478	0.545455	chr19,+,35411282,1	5	0.734029	0.57894	0.155089
chr19,+,53486758,53490375	ENSG00000198346	ZNF813	chr19	+	53486758	53490375	53486758	53490375	3616	TGGGTGAGG	GT	yes	TTCGTGTTTATATTTTGTAGATA	AG	yes	yes_yes	GT_AG	24	25	15	14	10	19	6.74	7.76	0.96	1	0.75	NA	0.5	0.904762	chr19,+,53486758,1	2	0.903333	0.702381	0.200952
chr19,+,51402416,51403491	NA	NA	chr19	+	51402416	51403491	51402416	51403491	1074	AAGGTGGGT	GT	no	ACATCTTCCTGCGGGTTAAGCAG	AG	no	no_no	GT_AG	5	3	10	6	5	4	8.23	1.54	NA	NA	0.555556	0.333333	0.263158	NA	chr19,+,51402416,1	3	0.555556	0.298246	0.25731
chr19,+,49676260,49676346	ENSG00000126457	PRMT1	chr19	+	49676260	49676346	49676260	49676346	85	AGTGTGAGC	GT	yes	ATTCAGCTTCATTCAACTAGGAA	AG	yes	yes_yes	GT_AG	23	20	12	5	16	7	3.73	4.46	0.560976	0.571429	0.444444	0.15625	0.380952	0.35	chr19,+,49676260,1	2	0.525616	0.295734	0.229882
chr19,+,16153208,16154338	ENSG00000196684	HSH2D	chr19	+	16153208	16154338	16153208	16154338	1129	CAGGTGAGG	GT	yes	CCCTGAGACCTGCCTTCCAGGGT	AG	no	yes_no	GT_AG	180	84	77	2	1	1	10.07	5.12	0.190476	0.197647	0.152778	0.00275482	0.0019685	0.00187266	chr19,+,16153208,1	6	0.1803	0.00219866	0.178102
chr19,+,13920922,13923318	ENSG00000132024	CC2D1A	chr19	+	13920922	13923318	13920922	13923318	2395	AAGGTGAAC	GT	yes	CTCCTTACCCCCGCCACCAGCCT	AG	no	yes_no	GT_AG	19	26	17	0	2	0	5.54	3.64	0.188119	0.254902	0.160377	0	0.0185185	0	chr19,+,13920922,1	2	0.201133	0.00617284	0.19496
chr19,+,54576109,54587201	ENSG00000239998	LILRA2	chr19	+	54576109	54587201	54576109	54587201	11091	CAGGTGAGG	GT	yes	TCTGTGACCTCTTTGTCCAGCAT	AG	yes	yes_yes	GT_AG	4	13	6	8	7	5	10.07	6.22	NA	0.8125	0.352941	0.421053	NA	NA	chr19,+,54576109,1	2	0.582721	0.421053	0.161668
chr19,+,21186287,21189865	ENSG00000196705	ZNF431	chr19	+	21186287	21189865	21186287	21189865	3577	AAAGTAAAA	GT	yes	GTTTTTGTTTTTTTTTTAAGGCC	AG	yes	yes_yes	GT_AG	18	20	37	15	9	14	1.18	9.6	0.9	1	0.973684	0.833333	0.5625	0.777778	chr19,+,21186287,1	2	0.957895	0.724537	0.233358
chr19,+,57390845,57392801	ENSG00000188785	ZNF548	chr19	+	57390845	57392801	57390845	57392801	1955	AAGGTGTGG	GT	yes	TCTTGAGGTTGTCATTTCAGGTG	AG	yes	yes_yes	GT_AG	20	19	27	12	20	4	5.28	6.27	0.909091	1	1	0.631579	0.833333	NA	chr19,+,57390845,1	2	0.969697	0.732456	0.237241
chr19,+,37218274,37219599	ENSG00000188283	ZNF383	chr19	+	37218274	37219599	37218274	37219599	1324	CAGGTACGT	GT	yes	ATCCCTTCTTCTCTCCATAGATA	AG	yes	yes_yes	GT_AG	7	11	7	4	5	6	10.65	12.23	0.411765	0.55	NA	0.235294	0.25	0.375	chr19,+,37218274,1	2	0.480882	0.286765	0.194118
chr19,+,50818037,50818124	ENSG00000180279	MGC45922	chr19	+	50818037	50818124	50818037	50818124	86	CCGGTGAGG	GT	yes	GAGTACAGCGGCCCACCTAGCCA	AG	no	yes_no	GT_AG	14	4	8	4	8	2	9.35	-4.96	0.666667	NA	NA	NA	0.363636	NA	chr19,+,50818037,1	3	0.666667	0.363636	0.30303
chr19,+,41579072,41579353	ENSG00000007129	CEACAM21	chr19	+	41579072	41579353	41579072	41579353	280	CAGGTATTG	GT	no	GTTGGTCACTCTATCCACAGAGT	AG	yes	no_yes	GT_AG	0	8	14	7	4	3	8.35	8.04	NA	NA	0.736842	0.4375	NA	NA	chr19,+,41579072,1	2	0.736842	0.4375	0.299342
chr19,+,11447618,11447693	ENSG00000130175	PRKCSH	chr19	+	11447618	11447693	11447618	11447693	74	AAGGTCCGT	GT	yes	TGACCCTGCCCCTGCCCCAGGAG	AG	yes	yes_yes	GT_AG	203	135	118	66	117	82	6.16	7.23	0.51005	0.46875	0.517544	0.264	0.328652	0.310606	chr19,+,11447618,1	2	0.498781	0.301086	0.197695
chr19,+,16148800,16151450	ENSG00000196684	HSH2D	chr19	+	16148800	16151450	16148800	16151450	2649	CTGGTTTGT	GT	yes	TCTTTCTGTTCTCACAGCAGCCT	AG	no	yes_no	GT_AG	4	3	6	3	3	1	4.29	6.05	NA	NA	0.4	NA	0.15	NA	chr19,+,16148800,1	2	0.4	0.15	0.25
chr19,+,2303280,2303563	NA	NA	chr19	+	2303280	2303563	2303280	2303563	282	CAGGTGAGA	GT	no	GGCACTGAACCCCCAGGGAGGTG	AG	no	no_no	GT_AG	1	16	8	0	0	0	9.22	-13.22	NA	0.390244	0.307692	0	NA	0	chr19,+,2303280,1	3	0.348968	0	0.348968
chr19,+,8210862,8241341	ENSG00000090661	CERS4	chr19	+	8210862	8241341	8210862	8241341	30478	GAGGTACTT	GT	yes	GGGGTTTTTTTCCGAAACAGGAT	AG	yes	yes_yes	GT_AG	25	8	11	17	5	10	7.82	7.47	0.961538	NA	NA	0.894737	NA	0.555556	chr19,+,8210862,1	2	0.961538	0.725146	0.236392
chr19,+,58409165,58410006	ENSG00000171574	ZNF584	chr19	+	58409165	58410006	58409165	58410006	840	GAGGTGAGC	GT	yes	GTGACGGTATATTTCTCCAGGGA	AG	yes	yes_yes	GT_AG	5	13	8	6	4	6	8.7	5.65	0.277778	0.52	0.421053	NA	0.16	0.285714	chr19,+,58409165,1	3	0.406277	0.222857	0.18342
chr19,+,49476566,49478963	ENSG00000090554	FLT3LG	chr19	+	49476566	49478963	49476566	49478963	2396	CAGGTCAGC	GT	yes	ACATCTCCCGCCTCCTGCAGGAG	AG	yes	yes_yes	GT_AG	24	15	26	6	2	5	7.16	10.17	0.338028	0.182927	0.26	0.125	0.0769231	0.116279	chr19,+,49476566,1	2	0.260318	0.106067	0.154251
chr19,+,19436219,19457007	ENSG00000167491	GATAD2A	chr19	+	19436219	19457007	19436219	19457007	20787	CAGGTGAGT	GT	yes	TGCTTCTATTAATTACAAAGGAG	AG	no	yes_no	GT_AG	11	12	16	5	5	9	10.67	2.65	0.578947	0.8	0.727273	0.333333	NA	0.5	chr19,+,19436219,1	2	0.702073	0.416667	0.285407
chr19,+,35785106,35785189	ENSG00000004777	ARHGAP33	chr19	+	35785106	35785189	35785106	35785189	82	AAGGTGAGT	GT	yes	GTTTCTCCCCCAAACCGCAGGAG	AG	yes	yes_yes	GT_AG	23	35	14	19	14	13	10.47	7.56	1	1	NA	1	0.666667	0.866667	chr19,+,35785106,1	2	1	0.844444	0.155556
chr19,+,47169923,47180146	ENSG00000142230	SAE1	chr19	+	47169923	47180146	47169923	47180146	10222	AAGGTGAGG	GT	yes	TACACGTGTTTATTTCCTAGAAT	AG	yes	yes_yes	GT_AG	81	76	80	41	34	34	9.16	7.41	0.402985	0.5	0.509554	0.308271	0.226667	0.246377	chr19,+,47169923,1	3	0.470846	0.260438	0.210408
chr19,+,21361858,21375069	ENSG00000172687	ZNF738	chr19	+	21361858	21375069	21361858	21375069	13210	AAGGTAACC	GT	yes	ATACCATTCTCTTCTCTCAGAGT	AG	no	yes_no	GT_AG	0	9	0	1	0	0	9.24	9.46	0	0.375	NA	0.0625	0	0	chr19,+,21361858,2	2	0.1875	0.0208333	0.166667
chr19,+,12948813,12949278	ENSG00000179262	RAD23A	chr19	+	12948813	12949278	12948813	12949278	464	ACGGTGAGG	GT	yes	CCCCTTCCTACTACCAGCAGGAG	AG	yes	yes_yes	GT_AG	5	7	14	9	10	11	9.2	6.18	NA	NA	0.736842	0.6	0.588235	0.52381	chr19,+,12948813,2	3	0.736842	0.570682	0.16616
chr19,+,57604406,57605669	ENSG00000183647	ZNF530	chr19	+	57604406	57605669	57604406	57605669	1262	TAGGTAAGG	GT	yes	GTAAATCTGTGTTTTCTCAGCAT	AG	no	yes_no	GT_AG	45	71	82	1	1	0	9.31	5.43	0.459184	0.432927	0.49697	0.0153846	0.00917431	0	chr19,+,57604406,1	2	0.463027	0.00818631	0.45484
chr19,+,45144995,45145094	ENSG00000104866	PPP1R37	chr19	+	45144995	45145094	45144995	45145094	98	AGGGTAGGG	GT	yes	CCCCTGCGGTGCCCCCCCAGGCG	AG	yes	yes_yes	GT_AG	28	22	12	23	7	19	5.76	9.49	0.933333	1	NA	0.958333	0.4375	0.791667	chr19,+,45144995,1	2	0.966667	0.729167	0.2375
chr19,+,57397174,57398413	ENSG00000188785	ZNF548	chr19	+	57397174	57398413	57397174	57398413	1238	TAGGTAAGG	GT	yes	GTCAACATGCACTTCTCCAGCAT	AG	yes	yes_yes	GT_AG	109	126	132	2	0	2	9.31	2.9	0.79562	0.792453	0.729282	0.0307692	0	0.0273973	chr19,+,57397174,1	2	0.772452	0.0193888	0.753063
chr19,+,10961729,10984124	ENSG00000127616	SMARCA4	chr19	+	10961729	10984124	10961729	10984124	22394	AAGGTAAAG	GT	yes	CCAGGACTGTCTTCCAGCAGGAG	AG	yes	yes_yes	GT_AG	15	15	5	5	8	16	9.06	4.53	0.833333	0.555556	NA	0.3125	NA	0.666667	chr19,+,10961729,1	2	0.694444	0.489583	0.204861
chr19,+,36068010,36073342	ENSG00000075702	WDR62	chr19	+	36068010	36073342	36068010	36073342	5331	AAGGTACCA	GT	yes	TACCCATGTGGCCTTGTTAGCTT	AG	yes	yes_yes	GT_AG	71	97	65	6	14	15	7.87	3.69	0.876543	0.932692	0.822785	NA	0.666667	0.75	chr19,+,36068010,2	3	0.87734	0.708333	0.169007
chr19,+,40589178,40590730	ENSG00000160410	SHKBP1	chr19	+	40589178	40590730	40589178	40590730	1551	GCGGTGAGG	GT	yes	CCTGCTTCCGTGCCCCCCAGCAG	AG	yes	yes_yes	GT_AG	14	8	8	4	10	7	7.93	7.73	0.636364	0.533333	0.533333	0.210526	0.526316	NA	chr19,+,40589178,2	2	0.567677	0.368421	0.199256
chr19,+,57584990,57588539	ENSG00000171649	ZIK1	chr19	+	57584990	57588539	57584990	57588539	3548	AAGGTGAGT	GT	yes	ACCTGTCCCCATCATGACAGGGC	AG	yes	yes_yes	GT_AG	32	30	25	7	18	9	10.47	7.71	0.914286	0.882353	0.892857	NA	0.72	NA	chr19,+,57584990,1	2	0.896499	0.72	0.176499
chr19,+,37932692,38028270	ENSG00000105738	SIPA1L3	chr19	+	37932692	38028270	37932692	38028270	95577	CAGGTGAGC	GT	yes	TGTCATTCCTCTGCTCACAGTTG	AG	no	yes_no	GT_AG	0	7	0	0	1	0	9.6	8.35	NA	0.388889	NA	0	0.0588235	NA	chr19,+,37932692,1	2	0.388889	0.0294118	0.359477
chr19,+,17228309,17228803	ENSG00000099330	OCEL1	chr19	+	17228309	17228803	17228309	17228803	493	ATGGTGAGT	GT	yes	CCGGGTCTCGCCCTGCCTAGGAT	AG	yes	yes_yes	GT_AG	131	115	184	74	74	70	10.13	7.63	0.615023	0.672515	0.654804	0.345794	0.528571	0.4375	chr19,+,17228309,1	4	0.647447	0.437289	0.210159
chr19,+,57840908,57856104	ENSG00000198466,ENSG00000268750	ZNF587,CTD-2583A14.10	chr19	+	57840908	57856104	57840908	57856104	15195	CAGGTCAGG	GT	no	TTCATCTGTCACTATCATAGCAG	AG	yes	no_yes	GT_AG	5	12	4	6	5	4	7.2	5.34	0.294118	0.666667	NA	NA	NA	0.222222	chr19,+,57840908,2	2	0.480392	0.222222	0.25817
chr19,+,36577237,36577516	NA	NA	chr19	+	36577237	36577516	36577237	36577516	278	CAGGTGTGA	GT	no	TTTTTTTTTTTTTGAGACAGAGT	AG	no	no_no	GT_AG	0	11	9	0	8	0	5.29	3.01	NA	0.34375	0.346154	0	0.186047	0	chr19,+,36577237,1	3	0.344952	0.0620155	0.282936
chr19,+,1272051,1273601	ENSG00000099622	CIRBP	chr19	+	1272051	1273601	1272051	1273601	1549	ACGGTAAGT	GT	yes	TTCTGAGCATTCTCTGCTAGCCT	AG	yes	yes_yes	GT_AG	66	84	69	8	6	4	11.81	1.95	0.471429	0.506024	0.428571	0.275862	0.206897	0.0869565	chr19,+,1272051,2	4	0.468675	0.189905	0.27877
chr19,+,17276723,17276823	ENSG00000105393,ENSG00000269307	BABAM1,CTD-2278I10.6	chr19	+	17276723	17276823	17276723	17276823	99	GAGGTAAGT	GT	no	GTTCTTTACTTCCCCTGCAGAAA	AG	yes	no_yes	GT_AG	7	5	15	19	11	17	11.08	9.98	NA	NA	0.75	0.475	0.52381	0.586207	chr19,+,17276723,1	2	0.75	0.528339	0.221661
chr19,+,19668966,19672970	ENSG00000181896	ZNF101	chr19	+	19668966	19672970	19668966	19672970	4003	ATGGTGAGC	GT	yes	TTTTTTTTTCTTTGACACAGAGT	AG	no	yes_no	GT_AG	19	19	39	12	14	9	8.27	8.51	0.95	0.904762	1	NA	0.875	0.6	chr19,+,19668966,1	2	0.951587	0.7375	0.214087
chr19,+,17337664,17337874	ENSG00000130299	GTPBP3	chr19	+	17337664	17337874	17337664	17337874	209	CAGGTGGGG	GT	yes	GGTCACCCTTCGGCCTTCAGAAC	AG	yes	yes_yes	GT_AG	10	6	2	1	2	1	6.92	6.5	0.357143	NA	NA	NA	0.111111	NA	chr19,+,17337664,1	3	0.357143	0.111111	0.246032
chr19,+,32826749,32827194	ENSG00000173809	TDRD12	chr19	+	32826749	32827194	32826749	32827194	444	AGGGTAAGG	GT	yes	TAAAAACCTGCCGTACACAGTGA	AG	no	yes_no	GT_AG	21	21	7	3	7	2	9.16	4.2	0.75	0.807692	0.333333	NA	0.333333	NA	chr19,+,32826749,1	2	0.630342	0.333333	0.297009
chr19,+,1036562,1036899	ENSG00000064666	CNN2	chr19	+	1036562	1036899	1036562	1036899	336	CAGGTGGGG	GT	yes	GATCTCACTCTGTTGTCCAGGCT	AG	no	yes_no	GT_AG	8	13	10	4	6	3	6.92	4.13	0.421053	0.342105	0.263158	0.153846	0.171429	0.130435	chr19,+,1036562,1	2	0.342105	0.151903	0.190202
chr19,+,42397224,42400568	ENSG00000213904	LIPE-AS1	chr19	+	42397224	42400568	42397224	42400568	3343	CGGGTAAGC	GT	yes	ATGTTTTTTCTTCCTAGCAGACT	AG	no	yes_no	GT_AG	7	14	13	9	8	6	9.14	8.38	NA	0.736842	0.866667	0.529412	NA	NA	chr19,+,42397224,1	2	0.801754	0.529412	0.272343
chr19,+,58255636,58260851	ENSG00000198131	ZNF544	chr19	+	58255636	58260851	58255636	58260851	5214	AAGGTAAGT	GT	no	GCATTTTGGATTTCTTTCAGACT	AG	yes	no_yes	GT_AG	18	24	0	21	7	22	11	7.54	1	0.888889	NA	0.913043	0.4375	0.956522	chr19,+,58255636,1	2	0.944444	0.769022	0.175423
chr19,+,48993923,48994776	ENSG00000183207	RUVBL2	chr19	+	48993923	48994776	48993923	48994776	852	GTTGTAAGT	GT	yes	ATTAAAAATACAAAAATTAGCCA	AG	no	yes_no	GT_AG	31	25	26	19	28	24	8.3	-4.28	0.911765	0.961538	0.962963	0.703704	0.823529	0.8	chr19,+,48993923,1	3	0.945422	0.775744	0.169678
chr19,+,58570457,58571703	ENSG00000267858	MZF1-AS1	chr19	+	58570457	58571703	58570457	58571703	1245	CAGGTAGGG	GT	yes	TTTTTTTTCTTTTCTTTGAGACA	AG	no	yes_no	GT_AG	14	19	21	12	4	4	9.46	2.12	0.875	0.730769	0.7	0.48	NA	NA	chr19,+,58570457,1	3	0.76859	0.48	0.28859
chr19,+,7075105,7075655	ENSG00000130544	ZNF557	chr19	+	7075105	7075655	7075105	7075655	549	CCGGTGAGT	GT	yes	ACTCATTTCTCCTCCTCCAGCTC	AG	yes	yes_yes	GT_AG	92	105	117	62	53	77	10.9	8.65	0.893204	0.875	0.886364	0.601942	0.56383	0.647059	chr19,+,7075105,1	2	0.884856	0.604277	0.280579
chr19,-,52854126,52854258	ENSG00000204604	ZNF468	chr19	-	52854126	52854258	52854258	52854126	131	CAGGTGAGA	GT	yes	TCACTTATGCCTTCCTTCAGTCC	AG	yes	yes_yes	GT_AG	27	33	36	10	10	13	9.22	8.06	0.931034	0.825	0.878049	NA	0.666667	0.590909	chr19,-,52854258,2	2	0.878028	0.628788	0.24924
chr19,-,45582744,45584623	ENSG00000125741	OPA3	chr19	-	45582744	45584623	45584623	45582744	1878	AACGTGAGT	GT	yes	GTGCTTGAGATATTTCACAGACC	AG	no	yes_no	GT_AG	4	10	7	0	0	0	9.54	2.44	0.181818	0.30303	0.205882	0	0	0	chr19,-,45584623,2	5	0.230244	0	0.230244
chr19,-,6191610,6199476	ENSG00000087903	RFX2	chr19	-	6191610	6199476	6199476	6191610	7865	TAGGTGAGC	GT	yes	CTAACCTGTCCCTATAAAAGGGA	AG	no	yes_no	GT_AG	11	10	8	1	2	3	7.96	4.89	0.6875	0.434783	0.444444	NA	0.111111	NA	chr19,-,6199476,1	2	0.522242	0.111111	0.411131
chr19,-,51417465,51417545	ENSG00000142512	SIGLEC10	chr19	-	51417465	51417545	51417545	51417465	79	GCGGTGAGT	GT	yes	GAGCCTCTGTCTCCCCACAGGGT	AG	yes	yes_yes	GT_AG	40	11	3	27	15	14	10.49	11.86	0.754717	0.578947	NA	0.519231	0.576923	0.411765	chr19,-,51417545,1	2	0.666832	0.50264	0.164193
chr19,-,58267025,58278523	ENSG00000268516	CTD-3138B18.5	chr19	-	58267025	58278523	58278523	58267025	11497	GAGGTTTGT	GT	yes	TGTCTTTTCTGCTGTCTTAGATA	AG	no	yes_no	GT_AG	2	5	14	2	1	3	6.36	8.49	0.0952381	0.227273	0.666667	NA	0.0588235	NA	chr19,-,58278523,3	3	0.329726	0.0588235	0.270902
chr19,-,55265378,55266131	ENSG00000133265	HSPBP1	chr19	-	55265378	55266131	55266131	55265378	752	AAGGTGTGG	GT	yes	CCCTCACAGCCTGGTGACAGACT	AG	no	yes_no	GT_AG	4	3	3	0	0	2	5.28	-0.47	0.266667	NA	NA	NA	NA	0.111111	chr19,-,55266131,1	3	0.266667	0.111111	0.155556
chr19,-,49886763,49887194	NA	NA	chr19	-	49886763	49887194	49887194	49886763	430	CTGGTGAGC	GT	no	AACCTTTTTTTCCCCCCAAGTTA	AG	no	no_no	GT_AG	28	8	3	14	5	2	8.05	5.53	0.8	NA	NA	0.736842	0.3125	NA	chr19,-,49887194,2	2	0.8	0.524671	0.275329
chr19,-,49882396,49883569	NA	NA	chr19	-	49882396	49883569	49883569	49882396	1172	CAGGTCAGC	GT	no	TCCACTCACTACTCACACAGGAA	AG	no	no_no	GT_AG	33	8	1	12	8	7	7.16	5.63	0.559322	NA	NA	0.428571	NA	0.333333	chr19,-,49883569,1	2	0.559322	0.380952	0.17837
chr19,-,44289196,44298820	ENSG00000159917	ZNF235	chr19	-	44289196	44298820	44298820	44289196	9623	GAGGTAAGC	GT	no	TATTCTCTCTATCCTTTCAGGAG	AG	yes	no_yes	GT_AG	33	22	23	18	13	20	9.85	10.88	0.916667	0.916667	0.884615	0.642857	0.722222	0.8	chr19,-,44298820,1	3	0.905983	0.721693	0.18429
chr19,-,23362739,23373742	ENSG00000167232	ZNF91	chr19	-	23362739	23373742	23373742	23362739	11002	CAGGTAGGT	GT	yes	GAGTAATTTATTATTTTTAGTTT	AG	no	yes_no	GT_AG	88	134	64	0	4	5	10.28	4.29	0.8	0.853503	0.790123	0	0.0816327	0.0819672	chr19,-,23373742,1	3	0.814542	0.0545333	0.760009
chr19,-,23242710,23250240	ENSG00000196081	ZNF724P	chr19	-	23242710	23250240	23250240	23242710	7529	ATGGTGAGA	GT	yes	ATTACTTTTTCTTTTTTCAGACG	AG	yes	yes_yes	GT_AG	3	16	6	0	3	9	7.23	9.78	NA	0.457143	0.375	NA	0.15	NA	chr19,-,23250240,4	3	0.416071	0.15	0.266071
chr19,-,10320724,10320858	ENSG00000161847	RAVER1	chr19	-	10320724	10320858	10320858	10320724	133	CGGGTAAGG	GT	yes	CTCAAGTCCCGCCTGCTCAGCCC	AG	no	yes_no	GT_AG	9	1	12	2	2	0	10.17	1.3	0.45	0.0555556	0.6	0.117647	NA	NA	chr19,-,10320858,1	2	0.368519	0.117647	0.250871
chr19,-,52093897,52095575	ENSG00000197608	ZNF841	chr19	-	52093897	52095575	52095575	52093897	1677	CAAGTAAGT	GT	yes	AAGCAGTCTTTCCACCTCAGCCT	AG	no	yes_no	GT_AG	0	0	7	2	0	0	10.08	1.24	NA	NA	0.241379	0.0833333	NA	NA	chr19,-,52095575,4	3	0.241379	0.0833333	0.158046
chr19,-,12250368,12274973	ENSG00000197857	ZNF44	chr19	-	12250368	12274973	12274973	12250368	24604	AAGGTAATT	GT	yes	ACACATTTGGAATGTTTTAGGAC	AG	yes	yes_yes	GT_AG	0	5	10	0	1	1	8.83	6.9	NA	0.294118	0.47619	NA	0.0588235	0.0625	chr19,-,12274973,1	2	0.385154	0.0606618	0.324492
chr19,-,6227003,6230595	NA	NA	chr19	-	6227003	6230595	6230595	6227003	3591	CCGGTACAA	GT	no	CTGCCTTCTCTGACCCCAAGAAG	AG	no	no_no	GT_AG	3	3	5	0	0	1	4.28	3.52	0.1875	0.130435	0.294118	0	NA	0.0625	chr19,-,6230595,1	2	0.204017	0.03125	0.172767
chr19,-,6658944,6661009	NA	NA	chr19	-	6658944	6661009	6661009	6658944	2064	AAGGTAAGT	GT	no	TTTATGTGCTTTGTTCCCAGAGC	AG	no	no_no	GT_AG	7	14	14	11	9	19	11	9.23	NA	0.823529	0.583333	0.44	0.346154	0.527778	chr19,-,6661009,1	2	0.703431	0.437977	0.265454
chr19,-,37156355,37169839	ENSG00000267360,ENSG00000196967	CTC-454I21.3,ZNF585A	chr19	-	37156355	37169839	37169839	37156355	13483	GAGGTGAGA	GT	yes	ACAAGAATTTGCCCTTACAGGGA	AG	yes	yes_yes	GT_AG	1	13	0	2	4	4	7.66	7.15	NA	0.25	NA	NA	0.0909091	0.1	chr19,-,37169839,1	2	0.25	0.0954545	0.154545
chr19,-,35543273,35544112	ENSG00000236144	TMEM147-AS1	chr19	-	35543273	35544112	35544112	35543273	838	CAGGTGAGG	GT	no	CCCATGCCTCTTTTTTCCAGGAC	AG	yes	no_yes	GT_AG	3	9	9	4	1	2	10.07	10.39	0.166667	0.45	0.3	NA	0.0434783	NA	chr19,-,35544112,1	2	0.305556	0.0434783	0.262077
chr19,-,49564283,49580515	ENSG00000142546	NOSIP	chr19	-	49564283	49580515	49580515	49564283	16231	GAGGTGAGT	GT	yes	TTTTTGTATTTTTAGTACAGATG	AG	no	yes_no	GT_AG	5	12	4	7	5	4	10.03	2.61	NA	0.705882	NA	0.388889	NA	NA	chr19,-,49580515,3	2	0.705882	0.388889	0.316993
chr19,-,6731054,6731199	ENSG00000125734	GPR108	chr19	-	6731054	6731199	6731199	6731054	144	CAGGTGAGC	GT	yes	TCACGGGCTACAAGTTCCAGCCC	AG	yes	yes_yes	GT_AG	178	128	200	32	43	21	9.6	-4.07	0.268882	0.199067	0.2442	0.0525452	0.0781818	0.0364583	chr19,-,6731199,1	4	0.237383	0.0557284	0.181655
chr19,-,36325887,36330253	ENSG00000232677	LINC00665	chr19	-	36325887	36330253	36330253	36325887	4365	CAGGTAGGT	GT	yes	ATTTATTACAGTACCTACAGTCT	AG	no	yes_no	GT_AG	20	54	17	4	2	3	10.28	-1.56	0.190476	0.243243	0.298246	0.137931	0.037037	0.0909091	chr19,-,36330253,3	6	0.243988	0.0886257	0.155363
chr19,-,45776725,45777327	ENSG00000104936	DMPK	chr19	-	45776725	45777327	45777327	45776725	601	GGGGTAGGT	GT	yes	GCTCACGCCTGTAACCCCAGCAA	AG	no	yes_no	GT_AG	33	15	12	0	0	0	6.59	0.61	0.673469	0.652174	0.75	0	0	0	chr19,-,45777327,2	3	0.691881	0	0.691881
chr19,-,57912186,57916379	ENSG00000269476,ENSG00000173480	ZNF417,CTD-2583A14.9	chr19	-	57912186	57916379	57916379	57912186	4192	CAGGTAATT	GT	yes	ATCTGTCACTATCATAGCAGGGC	AG	yes	yes_yes	GT_AG	2	6	9	6	1	5	8.55	3.89	NA	NA	0.45	NA	NA	0.263158	chr19,-,57916379,2	2	0.45	0.263158	0.186842
chr19,-,6593688,6603941	ENSG00000125726	CD70	chr19	-	6593688	6603941	6603941	6593688	10252	CATGTAGGT	GT	yes	GTTAATTGGCCTTCACAAAGGTT	AG	no	yes_no	GT_AG	3	19	23	1	0	7	4.94	2.39	NA	0.612903	0.280488	0.0625	NA	0.368421	chr19,-,6603941,4	2	0.446696	0.215461	0.231235
chr19,-,55265367,55266131	ENSG00000133265	HSPBP1	chr19	-	55265367	55266131	55266131	55265367	763	AAGGTGTGG	GT	yes	TGGTGACAGACTTTCCGCAGGGT	AG	no	yes_no	GT_AG	7	1	1	4	2	5	5.28	2.75	0.466667	NA	NA	NA	NA	0.277778	chr19,-,55266131,1	3	0.466667	0.277778	0.188889
chr19,-,1393602,1393888	ENSG00000248015	AC005329.7	chr19	-	1393602	1393888	1393888	1393602	285	CAGGTATGC	GT	yes	CTTTGGTTTGTGCCAGGTAGGAC	AG	yes	yes_yes	GT_AG	4	8	2	2	2	1	9.37	1.28	0.148148	0.285714	NA	0.0588235	NA	0.0454545	chr19,-,1393888,1	2	0.216931	0.052139	0.164792
chr19,-,11555575,11559191	ENSG00000130165	ELOF1	chr19	-	11555575	11559191	11559191	11555575	3615	AAGGTGAGT	GT	yes	CCCACTTCTCTGCCCTGCAGTCT	AG	no	yes_no	GT_AG	17	14	16	7	5	3	10.47	8.93	0.425	0.318182	0.355556	0.225806	0.151515	0.1875	chr19,-,11559191,4	3	0.366246	0.188274	0.177972
chr19,-,15399967,15400295	ENSG00000011243	AKAP8L	chr19	-	15399967	15400295	15400295	15399967	327	AGGGTGAGT	GT	yes	CAGTAACGCGCAGTTCCAAGTCC	AG	no	yes_no	GT_AG	56	72	105	0	7	5	9.25	-6.88	0.848485	0.935065	0.905172	NA	0.466667	NA	chr19,-,15400295,2	3	0.896241	0.466667	0.429574
chr19,-,3019773,3025020	ENSG00000065717	TLE2	chr19	-	3019773	3025020	3025020	3019773	5246	GAGGTGAGT	GT	yes	TGATCCCTTCCACCCGCCAGCAT	AG	yes	yes_yes	GT_AG	2	0	18	9	5	0	10.03	3.16	NA	NA	0.818182	0.5625	NA	NA	chr19,-,3025020,1	2	0.818182	0.5625	0.255682
chr19,-,204065,204844	ENSG00000282508	LINC01002	chr19	-	204065	204844	204844	204065	778	TCAGTAAGT	GT	yes	TTTATTTTTTTCTGAGACAGGGT	AG	yes	yes_yes	GT_AG	9	22	20	12	8	12	9.14	3.34	NA	0.916667	0.909091	NA	NA	0.6	chr19,-,204844,1	2	0.912879	0.6	0.312879
chr19,-,10339172,10339539	ENSG00000076662	ICAM3	chr19	-	10339172	10339539	10339539	10339172	366	CAGGTGAGA	GT	yes	GCAATGGTCCCCGCTTCCAGGAA	AG	no	yes_no	GT_AG	15	11	10	5	3	7	9.22	7.95	0.185185	0.314286	0.322581	0.0694444	0.0681818	0.2	chr19,-,10339539,3	4	0.274017	0.112542	0.161475
chr19,-,5595510,5598793	ENSG00000130254	SAFB2	chr19	-	5595510	5598793	5598793	5595510	3282	AGAGTGAGT	GT	yes	TCCTGACATTAATAAACCAGTTT	AG	no	yes_no	GT_AG	256	274	274	5	7	2	7.36	0.49	0.285714	0.295896	0.292111	0.00424448	0.0062333	0.00145985	chr19,-,5598793,2	2	0.29124	0.00397921	0.287261
chr19,-,9617768,9618091	ENSG00000171469	ZNF561	chr19	-	9617768	9618091	9618091	9617768	322	CAGGTAAGC	GT	yes	TCAAATCATTCACTTATCAGCAT	AG	yes	yes_yes	GT_AG	10	11	0	2	4	1	9.88	3.84	0.434783	0.458333	NA	0.1	0.235294	NA	chr19,-,9618091,3	2	0.446558	0.167647	0.278911
chr19,-,211885,218728	ENSG00000282508	LINC01002	chr19	-	211885	218728	218728	211885	6842	AAGGTAAGT	GT	no	AATGTCCTTTTTTTCTTCAGAAA	AG	yes	no_yes	GT_AG	3	2	16	12	4	6	11	10.29	NA	NA	1	0.666667	NA	NA	chr19,-,218728,3	2	1	0.666667	0.333333
chr19,-,17489095,17491076	ENSG00000269439	CTD-3131K8.2	chr19	-	17489095	17491076	17491076	17489095	1980	CAGGTGTGT	GT	yes	TGCAGTTGTACTTGATGCAGTCG	AG	yes	yes_yes	GT_AG	2	0	7	3	2	1	6.99	1.4	NA	NA	0.466667	0.2	NA	NA	chr19,-,17491076,1	2	0.466667	0.2	0.266667
chr19,-,37584097,37586668	ENSG00000180479	ZNF571	chr19	-	37584097	37586668	37586668	37584097	2570	CACGTGAGT	GT	yes	TAATGGATTTGTTGTTTCAGTTG	AG	yes	yes_yes	GT_AG	26	30	33	8	13	18	9.3	6.18	0.83871	0.769231	0.825	0.533333	0.65	0.72	chr19,-,37586668,1	3	0.81098	0.634444	0.176536
chr19,-,37654879,37655420	ENSG00000120784	ZFP30	chr19	-	37654879	37655420	37655420	37654879	540	CGGGTGAGG	GT	yes	GTTTCCATTTGTGCATGCAGGTG	AG	yes	yes_yes	GT_AG	10	22	8	8	10	5	8.48	8.72	0.588235	0.88	NA	NA	0.526316	NA	chr19,-,37655420,1	2	0.734118	0.526316	0.207802
chr19,-,55265378,55265886	ENSG00000133265	HSPBP1	chr19	-	55265378	55265886	55265886	55265378	507	CAGGTACTT	GT	yes	CCCTCACAGCCTGGTGACAGACT	AG	no	yes_no	GT_AG	74	64	41	10	11	13	8.17	-0.47	0.309623	0.294931	0.22043	0.0395257	0.0504587	0.0562771	chr19,-,55265886,1	3	0.274995	0.0487538	0.226241
chr19,-,11677577,11694799	NA	NA	chr19	-	11677577	11694799	11694799	11677577	17221	ATGGTGAGC	GT	no	CAGTGCTCAATCTTGCCCAGGCT	AG	no	no_no	GT_AG	2	15	6	0	1	0	8.27	3.33	NA	0.416667	0.214286	NA	0.0555556	NA	chr19,-,11694799,1	3	0.315476	0.0555556	0.259921
chr19,-,18091545,18098755	ENSG00000096996	IL12RB1	chr19	-	18091545	18098755	18098755	18091545	7209	TGGGTAAGT	GT	yes	TCCTTCAACACCCTCTTTAGATG	AG	yes	yes_yes	GT_AG	4	13	12	7	11	7	10.24	5.84	NA	0.619048	0.48	0.233333	0.297297	0.333333	chr19,-,18098755,6	2	0.549524	0.287988	0.261536
chr19,-,18090766,18091444	ENSG00000096996	IL12RB1	chr19	-	18090766	18091444	18091444	18090766	677	GAGGTGGGG	GT	yes	CCTCGATGTTTTTCCAGCAGCTG	AG	no	yes_no	GT_AG	3	6	13	9	3	1	4.41	6.29	NA	NA	0.65	0.473684	NA	NA	chr19,-,18091444,1	2	0.65	0.473684	0.176316
chr19,-,6047504,6110393	ENSG00000087903	RFX2	chr19	-	6047504	6110393	6110393	6047504	62888	CAGGTGACC	GT	yes	CTCTCTCCGCCTTTCTTTAGACC	AG	yes	yes_yes	GT_AG	10	4	5	2	2	3	6.54	9.76	0.434783	NA	NA	NA	0.125	NA	chr19,-,6110393,2	2	0.434783	0.125	0.309783
chr19,-,52917997,52923369	ENSG00000213793	ZNF888	chr19	-	52917997	52923369	52923369	52917997	5371	GCGGTGAGT	GT	yes	TATGTGTCGTTGTTTTACAGGGA	AG	yes	yes_yes	GT_AG	5	8	9	2	0	2	10.49	9.9	0.238095	0.347826	0.321429	NA	NA	0.133333	chr19,-,52923369,2	2	0.30245	0.133333	0.169117
chr19,-,50510445,50511117	ENSG00000161677	JOSD2	chr19	-	50510445	50511117	50511117	50510445	671	GGGGTGAGG	GT	yes	CCCCTCCCAACCCCCAGCAGGAG	AG	yes	yes_yes	GT_AG	7	4	7	2	5	1	5.5	5.45	0.2	0.235294	0.333333	0.0833333	NA	NA	chr19,-,50511117,2	2	0.256209	0.0833333	0.172876
chr19,-,6588916,6590103	ENSG00000125726	CD70	chr19	-	6588916	6590103	6590103	6588916	1186	CAGGTAACA	GT	yes	CACTAATTATACATCTGCAGTGG	AG	no	yes_no	GT_AG	10	9	8	1	0	4	8.88	3.93	0.526316	0.428571	0.5	0.0666667	NA	0.190476	chr19,-,6590103,3	2	0.484962	0.128571	0.356391
chr19,-,49865302,49866399	ENSG00000039650	PNKP	chr19	-	49865302	49866399	49866399	49865302	1096	CAGGTATCA	GT	yes	ACTGACCCTGCGCTGGGAAGAGA	AG	no	yes_no	GT_AG	128	82	119	12	13	9	7.33	-0.71	0.334204	0.278912	0.331476	0.032967	0.0448276	0.0273556	chr19,-,49866399,3	4	0.314864	0.0350501	0.279814
chr19,-,18991452,18993638	ENSG00000064607	SUGP2	chr19	-	18991452	18993638	18993638	18991452	2185	TTGGTGTGT	GT	yes	GTTCTGTGAGTCCTTGGCAGGGG	AG	no	yes_no	GT_AG	7	13	9	0	0	0	3.29	0.89	0.0972222	0.26	0.0967742	0	0	0	chr19,-,18993638,2	5	0.151332	0	0.151332
chr19,-,17503622,17511343	ENSG00000269439	CTD-3131K8.2	chr19	-	17503622	17511343	17511343	17503622	7720	TTGGTGAGT	GT	yes	TTTTTTTTTTTTTAAATTAGCTG	AG	yes	yes_yes	GT_AG	8	10	5	3	0	2	9.27	6.65	NA	0.5	0.333333	0.1875	NA	0.117647	chr19,-,17511343,2	2	0.416667	0.152574	0.264093
chr19,-,6593688,6600656	NA	NA	chr19	-	6593688	6600656	6600656	6593688	6967	GGGGTGAGT	GT	no	GTTAATTGGCCTTCACAAAGGTT	AG	no	no_no	GT_AG	4	10	13	1	1	0	7.93	2.39	0.153846	0.384615	0.144444	0.0588235	NA	NA	chr19,-,6600656,2	3	0.227635	0.0588235	0.168812
chr19,-,18991452,18993648	ENSG00000064607	SUGP2	chr19	-	18991452	18993648	18993648	18991452	2195	CAAGTACGG	GT	yes	GTTCTGTGAGTCCTTGGCAGGGG	AG	no	yes_no	GT_AG	34	30	31	0	0	0	5.98	0.89	0.357895	0.422535	0.276786	0	0	0	chr19,-,18993648,2	5	0.352405	0	0.352405
chr19,-,58492640,58499123	ENSG00000083807	SLC27A5	chr19	-	58492640	58499123	58499123	58492640	6482	CAGGTGCGG	GT	yes	TTTTTTTTTGTATTTTTTAGTAC	AG	no	yes_no	GT_AG	4	10	2	7	19	20	9.13	10.1	NA	0.666667	NA	0.35	0.513514	0.512821	chr19,-,58499123,2	3	0.666667	0.458778	0.207889
chr19,-,2782747,2783233	ENSG00000104969	SGTA	chr19	-	2782747	2783233	2783233	2782747	485	GAGGTGAGT	GT	yes	AAACGGGCGTTGTTCAAAAGTCC	AG	no	yes_no	GT_AG	9	4	6	5	5	11	10.03	-0.2	0.6	NA	NA	NA	0.3125	NA	chr19,-,2783233,4	2	0.6	0.3125	0.2875
chr19,-,48618661,48619141	ENSG00000063177	RPL18	chr19	-	48618661	48619141	48619141	48618661	479	ATGGTGAGC	GT	yes	TTTTTGAGCCTTTGCCCCAGTGT	AG	no	yes_no	GT_AG	26	11	9	8	8	9	8.27	3.76	0.722222	0.611111	NA	0.235294	0.275862	0.290323	chr19,-,48619141,3	3	0.666667	0.26716	0.399507
chr19,-,9618166,9619432	ENSG00000171469	ZNF561	chr19	-	9618166	9619432	9619432	9618166	1265	GTGGTAAGT	GT	yes	CCACTAGGGTTTTTTTCCAGGGA	AG	yes	yes_yes	GT_AG	88	83	58	9	15	11	10.36	6.23	0.44898	0.399038	0.408451	0.0517241	0.0887574	0.06875	chr19,-,9619432,4	2	0.418823	0.0697438	0.349079
chr17,+,45139160,45143443	ENSG00000181513	ACBD4	chr17	+	45139160	45143443	45139160	45143443	4282	CAGGTAGAG	GT	yes	TCCCTCCCTCTTGGCTGCAGAGG	AG	yes	yes_yes	GT_AG	2	11	2	9	3	3	7.1	7.95	NA	0.733333	NA	0.5625	NA	NA	chr17,+,45139160,1	3	0.733333	0.5625	0.170833
chr17,+,18103889,18104544	ENSG00000108591	DRG2	chr17	+	18103889	18104544	18103889	18104544	654	GACGTGAGT	GT	yes	GAAAGGGCCTCTGTGGCCAGCTC	AG	no	yes_no	GT_AG	61	46	43	6	4	9	9.22	1.6	0.203333	0.211009	0.167315	0.0144231	0.0115274	0.0283019	chr17,+,18103889,1	3	0.193886	0.0180841	0.175802
chr17,+,60526501,60548408	ENSG00000259349	RP11-15E18.1	chr17	+	60526501	60548408	60526501	60548408	21906	CAGGTAAAA	GT	yes	TCTTTTTTTTTTTTTTTCAGATG	AG	yes	yes_yes	GT_AG	5	11	19	3	6	4	8.59	12.85	0.333333	0.44	0.678571	NA	0.315789	NA	chr17,+,60526501,2	2	0.483968	0.315789	0.168179
chr17,+,38717953,38719205	ENSG00000275023	MLLT6	chr17	+	38717953	38719205	38717953	38719205	1251	CAGGTATGT	GT	yes	CAGGTTTAAGTTCAATCCAGGTC	AG	no	yes_no	GT_AG	1	0	5	0	0	0	9.8	0.07	NA	NA	0.263158	NA	0	NA	chr17,+,38717953,1	2	0.263158	0	0.263158
chr17,+,79087365,79087985	NA	NA	chr17	+	79087365	79087985	79087365	79087985	619	CAGGTGCGT	GT	no	TGTCTCTTGTGTGGTCCCAGAAG	AG	no	no_no	GT_AG	12	1	3	0	5	1	9.73	7.19	0.444444	0.0666667	0.166667	0	NA	NA	chr17,+,79087365,1	2	0.225926	0	0.225926
chr17,+,47569494,47577045	ENSG00000141279	NPEPPS	chr17	+	47569494	47577045	47569494	47577045	7550	CAGGTAAGA	GT	yes	GTGTTTTGTTTGAATTTCAGGTA	AG	yes	yes_yes	GT_AG	15	21	34	22	18	14	10.77	10.21	0.483871	0.7	0.566667	0.478261	0.382979	0.424242	chr17,+,47569494,1	2	0.583513	0.428494	0.155019
chr17,+,59838212,59838295	ENSG00000062716	VMP1	chr17	+	59838212	59838295	59838212	59838295	82	GTGGTAAGT	GT	yes	CTACTGTACCCTGCTTCCAGTGC	AG	yes	yes_yes	GT_AG	22	41	21	9	7	13	10.36	7.7	0.6875	0.650794	0.636364	0.5	0.368421	0.52	chr17,+,59838212,1	3	0.658219	0.462807	0.195412
chr17,+,7932800,7933093	ENSG00000170037	CNTROB	chr17	+	7932800	7933093	7932800	7933093	292	ACAGTAGGT	GT	yes	TGTATTCATGGCAACATCAGCTG	AG	yes	yes_yes	GT_AG	14	24	28	10	4	4	5.67	-1.26	0.482759	0.6	0.518519	0.333333	0.2	0.210526	chr17,+,7932800,1	3	0.533759	0.247953	0.285806
chr17,+,32488540,32489144	ENSG00000176749	CDK5R1	chr17	+	32488540	32489144	32488540	32489144	603	TCGGTGAGC	GT	yes	TTGCTGTTTTCTTTTTTTAGGGA	AG	yes	yes_yes	GT_AG	14	4	6	7	8	8	9.1	11.92	0.823529	NA	NA	NA	0.5	NA	chr17,+,32488540,1	2	0.823529	0.5	0.323529
chr17,+,35844770,35845011	NA	NA	chr17	+	35844770	35845011	35844770	35845011	240	GAGGTGGAG	GT	no	GGGCTACGGAGGAGACCGAGGTG	AG	no	no_no	GT_AG	0	107	0	0	87	0	-0.52	-23.87	NA	1	0	0	0.330798	NA	chr17,+,35844770,3	2	0.5	0.165399	0.334601
chr17,+,73201900,73203024	ENSG00000166685	COG1	chr17	+	73201900	73203024	73201900	73203024	1123	AAAGTGAGT	GT	yes	TGATTCATGGATTCACCCAGTCA	AG	no	yes_no	GT_AG	110	99	128	3	2	3	8.4	1.04	0.367893	0.358696	0.304038	0.0101351	0.00706714	0.00980392	chr17,+,73201900,1	3	0.343542	0.00900206	0.33454
chr17,+,44189299,44189411	ENSG00000168591	TMUB2	chr17	+	44189299	44189411	44189299	44189411	111	AGGGTAATG	GT	yes	GCATCTCCTTGACATCCAAGGCC	AG	yes	yes_yes	GT_AG	18	37	30	4	7	11	5.98	1.58	0.439024	0.627119	0.526316	0.190476	0.333333	0.323529	chr17,+,44189299,1	3	0.53082	0.282446	0.248373
chr17,+,72423670,72423860	NA	NA	chr17	+	72423670	72423860	72423670	72423860	189	CAGGTAAAG	GT	no	GGCATTCATTTCCCTTATAGGTT	AG	no	no_no	GT_AG	19	7	5	9	8	7	9.65	9.09	0.863636	NA	NA	0.529412	NA	NA	chr17,+,72423670,1	2	0.863636	0.529412	0.334225
chr17,+,31976614,31978394	ENSG00000178691	SUZ12	chr17	+	31976614	31978394	31976614	31978394	1779	CAGGTAATG	GT	yes	AATTTTTGTATTTTTAGTAGAGA	AG	no	yes_no	GT_AG	9	9	11	7	8	6	9.43	2.24	NA	NA	0.733333	NA	0.470588	NA	chr17,+,31976614,1	2	0.733333	0.470588	0.262745
chr17,+,2363134,2363434	ENSG00000141258	SGSM2	chr17	+	2363134	2363434	2363134	2363434	299	GGGGTAGGT	GT	yes	CTTGAGGCCAGTTTCCCAAGGCT	AG	no	yes_no	GT_AG	10	10	11	1	3	0	6.59	-6.04	0.5	0.3125	0.392857	0.025641	0.111111	0	chr17,+,2363134,1	2	0.401786	0.045584	0.356202
chr17,+,31260515,31261697	ENSG00000196712	NF1	chr17	+	31260515	31261697	31260515	31261697	1181	CAGGTAAGA	GT	yes	CTAATTTTTTTTCTAAGTAGTTT	AG	no	yes_no	GT_AG	24	27	27	0	0	0	10.77	3.8	0.255319	0.177632	0.175325	0	0	0	chr17,+,31260515,1	3	0.202758	0	0.202758
chr17,+,40169446,40170447	ENSG00000108349	CASC3	chr17	+	40169446	40170447	40169446	40170447	1000	GAGGTATGA	GT	yes	CTTTTTCCAACCCCTGTCAGAGC	AG	yes	yes_yes	GT_AG	10	5	3	1	3	2	8.55	6.71	0.333333	0.185185	NA	0.0344828	0.1875	0.047619	chr17,+,40169446,2	4	0.259259	0.0898673	0.169392
chr17,+,31249119,31249955	ENSG00000196712	NF1	chr17	+	31249119	31249955	31249119	31249955	835	CAGGTATGC	GT	yes	TTGTGTCTCTCTCTTTGCAGAGT	AG	yes	yes_yes	GT_AG	37	32	63	26	36	16	9.37	12.78	0.637931	0.438356	0.428571	0.356164	0.404494	0.235294	chr17,+,31249119,1	2	0.50162	0.331984	0.169635
chr17,+,47929060,47929742	NA	NA	chr17	+	47929060	47929742	47929060	47929742	681	AAGGTAGGA	GT	no	CATGTGTTTAAGCCCCACAGGGC	AG	no	no_no	GT_AG	1	8	6	0	1	3	9.45	2.52	NA	0.216216	0.139535	0	0.0555556	NA	chr17,+,47929060,1	3	0.177876	0.0277778	0.150098
chr17,+,45137454,45137668	ENSG00000181513	ACBD4	chr17	+	45137454	45137668	45137454	45137668	213	CAGGTTAGT	GT	yes	CTAGTGCCTCGTATCTCTAGTGT	AG	no	yes_no	GT_AG	28	25	57	0	0	0	8.02	6.05	0.16185	0.122549	0.171171	0	0	0	chr17,+,45137454,1	4	0.151857	0	0.151857
chr17,+,77216348,77216401	NA	NA	chr17	+	77216348	77216401	77216348	77216401	52	TAGGTAGGG	GT	no	CTAGTAGGTAGGGCTAGTAGGTA	AG	no	no_no	GT_AG	2	15	0	12	0	1	6.53	-11.38	NA	1	NA	NA	NA	0.0666667	chr17,+,77216348,2	3	1	0.0666667	0.933333
chr17,+,28359404,28360154	ENSG00000244045	TMEM199	chr17	+	28359404	28360154	28359404	28360154	749	CAGGTAAGG	GT	yes	ATTTTTTGTATTTTTAGTAGAGA	AG	no	yes_no	GT_AG	1	7	6	2	0	3	11.08	3.25	NA	0.388889	0.206897	0.0869565	0	NA	chr17,+,28359404,1	2	0.297893	0.0434783	0.254414
chr17,+,36990857,36994099	ENSG00000275700	AATF	chr17	+	36990857	36994099	36990857	36994099	3241	CAGGTGAGA	GT	yes	AATAATCTTATCATTTTTAGAGC	AG	no	yes_no	GT_AG	1	18	6	8	11	11	9.22	7.57	NA	0.782609	NA	NA	0.647059	0.611111	chr17,+,36990857,1	2	0.782609	0.629085	0.153524
chr17,+,34992692,34994254	ENSG00000005156	LIG3	chr17	+	34992692	34994254	34992692	34994254	1561	TTGGTGAGG	GT	yes	CCCTCATTGAAAGTCTCCAGGCT	AG	no	yes_no	GT_AG	33	30	25	2	4	1	6.9	-0.91	0.221477	0.243902	0.2	0.00623053	0.0153846	0.00387597	chr17,+,34992692,1	2	0.221793	0.00849704	0.213296
chr17,+,45160943,45162750	ENSG00000168517	HEXIM2	chr17	+	45160943	45162750	45160943	45162750	1806	GAGGTAAGG	GT	yes	TCTGTTGTTGTTCAAAGCAGGTG	AG	yes	yes_yes	GT_AG	13	17	21	6	8	6	10.28	6.71	0.8125	0.607143	0.777778	0.375	NA	NA	chr17,+,45160943,3	3	0.732474	0.375	0.357474
chr17,-,75237777,75238652	ENSG00000125447	GGA3	chr17	-	75237777	75238652	75238652	75237777	874	AAGGTGAGC	GT	yes	GCTCCTGCTGCCATCCCCAGGGA	AG	no	yes_no	GT_AG	11	5	15	3	2	1	9.6	8.37	0.354839	0.238095	0.46875	0.1875	NA	NA	chr17,-,75238652,1	4	0.353895	0.1875	0.166395
chr17,-,17267977,17270896	ENSG00000141030	COPS3	chr17	-	17267977	17270896	17270896	17267977	2918	CTTGTAAGC	GT	yes	AGAGATGTCATTTCTGACAGCCC	AG	yes	yes_yes	GT_AG	32	14	24	8	13	10	4.33	3.68	0.941176	0.777778	1	0.533333	NA	NA	chr17,-,17270896,1	2	0.906318	0.533333	0.372985
chr17,-,4982175,4982757	ENSG00000108509	CAMTA2	chr17	-	4982175	4982757	4982757	4982175	581	GAGGTAAGA	GT	yes	TAGCCCTCCCCCCACCCCAGCCT	AG	yes	yes_yes	GT_AG	28	22	39	5	1	4	10.06	3.36	0.202899	0.176	0.19697	0.0284091	0.0075188	0.0264901	chr17,-,4982757,3	3	0.191956	0.020806	0.17115
chr17,-,72823883,72849634	ENSG00000133195	SLC39A11	chr17	-	72823883	72849634	72849634	72823883	25750	CAGGTGAGG	GT	yes	CGCTTGTTTGCTCTCTACAGGTT	AG	yes	yes_yes	GT_AG	20	15	7	5	6	3	10.07	10.43	0.512821	0.405405	0.233333	NA	0.272727	0.1875	chr17,-,72849634,2	7	0.383853	0.230114	0.153739
chr17,-,16926000,16926869	ENSG00000128438	TBC1D27	chr17	-	16926000	16926869	16926869	16926000	868	CTGGTGAGT	GT	yes	CCCCAATGGGTCCTGCTCAGGCC	AG	no	yes_no	GT_AG	9	6	7	0	1	3	10.1	3.96	0.28125	0.214286	0.233333	0	0.0333333	0.130435	chr17,-,16926869,1	4	0.242956	0.0545894	0.188367
chr17,-,44852582,44853517	ENSG00000108883	EFTUD2	chr17	-	44852582	44853517	44853517	44852582	934	ATGGTAAGA	GT	yes	ATGTTTGACTAGAGGCTCAGCCT	AG	no	yes_no	GT_AG	28	37	19	0	0	2	9.48	-13.6	0.235294	0.289062	0.213483	0	0	0.0263158	chr17,-,44853517,2	2	0.245947	0.00877193	0.237175
chr17,-,80214783,80215033	ENSG00000181523	SGSH	chr17	-	80214783	80215033	80215033	80214783	249	CAGGTGAGG	GT	yes	GCTGAAGGGACTCTGGCCAGGCC	AG	yes	yes_yes	GT_AG	2	8	2	0	0	0	10.07	-1.54	0.125	0.296296	0.0952381	0	0	0	chr17,-,80215033,1	2	0.172178	0	0.172178
chr17,-,7227711,7227977	ENSG00000004975	DVL2	chr17	-	7227711	7227977	7227977	7227711	265	GAAGTGAGT	GT	yes	TCTGACTGGCACCTTCCCAGCCT	AG	yes	yes_yes	GT_AG	155	123	171	9	13	12	7.97	2.76	0.397436	0.358601	0.354772	0.0269461	0.0404984	0.0384615	chr17,-,7227977,1	3	0.370269	0.035302	0.334967
chr17,-,16934699,16938065	NA	NA	chr17	-	16934699	16938065	16938065	16934699	3365	CAGGTAGGT	GT	no	TCCCTGCTGACCTGGGACAGTCG	AG	no	no_no	GT_AG	6	5	15	0	0	1	10.28	3.14	0.146341	0.333333	0.517241	0	NA	0.0434783	chr17,-,16938065,3	4	0.332305	0.0217391	0.310566
chr17,-,78618208,78624192	ENSG00000267123	CTD-2357A8.3	chr17	-	78618208	78624192	78624192	78618208	5983	GAGGTAAGT	GT	yes	TAAACCTACTTCTGCTCCAGATT	AG	no	yes_no	GT_AG	2	4	10	7	3	0	11.08	7.02	NA	NA	0.555556	0.388889	NA	NA	chr17,-,78624192,2	2	0.555556	0.388889	0.166667
chr17,-,64815227,64821767	ENSG00000214176	PLEKHM1P1	chr17	-	64815227	64821767	64821767	64815227	6539	AGAGTGAGT	GT	yes	ATGGTATTGTTGGAATTCAGCAA	AG	no	yes_no	GT_AG	5	4	14	3	2	3	7.36	1.53	0.294118	NA	0.424242	0.2	0.105263	0.166667	chr17,-,64821767,4	3	0.35918	0.15731	0.20187
chr17,-,3615574,3621237	ENSG00000262304	RP11-235E17.2	chr17	-	3615574	3621237	3621237	3615574	5662	CAGGTAAGT	GT	yes	ACTTGTGACCTCTGAGTTAGCCC	AG	no	yes_no	GT_AG	35	37	27	0	0	0	10.86	-1.85	0.35	0.355769	0.3	0	0	0	chr17,-,3621237,2	2	0.335256	0	0.335256
chr17,-,42166546,42169477	ENSG00000089558	KCNH4	chr17	-	42166546	42169477	42169477	42166546	2930	GAGGTAGCC	GT	yes	GACCTATGCCCCTTATGCAGTTA	AG	yes	yes_yes	GT_AG	10	15	5	12	10	10	6.17	4.96	NA	0.9375	NA	0.705882	NA	NA	chr17,-,42169477,1	2	0.9375	0.705882	0.231618
chr17,-,47900378,47918452	ENSG00000234494	SP2-AS1	chr17	-	47900378	47918452	47918452	47900378	18073	AAGGTAGGT	GT	yes	CTTGGTCTGTTTTCTTCTAGGCT	AG	yes	yes_yes	GT_AG	7	22	15	12	9	6	10.29	10.57	0.35	0.536585	0.46875	0.266667	0.321429	0.157895	chr17,-,47918452,3	3	0.451778	0.248663	0.203115
chr17,-,64578594,64580789	ENSG00000108854	SMURF2	chr17	-	64578594	64580789	64580789	64578594	2194	ATGGTATGA	GT	yes	CTGAATGTTTTTGTTATCAGTGT	AG	no	yes_no	GT_AG	57	51	59	0	1	0	6.56	6.74	0.287879	0.288136	0.264574	0	0.00355872	0	chr17,-,64580789,1	2	0.280196	0.00118624	0.27901
chr17,-,74773685,74775599	ENSG00000109065	NAT9	chr17	-	74773685	74775599	74775599	74773685	1913	GGGGTGCGT	GT	yes	CCACCCCTCTGTCCCAGCAGGTA	AG	yes	yes_yes	GT_AG	14	8	14	11	7	6	5.27	9.74	NA	NA	0.875	0.6875	NA	NA	chr17,-,74775599,1	2	0.875	0.6875	0.1875
chr17,-,36513013,36513429	ENSG00000278259	MYO19	chr17	-	36513013	36513429	36513429	36513013	415	AAGGTCAGA	GT	yes	TTTATGCCTGAGAAAACCAGAGA	AG	no	yes_no	GT_AG	8	7	4	3	0	5	6.8	-6.51	0.5	0.25	NA	0.1875	0	0.25	chr17,-,36513429,3	2	0.375	0.145833	0.229167
chr17,-,59070968,59075647	ENSG00000108395	TRIM37	chr17	-	59070968	59075647	59075647	59070968	4678	CAGGTGATG	GT	yes	TAGTAATTTTGTTTGTTCAGATA	AG	no	yes_no	GT_AG	71	96	60	0	0	0	5.99	5.07	0.15991	0.223256	0.149254	0	0	0	chr17,-,59075647,1	3	0.177473	0	0.177473
chr17,-,43167262,43170126	ENSG00000267002	RP11-242D8.1	chr17	-	43167262	43170126	43170126	43167262	2863	CCGGTGAGT	GT	yes	TTAACTCGGTGTCTGATAAGTTT	AG	yes	yes_yes	GT_AG	91	108	76	11	11	17	10.9	2.58	0.654676	0.642857	0.567164	0.458333	0.366667	0.485714	chr17,-,43170126,3	4	0.621566	0.436905	0.184661
chr17,-,65016040,65018253	ENSG00000120063	GNA13	chr17	-	65016040	65018253	65018253	65016040	2212	CCAGTAAGT	GT	yes	AGCAGCTTCTGTTTGTTCAGGGT	AG	no	yes_no	GT_AG	3	1	7	3	3	1	9.09	4.96	NA	NA	0.4375	0.2	NA	NA	chr17,-,65018253,2	2	0.4375	0.2	0.2375
chr17,-,29736091,29737586	NA	NA	chr17	-	29736091	29737586	29737586	29736091	1494	CAGGTCTTC	GT	no	TTTGTTTTGTTTTGTTTTAGATA	AG	no	no_no	GT_AG	2	2	10	6	6	1	0.53	11.69	NA	NA	0.625	0.4	0.333333	NA	chr17,-,29737586,1	2	0.625	0.366667	0.258333
chr17,-,43376182,43377671	ENSG00000188825	LINC00910	chr17	-	43376182	43377671	43377671	43376182	1488	GATGTAAGG	GT	yes	GTGCTTGAGATATTTTGCAGACC	AG	no	yes_no	GT_AG	11	11	8	0	0	0	6.35	3	0.52381	0.55	0.205128	0	NA	NA	chr17,-,43377671,1	2	0.426313	0	0.426313
chr17,-,3678136,3679590	ENSG00000083454	P2RX5	chr17	-	3678136	3679590	3679590	3678136	1453	CAGGTGAGG	GT	yes	CCCCTCCCGCCCACACACAGGTC	AG	no	yes_no	GT_AG	7	13	7	9	19	8	10.07	8.17	NA	0.684211	NA	0.36	0.633333	0.5	chr17,-,3679590,2	2	0.684211	0.497778	0.186433
chr17,-,404592,416791	ENSG00000241525	AC108004.3	chr17	-	404592	416791	416791	404592	12198	GAGGTAAGG	GT	no	ACTGACCCATCCCTTCTCAGCCC	AG	yes	no_yes	GT_AG	12	26	15	10	7	12	10.28	7.75	0.666667	1	0.652174	0.588235	0.466667	0.75	chr17,-,416791,1	2	0.772947	0.601634	0.171313
chr17,-,75237777,75237982	ENSG00000125447	GGA3	chr17	-	75237777	75237982	75237982	75237777	204	GGCGTAGGT	GT	yes	GCTCCTGCTGCCATCCCCAGGGA	AG	no	yes_no	GT_AG	6	8	8	2	0	3	3.6	8.37	0.272727	0.285714	0.258065	0.111111	NA	NA	chr17,-,75237982,1	5	0.272169	0.111111	0.161058
chr17,-,64782619,64785222	ENSG00000214176	PLEKHM1P1	chr17	-	64782619	64785222	64785222	64782619	2602	GGGGTGAGT	GT	yes	GTGGGTGTTACTATTGATAGGAA	AG	yes	yes_yes	GT_AG	1	6	18	2	2	10	7.93	3.25	NA	NA	0.666667	NA	NA	0.47619	chr17,-,64785222,1	2	0.666667	0.47619	0.190476
chr17,-,56912165,56913392	ENSG00000121060	TRIM25	chr17	-	56912165	56913392	56913392	56912165	1226	GAGGTAGGG	GT	yes	ATTTCATTTCATTCTCACAGCAC	AG	yes	yes_yes	GT_AG	7	14	17	2	11	7	7.81	8.3	NA	0.823529	0.894737	NA	NA	0.466667	chr17,-,56913392,4	2	0.859133	0.466667	0.392466
chr17,-,5480459,5481101	ENSG00000072849	DERL2	chr17	-	5480459	5481101	5481101	5480459	641	CAGGTGGGT	GT	yes	TCGGCCTTCTCAACTTCCAGGCC	AG	yes	yes_yes	GT_AG	22	24	25	8	13	7	8.56	8.77	0.44	0.352941	0.446429	0.275862	0.254902	0.212121	chr17,-,5481101,2	2	0.413123	0.247628	0.165495
chr17,-,47072559,47099835	ENSG00000262879	RP11-156P1.3	chr17	-	47072559	47099835	47099835	47072559	27275	GAGGTACTG	GT	yes	CACTTCTGCTTCTCCTTTAGGCT	AG	yes	yes_yes	GT_AG	49	64	60	34	37	49	7.67	9.69	0.907407	0.876712	0.705882	0.576271	0.660714	0.680556	chr17,-,47099835,2	5	0.830001	0.63918	0.19082
chr17,-,7394271,7394477	ENSG00000187838,ENSG00000262481	TMEM256-PLSCR3	chr17	-	7394271	7394477	7394477	7394271	205	CAGGTGAGC	GT	yes	CACTTGGGTTTCTCCCCGAGTCA	AG	yes	yes_yes	GT_AG	2	11	4	2	4	3	9.6	-5.86	0.08	0.578947	NA	NA	0.16	NA	chr17,-,7394477,1	3	0.329474	0.16	0.169474
chr17,-,64008606,64020406	ENSG00000108622	ICAM2	chr17	-	64008606	64020406	64020406	64008606	11799	CTGGTAAGT	GT	yes	GGTGACTTCATTTTTTCTAGGTA	AG	no	yes_no	GT_AG	0	4	8	2	1	1	10.65	7.76	NA	0.235294	0.258065	0.105263	0.0666667	0.037037	chr17,-,64020406,2	2	0.246679	0.0696556	0.177024
chr17,-,82266891,82273306	ENSG00000141551	CSNK1D	chr17	-	82266891	82273306	82273306	82266891	6414	TCGGTGAGG	GT	yes	ATTTTTTGTATTTTTAGTAGAGA	AG	yes	yes_yes	GT_AG	10	2	10	3	8	6	8.99	3.25	0.625	NA	0.5	NA	0.347826	0.222222	chr17,-,82273306,7	3	0.5625	0.285024	0.277476
chr17,-,6997081,7002484	ENSG00000215067	ALOX12-AS1	chr17	-	6997081	7002484	7002484	6997081	5402	TAGGTCAGT	GT	yes	CCTTAACTCTGCCCTCCTAGCCC	AG	no	yes_no	GT_AG	14	16	22	3	3	6	6.39	5.54	0.583333	0.615385	0.323529	NA	0.136364	NA	chr17,-,7002484,1	4	0.507416	0.136364	0.371052
chr17,-,45445618,45450618	ENSG00000225190	PLEKHM1	chr17	-	45445618	45450618	45450618	45445618	4999	CCGGTAAGT	GT	yes	TGACACAGATCCGGGCCCAGCCC	AG	no	yes_no	GT_AG	34	27	43	0	1	4	10.91	-0.95	0.194286	0.212598	0.20283	0	0.00694444	0.0275862	chr17,-,45450618,2	3	0.203238	0.0115102	0.191728
chr17,-,74771844,74772218	ENSG00000109065	NAT9	chr17	-	74771844	74772218	74772218	74771844	373	ACGGTAAGA	GT	yes	ACGTAGGTGGCTACGAGCAGTGT	AG	no	yes_no	GT_AG	5	3	10	0	1	0	10.65	-3.8	0.172414	0.1	0.294118	0	0.0333333	NA	chr17,-,74772218,1	3	0.188844	0.0166667	0.172177
chr17,-,59001741,59012328	ENSG00000108395	TRIM37	chr17	-	59001741	59012328	59012328	59001741	10586	AAGGTAAGG	GT	yes	TTACAGTGGTTTCTTTTCAGAAA	AG	yes	yes_yes	GT_AG	131	167	161	26	31	26	10.51	7.32	0.266802	0.362256	0.327902	0.0651629	0.0722611	0.066838	chr17,-,59012328,3	3	0.318987	0.0680873	0.2509
chr17,-,68283099,68291086	ENSG00000108932	SLC16A6	chr17	-	68283099	68291086	68291086	68283099	7986	TTGGTGAGT	GT	yes	GGTCTTGCTCTGTCATTCAGGCA	AG	no	yes_no	GT_AG	0	5	0	0	0	0	9.27	6.37	NA	0.217391	NA	0	NA	NA	chr17,-,68291086,3	2	0.217391	0	0.217391
chr17,-,82058091,82058781	ENSG00000169718	DUS1L	chr17	-	82058091	82058781	82058781	82058091	689	AAGGTGAGT	GT	yes	CCCACAACCCCCACCCCCAGGAC	AG	yes	yes_yes	GT_AG	5	2	4	0	3	1	10.47	7.43	0.277778	NA	NA	0	NA	NA	chr17,-,82058781,1	2	0.277778	0	0.277778
chr17,-,78792080,78796317	ENSG00000055483	USP36	chr17	-	78792080	78796317	78796317	78792080	4236	AGGGTATGT	GT	yes	TGCCACCGACTTCTTCCCAGGAT	AG	yes	yes_yes	GT_AG	4	8	4	1	1	0	8.34	6.38	0.2	0.363636	0.266667	NA	NA	0	chr17,-,78796317,1	3	0.276768	0	0.276768
chr17,-,8210009,8210177	ENSG00000178999	AURKB	chr17	-	8210009	8210177	8210177	8210009	167	ACGGTAAGG	GT	yes	CCCGCTCTGGTCATTTGTAGCCA	AG	no	yes_no	GT_AG	12	10	12	7	8	4	10.38	7.83	0.545455	0.277778	0.428571	0.368421	0.2	0.2	chr17,-,8210177,5	2	0.417268	0.25614	0.161128
chr17,-,64501908,64502010	ENSG00000108654	DDX5	chr17	-	64501908	64502010	64502010	64501908	101	TAGGTTAGT	GT	yes	TAACCTGCATTTTTTCTAAGTTT	AG	no	yes_no	GT_AG	110	98	124	0	2	0	5.5	4.98	0.940171	0.907407	0.849315	NA	0.117647	NA	chr17,-,64502010,4	3	0.898964	0.117647	0.781317
chr17,-,47634164,47636512	ENSG00000263766	RP11-580I16.2	chr17	-	47634164	47636512	47636512	47634164	2347	TAGGTGAGA	GT	yes	TAATGTTTCATATTTTGCAGGCA	AG	no	yes_no	GT_AG	3	7	1	1	0	0	6.95	8.38	0.157895	0.388889	0.0555556	0.0555556	0	0	chr17,-,47636512,2	2	0.20078	0.0185185	0.182261
chr5,+,172983964,172986696	ENSG00000113732	ATP6V0E1	chr5	+	172983964	172986696	172983964	172986696	2731	GGGGTAAGT	GT	yes	CACCATGTCCATTTTCACAGATG	AG	no	yes_no	GT_AG	16	29	26	15	20	9	9.65	8.05	0.888889	0.805556	0.83871	0.535714	0.526316	0.529412	chr5,+,172983964,1	3	0.844385	0.530481	0.313904
chr5,+,476713,476937	NA	NA	chr5	+	476713	476937	476713	476937	223	AGGGTGGGG	GT	no	TTACTGGTCCCTCTCCAAAGCCC	AG	no	no_no	GT_AG	0	4	10	2	1	0	2.21	7.71	NA	NA	0.5	NA	0.0555556	NA	chr5,+,476713,1	2	0.5	0.0555556	0.444444
chr5,+,177882752,177950309	ENSG00000170089	RP11-423H2.1	chr5	+	177882752	177950309	177882752	177950309	67556	CAGGTAACT	GT	yes	GTTTTTCTTTATTACTACAGATA	AG	yes	yes_yes	GT_AG	5	16	20	8	3	11	8.63	7.69	NA	0.8	0.625	0.285714	0.157895	0.44	chr5,+,177882752,1	2	0.7125	0.294536	0.417964
chr5,+,138444867,138445228	ENSG00000132563	REEP2	chr5	+	138444867	138445228	138444867	138445228	360	AAGGTGAGA	GT	yes	GTGCGTGGTGGTGACCCTAGGGC	AG	yes	yes_yes	GT_AG	23	23	25	33	17	12	8.68	5.24	0.851852	1	1	0.717391	0.809524	NA	chr5,+,138444867,1	2	0.950617	0.763458	0.18716
chr5,+,69590367,69592079	ENSG00000183474	GTF2H2C	chr5	+	69590367	69592079	69590367	69592079	1711	CATGTAAGT	GT	yes	TTTTCTTCTTTTCACTACAGGTT	AG	yes	yes_yes	GT_AG	12	10	7	12	4	9	8.31	11.2	0.8	NA	NA	0.6	NA	NA	chr5,+,69590367,1	2	0.8	0.6	0.2
chr5,+,132750997,132751966	ENSG00000205089	CCNI2	chr5	+	132750997	132751966	132750997	132751966	968	ATAGTGAGT	GT	yes	TTAAAAACCATGGTCTCCAGTTC	AG	yes	yes_yes	GT_AG	49	42	16	26	14	11	6.97	2.12	0.433628	0.488372	0.470588	0.305882	0.25	0.289474	chr5,+,132750997,1	3	0.464196	0.281785	0.182411
chr5,+,71562520,71572314	ENSG00000145734	BDP1	chr5	+	71562520	71572314	71562520	71572314	9793	CAGGTATGT	GT	yes	ATTCATCCCCCTTTGTTCAGTCC	AG	no	yes_no	GT_AG	54	53	82	29	22	22	9.8	5.9	0.221311	0.234513	0.308271	0.118852	0.0883534	0.102326	chr5,+,71562520,2	2	0.254698	0.103177	0.151521
chr5,+,176448470,176453078	ENSG00000113194	FAF2	chr5	+	176448470	176453078	176448470	176453078	4607	CAGGTAGCA	GT	yes	TTTCATATCATGTTTCTCAGCCC	AG	no	yes_no	GT_AG	15	27	10	2	1	1	6.37	5.54	0.882353	0.870968	0.666667	NA	0.0666667	0.0625	chr5,+,176448470,2	3	0.806662	0.0645833	0.742079
chr5,+,177604541,177605023	ENSG00000027847	B4GALT7	chr5	+	177604541	177605023	177604541	177605023	481	CAGGTAGCG	GT	yes	CCTGAGATCTCACCCACCAGCCC	AG	no	yes_no	GT_AG	5	7	2	0	0	0	7.38	2.53	0.217391	0.166667	0.0869565	NA	0	0	chr5,+,177604541,1	2	0.157005	0	0.157005
chr5,+,138184105,138184295	ENSG00000112984	KIF20A	chr5	+	138184105	138184295	138184105	138184295	189	CCGGTGAGC	GT	yes	GTTGACTCGAGTGTTCCAAGGTT	AG	no	yes_no	GT_AG	134	140	167	2	1	2	8.69	-2.5	0.208075	0.237288	0.217165	0.00220994	0.00141243	0.00251256	chr5,+,138184105,1	3	0.220843	0.00204498	0.218798
chr5,+,149622062,149623983	ENSG00000183111	ARHGEF37	chr5	+	149622062	149623983	149622062	149623983	1920	CAGGTAAGG	GT	yes	CATTGTCCCCTCTTGCCCAGCTC	AG	no	yes_no	GT_AG	4	5	3	0	0	0	11.08	6.12	NA	0.333333	NA	0	NA	NA	chr5,+,149622062,1	2	0.333333	0	0.333333
chr5,+,36177292,36178598	ENSG00000145604	SKP2	chr5	+	36177292	36178598	36177292	36178598	1305	ACTGTAAGT	GT	yes	CTGCCCTCTCTATTTTCTAGCAT	AG	no	yes_no	GT_AG	14	8	19	14	11	9	8.59	9.49	0.933333	NA	1	0.823529	0.647059	0.529412	chr5,+,36177292,1	2	0.966667	0.666667	0.3
chr5,+,151212889,151220344	ENSG00000196743	GM2A	chr5	+	151212889	151220344	151212889	151220344	7454	CTGGTAGGC	GT	yes	ATACCAAGCCTATCTTACAGATG	AG	no	yes_no	GT_AG	55	61	49	36	22	12	6.99	4.71	0.354839	0.539823	0.563218	0.321429	0.209524	0.25	chr5,+,151212889,1	5	0.48596	0.260317	0.225643
chr5,+,169583889,169587261	ENSG00000040275	SPDL1	chr5	+	169583889	169587261	169583889	169587261	3371	GAGGTAGGG	GT	yes	AATGAATCTGAACTGCCCAGAAT	AG	yes	yes_yes	GT_AG	22	39	26	24	24	21	7.81	0.66	0.385965	0.464286	0.440678	0.242424	0.201681	0.323077	chr5,+,169583889,1	2	0.43031	0.255727	0.174582
chr5,+,98929311,98961443	ENSG00000248489	CTD-2007H13.3	chr5	+	98929311	98961443	98929311	98961443	32131	CGGGTATGG	GT	yes	TACTTCCTTACCTCTCACAGATC	AG	no	yes_no	GT_AG	2	8	22	9	8	2	8.17	8.28	NA	0.533333	0.916667	NA	0.470588	NA	chr5,+,98929311,1	2	0.725	0.470588	0.254412
chr5,+,119071656,119081560	ENSG00000172869	DMXL1	chr5	+	119071656	119081560	119071656	119081560	9903	ACGGTGAGT	GT	yes	ATAGTTGGCTTCTGGTTAAGTTT	AG	no	yes_no	GT_AG	14	14	5	0	1	0	11.45	1.46	0.608696	0.666667	NA	0	NA	NA	chr5,+,119071656,1	2	0.637681	0	0.637681
chr5,+,88292643,88335214	ENSG00000247828	TMEM161B-AS1	chr5	+	88292643	88335214	88292643	88335214	42570	ATGGTATGA	GT	yes	ATTGATTTGCGTACCATCAGAGT	AG	no	yes_no	GT_AG	0	0	9	0	0	0	6.56	4.93	NA	NA	0.333333	NA	NA	0	chr5,+,88292643,1	4	0.333333	0	0.333333
chr5,+,149372353,149374709	ENSG00000253865	RP11-394O4.3	chr5	+	149372353	149374709	149372353	149374709	2355	AAGGTAAGT	GT	yes	CAGAGTTTTAATTTCCACAGCAA	AG	yes	yes_yes	GT_AG	37	29	29	14	14	19	11	4.09	0.925	0.828571	0.966667	0.7	NA	0.791667	chr5,+,149372353,1	2	0.906746	0.745833	0.160913
chr5,+,917151,917719	ENSG00000071539	TRIP13	chr5	+	917151	917719	917151	917719	567	CCAGTAAGT	GT	yes	AGACATGGTCCCATTTGCAGGAA	AG	yes	yes_yes	GT_AG	70	45	44	23	20	12	9.09	7.17	0.921053	0.714286	0.846154	0.657143	0.689655	0.6	chr5,+,917151,1	2	0.827164	0.648933	0.178231
chr5,+,423977,425828	ENSG00000063438	AHRR	chr5	+	423977	425828	423977	425828	1850	CTGGTGAGT	GT	yes	TAAAATCCATTCATCCACAGCAC	AG	no	yes_no	GT_AG	2	3	6	1	0	1	10.1	6.74	0.125	NA	0.4	0.0666667	NA	NA	chr5,+,423977,1	2	0.2625	0.0666667	0.195833
chr5,+,10411537,10413256	ENSG00000145495	MARCH6	chr5	+	10411537	10413256	10411537	10413256	1718	AGGGTAGGT	GT	yes	CCCCCTTGGTCTTTACTCAGCTC	AG	no	yes_no	GT_AG	1	5	4	4	2	1	8.1	6.31	NA	0.263158	NA	NA	NA	0.0454545	chr5,+,10411537,1	2	0.263158	0.0454545	0.217703
chr5,+,272772,276012	ENSG00000249915	PDCD6	chr5	+	272772	276012	272772	276012	3239	ACGGTGAGT	GT	yes	TCTGCCTTTCATCTCTGTAGGAT	AG	yes	yes_yes	GT_AG	12	23	16	16	22	18	11.45	11.72	0.705882	0.92	0.842105	0.484848	0.4	0.692308	chr5,+,272772,1	2	0.822663	0.525719	0.296944
chr5,+,79312498,79314370	ENSG00000152409	JMY	chr5	+	79312498	79314370	79312498	79314370	1871	CAGGTATTA	GT	yes	CATTGTGACTCTTTACCAAGTGT	AG	no	yes_no	GT_AG	19	13	25	12	2	5	7.26	2.22	0.404255	0.565217	0.367647	0.173913	0.0363636	0.0806452	chr5,+,79312498,1	3	0.445707	0.0969739	0.348733
chr5,+,143605731,143662895	ENSG00000249881	CTB-57H20.1	chr5	+	143605731	143662895	143605731	143662895	57163	AAGGTAAGT	GT	yes	GCATTGTTCATTTTTTTCAGATG	AG	yes	yes_yes	GT_AG	13	10	16	13	21	14	11	9.7	NA	NA	1	NA	0.913043	0.7	chr5,+,143605731,2	2	1	0.806522	0.193478
chr5,+,79312498,79314380	ENSG00000152409	JMY	chr5	+	79312498	79314380	79312498	79314380	1881	CAGGTATTA	GT	yes	CTTTACCAAGTGTGTTACAGGTA	AG	no	yes_no	GT_AG	21	6	30	3	6	7	7.26	3.96	0.446809	0.26087	0.441176	0.0434783	0.109091	0.112903	chr5,+,79312498,1	3	0.382952	0.0884908	0.294461
chr5,+,169764081,169766091	NA	NA	chr5	+	169764081	169766091	169764081	169766091	2009	AAGGTGAGT	GT	no	CTTTTCAACTTTTATTTCAGGTT	AG	no	no_no	GT_AG	6	3	1	6	3	2	10.47	10.3	0.3	NA	NA	0.171429	0.12	0.105263	chr5,+,169764081,1	3	0.3	0.132231	0.167769
chr5,+,109846006,109847628	ENSG00000112893	MAN2A1	chr5	+	109846006	109847628	109846006	109847628	1621	GTGGTATGT	GT	yes	TATTAAATTATTCTGGTCAGTTT	AG	no	yes_no	GT_AG	67	83	111	1	2	3	7.64	4.05	0.39645	0.299639	0.478448	0.00287356	0.00619195	0.011194	chr5,+,109846006,1	2	0.391512	0.00675318	0.384759
chr5,+,43043567,43044629	ENSG00000215068	AC025171.1	chr5	+	43043567	43044629	43043567	43044629	1061	CAGGTGAGT	GT	yes	TCCCGGTACCTCTCCTGCAGGAC	AG	no	yes_no	GT_AG	0	5	3	0	0	0	10.67	10.2	NA	0.3125	0.0882353	0	NA	0	chr5,+,43043567,1	4	0.200368	0	0.200368
chr5,+,140436257,140438494	ENSG00000131503	ANKHD1	chr5	+	140436257	140438494	140436257	140438494	2236	CAGGTACTT	GT	yes	GTCAACTGCTGATGGTAAAGCTT	AG	yes	yes_yes	GT_AG	492	371	459	9	9	13	8.17	-1.17	0.562929	0.50203	0.51	0.0134933	0.011889	0.0206349	chr5,+,140436257,1	3	0.524986	0.0153391	0.509647
chr5,+,14399070,14399803	ENSG00000038382	TRIO	chr5	+	14399070	14399803	14399070	14399803	732	TTTGTAAGT	GT	yes	CTTAGTGGGCCGTTTCTCAGAGG	AG	no	yes_no	GT_AG	4	7	5	0	0	2	7.4	3.06	NA	0.35	NA	NA	0	NA	chr5,+,14399070,1	2	0.35	0	0.35
chr5,-,65273443,65291329	ENSG00000049192	ADAMTS6	chr5	-	65273443	65291329	65291329	65273443	17885	GGGGTAAGA	GT	yes	TTGCCTTCTTTCCTAGGAAGTGT	AG	yes	yes_yes	GT_AG	0	1	5	1	1	0	7.83	-0.32	NA	NA	0.333333	0.0555556	NA	NA	chr5,-,65291329,1	2	0.333333	0.0555556	0.277778
chr5,-,180849278,180850582	NA	NA	chr5	-	180849278	180850582	180850582	180849278	1303	CAGGTGAGA	GT	no	GAGTGTGGGAAATCTTTCAGTTA	AG	no	no_no	GT_AG	3	6	0	0	3	4	9.22	1.27	NA	0.4	NA	0	NA	NA	chr5,-,180850582,2	2	0.4	0	0.4
chr5,-,65452221,65452707	ENSG00000049192	ADAMTS6	chr5	-	65452221	65452707	65452707	65452221	485	ATTGTAAGT	GT	yes	TCTTTTCTTATTTTCTGGAGGTC	AG	yes	yes_yes	GT_AG	4	9	7	5	1	4	8.54	-1.66	NA	0.5	0.368421	0.263158	NA	NA	chr5,-,65452707,1	2	0.434211	0.263158	0.171053
chr5,-,88772361,88804598	ENSG00000081189	MEF2C	chr5	-	88772361	88804598	88804598	88772361	32236	GAGGTGAGA	GT	yes	CGTAAATTCCACCACTTTAGGTT	AG	yes	yes_yes	GT_AG	17	19	16	7	13	7	7.66	6.44	0.73913	0.5	0.592593	NA	0.419355	NA	chr5,-,88804598,5	4	0.610574	0.419355	0.19122
chr5,-,33596060,33614238	ENSG00000151388	ADAMTS12	chr5	-	33596060	33614238	33614238	33596060	18177	CAGGTGAGA	GT	yes	TCTTTCTGTCTGACCCCCAGGTA	AG	yes	yes_yes	GT_AG	14	30	0	12	16	13	9.22	10.81	0.875	1	NA	NA	0.761905	NA	chr5,-,33614238,1	2	0.9375	0.761905	0.175595
chr5,-,140690773,140690855	ENSG00000170445	HARS	chr5	-	140690773	140690855	140690855	140690773	81	AAGGTAATA	GT	yes	TGTCTGCCTCCCTAAACCAGGTC	AG	no	yes_no	GT_AG	31	16	23	13	13	9	8.49	9.26	0.837838	0.8	0.766667	NA	0.684211	0.45	chr5,-,140690855,5	3	0.801502	0.567105	0.234396
chr5,-,177539042,177554249	ENSG00000146067	FAM193B	chr5	-	177539042	177554249	177554249	177539042	15206	CAGGTAGGA	GT	yes	AAAATGGACTGGTGTTGCAGGGT	AG	yes	yes_yes	GT_AG	11	12	8	3	1	6	9.79	3.06	0.268293	0.444444	0.363636	0.136364	0.05	NA	chr5,-,177554249,3	2	0.358791	0.0931818	0.265609
chr5,-,139388601,139388900	ENSG00000170476	MZB1	chr5	-	139388601	139388900	139388900	139388601	298	GGCGTGAGA	GT	no	CCTGAGGCCCTGCCTCCCAGTCC	AG	yes	no_yes	GT_AG	9	12	15	0	0	0	1.2	3.28	NA	NA	1	NA	0	NA	chr5,-,139388900,1	2	1	0	1
chr5,-,140561722,140562100	ENSG00000113108	APBB3	chr5	-	140561722	140562100	140562100	140561722	377	CCGGTGAGG	GT	yes	CTAACCAGCTTCTACCCCAGCCC	AG	yes	yes_yes	GT_AG	6	1	8	0	0	1	9.35	2.16	0.26087	0.0666667	0.2	0	0	0.0526316	chr5,-,140562100,1	2	0.175845	0.0175439	0.158302
chr5,-,96770567,96776404	ENSG00000164307	ERAP1	chr5	-	96770567	96776404	96776404	96770567	5836	AACGTATGT	GT	yes	CGCTTTACCTCCATTCTTAGGTG	AG	no	yes_no	GT_AG	1	10	6	4	6	3	7.69	9.34	NA	0.384615	0.230769	0.142857	0.193548	0.0714286	chr5,-,96776404,2	3	0.307692	0.135945	0.171748
chr5,-,860445,860544	NA	NA	chr5	-	860445	860544	860544	860445	98	CAGGTATTT	GT	no	GTGTTTGCCTCAATCTTTAGACA	AG	no	no_no	GT_AG	7	2	1	2	1	0	7.51	8.18	0.259259	NA	NA	0.117647	NA	0	chr5,-,860544,1	2	0.259259	0.0588235	0.200436
chr5,-,88823927,88839379	ENSG00000081189	MEF2C	chr5	-	88823927	88839379	88839379	88823927	15451	TAGGTAGGT	GT	yes	TTTTCTTTTTTGTTCAGCAGGAA	AG	yes	yes_yes	GT_AG	2	9	5	2	4	2	7.92	8.7	NA	0.529412	0.25	NA	0.2	NA	chr5,-,88839379,1	2	0.389706	0.2	0.189706
chr5,-,179885511,179888103	ENSG00000197226	TBC1D9B	chr5	-	179885511	179888103	179888103	179885511	2591	GAGGTGAGA	GT	yes	CTGCATCCTCTGCCTCCCAGGTT	AG	no	yes_no	GT_AG	9	1	2	1	2	0	7.66	7.81	0.409091	NA	0.105263	NA	0.0869565	NA	chr5,-,179888103,4	2	0.257177	0.0869565	0.170221
chr5,-,43588766,43602778	ENSG00000248092	NNT-AS1	chr5	-	43588766	43602778	43602778	43588766	14011	CAGGTAATA	GT	yes	CGCTCTACTCTCTCTGACAGGGA	AG	yes	yes_yes	GT_AG	16	31	28	9	10	12	8.55	9.6	0.842105	1	0.903226	NA	0.666667	NA	chr5,-,43602778,3	2	0.91511	0.666667	0.248444
chr5,-,137859263,137888160	ENSG00000250159	RP11-381K20.2	chr5	-	137859263	137888160	137888160	137859263	28896	CAGGTAATC	GT	yes	ATCATGATACTTTTCCTCAGAAT	AG	yes	yes_yes	GT_AG	14	17	33	14	10	13	6.99	6.49	0.297872	0.320755	0.485294	0.229508	0.227273	0.19697	chr5,-,137888160,1	4	0.367974	0.217917	0.150057
chr5,-,79988666,79989152	ENSG00000177034	MTX3	chr5	-	79988666	79989152	79989152	79988666	485	GTGGTGAGT	GT	yes	ATAAAAGAACATCCTTGTAGTGT	AG	no	yes_no	GT_AG	31	15	39	0	0	0	8.95	-0.32	0.213793	0.137615	0.213115	0	0	0	chr5,-,79989152,1	2	0.188174	0	0.188174
chr5,-,150444636,150445609	ENSG00000164587	RPS14	chr5	-	150444636	150445609	150445609	150444636	972	TTGGTAAGT	GT	yes	GGTTTTTTCCTCTAGAGAAGACG	AG	no	yes_no	GT_AG	16	5	9	4	6	4	10.47	-5.42	0.551724	0.333333	0.6	0.266667	0.333333	NA	chr5,-,150445609,2	3	0.495019	0.3	0.195019
chr5,-,151032394,151035002	ENSG00000145901	TNIP1	chr5	-	151032394	151035002	151035002	151032394	2607	AAGGTGAGG	GT	yes	TATTGATTATTAAGCACCAGTTT	AG	no	yes_no	GT_AG	19	8	24	5	1	0	9.16	-5.1	0.193878	0.112676	0.212389	0.0393701	0.00840336	0	chr5,-,151035002,2	3	0.172981	0.0159245	0.157057
chr5,-,37107778,37108293	ENSG00000197603	C5orf42	chr5	-	37107778	37108293	37108293	37107778	514	CAAGTAAGC	GT	yes	TTGTCTTTTCAATTTAATAGGAC	AG	yes	yes_yes	GT_AG	33	25	97	55	52	38	7.47	8.69	0.733333	0.806452	0.836207	0.617978	0.641975	0.633333	chr5,-,37108293,1	2	0.791997	0.631095	0.160902
chr5,-,40775523,40777510	NA	NA	chr5	-	40775523	40777510	40777510	40775523	1986	GTGGTAGGA	GT	no	ATGTGTTTTAATATTTGTAGACA	AG	no	no_no	GT_AG	4	5	0	0	0	0	4.71	6.15	0.266667	0.217391	0	0	NA	NA	chr5,-,40777510,2	2	0.161353	0	0.161353
chr5,-,177310006,177310426	ENSG00000213347	MXD3	chr5	-	177310006	177310426	177310426	177310006	419	CAGGTGAGG	GT	yes	CTCCCCCTCTCACCTTCAAGGCC	AG	no	yes_no	GT_AG	19	8	17	11	16	24	10.07	9.54	0.95	NA	0.85	0.647059	0.695652	0.8	chr5,-,177310426,2	2	0.9	0.714237	0.185763
chr5,-,133989243,133990855	ENSG00000213585	VDAC1	chr5	-	133989243	133990855	133990855	133989243	1611	TGGGTAAGA	GT	yes	CCTTTTTTCCTTTCCAACAGATA	AG	yes	yes_yes	GT_AG	50	43	40	13	22	20	8.91	12.7	0.609756	0.488636	0.571429	0.25	0.4	0.30303	chr5,-,133990855,3	3	0.556607	0.317677	0.23893
chr5,-,139388601,139389680	ENSG00000170476	MZB1	chr5	-	139388601	139389680	139389680	139388601	1078	CAGGTGAGT	GT	yes	CCTGAGGCCCTGCCTCCCAGTCC	AG	yes	yes_yes	GT_AG	1870	1795	1034	34	46	24	10.67	3.28	0.813751	0.820384	0.812255	0.0154125	0.0160056	0.00974026	chr5,-,139389680,4	4	0.815463	0.0137194	0.801744
chr5,-,139389436,139389680	ENSG00000170476	MZB1	chr5	-	139389436	139389680	139389680	139389436	243	CAGGTGAGT	GT	yes	AATCACTCACTTGTCCTTAGACT	AG	no	yes_no	GT_AG	545	351	396	26	17	23	10.67	6.32	0.843653	0.764706	0.811475	0.114537	0.0798122	0.110577	chr5,-,139389680,5	2	0.806612	0.101642	0.704969
chr5,-,55261444,55267138	ENSG00000067248	DHX29	chr5	-	55261444	55267138	55267138	55261444	5693	GAGGTAATT	GT	yes	CCTAATAACCCCTTTTCCAGTTT	AG	no	yes_no	GT_AG	13	4	0	0	1	1	8.88	5	0.8125	NA	NA	NA	0.0526316	NA	chr5,-,55267138,3	2	0.8125	0.0526316	0.759868
chr5,-,108302060,108348399	ENSG00000145743	FBXL17	chr5	-	108302060	108348399	108348399	108302060	46338	TTAGTAAGT	GT	yes	ATTTGTGGCATGTTTTTCAGAAA	AG	no	yes_no	GT_AG	13	14	25	13	11	10	7.79	7.6	0.481481	0.666667	0.78125	0.541667	0.34375	0.526316	chr5,-,108348399,4	2	0.643133	0.470577	0.172555
chr5,-,42985523,42985606	NA	NA	chr5	-	42985523	42985606	42985606	42985523	82	AAGGTGAGT	GT	no	CAATTTCTCCAATTTTCCAGCCT	AG	no	no_no	GT_AG	14	25	36	15	16	12	10.47	4.86	0.875	0.833333	0.631579	0.714286	0.516129	0.461538	chr5,-,42985606,1	2	0.779971	0.563984	0.215986
chr5,-,88823930,88827036	ENSG00000081189	MEF2C	chr5	-	88823930	88827036	88827036	88823930	3105	TTAGTAAGC	GT	yes	AATTTTTCTTTTTTGTTCAGCAG	AG	yes	yes_yes	GT_AG	7	12	9	4	7	7	4.41	6.01	0.388889	0.75	0.5625	0.235294	0.25	0.368421	chr5,-,88827036,1	2	0.56713	0.284572	0.282558
chr5,-,158362499,158362854	NA	NA	chr5	-	158362499	158362854	158362854	158362499	354	ACGGTGGGT	GT	no	TTGCCCTTTTGCCATGTGAGGAT	AG	no	no_no	GT_AG	6	12	18	4	4	5	8.27	4.6	0.4	0.387097	0.391304	0.222222	NA	NA	chr5,-,158362854,1	3	0.3928	0.222222	0.170578
chr5,-,157789513,157791703	ENSG00000113282	CLINT1	chr5	-	157789513	157791703	157791703	157789513	2189	CAGGTAAGT	GT	yes	CTAATCCTCTCTATAATCAGAAT	AG	yes	yes_yes	GT_AG	873	1200	1016	905	1070	809	10.86	7.13	0.825142	0.848057	0.83484	0.632425	0.710491	0.664749	chr5,-,157791703,2	4	0.836013	0.669222	0.166791
chr5,-,869404,870473	ENSG00000028310	BRD9	chr5	-	869404	870473	870473	869404	1068	TGGGTGAGT	GT	yes	TTTTGAGATAAAATACTCAGTTT	AG	yes	yes_yes	GT_AG	356	349	299	27	31	29	8.73	-2.19	0.978022	0.991477	0.973941	0.5	0.584906	0.537037	chr5,-,870473,3	2	0.981147	0.540648	0.440499
chr5,-,72227841,72228266	ENSG00000113048	MRPS27	chr5	-	72227841	72228266	72228266	72227841	424	TTGGTAAGC	GT	yes	ATCTTTGGTATTGTTTTCAGGTA	AG	no	yes_no	GT_AG	9	10	18	5	7	3	8.72	9.3	NA	NA	0.947368	NA	0.466667	NA	chr5,-,72228266,4	2	0.947368	0.466667	0.480702
chr5,-,1579507,1584984	NA	NA	chr5	-	1579507	1584984	1584984	1579507	5476	ATGGTGAGT	GT	no	AAAATAATAACTTGGGGTAGAGG	AG	no	no_no	GT_AG	72	108	77	13	12	1	10.13	-1.02	0.35122	0.420233	0.295019	0.077381	0.0784314	0.00555556	chr5,-,1584984,2	6	0.355491	0.0537893	0.301701
chr5,-,43579200,43583467	ENSG00000248092	NNT-AS1	chr5	-	43579200	43583467	43583467	43579200	4266	TAGGTAGGT	GT	yes	TCTTGAATATCACATAAAAGGAT	AG	yes	yes_yes	GT_AG	20	19	18	7	10	13	7.92	1.14	0.689655	0.655172	0.782609	0.291667	0.434783	0.448276	chr5,-,43583467,3	2	0.709145	0.391575	0.31757
chr5,-,132823541,132823623	ENSG00000164403	SHROOM1	chr5	-	132823541	132823623	132823623	132823541	81	AAAGTGAGT	GT	yes	AGTCATGAGCCTGGCCCCAGCCT	AG	no	yes_no	GT_AG	23	30	43	0	5	0	8.4	-3.05	0.207207	0.46875	0.338583	0	0.0847458	0	chr5,-,132823623,1	2	0.33818	0.0282486	0.309931
chr5,-,180830403,180830708	NA	NA	chr5	-	180830403	180830708	180830708	180830403	304	AAGGTAGTA	GT	no	TCTTCCCTTGATCTAAGAAGGTT	AG	no	no_no	GT_AG	10	10	17	6	2	1	5.69	2.72	0.238095	0.666667	0.548387	NA	0.05	0.030303	chr5,-,180830708,1	3	0.484383	0.0401515	0.444231
chr5,-,33578866,33588599	ENSG00000151388	ADAMTS12	chr5	-	33578866	33588599	33588599	33578866	9732	GAGGTGAGC	GT	yes	TGGACATCTTAAATCCACAGCTT	AG	no	yes_no	GT_AG	5	0	0	1	0	0	8.7	5.83	0.217391	NA	NA	NA	NA	0	chr5,-,33588599,1	2	0.217391	0	0.217391
chr5,-,43476384,43479890	ENSG00000151881	TMEM267	chr5	-	43476384	43479890	43479890	43476384	3505	GAGGTATGT	GT	yes	CCTCTGAGTCTCTTGTTCAGCCT	AG	no	yes_no	GT_AG	11	15	16	0	0	0	9.81	3.86	0.15942	0.172414	0.163265	0	0	0	chr5,-,43479890,4	7	0.165033	0	0.165033
chr5,-,140105779,140106296	ENSG00000245146	LINC01024	chr5	-	140105779	140106296	140106296	140105779	516	GAGGTGAGA	GT	yes	ATTTAAAAATTCCGATGCAGTTT	AG	no	yes_no	GT_AG	10	12	17	2	0	4	7.66	3.52	0.384615	0.4	0.386364	0.0454545	0	0.0930233	chr5,-,140106296,1	2	0.390326	0.0461593	0.344167
chr5,-,180830406,180830708	NA	NA	chr5	-	180830406	180830708	180830708	180830406	301	AAGGTAGTA	GT	no	CTTTCTTCCCTTGATCTAAGAAG	AG	no	no_no	GT_AG	5	5	14	0	4	2	5.69	4.11	0.119048	0.333333	0.451613	NA	0.1	0.0606061	chr5,-,180830708,1	3	0.301331	0.080303	0.221028
chr5,-,74637618,74640307	ENSG00000171617	ENC1	chr5	-	74637618	74640307	74640307	74637618	2688	GCTGTAAGT	GT	yes	TGGATCTTTTGTTCTTGCAGCTG	AG	yes	yes_yes	GT_AG	3	4	8	2	0	0	8.56	10.11	NA	0.102564	0.307692	0.0571429	0	0	chr5,-,74640307,3	2	0.205128	0.0190476	0.186081
chr5,-,1579484,1584984	NA	NA	chr5	-	1579484	1584984	1584984	1579484	5499	ATGGTGAGT	GT	no	TTATGCTTATGTTTCTCCAGGAC	AG	no	no_no	GT_AG	77	91	123	32	39	48	10.13	10.48	0.37561	0.354086	0.471264	0.190476	0.254902	0.266667	chr5,-,1584984,2	6	0.40032	0.237348	0.162972
chr5,-,159071122,159073396	ENSG00000164330	EBF1	chr5	-	159071122	159073396	159073396	159071122	2273	CAGGTAGGG	GT	yes	AGAATTTATTTGTCCTTCAGGCT	AG	no	yes_no	GT_AG	6	25	17	2	6	6	9.46	6.07	0.315789	0.641026	0.333333	NA	0.26087	0.222222	chr5,-,159073396,3	3	0.430049	0.241546	0.188504
chr5,-,140561722,140561844	ENSG00000113108	APBB3	chr5	-	140561722	140561844	140561844	140561722	121	CAGGTGAGT	GT	yes	CTAACCAGCTTCTACCCCAGCCC	AG	yes	yes_yes	GT_AG	82	52	104	13	5	8	10.67	2.16	0.942529	0.912281	0.945455	0.25	0.119048	0.166667	chr5,-,140561844,1	2	0.933421	0.178571	0.75485
chr5,-,181256859,181260001	ENSG00000183718	TRIM52	chr5	-	181256859	181260001	181260001	181256859	3141	CAGGTGAGA	GT	yes	ATACTCATGTTATTTTGCAGAAG	AG	yes	yes_yes	GT_AG	9	25	29	16	23	19	9.22	8.23	NA	0.961538	0.707317	0.571429	0.71875	0.612903	chr5,-,181260001,2	3	0.834428	0.634361	0.200067
chr5,-,96774609,96776404	ENSG00000164307	ERAP1	chr5	-	96774609	96776404	96776404	96774609	1794	AACGTATGT	GT	yes	ATGGAAATATTGATTTTCAGTTT	AG	no	yes_no	GT_AG	16	8	14	2	4	1	7.69	3.71	0.533333	0.333333	0.636364	0.0952381	0.266667	NA	chr5,-,96776404,3	4	0.50101	0.180952	0.320058
chr5,-,139388601,139389327	ENSG00000170476	MZB1	chr5	-	139388601	139389327	139389327	139388601	725	CACGTGAGT	GT	yes	CCTGAGGCCCTGCCTCCCAGTCC	AG	yes	yes_yes	GT_AG	658	458	536	3	6	1	9.3	3.28	0.983558	0.952183	0.960573	0.024	0.0350877	0.0075188	chr5,-,139389327,2	3	0.965438	0.0222022	0.943236
chr5,-,159021049,159073396	ENSG00000164330	EBF1	chr5	-	159021049	159073396	159073396	159021049	52346	CAGGTAGGG	GT	yes	AATAACTCCAGTATTGTCAGGGG	AG	no	yes_no	GT_AG	7	3	8	0	0	2	9.46	-3.41	0.368421	0.0769231	0.156863	NA	0	0.0740741	chr5,-,159073396,3	3	0.200736	0.037037	0.163699
chr14,+,101810036,101818976	ENSG00000078304	PPP2R5C	chr14	+	101810036	101818976	101810036	101818976	8939	GAGGTAAGT	GT	yes	ACTTATAACTTATGAAAAAGTTA	AG	no	yes_no	GT_AG	7	6	9	0	0	0	11.08	-0.41	0.466667	NA	0.45	NA	0	NA	chr14,+,101810036,1	2	0.458333	0	0.458333
chr14,+,55129300,55133352	ENSG00000131981	LGALS3	chr14	+	55129300	55133352	55129300	55133352	4051	GCGGTGAGC	GT	yes	AGTCTCCCCCTTATTTTCAGGGG	AG	no	yes_no	GT_AG	21	7	0	8	9	1	8.02	7.84	0.724138	NA	NA	NA	0.5	NA	chr14,+,55129300,2	2	0.724138	0.5	0.224138
chr14,+,95641870,95642018	ENSG00000258927	RP11-1070N10.5	chr14	+	95641870	95642018	95641870	95642018	147	CAGGTAAAT	GT	yes	TTTTTTGTTTTCCTCTTTAGGAG	AG	yes	yes_yes	GT_AG	4	22	7	11	14	5	8.76	12.24	NA	0.814815	NA	0.578947	0.608696	NA	chr14,+,95641870,1	2	0.814815	0.593822	0.220993
chr14,+,73892208,73893776	ENSG00000119725	ZNF410	chr14	+	73892208	73893776	73892208	73893776	1567	GAGGTGAGC	GT	yes	TAACAACTCGTATTTCTCAGTGT	AG	yes	yes_yes	GT_AG	192	200	208	1	5	1	8.7	6.08	0.303797	0.28777	0.275497	0.00162075	0.0083612	0.00173611	chr14,+,73892208,1	2	0.289021	0.00390602	0.285115
chr14,+,72540094,72540259	ENSG00000182732	RGS6	chr14	+	72540094	72540259	72540094	72540259	164	GTGGTAAGT	GT	yes	TCTTTTGCGAGTGTCTGCAGCTT	AG	yes	yes_yes	GT_AG	18	10	2	1	1	0	10.36	1.62	0.264706	0.454545	0.117647	0.0208333	0.0140845	0	chr14,+,72540094,1	5	0.278966	0.0116393	0.267327
chr14,+,24305045,24305581	NA	NA	chr14	+	24305045	24305581	24305045	24305581	535	AGGGTGCGG	GT	no	GAAATTTGATGCTGTCATAGTCT	AG	no	no_no	GT_AG	18	19	39	16	8	8	5.1	1.86	0.947368	0.76	0.95122	0.592593	NA	NA	chr14,+,24305045,1	2	0.886196	0.592593	0.293603
chr14,+,74889349,74889878	ENSG00000119689	DLST	chr14	+	74889349	74889878	74889349	74889878	528	AAGGTAAGA	GT	yes	GCTAACAGGTAGCCTTGTAGCCT	AG	yes	yes_yes	GT_AG	805	755	885	8	8	11	10.57	-5.86	0.492656	0.419678	0.460938	0.00457928	0.00370199	0.00564972	chr14,+,74889349,1	3	0.457757	0.00464366	0.453113
chr14,+,68468250,68468555	ENSG00000182185	RAD51B	chr14	+	68468250	68468555	68468250	68468555	304	AAGGTAAGA	GT	yes	CACCCCATTCCTCTTTGCAGATC	AG	yes	yes_yes	GT_AG	4	0	8	0	0	1	10.57	10.21	NA	0	0.421053	NA	NA	0.047619	chr14,+,68468250,1	3	0.210526	0.047619	0.162907
chr14,+,103341125,103343900	ENSG00000100664	EIF5	chr14	+	103341125	103343900	103341125	103343900	2774	CATGTATGT	GT	yes	TATTTTCTTAATTGCTACAGCTT	AG	no	yes_no	GT_AG	54	49	49	15	30	21	5.71	5.3	0.710526	0.753846	0.830508	0.428571	0.535714	0.488372	chr14,+,103341125,1	3	0.76496	0.484219	0.280741
chr14,+,45096228,45096596	ENSG00000185246	PRPF39	chr14	+	45096228	45096596	45096228	45096596	367	GAGGTGCGT	GT	yes	CTTATTGCATTTTTGGTCAGACG	AG	yes	yes_yes	GT_AG	10	8	21	17	17	14	8.42	2.89	NA	NA	1	0.809524	0.62963	0.875	chr14,+,45096228,2	2	1	0.771384	0.228616
chr14,+,58407468,58408529	ENSG00000196860	TOMM20L	chr14	+	58407468	58408529	58407468	58408529	1060	CAGGTGAGC	GT	yes	CTATTTTATGTATTCACCAGCAA	AG	yes	yes_yes	GT_AG	4	4	18	0	11	2	9.6	4.89	NA	NA	0.9	NA	0.6875	NA	chr14,+,58407468,1	2	0.9	0.6875	0.2125
chr14,+,68468250,68472020	ENSG00000182185	RAD51B	chr14	+	68468250	68472020	68468250	68472020	3769	AAGGTAAGA	GT	yes	ATTTTTCCTTTGGTCCCCAGAGT	AG	no	yes_no	GT_AG	2	6	4	1	4	1	10.57	8.89	NA	0.4	0.210526	NA	NA	0.047619	chr14,+,68468250,1	3	0.305263	0.047619	0.257644
chr14,+,73892107,73893776	ENSG00000119725	ZNF410	chr14	+	73892107	73893776	73892107	73893776	1668	AAGGTATCA	GT	yes	TAACAACTCGTATTTCTCAGTGT	AG	yes	yes_yes	GT_AG	1	9	3	0	0	0	7.22	6.08	0.0666667	0.28125	0.1875	NA	0	0	chr14,+,73892107,1	2	0.178472	0	0.178472
chr14,+,95670577,95671331	ENSG00000259084,ENSG00000187621	TCL6,RP11-1070N10.6	chr14	+	95670577	95671331	95670577	95671331	753	CAGGTGAGA	GT	yes	ATCATCTGCCACCCTGCTAGAAA	AG	yes	yes_yes	GT_AG	6	18	12	19	24	15	9.22	4.57	NA	1	NA	0.826087	0.75	0.681818	chr14,+,95670577,1	2	1	0.752635	0.247365
chr14,+,20455338,20455735	ENSG00000100823	APEX1	chr14	+	20455338	20455735	20455338	20455735	396	TGAGTCAGG	GT	yes	AAATCAGCCCTTCTTCCTAGAAG	AG	yes	yes_yes	GT_AG	28	23	29	10	20	7	-7.92	3.17	0.622222	0.621622	0.783784	0.5	0.512821	0.4375	chr14,+,20455338,2	3	0.675876	0.48344	0.192436
chr14,+,61721823,61724197	ENSG00000100644	HIF1A	chr14	+	61721823	61724197	61721823	61724197	2373	ATGGTAAGA	GT	yes	ATTTTTAAATTAATCTGCAGGTC	AG	no	yes_no	GT_AG	16	9	27	14	7	5	9.48	8.89	1	NA	1	0.636364	NA	NA	chr14,+,61721823,2	2	1	0.636364	0.363636
chr14,+,22768171,22769777	ENSG00000155463	OXA1L	chr14	+	22768171	22769777	22768171	22769777	1605	CATGTAAGG	GT	yes	TAATTTCACTCCAATCCTAGTTT	AG	no	yes_no	GT_AG	279	426	493	27	16	8	6.57	3.93	0.182831	0.233297	0.246254	0.0142031	0.00829445	0.00422386	chr14,+,22768171,1	2	0.220794	0.00890712	0.211887
chr14,-,23298281,23299401	ENSG00000235194	PPP1R3E	chr14	-	23298281	23299401	23299401	23298281	1119	CAGGTAACC	GT	yes	TTGCTATAATCTCTTATTAGGAA	AG	yes	yes_yes	GT_AG	0	0	8	0	1	0	8.66	7.4	NA	NA	0.444444	NA	0.0625	0	chr14,-,23299401,2	2	0.444444	0.03125	0.413194
chr14,-,70593009,70593296	ENSG00000133997	MED6	chr14	-	70593009	70593296	70593296	70593009	286	GTGGTAAGT	GT	yes	CGACCTAATGATAAATTTAGAGT	AG	yes	yes_yes	GT_AG	226	212	221	27	12	20	10.36	2.35	0.253648	0.263027	0.264988	0.0292208	0.0133038	0.0241255	chr14,-,70593296,4	3	0.260554	0.0222167	0.238338
chr14,-,22773728,22773933	ENSG00000155465	SLC7A7	chr14	-	22773728	22773933	22773933	22773728	204	TGGGTAAGC	GT	yes	TTCTCAATTCCAACTCAAAGTTC	AG	no	yes_no	GT_AG	34	78	12	1	2	1	8.84	2.59	0.285714	0.293233	0.176471	0.0018797	0.00468384	0.00246305	chr14,-,22773933,1	2	0.251806	0.00300886	0.248797
chr14,-,71295456,71310558	ENSG00000259146	RP1-261D10.2	chr14	-	71295456	71310558	71310558	71295456	15101	CAGGTGCGC	GT	yes	CTTGCTTCTGGGGACATTAGGGC	AG	yes	yes_yes	GT_AG	10	14	17	9	14	10	9.1	1.9	0.555556	0.666667	0.386364	0.36	0.378378	0.322581	chr14,-,71310558,1	2	0.536195	0.353653	0.182542
chr14,-,63641490,63641804	ENSG00000140006	WDR89	chr14	-	63641490	63641804	63641804	63641490	313	AAGGTACAT	GT	yes	ACGCCCTTGCTCATTTTCAGGGA	AG	no	yes_no	GT_AG	6	5	7	2	4	3	7.87	9.14	0.352941	NA	0.35	0.111111	0.235294	NA	chr14,-,63641804,4	2	0.351471	0.173203	0.178268
chr14,-,70381198,70388470	ENSG00000258644	SYNJ2BP-COX16	chr14	-	70381198	70388470	70388470	70381198	7271	TCGGTGAGA	GT	yes	ATGTCTTTCTTCCCTGTTAGCAG	AG	no	yes_no	GT_AG	1	5	8	2	2	1	8.51	6.47	NA	NA	0.5	0.105263	NA	NA	chr14,-,70388470,2	3	0.5	0.105263	0.394737
chr14,-,65246946,65247638	ENSG00000258760	CTD-2509G16.5	chr14	-	65246946	65247638	65247638	65246946	691	CATGTAAGT	GT	yes	AAGTCTCGCTCTATTGCCAGGCT	AG	no	yes_no	GT_AG	22	5	4	27	24	13	8.31	4.32	0.846154	NA	NA	0.658537	0.8	0.619048	chr14,-,65247638,2	2	0.846154	0.692528	0.153626
chr14,-,52778849,52780679	ENSG00000100522	GNPNAT1	chr14	-	52778849	52780679	52780679	52778849	1829	ATTGTAAGT	GT	yes	CTAATTTTTATATTTTGTAGAGA	AG	no	yes_no	GT_AG	34	32	21	25	26	13	8.54	6.66	0.829268	0.8	0.724138	0.625	0.787879	0.481481	chr14,-,52780679,2	3	0.784469	0.631453	0.153015
chr14,-,39158415,39159450	ENSG00000182400	TRAPPC6B	chr14	-	39158415	39159450	39159450	39158415	1034	CAGGTAGGT	GT	yes	AAATACTGTATTACTTCTAGTTG	AG	no	yes_no	GT_AG	12	22	32	0	0	0	10.28	4.82	0.157895	0.282051	0.248062	0	0	0	chr14,-,39159450,3	2	0.229336	0	0.229336
chr14,-,74007812,74011091	ENSG00000187097	ENTPD5	chr14	-	74007812	74011091	74011091	74007812	3278	TTGGTAAGT	GT	yes	TTTTTTTTTTTCAACACAAGGTC	AG	yes	yes_yes	GT_AG	14	9	8	12	8	10	10.47	6.26	0.636364	NA	NA	0.571429	0.32	NA	chr14,-,74011091,4	2	0.636364	0.445714	0.190649
chr14,-,89486668,89619028	ENSG00000053254	FOXN3	chr14	-	89486668	89619028	89619028	89486668	132359	AAGGTAACG	GT	yes	CTACTGCTCCTCTCCAGCAGCCT	AG	no	yes_no	GT_AG	9	5	4	0	1	3	10.19	5.33	0.346154	NA	0.210526	NA	0.0666667	0.1875	chr14,-,89619028,2	2	0.27834	0.127083	0.151257
chr14,-,70633858,70641008	ENSG00000259115,ENSG00000245466	CTD-2540L5.5,CTD-2540L5.6	chr14	-	70633858	70641008	70641008	70633858	7149	CAGGTACAG	GT	yes	TCTCATTTGCTTGCTCTTAGAAT	AG	yes	yes_yes	GT_AG	15	5	6	10	13	3	8.68	8.58	0.75	NA	NA	NA	0.565217	NA	chr14,-,70641008,2	3	0.75	0.565217	0.184783
chr14,-,105769986,105770481	ENSG00000211897	IGHG3	chr14	-	105769986	105770481	105770481	105769986	494	CAGGTAAGC	GT	yes	TGCCTCCATCTCTTCCTCAGCAC	AG	yes	yes_yes	GT_AG	26	10	36	8	13	12	9.88	7.36	1	NA	0.878049	NA	NA	0.444444	chr14,-,105770481,1	3	0.939024	0.444444	0.49458
chr14,-,23285028,23285913	ENSG00000215271	HOMEZ	chr14	-	23285028	23285913	23285913	23285028	884	GCGGTGAGT	GT	yes	GTTCCCAATTCTCTTTCCAGTAT	AG	yes	yes_yes	GT_AG	2	6	1	1	2	0	10.49	7.79	NA	0.222222	NA	0.0454545	0.0571429	0	chr14,-,23285913,2	2	0.222222	0.0341991	0.188023
chr14,-,50341286,50342132	ENSG00000100490	CDKL1	chr14	-	50341286	50342132	50342132	50341286	845	TGAGTGAGT	GT	yes	TTCTGAGATCTCCCCCTCAGTTT	AG	no	yes_no	GT_AG	19	17	29	0	0	0	6.51	5.21	0.125	0.145299	0.18125	0	0	0	chr14,-,50342132,1	2	0.150516	0	0.150516
chr14,-,23298917,23299401	ENSG00000235194	PPP1R3E	chr14	-	23298917	23299401	23299401	23298917	483	CAGGTAACC	GT	yes	CATGCCCATCCTGTCCACAGCCT	AG	yes	yes_yes	GT_AG	33	35	44	35	21	23	8.66	9.66	0.5	0.432099	0.4	0.406977	0.244186	0.214953	chr14,-,23299401,3	3	0.444033	0.288705	0.155328
chr14,-,92121413,92121642	ENSG00000183648	NDUFB1	chr14	-	92121413	92121642	92121642	92121413	228	CAGGTGGGT	GT	yes	TTCTGAGGCTGTCATAACAGGAA	AG	no	yes_no	GT_AG	64	55	45	18	14	12	8.56	2.91	0.680851	0.743243	0.75	0.545455	0.368421	0.333333	chr14,-,92121642,5	2	0.724698	0.415736	0.308962
chr14,-,103712941,103713870	ENSG00000126215	XRCC3	chr14	-	103712941	103713870	103713870	103712941	928	AGGGTCAGT	GT	no	GCCAGGCCTGTTAAACCAAGTTC	AG	yes	no_yes	GT_AG	6	9	13	0	0	0	5.85	-2.94	NA	0.45	0.722222	NA	0	NA	chr14,-,103713870,2	2	0.586111	0	0.586111
chr14,-,75056560,75061684	ENSG00000119640	ACYP1	chr14	-	75056560	75061684	75061684	75056560	5123	CAGGTAAGT	GT	yes	GTTGTTTTTTCTCGTGACAGCTT	AG	no	yes_no	GT_AG	7	8	4	0	3	1	10.86	7.9	0.269231	0.347826	0.235294	0	0.06	0.0322581	chr14,-,75061684,2	2	0.284117	0.0307527	0.253364
chr14,-,35707583,35715707	ENSG00000174373	RALGAPA1	chr14	-	35707583	35715707	35715707	35707583	8123	CAGGTCAGT	GT	no	GCAATTCATCTCATCCACAGGCT	AG	yes	no_yes	GT_AG	1	1	7	2	2	1	8.94	6.98	NA	NA	0.259259	0.111111	0.133333	0.0526316	chr14,-,35715707,1	2	0.259259	0.0990253	0.160234
chr14,-,53096235,53103683	ENSG00000100523	DDHD1	chr14	-	53096235	53103683	53103683	53096235	7447	ATGGTAAGA	GT	yes	AAATTTACTTTGAAGCTCAGTGT	AG	no	yes_no	GT_AG	10	16	7	2	0	1	9.48	-2.88	0.185185	0.333333	0.145833	0.0425532	0	0.025641	chr14,-,53103683,4	2	0.221451	0.0227314	0.198719
chr14,-,103712941,103715424	ENSG00000126215	XRCC3	chr14	-	103712941	103715424	103715424	103712941	2482	GAGGTGAGG	GT	yes	GCCAGGCCTGTTAAACCAAGTTC	AG	yes	yes_yes	GT_AG	183	174	163	35	45	45	8.41	-2.94	0.720472	0.630435	0.708696	0.343137	0.362903	0.394737	chr14,-,103715424,2	3	0.686534	0.366926	0.319609
chr14,-,20314649,20315485	ENSG00000100814	CCNB1IP1	chr14	-	20314649	20315485	20315485	20314649	835	TGGGTAAGT	GT	yes	GTCTTTTTATTCTCTTACAGGGT	AG	yes	yes_yes	GT_AG	7	4	9	3	4	3	10.24	12.01	0.4375	NA	0.428571	NA	0.166667	0.176471	chr14,-,20315485,1	2	0.433036	0.171569	0.261467
chr14,-,88688359,88694307	ENSG00000165521	EML5	chr14	-	88688359	88694307	88694307	88688359	5947	CAGGTAAGA	GT	yes	TTTTTCTGGAACATCCACAGGAG	AG	yes	yes_yes	GT_AG	10	15	0	8	4	3	10.77	6.16	0.526316	0.375	NA	NA	0.210526	NA	chr14,-,88694307,1	2	0.450658	0.210526	0.240132
chr14,-,35402663,35403150	ENSG00000100906	NFKBIA	chr14	-	35402663	35403150	35403150	35402663	486	ATGGTATGT	GT	yes	CAAATTCCTTTTGGTTTCAGGAG	AG	yes	yes_yes	GT_AG	17	3	3	4	8	1	8.35	7.31	0.653846	NA	NA	NA	0.444444	NA	chr14,-,35403150,1	2	0.653846	0.444444	0.209402
chr14,-,23293688,23296756	ENSG00000235194,ENSG00000215271	PPP1R3E,HOMEZ	chr14	-	23293688	23296756	23296756	23293688	3067	GAGGTGAGA	GT	yes	AATTAGAATGTTCCTAATAGGGA	AG	yes	yes_yes	GT_AG	6	3	11	2	4	6	7.66	2.62	0.26087	NA	0.34375	0.0645161	0.0930233	0.157895	chr14,-,23296756,1	2	0.30231	0.105145	0.197165
chr14,-,65314847,65318491	ENSG00000258760	CTD-2509G16.5	chr14	-	65314847	65318491	65318491	65314847	3643	CAGGTTAGT	GT	yes	TTTTTTTGTTTGTTTTTCAGAAA	AG	no	yes_no	GT_AG	37	18	2	17	19	13	8.02	11.37	0.698113	0.947368	NA	0.73913	0.655172	0.619048	chr14,-,65318491,2	3	0.822741	0.671117	0.151624
chr14,-,91379885,91400139	ENSG00000015133	CCDC88C	chr14	-	91379885	91400139	91400139	91379885	20253	CAGGTAAAT	GT	no	TCTTCTCATCCTGTTTTCAGGAT	AG	yes	no_yes	GT_AG	17	5	26	7	6	3	8.76	11.49	0.586207	NA	0.83871	0.466667	NA	0.166667	chr14,-,91400139,1	2	0.712458	0.316667	0.395792
chr14,-,88627813,88634469	ENSG00000165521	EML5	chr14	-	88627813	88634469	88634469	88627813	6655	CAGGTAAGG	GT	yes	CTATCTTTATTTAGCTACAGCTC	AG	no	yes_no	GT_AG	8	12	1	0	0	0	11.08	1.7	0.32	0.244898	NA	NA	0	NA	chr14,-,88634469,1	2	0.282449	0	0.282449
chr14,-,71294156,71295263	ENSG00000259146	RP1-261D10.2	chr14	-	71294156	71295263	71295263	71294156	1106	GAGGTAATA	GT	yes	CAATTAACCTCTGGATCCAGCTG	AG	no	yes_no	GT_AG	10	12	35	9	10	1	7.96	3.72	NA	0.75	0.921053	NA	0.416667	NA	chr14,-,71295263,2	4	0.835526	0.416667	0.41886
chr14,-,22913821,22918999	ENSG00000100461	RBM23	chr14	-	22913821	22918999	22918999	22913821	5177	CTGGTGAGA	GT	yes	AATCTTGCTCTGTCACCCAGGCT	AG	yes	yes_yes	GT_AG	15	5	21	4	8	3	7.54	5.42	0.428571	0.227273	0.456522	0.0888889	0.421053	0.09375	chr14,-,22918999,7	2	0.370789	0.201231	0.169558
chr14,-,67775132,67775860	ENSG00000072121	ZFYVE26	chr14	-	67775132	67775860	67775860	67775132	727	CAGGTAACT	GT	yes	GTAGAACCATATTTTGTCAGCAT	AG	no	yes_no	GT_AG	35	28	44	3	5	3	8.63	-2.27	0.241379	0.217054	0.215686	0.0234375	0.0423729	0.025641	chr14,-,67775860,1	2	0.224707	0.0304838	0.194223
chr14,-,103712941,103713490	ENSG00000126215	XRCC3	chr14	-	103712941	103713490	103713490	103712941	548	CAGGTCTGT	GT	no	GCCAGGCCTGTTAAACCAAGTTC	AG	yes	no_yes	GT_AG	8	19	14	2	6	3	6.84	-2.94	NA	0.826087	0.7	NA	0.315789	NA	chr14,-,103713490,1	2	0.763043	0.315789	0.447254
chr6,+,89146609,89148506	ENSG00000146281	PM20D2	chr6	+	89146609	89148506	89146609	89148506	1896	AAGGTGAGG	GT	yes	AAAATGTTTATTCTGTAAAGTTC	AG	no	yes_no	GT_AG	1	7	2	0	0	0	9.16	2.01	NA	0.4375	NA	NA	0	0	chr6,+,89146609,1	2	0.4375	0	0.4375
chr6,+,44247195,44248343	ENSG00000096384	HSP90AB1	chr6	+	44247195	44248343	44247195	44248343	1147	AAGGTAAGG	GT	yes	TTTTTCTGCCATACTACCAGATG	AG	no	yes_no	GT_AG	9	14	13	12	12	9	10.51	7.49	NA	0.636364	0.722222	0.571429	0.521739	0.428571	chr6,+,44247195,1	2	0.679293	0.507246	0.172047
chr6,+,16495026,16497570	NA	NA	chr6	+	16495026	16497570	16495026	16497570	2543	AAGGTCAGT	GT	no	GTGACTTTCACTCTCCTAAGTTT	AG	no	no_no	GT_AG	9	19	14	1	0	4	8.68	5.85	0.219512	0.322034	0.27451	NA	0	0.142857	chr6,+,16495026,1	4	0.272019	0.0714286	0.20059
chr6,+,10723241,10724556	ENSG00000111843	TMEM14C	chr6	+	10723241	10724556	10723241	10724556	1314	CCGGTGCGA	GT	yes	TTTAACTACCTCTGATCCAGCTT	AG	yes	yes_yes	GT_AG	487	385	415	17	27	18	7.03	5.09	0.588164	0.627036	0.581232	0.0254111	0.0349288	0.0283465	chr6,+,10723241,1	3	0.598811	0.0295621	0.569249
chr6,+,31968538,31968623	ENSG00000204351	SKIV2L	chr6	+	31968538	31968623	31968538	31968623	84	CAGGTAGGA	GT	yes	ACTGACCGCCCCCATCTCAGCCC	AG	yes	yes_yes	GT_AG	221	191	234	60	37	51	9.79	4.83	0.52619	0.488491	0.496815	0.107527	0.0745968	0.0967742	chr6,+,31968538,1	3	0.503832	0.0929659	0.410866
chr6,+,144453869,144458773	ENSG00000152818	UTRN	chr6	+	144453869	144458773	144453869	144458773	4903	AAGGTAAGA	GT	yes	TTTTCATGTCTGCATAGAAGGCC	AG	no	yes_no	GT_AG	0	4	20	2	1	0	10.57	1.65	0	0.222222	0.377358	0.0952381	0.037037	0	chr6,+,144453869,1	2	0.19986	0.0440917	0.155769
chr6,+,37557755,37558165	NA	NA	chr6	+	37557755	37558165	37557755	37558165	409	GGGGTGAGC	GT	no	TGTACTCTTCTTTTGACAAGGCG	AG	no	no_no	GT_AG	10	15	0	4	9	5	5.97	3.77	0.434783	0.483871	NA	0.190476	0.290323	0.208333	chr6,+,37557755,1	2	0.459327	0.229711	0.229616
chr6,+,43438013,43438271	ENSG00000124574	ABCC10	chr6	+	43438013	43438271	43438013	43438271	257	CAGGTAACC	GT	yes	AGTGTCAGCTATTCTTTCAGAAA	AG	no	yes_no	GT_AG	4	4	12	4	5	6	8.66	4.15	NA	NA	0.545455	NA	NA	0.375	chr6,+,43438013,1	2	0.545455	0.375	0.170455
chr6,+,25973285,25978692	ENSG00000112343	TRIM38	chr6	+	25973285	25978692	25973285	25978692	5406	AAGGTATGT	GT	yes	TTAATTTTTTTTTGAGACAGGGT	AG	no	yes_no	GT_AG	1	2	11	2	6	3	9.79	2.76	NA	NA	0.578947	NA	0.4	NA	chr6,+,25973285,2	3	0.578947	0.4	0.178947
chr6,+,41075386,41079005	NA	NA	chr6	+	41075386	41079005	41075386	41079005	3618	TAGGTATGT	GT	no	TATTGACAATCTCACTTTAGTTT	AG	no	no_no	GT_AG	9	12	12	0	0	0	7.76	5.29	0.333333	0.333333	0.333333	0	0	0	chr6,+,41075386,1	2	0.333333	0	0.333333
chr6,+,87356503,87364961	ENSG00000203872	C6orf163	chr6	+	87356503	87364961	87356503	87364961	8457	AAGGTATTC	GT	yes	ATCCATATTATCTTTTGTAGCAA	AG	yes	yes_yes	GT_AG	19	17	23	8	6	12	6.8	5.69	0.863636	0.586207	0.621622	0.533333	0.333333	0.75	chr6,+,87356503,1	2	0.690488	0.538889	0.151599
chr6,+,83067779,83096712	ENSG00000083097	DOPEY1	chr6	+	83067779	83096712	83067779	83096712	28932	CAGGTAAAA	GT	yes	TACTTACTAAATTTTCACAGTCA	AG	no	yes_no	GT_AG	9	7	10	0	2	0	8.59	4.55	0.28125	0.184211	0.227273	0	0.0606061	0	chr6,+,83067779,1	2	0.230911	0.020202	0.210709
chr6,+,32642253,32646778	ENSG00000196735	HLA-DQA1	chr6	+	32642253	32646778	32642253	32646778	4524	GGGGTAAGG	GT	yes	CCAACTAACAAATCCCACAGTGA	AG	no	yes_no	GT_AG	61	45	40	2	10	2	8.05	3.67	0.802632	0.818182	0.97561	NA	0.5	NA	chr6,+,32642253,4	2	0.865474	0.5	0.365474
chr6,+,41787825,41789568	ENSG00000124593,ENSG00000214736	PRICKLE4,TOMM6	chr6	+	41787825	41789568	41787825	41789568	1742	GAGGTAACC	GT	yes	GTCTTATCATCTGATTGCAGACA	AG	yes	yes_yes	GT_AG	17	26	22	12	14	13	8.55	6.77	0.894737	0.962963	0.956522	0.8	0.736842	NA	chr6,+,41787825,2	2	0.938074	0.768421	0.169653
chr6,+,395007,397111	ENSG00000137265	IRF4	chr6	+	395007	397111	395007	397111	2103	AAGGTAGGG	GT	yes	CTCCTGCACTCCTTTAGCAGGTT	AG	no	yes_no	GT_AG	11	1	3	10	3	7	8.76	6.82	0.733333	NA	NA	0.526316	0.157895	0.291667	chr6,+,395007,3	2	0.733333	0.325292	0.408041
chr6,+,35347150,35383577	ENSG00000112033	PPARD	chr6	+	35347150	35383577	35347150	35383577	36426	GAGGTAATC	GT	yes	CCGGCCGCCATCCCATCTAGGAG	AG	no	yes_no	GT_AG	34	11	8	16	14	17	7.05	7.29	0.871795	0.578947	NA	0.592593	0.4375	0.586207	chr6,+,35347150,4	2	0.725371	0.538766	0.186605
chr6,+,30916984,30917095	ENSG00000137411	VARS2	chr6	+	30916984	30917095	30916984	30917095	110	CCTGTGAGT	GT	yes	TCTTAGAGGTGGACACTCAGGTC	AG	no	yes_no	GT_AG	9	14	4	0	0	1	7.21	-2.7	0.264706	0.411765	0.266667	0	0	0.0416667	chr6,+,30916984,1	2	0.314379	0.0138889	0.30049
chr6,+,107506427,107508289	ENSG00000112320	SOBP	chr6	+	107506427	107508289	107506427	107508289	1861	CAGGTAAGT	GT	yes	CTTGGCCTGCTGCATTTTAGCAG	AG	no	yes_no	GT_AG	1	5	8	8	3	2	10.86	5.98	NA	NA	0.380952	0.275862	0.157895	0.0571429	chr6,+,107506427,1	2	0.380952	0.163633	0.217319
chr6,+,109763982,109764999	ENSG00000112367	FIG4	chr6	+	109763982	109764999	109763982	109764999	1016	CAGGTATAC	GT	yes	TAATGATTGAAAATCTTAAGGTA	AG	no	yes_no	GT_AG	7	12	30	0	2	0	7.48	1.55	0.159091	0.375	0.37037	0	0.0322581	0	chr6,+,109763982,1	2	0.301487	0.0107527	0.290734
chr6,+,30326995,30328889	ENSG00000204599	TRIM39	chr6	+	30326995	30328889	30326995	30328889	1893	AAGGTAGGT	GT	yes	ATGACTTTTTTACTTCTCAGATT	AG	yes	yes_yes	GT_AG	30	24	52	14	41	20	10.29	9.18	0.681818	0.571429	0.866667	0.388889	0.683333	0.512821	chr6,+,30326995,2	2	0.706638	0.528348	0.17829
chr6,+,30643011,30643529	ENSG00000137343	ATAT1	chr6	+	30643011	30643529	30643011	30643529	517	CAGGTAATA	GT	yes	TCCATAACATCCTTCCACAGCTC	AG	yes	yes_yes	GT_AG	3	3	6	0	0	0	8.55	8.03	0.2	0.0769231	0.3	NA	0	0	chr6,+,30643011,1	2	0.192308	0	0.192308
chr6,+,6626421,6630597	ENSG00000112799	LY86	chr6	+	6626421	6630597	6626421	6630597	4175	GAGGTAAGC	GT	yes	TGACCACAACTAATTCCTAGCCC	AG	no	yes_no	GT_AG	0	8	0	0	2	0	9.85	2.48	NA	0.347826	NA	NA	0.133333	NA	chr6,+,6626421,1	3	0.347826	0.133333	0.214493
chr6,+,41073084,41079005	ENSG00000001167	NFYA	chr6	+	41073084	41079005	41073084	41079005	5920	ACGGTGAGT	GT	yes	TATTGACAATCTCACTTTAGTTT	AG	no	yes_no	GT_AG	114	88	81	2	2	0	11.45	5.29	0.32948	0.265861	0.30566	0.00529101	0.00543478	0	chr6,+,41073084,2	3	0.300334	0.00357526	0.296758
chr6,+,31615736,31616022	ENSG00000204472	AIF1	chr6	+	31615736	31616022	31615736	31616022	285	AAGGTGAGG	GT	yes	TTGTCTCCTCCACCTAGCAGTTG	AG	no	yes_no	GT_AG	5	2	0	0	1	2	9.16	4.93	0.192308	NA	NA	0	0.0238095	NA	chr6,+,31615736,1	2	0.192308	0.0119048	0.180403
chr6,+,43027477,43038158	ENSG00000124541	RRP36	chr6	+	43027477	43038158	43027477	43038158	10680	AATGTGAGT	GT	yes	CACTCCTCACACTCCTACAGGCT	AG	no	yes_no	GT_AG	3	2	10	6	3	8	7.8	7.17	NA	NA	0.666667	0.352941	NA	0.5	chr6,+,43027477,2	3	0.666667	0.426471	0.240196
chr6,+,10749698,10770077	ENSG00000137210	TMEM14B	chr6	+	10749698	10770077	10749698	10770077	20378	CAGGTAGGG	GT	yes	AAAATGTTCCTTTCTGCTAGGAA	AG	yes	yes_yes	GT_AG	6	11	9	8	6	1	9.46	7.93	0.333333	0.647059	0.290323	0.380952	0.24	0.0666667	chr6,+,10749698,3	3	0.423572	0.229206	0.194365
chr6,+,32642784,32646778	ENSG00000196735	HLA-DQA1	chr6	+	32642784	32646778	32642784	32646778	3993	AAGGTAAGA	GT	yes	CCAACTAACAAATCCCACAGTGA	AG	no	yes_no	GT_AG	34	22	40	1	1	1	10.57	3.67	0.5	0.392857	0.540541	0.0588235	0.0625	NA	chr6,+,32642784,3	3	0.477799	0.0606618	0.417137
chr6,+,43184905,43185491	ENSG00000112659	CUL9	chr6	+	43184905	43185491	43184905	43185491	585	CTGGTAAGA	GT	yes	TCCTTCTATCACTGAGCCAGCAA	AG	no	yes_no	GT_AG	38	53	32	25	17	10	9.45	-2.02	0.38	0.441667	0.228571	0.203252	0.21519	0.0934579	chr6,+,43184905,1	2	0.350079	0.170633	0.179446
chr6,+,30916959,30917095	ENSG00000137411	VARS2	chr6	+	30916959	30917095	30916959	30917095	135	GTTGTGAGT	GT	yes	TCTTAGAGGTGGACACTCAGGTC	AG	no	yes_no	GT_AG	104	52	75	0	2	2	6.59	-2.7	0.306785	0.19697	0.2443	0	0.00503778	0.00402414	chr6,+,30916959,1	3	0.249351	0.00302064	0.246331
chr6,+,16495026,16497577	NA	NA	chr6	+	16495026	16497577	16495026	16497577	2550	AAGGTCAGT	GT	no	TCACTCTCCTAAGTTTGCAGGAA	AG	no	no_no	GT_AG	17	22	22	1	4	4	8.68	3.94	0.414634	0.372881	0.431373	NA	0.235294	0.142857	chr6,+,16495026,1	4	0.406296	0.189076	0.21722
chr6,+,73480126,73480318	ENSG00000135297	MTO1	chr6	+	73480126	73480318	73480126	73480318	191	CAGGTAAAG	GT	yes	GTTTTGCTCTTGTTGCCCAGGAT	AG	yes	yes_yes	GT_AG	28	35	52	22	32	26	9.65	6.43	0.666667	0.673077	0.611765	0.415094	0.581818	0.433333	chr6,+,73480126,1	3	0.650503	0.476749	0.173754
chr6,+,125885343,125888939	ENSG00000111912	NCOA7	chr6	+	125885343	125888939	125885343	125888939	3595	ATCGTAAGA	GT	yes	CACCATTTCTCCCCCAACAGTGA	AG	yes	yes_yes	GT_AG	129	76	68	60	36	49	6.29	7.56	0.781818	0.752475	0.772727	0.612245	0.580645	0.644737	chr6,+,125885343,1	2	0.769007	0.612542	0.156465
chr6,+,28281918,28283756	ENSG00000137338	PGBD1	chr6	+	28281918	28283756	28281918	28283756	1837	CAGGTACGT	GT	yes	GATAAATTCTTATGCCTCAGATC	AG	yes	yes_yes	GT_AG	47	69	72	21	23	8	10.65	6.26	0.903846	0.907895	0.947368	0.323077	0.306667	0.140351	chr6,+,28281918,1	2	0.919703	0.256698	0.663005
chr6,+,2766444,2770195	ENSG00000124535	WRNIP1	chr6	+	2766444	2770195	2766444	2770195	3750	AAGGTGAGT	GT	yes	CTGAAAACCCTTCCTTCCAGGTC	AG	yes	yes_yes	GT_AG	20	21	22	8	2	11	10.47	7.9	0.625	0.724138	0.488889	NA	0.117647	0.611111	chr6,+,2766444,2	2	0.612676	0.364379	0.248297
chr6,+,30326995,30327652	ENSG00000204599	TRIM39	chr6	+	30326995	30327652	30326995	30327652	656	AAGGTAGGT	GT	yes	CCACTTCTTTGCCAGTCTAGATC	AG	yes	yes_yes	GT_AG	9	15	4	2	3	5	10.29	3.02	0.391304	0.357143	NA	NA	0.166667	0.25	chr6,+,30326995,1	2	0.374224	0.208333	0.16589
chr6,+,73481116,73482040	ENSG00000135297	MTO1	chr6	+	73481116	73482040	73481116	73482040	923	CAGGTAATT	GT	yes	ACATTTCAGTGCTCTTGTAGGGT	AG	yes	yes_yes	GT_AG	22	20	26	11	13	10	8.55	4.58	0.916667	0.769231	0.787879	0.611111	0.590909	0.666667	chr6,+,73481116,1	2	0.824592	0.622896	0.201696
chr6,-,90560234,90561622	ENSG00000135341	MAP3K7	chr6	-	90560234	90561622	90561622	90560234	1387	ATGGTGAGT	GT	yes	TGCAATAAAGTTCTTTTTAGTTT	AG	no	yes_no	GT_AG	167	152	215	47	28	32	10.13	0.56	0.719828	0.713615	0.751748	0.0840787	0.0632054	0.0774818	chr6,-,90561622,1	2	0.728397	0.074922	0.653475
chr6,-,13290585,13294796	ENSG00000215022	RP1-257A7.4	chr6	-	13290585	13294796	13294796	13290585	4210	GAGGTGAGA	GT	yes	TCTCACTATGTATTTTGCAGATG	AG	no	yes_no	GT_AG	6	19	16	8	10	11	7.66	10.25	NA	0.95	0.888889	0.533333	0.625	0.647059	chr6,-,13294796,2	3	0.919444	0.601797	0.317647
chr6,-,679514,693019	ENSG00000112685	EXOC2	chr6	-	679514	693019	693019	679514	13504	GAGGTATGT	GT	yes	GTGGCCGAATTATTTTTCAGAGT	AG	yes	yes_yes	GT_AG	13	19	12	12	12	9	9.81	6.66	0.764706	0.791667	0.6	0.666667	0.444444	0.375	chr6,-,693019,2	2	0.718791	0.49537	0.22342
chr6,-,109633339,109641518	ENSG00000155085	AK9	chr6	-	109633339	109641518	109641518	109633339	8178	AATGTAAGT	GT	yes	TGCCCATATTTTTAATGTAGTAT	AG	no	yes_no	GT_AG	0	0	6	0	0	0	8.62	4.99	NA	NA	0.171429	0	NA	0	chr6,-,109641518,1	2	0.171429	0	0.171429
chr6,-,31540664,31541833	ENSG00000254870,ENSG00000198563	ATP6V1G2-DDX39B,DDX39B	chr6	-	31540664	31541833	31541833	31540664	1168	TTGGTTCGC	GT	yes	TTTTTTTTTCCCCCCTCCAGCTC	AG	yes	yes_yes	GT_AG	8	8	11	10	5	8	-0.86	11.5	0.533333	NA	0.733333	NA	NA	0.470588	chr6,-,31541833,1	2	0.633333	0.470588	0.162745
chr6,-,35643369,35646163	NA	NA	chr6	-	35643369	35646163	35646163	35643369	2793	AAGGTGAGA	GT	no	CTCACTGTAACTATGAATAGTGT	AG	no	no_no	GT_AG	3	3	8	0	0	0	8.68	2.98	0.130435	0.130435	0.190476	0	0	0	chr6,-,35646163,2	2	0.150449	0	0.150449
chr6,-,6369155,6380475	ENSG00000216863	LY86-AS1	chr6	-	6369155	6380475	6380475	6369155	11319	AAGGTGAGA	GT	no	CTTTCTTTCTTTTTTTTCAGGAC	AG	yes	no_yes	GT_AG	22	15	7	1	5	3	8.68	13.94	0.594595	0.46875	NA	NA	0.147059	NA	chr6,-,6380475,1	2	0.531672	0.147059	0.384613
chr6,-,158111502,158113449	ENSG00000122335	SERAC1	chr6	-	158111502	158113449	158113449	158111502	1946	CAGGTATTC	GT	yes	GACTTTTTTATTTTCTTCAGATT	AG	yes	yes_yes	GT_AG	3	17	19	13	12	12	6.49	9.83	NA	0.944444	0.826087	0.65	NA	NA	chr6,-,158113449,1	2	0.885266	0.65	0.235266
chr6,-,83166466,83169242	ENSG00000013375	PGM3	chr6	-	83166466	83169242	83169242	83166466	2775	CAGGTTTCT	GT	yes	ATTTTCTGAGTTCAAAATAGGTT	AG	yes	yes_yes	GT_AG	78	72	61	21	34	18	-0.33	2.87	0.757282	0.888889	0.772152	0.583333	0.85	0.514286	chr6,-,83169242,1	4	0.806107	0.649206	0.156901
chr6,-,6362361,6366355	ENSG00000216863	LY86-AS1	chr6	-	6362361	6366355	6366355	6362361	3993	TAGGTAAGA	GT	yes	TACCCTGTGTGTGTCTGAAGGTG	AG	yes	yes_yes	GT_AG	6	12	8	7	3	4	9.14	8.35	0.26087	0.521739	0.533333	0.4375	0.2	0.210526	chr6,-,6366355,1	2	0.438647	0.282675	0.155972
chr6,-,31269381,31269489	NA	NA	chr6	-	31269381	31269489	31269489	31269381	107	TAAGTGATG	GT	no	TTTTGTTCTACCCCAGGCAGCAA	AG	no	no_no	GT_AG	9	11	12	11	7	5	-5.47	0.85	NA	0.647059	0.631579	0.611111	0.466667	0.3125	chr6,-,31269489,2	2	0.639319	0.463426	0.175893
chr6,-,97263448,97267882	ENSG00000146263	MMS22L	chr6	-	97263448	97267882	97267882	97263448	4433	CAGGTACGA	GT	no	ATTTTGGTTATTTTCTATAGGTT	AG	yes	no_yes	GT_AG	12	11	14	13	12	7	10.03	8.11	NA	NA	0.875	0.65	NA	NA	chr6,-,97267882,2	2	0.875	0.65	0.225
chr6,-,49448951,49451466	ENSG00000146085	MUT	chr6	-	49448951	49451466	49451466	49448951	2514	AAGGTAAGT	GT	yes	TTTTTAATATTCTCTTTTAGTTT	AG	no	yes_no	GT_AG	26	25	30	0	0	1	11	10.6	0.209677	0.238095	0.166667	0	0	0.00328947	chr6,-,49451466,1	2	0.204813	0.00109649	0.203717
chr6,-,44126087,44127344	ENSG00000180992	MRPL14	chr6	-	44126087	44127344	44127344	44126087	1256	GCGGTATGG	GT	yes	AAAATTGTCTGAGGATGCAGTTA	AG	no	yes_no	GT_AG	8	3	7	0	1	0	7.67	-5.03	0.363636	0.176471	0.35	NA	0.0526316	0	chr6,-,44127344,3	4	0.296702	0.0263158	0.270387
chr6,-,31540534,31541153	ENSG00000254870,ENSG00000198563	ATP6V1G2-DDX39B,DDX39B	chr6	-	31540534	31541153	31541153	31540534	618	AAGGTGAGC	GT	yes	TTCTTCCCCTGCCGGCCCAGTTA	AG	yes	yes_yes	GT_AG	1	4	14	3	4	8	9.6	4.9	NA	NA	0.608696	NA	0.266667	NA	chr6,-,31541153,1	2	0.608696	0.266667	0.342029
chr6,-,149728478,149731613	ENSG00000120253	NUP43	chr6	-	149728478	149731613	149731613	149728478	3134	AAGGTAAAA	GT	yes	AAATTCTAAAACTTCTTCAGAAA	AG	no	yes_no	GT_AG	8	8	13	3	11	12	8.38	3.79	NA	NA	0.866667	NA	NA	0.705882	chr6,-,149731613,3	2	0.866667	0.705882	0.160784
chr6,-,28485711,28489364	NA	NA	chr6	-	28485711	28489364	28489364	28485711	3652	TAAGTGAGT	GT	no	ATATGGTGATGTCTTTTCAGGTT	AG	no	no_no	GT_AG	10	16	14	10	13	7	6.43	8.24	0.666667	0.842105	0.777778	0.555556	NA	NA	chr6,-,28489364,1	2	0.762183	0.555556	0.206628
chr6,-,109445875,109446136	ENSG00000135596	MICAL1	chr6	-	109445875	109446136	109446136	109445875	260	AAGGTAACC	GT	yes	GAGGCAGTAGAACGTCTCAGTTC	AG	no	yes_no	GT_AG	40	35	39	0	0	0	9.24	-10.39	0.416667	0.426829	0.428571	0	0	0	chr6,-,109446136,2	5	0.424022	0	0.424022
chr6,-,109445962,109446136	ENSG00000135596	MICAL1	chr6	-	109445962	109446136	109446136	109445962	173	AAGGTAACC	GT	yes	GCCCCAACACATACATTCAGTCT	AG	no	yes_no	GT_AG	15	11	21	5	1	0	9.24	0.75	0.15625	0.134146	0.230769	0.0396825	0.00892857	0	chr6,-,109446136,2	5	0.173722	0.0162037	0.157518
chr6,-,49438952,49440206	ENSG00000146085	MUT	chr6	-	49438952	49440206	49440206	49438952	1253	CAGGTACTA	GT	yes	ATCACAAGGTCCCACAATAGGTC	AG	no	yes_no	GT_AG	3	2	5	0	0	2	7.64	1.75	0.15	NA	0.208333	0	NA	NA	chr6,-,49440206,2	2	0.179167	0	0.179167
chr6,-,119003063,119003501	ENSG00000111879	FAM184A	chr6	-	119003063	119003501	119003501	119003063	437	TAGGTACAT	GT	yes	TCTTTACAAAGTAAATGCAGTTG	AG	no	yes_no	GT_AG	4	4	8	0	0	1	4.36	-3.88	0.0930233	0.129032	0.266667	NA	0	0.0232558	chr6,-,119003501,1	2	0.162907	0.0116279	0.151279
chr6,-,152284184,152293588	ENSG00000131018	SYNE1	chr6	-	152284184	152293588	152293588	152284184	9403	CAGGTACAA	GT	yes	ACATGAGTGTGATTCCACAGTCT	AG	yes	yes_yes	GT_AG	16	17	24	3	0	6	7.09	4.51	0.592593	0.894737	0.727273	0.136364	NA	0.333333	chr6,-,152293588,1	2	0.738201	0.234848	0.503352
chr6,-,32931346,32937172	ENSG00000242574	HLA-DMB	chr6	-	32931346	32937172	32937172	32931346	5825	GGAGTAAGT	GT	yes	CCTCTTCCCTCTGCTCTTAGGCT	AG	no	yes_no	GT_AG	38	45	57	21	22	17	8.57	10.82	0.513514	0.432692	0.377483	0.259259	0.282051	0.314815	chr6,-,32937172,1	2	0.44123	0.285375	0.155855
chr6,-,52271635,52272301	ENSG00000112118	MCM3	chr6	-	52271635	52272301	52272301	52271635	665	AGGGTGAGT	GT	yes	TTTTTGTTTTGGTGAGACAGAGT	AG	no	yes_no	GT_AG	6	11	9	7	3	4	9.25	-0.25	0.352941	0.323529	0.375	0.259259	0.115385	0.133333	chr6,-,52272301,5	2	0.35049	0.169326	0.181164
chr6,-,131586937,131587709	ENSG00000112282	MED23	chr6	-	131586937	131587709	131587709	131586937	771	CAGGTGCCC	GT	yes	TAAGTTAATTGCTTTTGCAGGTT	AG	yes	yes_yes	GT_AG	14	8	5	4	3	8	5.77	7.38	0.777778	0.5	0.277778	0.235294	0.142857	0.333333	chr6,-,131587709,1	2	0.518519	0.237162	0.281357
chr6,-,53297555,53335255	NA	NA	chr6	-	53297555	53335255	53335255	53297555	37699	GAGGTGAGT	GT	no	GCACTTCGATCCTGAGGCAGTTG	AG	no	no_no	GT_AG	0	0	6	0	0	0	10.03	-1.11	NA	NA	0.181818	0	0	NA	chr6,-,53335255,1	3	0.181818	0	0.181818
chr6,-,149729533,149731613	ENSG00000120253	NUP43	chr6	-	149729533	149731613	149731613	149729533	2079	AAGGTAAAA	GT	yes	TGTTGAAAATGCTGTAAAAGTTT	AG	no	yes_no	GT_AG	18	11	23	4	4	3	8.38	-0.83	0.428571	0.268293	0.45098	0.210526	0.181818	0.12	chr6,-,149731613,4	2	0.382615	0.170781	0.211833
chr6,-,44126208,44127344	ENSG00000180992	MRPL14	chr6	-	44126208	44127344	44127344	44126208	1135	GCGGTATGG	GT	yes	TACTAGGAGGTGTTCTACAGTGT	AG	no	yes_no	GT_AG	8	6	8	0	0	0	7.67	-3.83	0.363636	0.352941	0.4	NA	0	0	chr6,-,44127344,3	4	0.372193	0	0.372193
chr6,-,16657901,16761298	ENSG00000124788	ATXN1	chr6	-	16657901	16761298	16761298	16657901	103396	ACAGTAAGT	GT	yes	TTTGTTTTGTTTGACTGCAGCAT	AG	yes	yes_yes	GT_AG	20	23	45	7	18	7	9.49	7.55	0.8	0.676471	0.714286	NA	0.692308	0.411765	chr6,-,16761298,2	2	0.730252	0.552036	0.178216
chr6,-,13787694,13788646	ENSG00000050393	MCUR1	chr6	-	13787694	13788646	13788646	13787694	951	TAGGTGAGT	GT	yes	CCTGAACACATATCCTCTAGGTG	AG	no	yes_no	GT_AG	9	13	13	4	1	4	8.83	7.04	NA	0.541667	0.619048	0.235294	NA	NA	chr6,-,13788646,1	3	0.580357	0.235294	0.345063
chr6,-,31540534,31541396	ENSG00000254870,ENSG00000198563	ATP6V1G2-DDX39B,DDX39B	chr6	-	31540534	31541396	31541396	31540534	861	TTGGTAAAG	GT	yes	TTCTTCCCCTGCCGGCCCAGTTA	AG	yes	yes_yes	GT_AG	11	5	10	8	7	7	4.05	4.9	0.733333	NA	0.588235	0.421053	NA	NA	chr6,-,31541396,1	2	0.660784	0.421053	0.239732
chr6,-,41732802,41733664	ENSG00000112561	TFEB	chr6	-	41732802	41733664	41733664	41732802	861	ACGGTATGC	GT	yes	ATCGGAGGGTGGGAGTTCAGGGT	AG	no	yes_no	GT_AG	10	12	19	0	0	0	8.56	-7.69	0.454545	0.352941	0.38	0	0	NA	chr6,-,41733664,2	3	0.395829	0	0.395829
chr6,-,8027419,8041139	ENSG00000188428	BLOC1S5	chr6	-	8027419	8041139	8041139	8027419	13719	GATGTGAGT	GT	yes	TTCTGAAGCCCTGTTATTAGTTG	AG	no	yes_no	GT_AG	2	11	6	0	0	0	7.77	-0.96	0.125	0.354839	0.1875	0	0	0	chr6,-,8041139,6	2	0.222446	0	0.222446
chr6,-,145671414,145686122	ENSG00000112425	EPM2A	chr6	-	145671414	145686122	145686122	145671414	14707	AAGGTAAAA	GT	yes	ATGACTATAGTTCATATCAGCTT	AG	no	yes_no	GT_AG	6	12	5	2	0	0	8.38	-2.21	NA	0.387097	0.166667	0.133333	0	NA	chr6,-,145686122,3	2	0.276882	0.0666667	0.210215
chr6,-,166469571,166469841	ENSG00000071242	RPS6KA2	chr6	-	166469571	166469841	166469841	166469571	269	AACGTAAGT	GT	yes	TACTCTCCTCTGCCCATCAGAGT	AG	no	yes_no	GT_AG	7	1	0	2	0	0	10.74	5.77	0.162791	NA	NA	0.031746	0	0	chr6,-,166469841,1	2	0.162791	0.010582	0.152209
chr22,+,19964299,19967164	ENSG00000093010	COMT	chr22	+	19964299	19967164	19964299	19967164	2864	GAGGTGAGC	GT	yes	TTCCTGTTTAACTCGTGCAGGTG	AG	yes	yes_yes	GT_AG	17	26	15	13	19	10	8.7	8.25	0.708333	0.8125	0.882353	0.5	0.655172	0.666667	chr22,+,19964299,2	2	0.801062	0.60728	0.193782
chr22,+,37282588,37282808	ENSG00000100055	CYTH4	chr22	+	37282588	37282808	37282588	37282808	219	CAGGTAAGC	GT	yes	CGCTGTTTCCCCCTTCATAGGCT	AG	no	yes_no	GT_AG	2	6	0	1	0	0	9.88	9.77	NA	0.352941	NA	0.0666667	NA	0	chr22,+,37282588,1	2	0.352941	0.0333333	0.319608
chr22,+,45740538,45842943	ENSG00000130638	ATXN10	chr22	+	45740538	45842943	45740538	45842943	102404	AAGGTAAGA	GT	yes	CTGATAATTCTTATGTGAAGTTA	AG	no	yes_no	GT_AG	8	15	8	0	0	1	10.57	1.77	NA	0.789474	NA	NA	0	0.0625	chr22,+,45740538,5	3	0.789474	0.03125	0.758224
chr22,+,41776267,41778689	ENSG00000167077	MEI1	chr22	+	41776267	41778689	41776267	41778689	2421	GAGGTCAGT	GT	yes	GCATCAGGCTTCTTGCCCAGTCC	AG	no	yes_no	GT_AG	0	6	0	0	0	0	7.7	2.86	NA	0.157895	NA	0	0	0	chr22,+,41776267,1	2	0.157895	0	0.157895
chr22,+,17796728,17802780	NA	NA	chr22	+	17796728	17802780	17796728	17802780	6051	AGGGTAAGT	GT	no	TGCCATTCTTCTGTTTGAAGACC	AG	no	no_no	GT_AG	1	7	2	2	6	1	10.45	6.26	NA	0.411765	NA	0.125	0.352941	NA	chr22,+,17796728,1	4	0.411765	0.238971	0.172794
chr22,+,50487465,50487666	ENSG00000100253	MIOX	chr22	+	50487465	50487666	50487465	50487666	200	ACGGTGAGT	GT	yes	ACCCTCCGGCCTGCAGTCAGGTC	AG	no	yes_no	GT_AG	2	13	4	1	0	3	11.45	2.55	NA	0.282609	0.129032	NA	0	NA	chr22,+,50487465,1	2	0.20582	0	0.20582
chr22,+,35413986,35415203	ENSG00000100297	MCM5	chr22	+	35413986	35415203	35413986	35415203	1216	GGGGTGAGT	GT	yes	ACCCCGTTTCAATTTAAAAGGAA	AG	no	yes_no	GT_AG	6	0	0	0	3	0	7.93	6.61	0.4	NA	NA	NA	0.176471	0	chr22,+,35413986,1	2	0.4	0.0882353	0.311765
chr22,+,38656750,38670870	ENSG00000100211	CBY1	chr22	+	38656750	38670870	38656750	38670870	14119	CAGGTACGT	GT	yes	CTGCTGAAGTTGTCACATAGCAT	AG	no	yes_no	GT_AG	9	12	8	1	0	0	10.65	-0.78	0.3	0.48	NA	0.04	0	0	chr22,+,38656750,4	3	0.39	0.0133333	0.376667
chr22,+,19494382,19494474	ENSG00000093009	CDC45	chr22	+	19494382	19494474	19494382	19494474	91	GAGGTGAGT	GT	yes	CCTCTGACTTCCTGTCTCAGGAT	AG	yes	yes_yes	GT_AG	10	16	22	5	8	1	10.03	9.25	0.526316	0.432432	0.44898	0.208333	0.363636	NA	chr22,+,19494382,1	3	0.469243	0.285985	0.183258
chr22,+,50198186,50199100	ENSG00000170638	TRABD	chr22	+	50198186	50199100	50198186	50199100	913	GACGTGAGT	GT	yes	TCTTAAAATCTTTTACTCAGGTA	AG	no	yes_no	GT_AG	6	4	4	0	0	3	9.22	6.82	0.153846	0.210526	0.210526	NA	0	NA	chr22,+,50198186,2	2	0.191633	0	0.191633
chr22,+,38668132,38670870	ENSG00000100211	CBY1	chr22	+	38668132	38670870	38668132	38670870	2737	TCTGTGAGT	GT	yes	CTGCTGAAGTTGTCACATAGCAT	AG	no	yes_no	GT_AG	112	124	119	4	1	1	7	-0.78	0.421053	0.396166	0.370717	0.0110497	0.00271003	0.00291545	chr22,+,38668132,1	3	0.395978	0.0055584	0.39042
chr22,+,19961289,19962659	ENSG00000093010	COMT	chr22	+	19961289	19962659	19961289	19962659	1369	AAGGTGAGT	GT	yes	GGAACGAGTTCATCCTGCAGCCC	AG	no	yes_no	GT_AG	219	150	187	0	0	3	10.47	1.31	0.312857	0.25	0.354167	0	0	0.00525394	chr22,+,19961289,1	6	0.305675	0.00175131	0.303923
chr22,+,19494382,19494493	ENSG00000093009	CDC45	chr22	+	19494382	19494493	19494382	19494493	110	GAGGTGAGT	GT	yes	GGATAATTTATTGAGTTTAGAAC	AG	no	yes_no	GT_AG	9	18	26	7	7	8	10.03	-1.54	0.473684	0.486486	0.530612	0.291667	0.318182	NA	chr22,+,19494382,1	3	0.496928	0.304924	0.192003
chr22,+,28800737,28818683	ENSG00000226471	CTA-292E10.6	chr22	+	28800737	28818683	28800737	28818683	17945	AAGGTACTT	GT	yes	CTTGGCCACTGGCTTGACAGGTC	AG	no	yes_no	GT_AG	2	10	0	1	3	2	8.4	8.31	NA	0.666667	NA	NA	0.1875	NA	chr22,+,28800737,1	2	0.666667	0.1875	0.479167
chr22,+,46151970,46175989	ENSG00000186951	PPARA	chr22	+	46151970	46175989	46151970	46175989	24018	CAGGTAAAT	GT	yes	TTCTGGTTTGTTTTAAACAGTTC	AG	yes	yes_yes	GT_AG	22	18	10	8	17	11	8.76	7.66	0.814815	0.580645	NA	0.470588	0.566667	NA	chr22,+,46151970,1	2	0.69773	0.518627	0.179103
chr22,+,24572061,24583682	ENSG00000100028	SNRPD3	chr22	+	24572061	24583682	24572061	24583682	11620	TAGGTATCT	GT	yes	CTCCGCTTGATCCGTTTCAGGCT	AG	yes	yes_yes	GT_AG	6	0	14	6	2	6	4.28	7.75	NA	NA	0.608696	0.375	NA	NA	chr22,+,24572061,1	5	0.608696	0.375	0.233696
chr22,+,30374091,30375458	ENSG00000187860	CCDC157	chr22	+	30374091	30375458	30374091	30375458	1366	ATGGTAGGG	GT	yes	TGGTGTGCCTCCCTTCTAAGGTC	AG	no	yes_no	GT_AG	7	9	4	0	2	6	5.88	9.34	0.388889	0.409091	NA	0	NA	NA	chr22,+,30374091,1	3	0.39899	0	0.39899
chr22,+,39066358,39068212	NA	NA	chr22	+	39066358	39068212	39066358	39068212	1853	AAGGTAATG	GT	no	TCACAAAGTAATGTCATCAGTTC	AG	no	no_no	GT_AG	7	7	14	3	2	1	8.99	-0.7	NA	NA	0.411765	0.125	0.08	0.0384615	chr22,+,39066358,1	3	0.411765	0.0811538	0.330611
chr22,+,39826173,39832631	NA	NA	chr22	+	39826173	39832631	39826173	39832631	6457	CCCGTAAGT	GT	no	TAGATACTATGTCTGAGAAGGTC	AG	no	no_no	GT_AG	4	20	11	1	7	1	9.09	0.52	NA	0.487805	0.52381	0.0625	0.318182	0.047619	chr22,+,39826173,1	2	0.505807	0.142767	0.36304
chr22,-,35215414,35230998	ENSG00000233080	LINC01399	chr22	-	35215414	35230998	35230998	35215414	15583	ATGGTAAGT	GT	yes	GATCTTGCTCTGTTGCCCAGGCT	AG	no	yes_no	GT_AG	2	2	5	0	0	0	11.01	4.74	0.0571429	NA	0.277778	NA	0	0	chr22,-,35230998,3	4	0.16746	0	0.16746
chr22,-,37469312,37472443	ENSG00000100060	MFNG	chr22	-	37469312	37472443	37472443	37469312	3130	CAGGTGGGT	GT	yes	CCTTTTTGCTCATTTCCCAGCCT	AG	yes	yes_yes	GT_AG	19	15	14	10	9	7	8.56	6.47	0.678571	0.517241	0.5	0.47619	0.391304	0.333333	chr22,-,37472443,1	4	0.565271	0.400276	0.164995
chr22,-,41595220,41600698	NA	NA	chr22	-	41595220	41600698	41600698	41595220	5477	CAGGTGAGT	GT	no	CGCACTTCATCTGTTTCTAGGAA	AG	no	no_no	GT_AG	8	5	6	4	2	2	10.67	9.46	0.347826	0.277778	0.352941	NA	0.117647	NA	chr22,-,41600698,1	2	0.326182	0.117647	0.208535
chr22,-,49624936,49657405	ENSG00000188511	C22orf34	chr22	-	49624936	49657405	49657405	49624936	32468	ACTGTGAGT	GT	yes	CTTTGTGCTCCTGTCTGCAGACG	AG	yes	yes_yes	GT_AG	6	2	4	0	0	0	7.94	10.97	0.4	0.0769231	0.142857	0	0	NA	chr22,-,49657405,3	4	0.206593	0	0.206593
chr22,-,37220548,37220673	NA	NA	chr22	-	37220548	37220673	37220673	37220548	124	ATTGTAAGT	GT	no	ATTTTGTTTTATTTTTTGAGATA	AG	no	no_no	GT_AG	5	7	6	2	1	1	8.54	0.43	0.263158	0.14	0.3	0.111111	0.0344828	0.0588235	chr22,-,37220673,1	2	0.234386	0.0681391	0.166247
chr22,-,30904349,30911298	NA	NA	chr22	-	30904349	30911298	30911298	30904349	6948	AAGGTAATT	GT	no	TAATGCATGTCTTTCTTAAGTAT	AG	no	no_no	GT_AG	3	11	16	0	0	0	8.83	3.11	0.2	0.186441	0.16	NA	0	0	chr22,-,30911298,1	3	0.182147	0	0.182147
chr22,-,23896110,23926444	ENSG00000218537	MIF-AS1	chr22	-	23896110	23926444	23926444	23896110	30333	CAGGTGAGT	GT	no	CTAATCTTCACCCCACCCAGCCC	AG	yes	no_yes	GT_AG	14	22	26	10	11	6	10.67	3.88	0.368421	0.55	0.553191	0.285714	0.366667	0.25	chr22,-,23926444,2	3	0.490538	0.300794	0.189744
chr22,-,36231434,36233153	ENSG00000128335	APOL2	chr22	-	36231434	36233153	36233153	36231434	1718	CAGGTAGGC	GT	yes	TTATTGAGGATTACCTTAAGTAT	AG	no	yes_no	GT_AG	121	90	128	0	0	0	9.88	-3.06	0.189062	0.176125	0.128514	0	0	0	chr22,-,36233153,1	4	0.164567	0	0.164567
chr22,-,49416735,49416815	ENSG00000188511	C22orf34	chr22	-	49416735	49416815	49416815	49416735	79	AAGGTAAGC	GT	yes	GACGGCCTTTAATTTTCCAGCCC	AG	yes	yes_yes	GT_AG	7	2	10	5	5	1	10.22	7.48	0.466667	NA	0.47619	0.277778	NA	NA	chr22,-,49416815,1	2	0.471429	0.277778	0.193651
chr22,-,23682723,23683725	ENSG00000228315	GUSBP11	chr22	-	23682723	23683725	23683725	23682723	1001	CAGGTGAGC	GT	yes	CACGCACCTACATCTCGCAGTGT	AG	no	yes_no	GT_AG	6	27	8	2	2	6	9.6	5.65	0.352941	0.642857	0.444444	NA	NA	0.315789	chr22,-,23683725,4	4	0.480081	0.315789	0.164291
chr22,-,50527732,50528512	ENSG00000025708	TYMP	chr22	-	50527732	50528512	50528512	50527732	779	CAGGTACGG	GT	yes	CCATAAGTCACTGAGAACAGGGG	AG	no	yes_no	GT_AG	18	11	22	0	0	0	10.88	-5.12	0.193548	0.34375	0.297297	0	0	0	chr22,-,50528512,1	2	0.278199	0	0.278199
chr22,-,23697999,23700726	ENSG00000228315	GUSBP11	chr22	-	23697999	23700726	23700726	23697999	2726	CAGGTAGGT	GT	yes	CCCATTTTCTCCTGGGATAGGTC	AG	no	yes_no	GT_AG	2	3	8	5	3	3	10.28	8.05	NA	NA	0.533333	0.294118	NA	NA	chr22,-,23700726,3	2	0.533333	0.294118	0.239216
chr22,-,23675270,23683725	ENSG00000228315	GUSBP11	chr22	-	23675270	23683725	23683725	23675270	8454	CAGGTGAGC	GT	yes	CCATACTGTCTCATGCCCAGCCA	AG	no	yes_no	GT_AG	7	6	7	7	4	3	9.6	4.05	0.411765	0.142857	0.388889	NA	NA	0.157895	chr22,-,23683725,4	4	0.314504	0.157895	0.156609
chr22,-,50579830,50580190	ENSG00000254413,ENSG00000100288	CHKB-CPT1B,CHKB	chr22	-	50579830	50580190	50580190	50579830	359	TAGGTGAGG	GT	yes	CTCTTGGCCATTGATCGTAGTTG	AG	yes	yes_yes	GT_AG	23	26	24	9	14	4	7.65	2.74	0.442308	0.619048	0.55814	0.333333	0.482759	0.235294	chr22,-,50580190,2	2	0.539832	0.350462	0.18937
chr22,-,38295447,38298786	ENSG00000213923	CSNK1E	chr22	-	38295447	38298786	38298786	38295447	3338	TTCGTGAGT	GT	yes	CAGAGCTCTCTCCTCCACAGATG	AG	yes	yes_yes	GT_AG	185	171	132	87	61	78	7.9	8.97	0.646853	0.647727	0.698413	0.480663	0.360947	0.467066	chr22,-,38298786,2	3	0.664331	0.436225	0.228106
chr22,-,39523567,39529820	ENSG00000187051	RPS19BP1	chr22	-	39523567	39529820	39529820	39523567	6252	CAGGTTGGT	GT	yes	CACTCTCACTCTCCTCCCAGCCA	AG	no	yes_no	GT_AG	11	3	8	0	1	0	8.08	8.38	0.55	0.157895	0.444444	0	NA	NA	chr22,-,39529820,1	2	0.384113	0	0.384113
chr22,-,23973347,23973768	ENSG00000099977	DDT	chr22	-	23973347	23973768	23973768	23973347	420	CCGGTGCGT	GT	yes	ATTTTGGACCTGTGTCCCAGCCA	AG	yes	yes_yes	GT_AG	7	7	8	9	4	0	9.74	3.35	0.411765	0.241379	0.296296	0.257143	0.222222	0	chr22,-,23973768,3	3	0.31648	0.159788	0.156692
chr22,-,30286948,30287155	ENSG00000239282,ENSG00000248751	RP1-130H16.18,GATSL3	chr22	-	30286948	30287155	30287155	30286948	206	ATGGTGAGG	GT	yes	CTGCTGCTGTCCTCCAGCAGGGC	AG	yes	yes_yes	GT_AG	14	24	19	13	11	18	7.61	7.92	NA	0.8	0.904762	0.65	0.578947	0.782609	chr22,-,30287155,1	2	0.852381	0.670519	0.181862
chr22,-,19057186,19063202	ENSG00000070413	DGCR2	chr22	-	19057186	19063202	19063202	19057186	6015	AAGGTGAGC	GT	yes	TCTGATGTGATGTTGTCCAGCCC	AG	no	yes_no	GT_AG	101	79	107	0	0	1	9.6	3.77	0.180036	0.14794	0.199627	0	0	0.0021322	chr22,-,19063202,1	2	0.175868	0.000710732	0.175157
chr22,-,38680565,38681726	ENSG00000228274	RP3-508I15.9	chr22	-	38680565	38681726	38681726	38680565	1160	AGGGTGAGC	GT	yes	ACTTGGTAGGAATAAATTAGTGT	AG	no	yes_no	GT_AG	1	11	2	1	0	0	7.75	-6.53	0.0588235	0.52381	0.0606061	0.0588235	0	NA	chr22,-,38681726,2	4	0.214413	0.0294118	0.185001
chr22,-,49609725,49657405	ENSG00000188511	C22orf34	chr22	-	49609725	49657405	49657405	49609725	47679	ACTGTGAGT	GT	yes	TCACAGTTCCCATATTCCAGATG	AG	no	yes_no	GT_AG	15	23	17	14	6	3	7.94	6.31	0.535714	0.5	0.395349	0.424242	0.26087	0.142857	chr22,-,49657405,1	7	0.477021	0.27599	0.201031
chr22,-,50222554,50224141	ENSG00000128159	TUBGCP6	chr22	-	50222554	50224141	50224141	50222554	1586	GAGGTAGGG	GT	yes	CTACAGCAAGCTCTCTGCAGAGG	AG	no	yes_no	GT_AG	267	244	307	99	55	83	7.81	-2.24	0.537223	0.557078	0.540493	0.245658	0.211538	0.244118	chr22,-,50224141,1	4	0.544931	0.233771	0.31116
chr2,+,46576656,46580557	ENSG00000119729	RHOQ	chr2	+	46576656	46580557	46576656	46580557	3900	GAGGTAATG	GT	yes	ACTCTGCTTTTTCCCCACAGCAT	AG	no	yes_no	GT_AG	2	8	6	12	1	6	8.73	11.09	NA	0.470588	NA	0.342857	NA	0.285714	chr2,+,46576656,3	2	0.470588	0.314286	0.156303
chr2,+,27037702,27037815	ENSG00000119777	TMEM214	chr2	+	27037702	27037815	27037702	27037815	112	GAGGTGAGG	GT	yes	ATTCTGAGGCTTTTCCTTAGCTC	AG	yes	yes_yes	GT_AG	347	451	323	25	16	18	8.41	1.67	0.878481	0.918534	0.872973	0.520833	0.457143	0.4	chr2,+,27037702,1	2	0.889996	0.459325	0.43067
chr2,+,43720749,43726282	ENSG00000152527	PLEKHH2	chr2	+	43720749	43726282	43720749	43726282	5532	AAGGTATGT	GT	yes	TTTACTTTAGTTTCCTTTAGGTC	AG	no	yes_no	GT_AG	2	6	14	4	1	2	9.79	6.67	NA	0.157895	0.518519	NA	0.0666667	NA	chr2,+,43720749,1	2	0.338207	0.0666667	0.27154
chr2,+,64251263,64251801	ENSG00000225889	AC074289.1	chr2	+	64251263	64251801	64251263	64251801	537	ATGGTGAAC	GT	no	CTTTCTCCCACTCTCCCCAGCCT	AG	yes	no_yes	GT_AG	7	5	17	5	7	6	1.72	9.3	NA	NA	0.73913	NA	0.4375	NA	chr2,+,64251263,1	2	0.73913	0.4375	0.30163
chr2,+,191693416,191695542	NA	NA	chr2	+	191693416	191695542	191693416	191695542	2125	CAGGTCAGT	GT	no	TTTTTTTCATGGTTCTTCAGGCT	AG	no	no_no	GT_AG	14	22	23	4	3	3	8.94	8.58	0.5	0.536585	0.522727	NA	NA	0.2	chr2,+,191693416,2	3	0.519771	0.2	0.319771
chr2,+,241972556,241976078	ENSG00000237940	AC093642.3	chr2	+	241972556	241976078	241972556	241976078	3521	ACTGTGAGT	GT	yes	CTTGTTTGGAATTCTTCCAGGTC	AG	yes	yes_yes	GT_AG	8	8	3	2	3	0	7.94	8.03	0.421053	0.275862	0.115385	0.0740741	NA	0	chr2,+,241972556,1	3	0.270766	0.037037	0.233729
chr2,+,135168749,135175327	ENSG00000115839	RAB3GAP1	chr2	+	135168749	135175327	135168749	135175327	6577	CAGGTGCCT	GT	yes	TTCTTTTGTGTGTTTATCAGCTC	AG	yes	yes_yes	GT_AG	13	10	3	4	4	2	5.4	8.44	0.419355	0.37037	0.0857143	0.142857	0.1	0.0769231	chr2,+,135168749,1	2	0.291813	0.106593	0.18522
chr2,+,178133900,178134702	ENSG00000155636	RBM45	chr2	+	178133900	178134702	178133900	178134702	801	AAGGTATGG	GT	yes	TTCTCTCTTTGTCAACAAAGCCT	AG	no	yes_no	GT_AG	7	7	6	4	2	1	9.26	2.4	0.368421	NA	0.3	0.173913	0.133333	NA	chr2,+,178133900,1	2	0.334211	0.153623	0.180587
chr2,+,210017559,210017772	ENSG00000197713	RPE	chr2	+	210017559	210017772	210017559	210017772	212	GAGGTGAGA	GT	yes	TTTTTCTTTTTCTGAGACAGTCT	AG	no	yes_no	GT_AG	8	14	10	4	9	3	7.66	3.7	0.307692	0.333333	0.357143	0.153846	0.243243	0.111111	chr2,+,210017559,1	2	0.332723	0.1694	0.163323
chr2,+,231711925,231711956	NA	NA	chr2	+	231711925	231711956	231711925	231711956	30	GAGGTAGAC	GT	no	AAGAGGAAGAAGGTGGGGAGGAA	AG	no	no_no	GT_AG	0	9	0	2	4	0	5.41	-25.3	NA	0.473684	NA	NA	0.266667	NA	chr2,+,231711925,1	5	0.473684	0.266667	0.207018
chr2,+,231355934,231360754	ENSG00000135931	ARMC9	chr2	+	231355934	231360754	231355934	231360754	4819	CATGTAAGA	GT	yes	CTTTCTCTCCTCCTCCCCAGCAG	AG	yes	yes_yes	GT_AG	17	12	10	12	21	11	5.58	9.23	0.944444	NA	NA	0.631579	0.677419	NA	chr2,+,231355934,1	2	0.944444	0.654499	0.289945
chr2,+,135058086,135060281	ENSG00000115839	RAB3GAP1	chr2	+	135058086	135060281	135058086	135060281	2194	AAGGTCAGA	GT	yes	TTTTTTTTTTTTTTTTTGAGACC	AG	no	yes_no	GT_AG	10	17	18	5	8	5	6.8	2.9	0.454545	0.5	0.5625	NA	NA	0.333333	chr2,+,135058086,1	3	0.505682	0.333333	0.172348
chr2,+,43231271,43232735	NA	NA	chr2	+	43231271	43232735	43231271	43232735	1463	GAGGTATTT	GT	no	GATGCATGCTCTCCACACAGGCC	AG	no	no_no	GT_AG	22	35	16	15	21	14	7.63	8.27	0.709677	0.833333	0.941176	0.625	0.724138	0.482759	chr2,+,43231271,1	2	0.828062	0.610632	0.21743
chr2,+,231798964,231801155	ENSG00000144524	COPS7B	chr2	+	231798964	231801155	231798964	231801155	2190	GAGGTAAGG	GT	yes	ATTAGATTGCTTGTTTTCAGAGG	AG	yes	yes_yes	GT_AG	14	9	10	8	9	9	10.28	5.07	0.56	0.6	0.4	0.258065	0.272727	0.375	chr2,+,231798964,2	2	0.52	0.301931	0.218069
chr2,+,113597638,113598377	ENSG00000146556	WASH2P	chr2	+	113597638	113598377	113597638	113598377	738	AAGGTGAGC	GT	yes	GACTGAACTCTTCACCCCAGTCT	AG	no	yes_no	GT_AG	5	0	4	0	0	0	9.6	4.03	0.178571	NA	0.190476	0	0	0	chr2,+,113597638,1	2	0.184524	0	0.184524
chr2,+,178426703,178430695	ENSG00000223960	AC009948.5	chr2	+	178426703	178430695	178426703	178430695	3991	GGGGTGAGT	GT	yes	CAGATATGATTTTTTTCCAGACA	AG	yes	yes_yes	GT_AG	5	7	16	4	1	5	7.93	5.58	NA	NA	0.666667	NA	NA	0.294118	chr2,+,178426703,1	2	0.666667	0.294118	0.372549
chr2,+,43774146,43774403	ENSG00000138036	DYNC2LI1	chr2	+	43774146	43774403	43774146	43774403	256	CAGGTATTC	GT	yes	ATTCAATGATTGAATAAAAGTTT	AG	no	yes_no	GT_AG	83	97	64	2	3	1	6.49	-1.86	0.932584	0.95098	0.955224	NA	NA	0.0333333	chr2,+,43774146,1	2	0.946263	0.0333333	0.91293
chr2,+,44390305,44443983	ENSG00000143919	CAMKMT	chr2	+	44390305	44443983	44390305	44443983	53677	TTTGTAAGT	GT	yes	ATTTATAGTAGTCTTTTAAGGGT	AG	no	yes_no	GT_AG	4	13	0	0	0	0	7.4	-2.32	0.235294	0.764706	NA	NA	0	NA	chr2,+,44390305,2	5	0.5	0	0.5
chr2,+,74459098,74459478	ENSG00000239779	WBP1	chr2	+	74459098	74459478	74459098	74459478	379	CTGGTTGGG	GT	yes	ATCCTCTTCCACGTTGACAGCCC	AG	yes	yes_yes	GT_AG	12	11	17	13	20	8	0.67	5.34	0.521739	0.647059	0.653846	0.5	0.434783	0.296296	chr2,+,74459098,1	2	0.607548	0.41036	0.197188
chr2,+,105345389,105347647	NA	NA	chr2	+	105345389	105347647	105345389	105347647	2257	AATGTAAAT	GT	no	ACATAATCCCACCTTCTTAGAGC	AG	no	no_no	GT_AG	2	3	9	0	0	0	2.37	5.57	0.111111	NA	0.290323	NA	0	0	chr2,+,105345389,1	4	0.200717	0	0.200717
chr2,+,241463980,241465657	ENSG00000006607	FARP2	chr2	+	241463980	241465657	241463980	241465657	1676	AAGGTAGGC	GT	yes	GCTTAACGTGCCTGGAACAGTTC	AG	no	yes_no	GT_AG	19	10	22	1	0	0	10.08	3.35	0.351852	0.25641	0.354839	0.030303	0	0	chr2,+,241463980,1	3	0.321034	0.010101	0.310933
chr2,+,231331897,231344949	ENSG00000135931	ARMC9	chr2	+	231331897	231344949	231331897	231344949	13051	GGGGTAAGT	GT	yes	TCTAATAGATATTTCTCCAGCCC	AG	no	yes_no	GT_AG	194	121	232	1	1	1	9.65	1.62	0.370937	0.366667	0.351515	0.00201207	0.00172712	0.00210526	chr2,+,231331897,1	2	0.36304	0.00194815	0.361091
chr2,+,63589046,63593475	ENSG00000014641	MDH1	chr2	+	63589046	63593475	63589046	63593475	4428	ATGGTGAGT	GT	yes	TGAGTGCTGCTAACTTTCAGAGC	AG	no	yes_no	GT_AG	4	7	1	0	1	2	10.13	6.41	0.25	0.241379	NA	0	0.0454545	0.0952381	chr2,+,63589046,2	4	0.24569	0.0468975	0.198792
chr2,+,23984831,23999655	ENSG00000173960	UBXN2A	chr2	+	23984831	23999655	23984831	23999655	14823	TAGGTGAGT	GT	yes	TCCTAAAATTATATTAATAGTTT	AG	no	yes_no	GT_AG	80	75	80	3	6	3	8.83	3.28	0.231884	0.178147	0.179775	0.00603622	0.0120968	0.00724638	chr2,+,23984831,2	2	0.196602	0.00845979	0.188142
chr2,+,32388943,32392024	ENSG00000115760	BIRC6	chr2	+	32388943	32392024	32388943	32392024	3080	CAGGTATGA	GT	yes	CTAACTTCAATTACATAAAGTAT	AG	no	yes_no	GT_AG	64	44	53	1	0	0	9.46	-0.59	0.243346	0.167939	0.2	0.00440529	0	0	chr2,+,32388943,1	2	0.203762	0.00146843	0.202293
chr2,+,25440635,25440990	NA	NA	chr2	+	25440635	25440990	25440635	25440990	354	TAGGTATCA	GT	no	CTCTCTTTGCTTCAACCCAGAAG	AG	no	no_no	GT_AG	22	7	15	4	6	4	3.86	6.09	0.55	0.466667	0.652174	NA	0.285714	NA	chr2,+,25440635,1	2	0.55628	0.285714	0.270566
chr2,+,113627400,113628597	ENSG00000144134	RABL2A	chr2	+	113627400	113628597	113627400	113628597	1196	CACGTGAGG	GT	yes	GGCTGGACCCCTCTCTACAGCTA	AG	no	yes_no	GT_AG	4	10	9	1	4	6	5.78	6.39	NA	0.47619	0.391304	0.047619	0.173913	0.26087	chr2,+,113627400,1	3	0.433747	0.160801	0.272947
chr2,+,232703489,232722554	ENSG00000204120	GIGYF2	chr2	+	232703489	232722554	232703489	232722554	19064	CAGGTAAGT	GT	yes	CTATCTTTATTGGTCTTTAGAGA	AG	yes	yes_yes	GT_AG	18	39	36	19	17	10	10.86	6.88	0.9	0.95122	0.857143	0.826087	0.85	0.5	chr2,+,232703489,1	2	0.902787	0.725362	0.177425
chr2,+,231166017,231166381	ENSG00000173692	PSMD1	chr2	+	231166017	231166381	231166017	231166381	363	CCAGTAAGT	GT	yes	TAAATCTCTCTCTGCCTCAGTTT	AG	no	yes_no	GT_AG	118	58	75	10	12	12	9.09	7.58	0.983333	0.920635	0.986842	0.555556	0.461538	0.4	chr2,+,231166017,1	2	0.963603	0.472365	0.491239
chr2,+,232735238,232735763	ENSG00000204120	GIGYF2	chr2	+	232735238	232735763	232735238	232735763	524	ATGGTGAGT	GT	yes	GACCTTTGAGTCTCTTACAGATG	AG	yes	yes_yes	GT_AG	207	214	179	29	28	21	10.13	5.54	0.422449	0.462203	0.350294	0.0739796	0.0717949	0.0605187	chr2,+,232735238,1	3	0.411649	0.0687644	0.342884
chr2,+,203391143,203395656	ENSG00000138443	ABI2	chr2	+	203391143	203395656	203391143	203395656	4512	TGGGTGAGT	GT	yes	GGTGGCTCTTATTTCTTTAGCAG	AG	yes	yes_yes	GT_AG	9	16	23	9	15	11	8.73	5.15	NA	1	0.821429	NA	0.75	NA	chr2,+,203391143,2	2	0.910714	0.75	0.160714
chr2,+,108485908,108486499	ENSG00000135968	GCC2	chr2	+	108485908	108486499	108485908	108486499	590	AAAGTAAGG	GT	yes	TGCTAAAGCTAAATTTAAAGATT	AG	no	yes_no	GT_AG	116	88	178	1	2	1	6.6	-0.47	0.789116	0.721311	0.74477	0.00775194	0.0168067	0.0078125	chr2,+,108485908,1	2	0.751732	0.0107904	0.740942
chr2,+,215326094,215326862	NA	NA	chr2	+	215326094	215326862	215326094	215326862	767	AGAGTAAGG	GT	no	ATATGATGAAGCAATTTCAGATT	AG	no	no_no	GT_AG	20	32	24	2	2	6	5.42	-2.28	0.714286	0.615385	0.585366	0.111111	0.125	0.230769	chr2,+,215326094,1	2	0.638345	0.155627	0.482719
chr2,+,152735126,152756900	ENSG00000177917	ARL6IP6	chr2	+	152735126	152756900	152735126	152756900	21773	CAAGTAAGT	GT	yes	TCTACCTTGTAACTCAGCAGTTC	AG	no	yes_no	GT_AG	1	17	10	5	4	7	10.08	2.63	NA	0.459459	0.322581	0.185185	0.222222	0.212121	chr2,+,152735126,1	3	0.39102	0.20651	0.184511
chr2,+,201072059,201073060	ENSG00000119013	NDUFB3	chr2	+	201072059	201073060	201072059	201073060	1000	CAGGTAAAT	GT	yes	GGAATAAAATGTCTAGAAAGGTT	AG	no	yes_no	GT_AG	18	20	11	3	0	0	8.76	-2.45	0.25	0.238095	0.150685	0.0909091	0	0	chr2,+,201072059,2	5	0.212927	0.030303	0.182624
chr2,+,131529691,131531652	ENSG00000163040	CCDC74A	chr2	+	131529691	131531652	131529691	131531652	1960	AAGGTGAGA	GT	yes	TTGTAGGGTCTGACTTGCAGCCA	AG	no	yes_no	GT_AG	96	62	65	1	6	2	8.68	4.84	0.820513	0.911765	0.928571	0.0294118	0.162162	0.05	chr2,+,131529691,2	3	0.88695	0.0805246	0.806425
chr2,+,11598860,11600800	ENSG00000196208	GREB1	chr2	+	11598860	11600800	11598860	11600800	1939	GAGGTTAGA	GT	yes	TGTGTCTTCTCCTCCCTCAGTAG	AG	yes	yes_yes	GT_AG	15	13	67	10	6	5	4.15	7.84	0.625	0.684211	0.77907	0.454545	NA	NA	chr2,+,11598860,1	2	0.696093	0.454545	0.241548
chr2,+,201164084,201167154	NA	NA	chr2	+	201164084	201167154	201164084	201167154	3069	ATGGTAAAC	GT	no	TTGTCATGATCATGTAACAGAGT	AG	no	no_no	GT_AG	11	16	13	7	4	9	4.68	3.06	0.733333	0.941176	0.684211	0.466667	NA	NA	chr2,+,201164084,1	2	0.78624	0.466667	0.319573
chr2,+,131530827,131531638	ENSG00000163040	CCDC74A	chr2	+	131530827	131531638	131530827	131531638	810	CAGGTGAGC	GT	yes	TGCAGTGACCGGCCTTGTAGGGT	AG	no	yes_no	GT_AG	334	362	283	48	63	79	9.6	4.44	0.369469	0.400886	0.418639	0.0239282	0.0293023	0.0376729	chr2,+,131530827,1	10	0.396331	0.0303011	0.36603
chr2,+,99206757,99215998	ENSG00000241962	RP11-111H13.1	chr2	+	99206757	99215998	99206757	99215998	9240	CAGGTGCGT	GT	yes	TCTCCCACTCCTTTCTGCAGAAA	AG	yes	yes_yes	GT_AG	13	9	12	10	6	8	9.73	9.67	0.866667	NA	0.8	0.666667	NA	NA	chr2,+,99206757,1	2	0.833333	0.666667	0.166667
chr2,+,12007843,12063760	ENSG00000224184	MIR3681HG	chr2	+	12007843	12063760	12007843	12063760	55916	TGGGTAAGT	GT	yes	TGTGAATTTCACTTCAATAGAAA	AG	no	yes_no	GT_AG	5	26	2	4	13	5	10.24	5.35	NA	0.577778	NA	0.235294	0.541667	NA	chr2,+,12007843,4	3	0.577778	0.38848	0.189297
chr2,+,131530827,131531652	ENSG00000163040	CCDC74A	chr2	+	131530827	131531652	131530827	131531652	824	CAGGTGAGC	GT	yes	TTGTAGGGTCTGACTTGCAGCCA	AG	no	yes_no	GT_AG	167	168	120	36	30	20	9.6	4.84	0.184735	0.186047	0.177515	0.0179462	0.0139535	0.00953743	chr2,+,131530827,1	10	0.182765	0.0138124	0.168953
chr2,+,135645527,135649087	ENSG00000048991	R3HDM1	chr2	+	135645527	135649087	135645527	135649087	3559	CAGGTGCAC	GT	yes	GTTTTTTTTTTTTTTTTTAGACG	AG	yes	yes_yes	GT_AG	21	22	6	8	7	6	4.29	9.85	0.724138	0.733333	0.4	NA	NA	0.315789	chr2,+,135645527,1	2	0.619157	0.315789	0.303368
chr2,+,48474819,48475557	ENSG00000162869	PPP1R21	chr2	+	48474819	48475557	48474819	48475557	737	CAAGTAAGT	GT	yes	TGGCCTAACTTCAAAAAAAGTAT	AG	no	yes_no	GT_AG	8	12	13	0	0	0	10.08	-1.12	0.228571	0.285714	0.325	0	0	0	chr2,+,48474819,1	2	0.279762	0	0.279762
chr2,+,201072059,201073071	ENSG00000119013	NDUFB3	chr2	+	201072059	201073071	201072059	201073071	1011	CAGGTAAAT	GT	yes	TCTAGAAAGGTTCCTTACAGGGA	AG	no	yes_no	GT_AG	28	31	26	4	13	7	8.76	-0.96	0.388889	0.369048	0.356164	0.121212	0.254902	0.189189	chr2,+,201072059,2	5	0.371367	0.188434	0.182933
chr2,+,12007843,12019442	ENSG00000224184	MIR3681HG	chr2	+	12007843	12019442	12007843	12019442	11598	TGGGTAAGT	GT	yes	TGTTCTGTGCCTCTTTGCAGATT	AG	no	yes_no	GT_AG	2	14	2	0	0	3	10.24	12.26	NA	0.325581	0.0689655	0	NA	NA	chr2,+,12007843,2	4	0.197273	0	0.197273
chr2,+,218234397,218234849	ENSG00000163466	ARPC2	chr2	+	218234397	218234849	218234397	218234849	451	CAGGTATGT	GT	yes	CAGACCCTTTCTTAATCCAGTCT	AG	yes	yes_yes	GT_AG	19	7	8	6	12	10	9.8	3.53	0.904762	NA	NA	NA	0.6	NA	chr2,+,218234397,1	2	0.904762	0.6	0.304762
chr2,+,233388367,233389849	ENSG00000077044	DGKD	chr2	+	233388367	233389849	233388367	233389849	1481	AAGGTGAGG	GT	yes	TGGAGCATCTTTCTCTCCAGGAC	AG	no	yes_no	GT_AG	16	8	17	18	12	15	9.16	8.28	0.551724	0.190476	0.395349	0.183673	0.137931	0.205479	chr2,+,233388367,2	3	0.379183	0.175695	0.203488
chr2,+,58058488,58084089	ENSG00000028116	VRK2	chr2	+	58058488	58084089	58058488	58084089	25600	CAGGTATTC	GT	yes	TGTGTTTTTTTTGTCTGCAGCTT	AG	yes	yes_yes	GT_AG	11	5	35	12	10	15	6.49	10.64	NA	NA	0.921053	NA	0.666667	0.714286	chr2,+,58058488,1	2	0.921053	0.690476	0.230576
chr2,+,231711925,231711968	NA	NA	chr2	+	231711925	231711968	231711925	231711968	42	GAGGTAGAC	GT	no	GTGGGGAGGAAGAGGAGGAGGAA	AG	no	no_no	GT_AG	0	7	1	2	2	3	5.41	-36.83	NA	0.368421	NA	NA	0.133333	NA	chr2,+,231711925,1	5	0.368421	0.133333	0.235088
chr2,+,219498938,219500178	ENSG00000144591	GMPPA	chr2	+	219498938	219500178	219498938	219500178	1239	GTGGTAAAG	GT	yes	ACCATTGTTTCCTGTGGCAGGGG	AG	yes	yes_yes	GT_AG	16	4	8	3	7	5	3.86	7.56	0.484848	NA	0.470588	0.2	NA	0.3125	chr2,+,219498938,2	2	0.477718	0.25625	0.221468
chr2,+,237720822,237725173	ENSG00000124831	LRRFIP1	chr2	+	237720822	237725173	237720822	237725173	4350	AGGGTCAGT	GT	yes	TTTATTCTCTCTTATGGCAGTGT	AG	no	yes_no	GT_AG	5	10	6	0	4	2	5.85	7.22	0.3125	0.3125	0.333333	0	0.173913	0.0952381	chr2,+,237720822,1	2	0.319444	0.089717	0.229727
chr2,+,86442233,86449807	ENSG00000115548	KDM3A	chr2	+	86442233	86449807	86442233	86449807	7573	AAGGTACAG	GT	yes	CCCCAATTTTGTCTGTCTAGGTG	AG	yes	yes_yes	GT_AG	193	200	173	77	124	140	8.04	9.05	0.965	0.985222	0.97191	0.719626	0.821192	0.853659	chr2,+,86442233,1	2	0.974044	0.798159	0.175885
chr2,+,241972169,241972468	ENSG00000237940	AC093642.3	chr2	+	241972169	241972468	241972169	241972468	298	AAGGTGGGT	GT	yes	ACAGGAATTTCCCTGCACAGGCT	AG	no	yes_no	GT_AG	12	6	10	5	1	1	8.23	5.25	0.5	0.352941	0.322581	0.263158	0.0666667	0.0625	chr2,+,241972169,1	2	0.391841	0.130775	0.261066
chr2,+,32209561,32210854	ENSG00000152683	SLC30A6	chr2	+	32209561	32210854	32209561	32210854	1292	TTGGTATGT	GT	yes	TGTCTAAAACTTATTACAAGAAA	AG	no	yes_no	GT_AG	0	10	16	5	1	5	7.12	0.4	NA	0.526316	0.761905	0.333333	NA	NA	chr2,+,32209561,1	2	0.64411	0.333333	0.310777
chr2,+,42304551,42307229	ENSG00000143924	EML4	chr2	+	42304551	42307229	42304551	42307229	2677	CAGGTAGGG	GT	yes	TCACTGAAATTACTTTCCAGCAT	AG	no	yes_no	GT_AG	10	3	10	1	2	2	9.46	5.62	0.37037	NA	0.555556	0.0555556	NA	0.117647	chr2,+,42304551,1	2	0.462963	0.0866013	0.376362
chr2,+,230248968,230253316	ENSG00000079263	SP140	chr2	+	230248968	230253316	230248968	230253316	4347	AAGGTAATT	GT	yes	CACCCTCTGTGGTCTGTCAGTTT	AG	yes	yes_yes	GT_AG	20	31	45	13	5	6	8.83	8.36	0.833333	0.885714	0.9	0.393939	NA	NA	chr2,+,230248968,3	2	0.873016	0.393939	0.479076
chr2,+,196658860,196665567	ENSG00000144395	CCDC150	chr2	+	196658860	196665567	196658860	196665567	6706	GAGGTAAGA	GT	yes	ACTGCAGTGTTGCTTTGTAGCTA	AG	yes	yes_yes	GT_AG	27	40	28	23	11	9	10.06	5.09	0.6	0.56338	0.571429	0.522727	0.366667	0.321429	chr2,+,196658860,1	3	0.57827	0.403608	0.174662
chr2,+,88885589,88885869	NA	NA	chr2	+	88885589	88885869	88885589	88885869	279	CAGGTCTTC	GT	no	GGGACATCGTGATGACCCAGTCT	AG	no	no_no	GT_AG	731	0	0	0	0	0	0.53	-1.26	0.963109	0	0	0	0	NA	chr2,+,88885589,1	2	0.321036	0	0.321036
chr2,+,240575610,240576639	ENSG00000142327	RNPEPL1	chr2	+	240575610	240576639	240575610	240576639	1028	CAGGTGAGG	GT	yes	CCGTGGAGGCCCTTTTCCAGCTG	AG	no	yes_no	GT_AG	24	23	32	1	0	2	10.07	1.78	0.2	0.165468	0.207792	0.00552486	0	0.0125786	chr2,+,240575610,1	5	0.191087	0.00603449	0.185052
chr2,+,178414113,178430678	ENSG00000223960	AC009948.5	chr2	+	178414113	178430678	178414113	178430678	16564	ACAGTAAGT	GT	yes	TTGTTCTCAAAGAATTCCAGATA	AG	yes	yes_yes	GT_AG	9	6	11	0	0	1	9.49	-0.07	0.219512	0.0967742	0.196429	0	0	0.0277778	chr2,+,178414113,3	4	0.170905	0.00925926	0.161646
chr2,+,202292903,202297358	ENSG00000055044	NOP58	chr2	+	202292903	202297358	202292903	202297358	4454	CAGGTGATG	GT	yes	CATCTGAACATGGAATATAGTTC	AG	no	yes_no	GT_AG	24	18	25	0	0	0	5.99	-1.4	0.186047	0.159292	0.204918	0	0	0	chr2,+,202292903,2	2	0.183419	0	0.183419
chr2,+,174397404,174398275	ENSG00000144306	SCRN3	chr2	+	174397404	174398275	174397404	174398275	870	GAGGTAATC	GT	yes	AACATCTGTATAATTTTTAGTTA	AG	yes	yes_yes	GT_AG	25	30	29	15	15	18	7.05	5.41	0.961538	0.909091	0.966667	0.714286	0.75	0.72	chr2,+,174397404,1	2	0.945765	0.728095	0.21767
chr2,+,203049975,203056411	ENSG00000144426	NBEAL1	chr2	+	203049975	203056411	203049975	203056411	6435	CAGGTATCT	GT	yes	TCTTATGTAAAAAATTAAAGTCT	AG	no	yes_no	GT_AG	3	3	7	0	0	0	7.33	0.08	0.176471	0.125	0.411765	0	0	NA	chr2,+,203049975,1	2	0.237745	0	0.237745
chr2,+,11805156,11805525	ENSG00000134324	LPIN1	chr2	+	11805156	11805525	11805156	11805525	368	CCAGTGAGT	GT	yes	TGCCAAGTGATTTTCTGTAGACT	AG	no	yes_no	GT_AG	8	8	26	6	3	0	8.28	4.15	NA	NA	0.962963	NA	0.2	NA	chr2,+,11805156,1	3	0.962963	0.2	0.762963
chr2,+,136000479,136004993	ENSG00000231890	DARS-AS1	chr2	+	136000479	136004993	136000479	136004993	4513	AAGGTAAGA	GT	yes	TTTTCATGATTCTGCTCAAGTGT	AG	yes	yes_yes	GT_AG	5	1	4	0	2	1	10.57	2.36	0.333333	NA	0.16	NA	0.0952381	NA	chr2,+,136000479,1	3	0.246667	0.0952381	0.151429
chr2,+,102419797,102422439	ENSG00000115607	IL18RAP	chr2	+	102419797	102422439	102419797	102422439	2641	CAGGTATGT	GT	yes	ACAATCCAGGCTTGTTACAGATG	AG	no	yes_no	GT_AG	11	17	4	5	12	10	9.8	1.92	NA	1	NA	NA	0.75	0.588235	chr2,+,102419797,1	2	1	0.669118	0.330882
chr2,+,17753967,17759912	ENSG00000178295	GEN1	chr2	+	17753967	17759912	17753967	17759912	5944	GAGGTGAGT	GT	yes	TTTAACAATATTTTGTAAAGTGT	AG	yes	yes_yes	GT_AG	36	23	35	7	4	0	10.03	1.16	1	1	0.972222	0.466667	0.2	NA	chr2,+,17753967,1	2	0.990741	0.333333	0.657407
chr2,+,147896508,147899458	ENSG00000121989	ACVR2A	chr2	+	147896508	147899458	147896508	147899458	2949	CAGGTAAGA	GT	yes	TTTTCTCTGCTTATTTATAGGAC	AG	yes	yes_yes	GT_AG	41	27	33	24	18	7	10.77	9.91	0.931818	1	0.970588	0.75	0.75	NA	chr2,+,147896508,1	2	0.967469	0.75	0.217469
chr2,+,17754345,17759912	ENSG00000178295	GEN1	chr2	+	17754345	17759912	17754345	17759912	5566	CGGGTAAGT	GT	yes	TTTAACAATATTTTGTAAAGTGT	AG	yes	yes_yes	GT_AG	203	187	269	15	9	11	10.75	1.16	0.948598	0.949239	0.947183	0.111111	0.0725806	0.0791367	chr2,+,17754345,1	3	0.94834	0.0876095	0.86073
chr2,+,3443891,3449187	ENSG00000171853	TRAPPC12	chr2	+	3443891	3449187	3443891	3449187	5295	AAGGTAGGT	GT	yes	TCCTCCCACGCGCCCTGCAGGCT	AG	no	yes_no	GT_AG	2	4	3	1	2	1	10.29	7.75	NA	0.266667	0.157895	0.0555556	NA	0.0526316	chr2,+,3443891,1	5	0.212281	0.0540936	0.158187
chr2,+,131722648,131733833	ENSG00000197927	C2orf27A	chr2	+	131722648	131733833	131722648	131733833	11184	CAGGTATGG	GT	yes	ATTTAATTTTTTTATTTAAGTGG	AG	yes	yes_yes	GT_AG	7	16	9	9	3	2	9.99	4.43	NA	0.695652	NA	0.5	NA	NA	chr2,+,131722648,1	3	0.695652	0.5	0.195652
chr2,+,230251061,230253316	ENSG00000079263	SP140	chr2	+	230251061	230253316	230251061	230253316	2254	CAGGTAAAG	GT	yes	CACCCTCTGTGGTCTGTCAGTTT	AG	yes	yes_yes	GT_AG	173	238	461	218	207	193	9.65	8.36	0.935135	0.92607	0.929435	0.685535	0.667742	0.686833	chr2,+,230251061,1	2	0.930214	0.680036	0.250177
chr2,+,189744788,189746380	ENSG00000151687	ANKAR	chr2	+	189744788	189746380	189744788	189746380	1591	GAGGTAATT	GT	yes	TAATTGTGGCTAATTTTTAGGGA	AG	yes	yes_yes	GT_AG	16	2	7	6	6	5	8.88	4.64	0.666667	NA	0.411765	0.352941	NA	0.333333	chr2,+,189744788,1	3	0.539216	0.343137	0.196078
chr2,+,23983033,23999655	ENSG00000173960	UBXN2A	chr2	+	23983033	23999655	23983033	23999655	16621	AAGGTAAAT	GT	yes	TCCTAAAATTATATTAATAGTTT	AG	no	yes_no	GT_AG	12	8	6	1	0	0	8.88	3.28	0.705882	0.421053	0.4	0.0333333	0	NA	chr2,+,23983033,2	2	0.508978	0.0166667	0.492312
chr2,+,25362952,25371101	NA	NA	chr2	+	25362952	25371101	25362952	25371101	8148	GAGGTGAGA	GT	no	TCTCTTCAAATATTTCACAGAGT	AG	no	no_no	GT_AG	8	5	7	2	2	2	7.66	8.36	0.307692	NA	0.368421	NA	0.117647	NA	chr2,+,25362952,1	2	0.338057	0.117647	0.22041
chr2,+,12166855,12175089	ENSG00000224184	MIR3681HG	chr2	+	12166855	12175089	12166855	12175089	8233	CAGGTAAAG	GT	yes	GGGTTGTGCTCATTCAATAGAAC	AG	no	yes_no	GT_AG	56	101	69	28	38	24	9.65	4.99	0.491228	0.444934	0.423313	0.285714	0.277372	0.208696	chr2,+,12166855,1	5	0.453158	0.257261	0.195898
chr2,-,96619776,96631312	ENSG00000114982	KANSL3	chr2	-	96619776	96631312	96631312	96619776	11535	CAGGTAGGC	GT	yes	GTTTGACTATAATTCCTCAGAGT	AG	no	yes_no	GT_AG	82	62	87	2	2	1	9.88	5.71	0.343096	0.281818	0.302083	0.00740741	0.00833333	0.00431034	chr2,-,96631312,3	2	0.308999	0.0066837	0.302316
chr2,-,151788199,151789752	ENSG00000162980	ARL5A	chr2	-	151788199	151789752	151789752	151788199	1552	ACGGTATGA	GT	yes	GGATTTTTGTCTATTTTCAGCAG	AG	no	yes_no	GT_AG	5	2	0	1	0	1	8.54	6.64	0.3125	NA	NA	NA	NA	0.0555556	chr2,-,151789752,1	2	0.3125	0.0555556	0.256944
chr2,-,86617626,86620330	ENSG00000249884	RNF103-CHMP3	chr2	-	86617626	86620330	86620330	86617626	2703	CAGGTATGA	GT	yes	TTGTTATTTTCTGTTTACAGTAG	AG	no	yes_no	GT_AG	3	5	10	4	3	0	9.46	7.48	NA	0.333333	0.357143	0.222222	0.166667	NA	chr2,-,86620330,6	3	0.345238	0.194444	0.150794
chr2,-,24889518,24918313	ENSG00000138031	ADCY3	chr2	-	24889518	24918313	24918313	24889518	28794	GAGGTGAGT	GT	yes	TTTGAACTTATGTTTTGCAGCTG	AG	no	yes_no	GT_AG	1	22	7	4	9	12	10.03	7.04	NA	0.785714	NA	NA	0.5625	NA	chr2,-,24918313,3	2	0.785714	0.5625	0.223214
chr2,-,213097960,213147708	ENSG00000030419	IKZF2	chr2	-	213097960	213147708	213147708	213097960	49747	GCAGTAAGT	GT	yes	AAGCTTTCTCTAATTTATAGGGT	AG	yes	yes_yes	GT_AG	1	5	17	3	3	1	9.07	6.47	NA	0.25	0.62963	NA	0.157895	0.0666667	chr2,-,213147708,4	2	0.439815	0.112281	0.327534
chr2,-,196362066,196409421	NA	NA	chr2	-	196362066	196409421	196409421	196362066	47354	AGGGTAGGT	GT	no	CCTGCCGGAATCCTGTCTAGTAT	AG	no	no_no	GT_AG	9	2	13	0	1	0	8.1	4.03	0.1875	0.0606061	0.371429	0	0.0212766	0	chr2,-,196409421,4	2	0.206512	0.0070922	0.199419
chr2,-,70048957,70051203	ENSG00000179818	PCBP1-AS1	chr2	-	70048957	70051203	70051203	70048957	2245	TAGGTAAGT	GT	yes	GATGAAGTTGTACTGGAAAGTCT	AG	yes	yes_yes	GT_AG	71	50	51	12	10	22	9.66	-4.34	0.379679	0.299401	0.278689	0.117647	0.0840336	0.217822	chr2,-,70051203,4	4	0.319256	0.139834	0.179422
chr2,-,222647325,222648740	ENSG00000116120	FARSB	chr2	-	222647325	222648740	222648740	222647325	1414	ATTGTATGT	GT	yes	ACCTACCATCTTTGTTCCAGGCT	AG	no	yes_no	GT_AG	73	91	85	53	49	34	4.34	8.37	0.695238	0.752066	0.726496	0.486239	0.379845	0.314815	chr2,-,222648740,3	5	0.7246	0.393633	0.330967
chr2,-,151827799,151828131	ENSG00000162980	ARL5A	chr2	-	151827799	151828131	151828131	151827799	331	AGGGTGAGG	GT	yes	CGGCCTGGCCTGTCTTTCAGCCC	AG	no	yes_no	GT_AG	7	10	3	3	2	2	7.13	8.15	0.466667	0.357143	0.2	NA	0.0769231	NA	chr2,-,151828131,2	4	0.34127	0.0769231	0.264347
chr2,-,68047336,68062958	ENSG00000197223	C1D	chr2	-	68047336	68062958	68062958	68047336	15621	GAGGTATTT	GT	yes	TCTCTAATATGAATTCAAAGAAT	AG	no	yes_no	GT_AG	140	92	112	3	5	1	7.63	2.98	0.203488	0.168498	0.173913	0.00574713	0.00716332	0.00158479	chr2,-,68062958,3	3	0.181967	0.00483175	0.177135
chr2,-,113882319,113890893	NA	NA	chr2	-	113882319	113890893	113890893	113882319	8573	AAGGTGGGT	GT	no	ACTTACTCCTTCTTCCTTAGTAA	AG	no	no_no	GT_AG	7	11	20	12	11	8	8.23	6.7	NA	NA	1	0.705882	NA	NA	chr2,-,113890893,5	2	1	0.705882	0.294118
chr2,-,43958870,43960541	ENSG00000138095	LRPPRC	chr2	-	43958870	43960541	43960541	43958870	1670	TTTGTAAGT	GT	yes	ATTTGAGCTTTTCCTGTCAGTGC	AG	no	yes_no	GT_AG	6	19	6	0	1	0	7.4	5.3	0.333333	0.542857	0.375	NA	0.0666667	NA	chr2,-,43960541,2	2	0.417063	0.0666667	0.350397
chr2,-,27477628,27477995	ENSG00000138002	IFT172	chr2	-	27477628	27477995	27477995	27477628	366	GAGGTAGGA	GT	yes	TATCCACATTGCTTCTTAAGTCT	AG	no	yes_no	GT_AG	11	19	18	0	0	0	8.24	3.62	0.130952	0.211111	0.171429	0	0	0	chr2,-,27477995,2	2	0.171164	0	0.171164
chr2,-,3356363,3377648	ENSG00000032389	TSSC1	chr2	-	3356363	3377648	3377648	3356363	21284	CAGGTGGGT	GT	yes	CCATAGCTATTGCAATTCAGGCT	AG	no	yes_no	GT_AG	14	8	6	0	3	5	8.56	0.98	0.736842	0.380952	NA	NA	0.1875	NA	chr2,-,3377648,3	3	0.558897	0.1875	0.371397
chr2,-,174597873,174598171	ENSG00000115935	WIPF1	chr2	-	174597873	174598171	174598171	174597873	297	AAGGTAGGT	GT	yes	CTTAAGCAAAACCAATCTAGTTT	AG	no	yes_no	GT_AG	2	6	3	0	0	0	10.29	-2.12	0.133333	0.333333	NA	0	NA	NA	chr2,-,174598171,2	2	0.233333	0	0.233333
chr2,-,230173027,230177538	ENSG00000135899	SP110	chr2	-	230173027	230177538	230177538	230173027	4510	AAGGTATTA	GT	yes	ACAAAAATGATGTGTTCTAGAAC	AG	no	yes_no	GT_AG	5	13	22	0	0	0	7.04	5.35	0.116279	0.156627	0.192982	0	0	0	chr2,-,230177538,1	2	0.155296	0	0.155296
chr2,-,197490661,197493324	ENSG00000144381	HSPD1	chr2	-	197490661	197493324	197493324	197490661	2662	TAGGTAATA	GT	yes	ATTTTTGTTATTTTCAGTAGAGA	AG	no	yes_no	GT_AG	4	13	5	3	3	4	6.84	3.87	0.222222	0.433333	0.142857	0.0909091	0.111111	0.133333	chr2,-,197493324,3	2	0.266138	0.111785	0.154353
chr2,-,102732426,102736646	ENSG00000135953	MFSD9	chr2	-	102732426	102736646	102736646	102732426	4219	TTGGTGAGT	GT	yes	TACTAATTTGAGTCCATCAGCAT	AG	yes	yes_yes	GT_AG	92	62	89	0	5	5	9.27	-4.05	0.867925	0.815789	0.89899	0	0.0961538	0.0892857	chr2,-,102736646,1	2	0.860901	0.0618132	0.799088
chr2,-,233852198,233852565	ENSG00000123485	HJURP	chr2	-	233852198	233852565	233852565	233852198	366	CAGGTATTT	GT	yes	ACAGAAAATACCAAATCCAGTTC	AG	no	yes_no	GT_AG	11	16	8	2	0	1	7.51	-1.59	0.333333	0.333333	0.25	0.133333	NA	0.0434783	chr2,-,233852565,6	5	0.305556	0.0884058	0.21715
chr2,-,43592431,43592844	ENSG00000115970	THADA	chr2	-	43592431	43592844	43592844	43592431	412	GAGGTTAGT	GT	yes	CTTACATTAATGCCTTAAAGTCT	AG	no	yes_no	GT_AG	5	0	0	1	0	0	7.15	2.55	0.277778	NA	NA	0.0666667	NA	0	chr2,-,43592844,1	2	0.277778	0.0333333	0.244444
chr2,-,55225313,55232223	ENSG00000162994	CLHC1	chr2	-	55225313	55232223	55232223	55225313	6909	GAGGTAGGA	GT	yes	GTAATTCTATCCCGCTCTAGACC	AG	no	yes_no	GT_AG	18	26	23	1	0	0	8.24	6.76	0.486486	0.666667	0.425926	NA	NA	0	chr2,-,55232223,3	2	0.52636	0	0.52636
chr2,-,24315245,24321814	ENSG00000198399	ITSN2	chr2	-	24315245	24321814	24321814	24315245	6568	AAGGTGAGC	GT	yes	TTCTCATGTATACACTATAGTTT	AG	no	yes_no	GT_AG	18	8	16	0	0	0	9.6	3.85	0.209302	0.117647	0.153846	0	0	0	chr2,-,24321814,1	2	0.160265	0	0.160265
chr2,-,174182499,174223033	ENSG00000138430	OLA1	chr2	-	174182499	174223033	174223033	174182499	40533	CACGTAAGT	GT	yes	GTTTTGCTCTTGTTGCCCAGGCT	AG	no	yes_no	GT_AG	30	23	15	20	23	14	10.16	5.72	0.9375	0.793103	0.789474	0.740741	0.621622	0.482759	chr2,-,174223033,6	3	0.840026	0.61504	0.224985
chr2,-,113600844,113601212	ENSG00000236397	DDX11L2	chr2	-	113600844	113601212	113601212	113600844	367	CCAGTAAGT	GT	yes	TGTGGGCCCACCGGCCCCAGGCT	AG	no	yes_no	GT_AG	11	20	18	0	1	0	9.09	4.23	0.22	0.2	0.157895	0	0.0217391	0	chr2,-,113601212,1	3	0.192632	0.00724638	0.185385
chr2,-,241255496,241256184	ENSG00000115677	HDLBP	chr2	-	241255496	241256184	241256184	241255496	687	AAGGTACAC	GT	yes	CCAAGGGCAATTCATTGCAGGAG	AG	no	yes_no	GT_AG	41	30	29	3	4	2	7.56	1.96	0.21134	0.166667	0.211679	0.0243902	0.0350877	0.0183486	chr2,-,241256184,2	2	0.196562	0.0259422	0.17062
chr2,-,55225313,55232236	ENSG00000162994	CLHC1	chr2	-	55225313	55232236	55232236	55225313	6922	CAGGTGAGG	GT	yes	GTAATTCTATCCCGCTCTAGACC	AG	no	yes_no	GT_AG	10	16	18	4	2	2	10.07	6.76	0.454545	0.551724	0.45	0.266667	0.1	NA	chr2,-,55232236,1	2	0.485423	0.183333	0.30209
chr2,-,61846920,61853859	ENSG00000170264	FAM161A	chr2	-	61846920	61853859	61853859	61846920	6938	TCGGTAATA	GT	yes	CCAAAGTGCTGGGATTACAGGCA	AG	no	yes_no	GT_AG	0	5	7	0	0	0	5.91	-1.55	NA	0.208333	0.466667	NA	NA	0	chr2,-,61853859,2	4	0.3375	0	0.3375
chr2,-,222643005,222644885	ENSG00000116120	FARSB	chr2	-	222643005	222644885	222644885	222643005	1879	TAGGTGAGT	GT	no	TACTTTTTGGCTTGTTTTAGACA	AG	yes	no_yes	GT_AG	50	41	45	35	30	16	8.83	7.27	0.704225	0.706897	0.762712	0.603448	0.555556	0.432432	chr2,-,222644885,1	2	0.724611	0.530479	0.194133
chr2,-,70152865,70160625	ENSG00000115998	C2orf42	chr2	-	70152865	70160625	70160625	70152865	7759	TTGGTAAGT	GT	yes	AATTTTTGTATTTTTAGTAGAGA	AG	no	yes_no	GT_AG	6	5	2	4	1	1	10.47	2.24	0.315789	0.238095	0.133333	NA	NA	0.0625	chr2,-,70160625,2	2	0.229073	0.0625	0.166573
chr2,-,73265966,73266457	ENSG00000163013	FBXO41	chr2	-	73265966	73266457	73266457	73265966	490	ATGGTGAGT	GT	yes	CCTGCTCTGGGGGCCCACAGCGA	AG	yes	yes_yes	GT_AG	9	17	6	20	14	13	10.13	6.29	NA	0.85	NA	0.540541	0.56	0.722222	chr2,-,73266457,2	3	0.85	0.607588	0.242412
chr2,-,24315245,24328052	ENSG00000198399	ITSN2	chr2	-	24315245	24328052	24328052	24315245	12806	ATGGTAAGC	GT	yes	TTCTCATGTATACACTATAGTTT	AG	no	yes_no	GT_AG	41	40	46	0	0	0	9.26	3.85	0.190698	0.2	0.192469	0	0	0	chr2,-,24328052,1	3	0.194389	0	0.194389
chr2,-,96598160,96601643	ENSG00000114982	KANSL3	chr2	-	96598160	96601643	96601643	96598160	3482	CAGGTGAGT	GT	yes	CCATTTGGGCCTGTTTTTAGGGT	AG	no	yes_no	GT_AG	20	29	23	12	13	10	10.67	8.74	0.833333	0.878788	0.741935	0.444444	0.393939	0.30303	chr2,-,96601643,2	3	0.818019	0.380471	0.437548
chr2,-,219243942,219245229	ENSG00000163521	GLB1L	chr2	-	219243942	219245229	219245229	219243942	1286	GAGGTAGGA	GT	yes	GCTAATTTTTGTATTTTTAGTAG	AG	yes	yes_yes	GT_AG	16	6	11	6	6	10	8.24	3.6	0.484848	0.272727	0.647059	0.315789	0.2	0.434783	chr2,-,219245229,1	3	0.468212	0.316857	0.151354
chr2,-,241269066,241269201	ENSG00000115677	HDLBP	chr2	-	241269066	241269201	241269201	241269066	134	AAGGTGACT	GT	yes	GGACTGAAGGACTTTTACAGGCT	AG	no	yes_no	GT_AG	1	6	4	0	0	0	6.64	-2.52	0.0526316	0.272727	0.25	NA	0	NA	chr2,-,241269201,2	2	0.191786	0	0.191786
chr2,-,131067271,131071855	ENSG00000152102	FAM168B	chr2	-	131067271	131071855	131071855	131067271	4583	CAGGTATGT	GT	yes	TGAGATGTCTTTTGCTGAAGAAT	AG	no	yes_no	GT_AG	53	56	50	1	0	0	9.8	2.61	0.779412	0.823529	0.735294	NA	0	0	chr2,-,131071855,4	4	0.779412	0	0.779412
chr2,-,178469785,178473029	ENSG00000079150	FKBP7	chr2	-	178469785	178473029	178473029	178469785	3243	GCGGTATGT	GT	yes	GTTAAAATTTATACCCTTAGCAG	AG	yes	yes_yes	GT_AG	8	10	13	4	4	9	9.45	2.37	0.470588	0.555556	0.764706	NA	NA	0.428571	chr2,-,178473029,1	2	0.59695	0.428571	0.168378
chr2,-,186419085,186456715	NA	NA	chr2	-	186419085	186456715	186456715	186419085	37629	AAGGTAAGC	GT	no	TTTGTTTTGTTTTGAGACAGGGT	AG	no	no_no	GT_AG	0	8	3	2	4	1	10.22	3.33	NA	0.307692	0.0882353	NA	NA	0.047619	chr2,-,186456715,1	4	0.197964	0.047619	0.150345
chr2,-,169688948,169694261	ENSG00000154479	CCDC173	chr2	-	169688948	169694261	169694261	169688948	5312	CAGGTGAGC	GT	yes	ACTAAACCTCTTTTTCCCAGTCT	AG	no	yes_no	GT_AG	67	52	46	16	19	26	9.6	4.87	0.881579	0.8125	0.884615	0.695652	0.558824	0.634146	chr2,-,169694261,2	2	0.859565	0.629541	0.230024
chr2,-,23754798,23757418	ENSG00000119778	ATAD2B	chr2	-	23754798	23757418	23757418	23754798	2619	AAGGTAGAG	GT	yes	TTAACTTTTACTTGCTGCAGTGT	AG	no	yes_no	GT_AG	19	20	24	2	0	0	6.38	5.62	0.182692	0.166667	0.163265	0.013986	0	0	chr2,-,23757418,1	3	0.170875	0.004662	0.166213
chr2,-,260702,262631	ENSG00000035115	SH3YL1	chr2	-	260702	262631	262631	260702	1928	CCAGTGAGT	GT	yes	AGTCTAAATTGCTTTAACAGAAA	AG	yes	yes_yes	GT_AG	8	2	24	8	9	3	8.28	5.19	NA	NA	0.827586	0.421053	0.6	NA	chr2,-,262631,2	2	0.827586	0.510526	0.31706
chr2,-,73049899,73058528	ENSG00000144040	SFXN5	chr2	-	73049899	73058528	73058528	73049899	8628	GAGGTAAGT	GT	yes	TACCTTGTTTGATTTTACAGGCT	AG	yes	yes_yes	GT_AG	37	32	32	17	20	10	11.08	8.79	0.685185	0.561404	0.5	0.425	0.465116	0.263158	chr2,-,73058528,2	4	0.582196	0.384425	0.197772
chr2,-,74527059,74527212	ENSG00000115307	AUP1	chr2	-	74527059	74527212	74527212	74527059	152	GGGGTGAGT	GT	no	TGACATTGTGATCACCTCAGTTT	AG	yes	no_yes	GT_AG	36	29	33	29	32	34	7.93	4.76	0.878049	0.783784	0.804878	0.617021	0.653061	0.618182	chr2,-,74527212,1	3	0.822237	0.629421	0.192815
chr2,-,239951018,239990074	ENSG00000130414	NDUFA10	chr2	-	239951018	239990074	239990074	239951018	39055	GAGGTAAGA	GT	yes	CCCTTCTGCACTCCTTCCAGGCT	AG	no	yes_no	GT_AG	17	15	10	8	14	8	10.06	9.44	0.62963	0.517241	0.526316	0.363636	0.482759	0.32	chr2,-,239990074,1	3	0.557729	0.388798	0.168931
chr2,-,27471029,27472250	ENSG00000138002	IFT172	chr2	-	27471029	27472250	27472250	27471029	1220	CGTGTGAGA	GT	yes	ACTTCTGCTCCTATATGCAGTGG	AG	no	yes_no	GT_AG	34	22	27	13	12	14	2.52	6.98	0.53125	0.338462	0.3375	0.216667	0.222222	0.259259	chr2,-,27472250,2	2	0.402404	0.232716	0.169688
chr2,-,61534654,61537562	ENSG00000082898	XPO1	chr2	-	61534654	61537562	61537562	61534654	2907	TGGGTAAGT	GT	yes	AGTCTCATTCTCTTGCCCAGGCT	AG	no	yes_no	GT_AG	16	19	19	9	11	9	10.24	5.23	0.421053	0.413043	0.327586	0.173077	0.183333	0.243243	chr2,-,61537562,7	2	0.387227	0.199884	0.187343
chr2,-,169531508,169537231	NA	NA	chr2	-	169531508	169537231	169537231	169531508	5722	AAAGTAGGT	GT	no	TACCTAATTCATACTACCAGTTT	AG	no	no_no	GT_AG	17	28	26	0	0	0	6.84	3.86	0.472222	0.8	0.65	0	0	0	chr2,-,169537231,1	2	0.640741	0	0.640741
chr2,-,27368139,27368654	ENSG00000115211	EIF2B4	chr2	-	27368139	27368654	27368654	27368139	514	CAGGTAGGA	GT	yes	TGACACCGCCATCCCATCAGCAT	AG	yes	yes_yes	GT_AG	3	4	13	9	4	6	9.79	3.59	NA	NA	0.722222	0.5625	NA	NA	chr2,-,27368654,4	2	0.722222	0.5625	0.159722
chr2,-,73264443,73265282	ENSG00000163013	FBXO41	chr2	-	73264443	73265282	73265282	73264443	838	CAGGTAGGT	GT	yes	CGCTCCAATGAGGTCATCAGCCC	AG	no	yes_no	GT_AG	19	21	8	0	0	0	10.28	-6.27	0.422222	0.466667	0.533333	0	0	0	chr2,-,73265282,1	2	0.474074	0	0.474074
chr2,-,37526771,37545613	NA	NA	chr2	-	37526771	37545613	37545613	37526771	18841	ATTGTAAGT	GT	no	TATTTTTTTTGCTCCTAAAGGTG	AG	no	no_no	GT_AG	8	18	4	2	9	2	8.54	8.22	NA	1	NA	NA	0.6	NA	chr2,-,37545613,1	2	1	0.6	0.4
chr2,-,99171660,99173414	ENSG00000158411	MITD1	chr2	-	99171660	99173414	99173414	99171660	1753	CAGGTAGGT	GT	yes	CACTGGTTTTACTGTTGAAGCCT	AG	no	yes_no	GT_AG	16	15	22	1	3	0	10.28	3.87	0.190476	0.238095	0.184874	0.00813008	0.0243902	0	chr2,-,99173414,1	2	0.204482	0.0108401	0.193642
chr2,-,218659130,218659369	ENSG00000115568	ZNF142	chr2	-	218659130	218659369	218659369	218659130	238	GAGGTGAGT	GT	yes	TGACGATGCTCCATCCCAAGCCT	AG	yes	yes_yes	GT_AG	125	96	119	59	53	43	10.03	2.13	0.94697	0.932039	0.983471	0.728395	0.757143	0.597222	chr2,-,218659369,2	3	0.95416	0.694253	0.259906
chr2,-,234272,243503	ENSG00000035115	SH3YL1	chr2	-	234272	243503	243503	234272	9230	TGGGTATGT	GT	yes	CATGGGTTTCTACACTTTAGGTA	AG	yes	yes_yes	GT_AG	5	10	18	13	8	11	7.43	7.86	NA	NA	1	0.722222	NA	0.6875	chr2,-,243503,1	2	1	0.704861	0.295139
chr2,-,106164799,106166056	ENSG00000115652	UXS1	chr2	-	106164799	106166056	106166056	106164799	1256	GAGGTAATT	GT	yes	AGTTGATCTCAGTTTTATAGCTT	AG	yes	yes_yes	GT_AG	109	79	86	24	11	18	8.88	-0.1	0.633721	0.548611	0.562092	0.214286	0.100917	0.137405	chr2,-,106166056,1	2	0.581475	0.150869	0.430605
chr2,-,55574413,55577315	ENSG00000275052	PPP4R3B	chr2	-	55574413	55577315	55577315	55574413	2901	CCGGTAAGT	GT	yes	TATTAATATTAATAATATAGCAT	AG	no	yes_no	GT_AG	104	119	110	1	7	10	10.91	2.29	0.787879	0.804054	0.791367	0.016129	0.112903	0.147059	chr2,-,55577315,5	4	0.794433	0.0920304	0.702403
chr2,-,64922784,64932345	NA	NA	chr2	-	64922784	64932345	64932345	64922784	9560	AAGGTAGGG	GT	no	TAGGAGACCAGTAAAATTAGCTT	AG	no	no_no	GT_AG	91	233	271	11	5	15	8.76	-12.08	0.4375	0.520089	0.553061	0.129412	0.0393701	0.159574	chr2,-,64932345,8	5	0.50355	0.109452	0.394098
chr2,-,61525559,61526420	ENSG00000082898	XPO1	chr2	-	61525559	61526420	61526420	61525559	860	AAAGTAAGC	GT	yes	TTAAGTTGATTTATCAACAGTAT	AG	no	yes_no	GT_AG	49	19	26	43	33	36	7.31	3.29	0.777778	0.542857	0.666667	0.452632	0.407407	0.433735	chr2,-,61526420,3	3	0.662434	0.431258	0.231176
chr2,-,224805514,224806126	ENSG00000135905	DOCK10	chr2	-	224805514	224806126	224806126	224805514	611	CAGGTACTT	GT	yes	TACAGCATTTTCATCAATAGCTA	AG	no	yes_no	GT_AG	97	109	130	12	12	6	8.17	4.33	0.220455	0.255869	0.215589	0.0262582	0.0324324	0.0170455	chr2,-,224806126,1	3	0.230637	0.0252454	0.205392
chr2,-,27313074,27316159	ENSG00000115204	MPV17	chr2	-	27313074	27316159	27316159	27313074	3084	GAGGTGACA	GT	yes	TGGGTGACATTATCTCACAGCAG	AG	yes	yes_yes	GT_AG	14	15	14	10	7	6	3.85	5.18	0.56	0.454545	0.466667	0.454545	0.269231	0.24	chr2,-,27316159,1	3	0.493737	0.321259	0.172479
chr2,-,169531508,169537227	ENSG00000138399	FASTKD1	chr2	-	169531508	169537227	169537227	169531508	5718	TAGGTAAGT	GT	yes	TACCTAATTCATACTACCAGTTT	AG	no	yes_no	GT_AG	147	111	161	4	2	7	9.66	3.86	0.345882	0.318052	0.340381	0.00539811	0.00221239	0.00968188	chr2,-,169537227,1	2	0.334771	0.00576413	0.329007
chr2,-,99295694,99298459	ENSG00000144214	LYG1	chr2	-	99295694	99298459	99298459	99295694	2764	AGGGTGAGT	GT	yes	TTGTTTTAAAAGTGTTTCAGGAG	AG	no	yes_no	GT_AG	12	12	16	3	2	0	9.25	1.94	0.363636	0.444444	0.275862	0.0833333	0.0952381	0	chr2,-,99298459,1	2	0.361314	0.0595238	0.30179
chr2,-,201715178,201715672	ENSG00000003393	ALS2	chr2	-	201715178	201715672	201715672	201715178	493	CAGGTGAGT	GT	yes	TCTATTCTCTCATGCCCAAGCCT	AG	no	yes_no	GT_AG	14	13	16	1	0	2	10.67	1.85	0.233333	0.175676	0.175824	0.0153846	0	0.0377358	chr2,-,201715672,2	2	0.194944	0.0177068	0.177238
chr2,-,43577261,43578513	ENSG00000115970	THADA	chr2	-	43577261	43578513	43578513	43577261	1251	TTGGTAAGT	GT	yes	AAAAGCTTTATGTGTGTTAGCTC	AG	no	yes_no	GT_AG	20	21	23	0	1	0	10.47	2.66	0.186916	0.165354	0.157534	0	0.00628931	0	chr2,-,43578513,2	3	0.169935	0.00209644	0.167838
chr3,+,184869528,184870700	ENSG00000156931	VPS8	chr3	+	184869528	184870700	184869528	184870700	1171	CGGGTGAGT	GT	yes	TATTTTAATGTCTATGCCAGGCT	AG	no	yes_no	GT_AG	20	30	45	1	11	10	9.89	5.36	0.235294	0.434783	0.319149	0.00653595	0.107843	0.1	chr3,+,184869528,1	3	0.329742	0.0714597	0.258282
chr3,+,160664823,160677483	NA	NA	chr3	+	160664823	160677483	160664823	160677483	12659	TTGGTAAGT	GT	no	TACCACCATCCCTACAATAGGTT	AG	no	no_no	GT_AG	2	10	5	3	5	6	10.47	6.46	NA	0.526316	NA	NA	0.333333	NA	chr3,+,160664823,2	2	0.526316	0.333333	0.192982
chr3,+,108688096,108688637	ENSG00000198919	DZIP3	chr3	+	108688096	108688637	108688096	108688637	540	CAGGTAAAA	GT	yes	GTTAATTGTGTTTCACCTAGTCA	AG	no	yes_no	GT_AG	45	37	66	12	17	21	8.59	4.24	0.239362	0.289062	0.200608	0.0641711	0.104294	0.101942	chr3,+,108688096,1	3	0.243011	0.0901358	0.152875
chr3,+,114233642,114235209	ENSG00000241490	RP11-553L6.2	chr3	+	114233642	114235209	114233642	114235209	1566	CAGGTTTGT	GT	yes	AGCTCTTGTTTAACTTCTAGAAA	AG	no	yes_no	GT_AG	10	15	15	4	3	2	7.44	6.62	0.454545	0.535714	0.517241	0.266667	NA	NA	chr3,+,114233642,1	2	0.5025	0.266667	0.235834
chr3,+,113948190,113948686	ENSG00000184307	ZDHHC23	chr3	+	113948190	113948686	113948190	113948686	495	CAGGTAACT	GT	yes	TCTCATTTTTGATTGCTCAGGCG	AG	yes	yes_yes	GT_AG	35	21	14	6	9	10	8.63	6.06	0.514706	0.375	0.333333	0.181818	0.225	0.243902	chr3,+,113948190,1	4	0.40768	0.216907	0.190773
chr3,+,44625143,44629074	ENSG00000186448	ZNF197	chr3	+	44625143	44629074	44625143	44629074	3930	CCGGTGAGC	GT	yes	GATTTCTTGAGGTCTTGTAGATG	AG	yes	yes_yes	GT_AG	55	61	45	19	25	26	8.69	1.03	0.820896	0.859155	0.803571	0.527778	0.568182	0.541667	chr3,+,44625143,1	2	0.827874	0.545875	0.281999
chr3,+,41236709,41239660	ENSG00000168036	CTNNB1	chr3	+	41236709	41239660	41236709	41239660	2950	GAGGTAGGG	GT	yes	GCCTTTCTCTCTTTATACAGCTG	AG	yes	yes_yes	GT_AG	16	17	16	7	19	19	7.81	10.83	1	0.653846	0.761905	0.4375	0.558824	0.826087	chr3,+,41236709,2	2	0.80525	0.60747	0.19778
chr3,+,56615272,56615904	ENSG00000180376	CCDC66	chr3	+	56615272	56615904	56615272	56615904	631	GTGGTAAGG	GT	yes	CTTAAGTGTTGTTTTATCAGGTG	AG	no	yes_no	GT_AG	75	66	75	18	22	10	8.37	6.23	0.625	0.647059	0.581395	0.140625	0.181818	0.0769231	chr3,+,56615272,1	3	0.617818	0.133122	0.484696
chr3,+,16303592,16337112	ENSG00000154814	OXNAD1	chr3	+	16303592	16337112	16303592	16337112	33519	GAGGTGAGA	GT	yes	TGTTTCTGCTCACTCTCCAGGAA	AG	yes	yes_yes	GT_AG	11	14	25	15	15	18	7.66	10.1	NA	0.636364	0.961538	0.576923	0.576923	0.75	chr3,+,16303592,4	3	0.798951	0.634615	0.164336
chr3,+,190129075,190129285	ENSG00000225764	P3H2-AS1	chr3	+	190129075	190129285	190129075	190129285	209	AAGGTAATT	GT	yes	ATATACATGGTCAAAAAAAGGTT	AG	no	yes_no	GT_AG	12	19	5	12	29	20	8.83	0.61	0.705882	0.558824	NA	0.461538	0.467742	0.377358	chr3,+,190129075,1	2	0.632353	0.435546	0.196807
chr3,+,62322053,62327667	ENSG00000114405	C3orf14	chr3	+	62322053	62327667	62322053	62327667	5613	AAGGTAAGT	GT	yes	TATTCCTTCTCTTTCAATAGCTT	AG	no	yes_no	GT_AG	3	3	6	0	2	4	11	8.52	NA	NA	0.4	NA	0.133333	NA	chr3,+,62322053,1	2	0.4	0.133333	0.266667
chr3,+,172761683,172762398	ENSG00000114346	ECT2	chr3	+	172761683	172762398	172761683	172762398	714	ACAGTAAGT	GT	yes	AGTTAAACTGGTTTTGGAAGAGT	AG	no	yes_no	GT_AG	240	227	275	8	3	4	9.49	-2.39	0.431655	0.45491	0.383008	0.0130081	0.00493421	0.00779727	chr3,+,172761683,1	4	0.423191	0.00857987	0.414611
chr3,+,108684341,108686428	ENSG00000198919	DZIP3	chr3	+	108684341	108686428	108684341	108686428	2086	CTGGTAAAA	GT	yes	TTAAACCTGCTGGGCTATAGCTC	AG	no	yes_no	GT_AG	46	39	92	5	2	5	4.78	3.18	0.582278	0.6	0.582278	0.035461	0.0243902	0.0526316	chr3,+,108684341,1	2	0.588186	0.0374943	0.550691
chr3,+,179574501,179575403	ENSG00000136518	ACTL6A	chr3	+	179574501	179575403	179574501	179575403	901	GAAGTATGT	GT	yes	CTGAGCTTTTCTTTTTACAGCTT	AG	yes	yes_yes	GT_AG	21	7	8	8	10	11	6.97	9.39	0.84	NA	NA	NA	NA	0.647059	chr3,+,179574501,1	2	0.84	0.647059	0.192941
chr3,+,160412084,160413473	ENSG00000113810	SMC4	chr3	+	160412084	160413473	160412084	160413473	1388	AAGGTGAAT	GT	yes	TTTTTTTTTCCTCCCTATAGTTA	AG	yes	yes_yes	GT_AG	21	14	26	10	13	17	6.38	10.56	0.913043	0.933333	0.896552	NA	NA	0.708333	chr3,+,160412084,3	2	0.91431	0.708333	0.205976
chr3,+,38506968,38519262	ENSG00000157036	EXOG	chr3	+	38506968	38519262	38506968	38519262	12293	CAGGTAAGG	GT	yes	TCACCCCCTTTATTATATAGCTG	AG	yes	yes_yes	GT_AG	3	4	5	4	1	1	11.08	7.73	NA	NA	0.294118	NA	NA	0.05	chr3,+,38506968,1	3	0.294118	0.05	0.244118
chr3,+,121923129,121923206	ENSG00000163406	SLC15A2	chr3	+	121923129	121923206	121923129	121923206	76	CAGGTAAGA	GT	yes	AAAGGGATTTCTCATAACAGGAT	AG	no	yes_no	GT_AG	2	1	9	1	0	0	10.77	4.89	NA	NA	0.3	NA	NA	0	chr3,+,121923129,1	2	0.3	0	0.3
chr3,+,42632823,42633618	ENSG00000114857	NKTR	chr3	+	42632823	42633618	42632823	42633618	794	AGGGTACGT	GT	yes	TACCAATGAAAAAAGGTCAGTTG	AG	no	yes_no	GT_AG	82	103	119	4	14	18	9.15	-6.48	0.219839	0.239535	0.253731	0.0083682	0.0334928	0.0420561	chr3,+,42632823,1	6	0.237702	0.0279724	0.209729
chr3,+,100357603,100358219	NA	NA	chr3	+	100357603	100358219	100357603	100358219	615	CAGGTAAGG	GT	no	CTCCTATAATTAGTATGTAGCAT	AG	no	no_no	GT_AG	7	6	6	1	0	0	11.08	-2.35	0.291667	0.136364	0.0983607	0.0169492	0	0	chr3,+,100357603,1	2	0.175464	0.00564972	0.169814
chr3,+,23807421,23808713	ENSG00000170142	UBE2E1	chr3	+	23807421	23808713	23807421	23808713	1291	GAGGTACTG	GT	yes	GGTTTGGTTTGATTGTACAGCTT	AG	no	yes_no	GT_AG	0	3	6	1	2	2	7.67	3.98	NA	NA	0.333333	0.0555556	NA	NA	chr3,+,23807421,1	3	0.333333	0.0555556	0.277778
chr3,+,52249322,52249656	ENSG00000164088	PPM1M	chr3	+	52249322	52249656	52249322	52249656	333	CAGGTACTG	GT	yes	CCCCTGAAGTCTATCTGCAGGAT	AG	no	yes_no	GT_AG	30	24	25	2	0	0	9.04	5.05	0.283019	0.3	0.287356	0.0119048	0	0	chr3,+,52249322,1	3	0.290125	0.00396825	0.286157
chr3,+,178558984,178594263	ENSG00000197584	KCNMB2	chr3	+	178558984	178594263	178558984	178594263	35278	TGGGTAAGC	GT	yes	ATCTGTTTTGTATTTTAAAGGCT	AG	no	yes_no	GT_AG	12	107	39	45	58	29	8.84	8.41	0.48	0.713333	0.527027	0.45	0.257778	0.39726	chr3,+,178558984,1	6	0.573453	0.368346	0.205107
chr3,+,172755374,172755469	ENSG00000114346	ECT2	chr3	+	172755374	172755469	172755374	172755469	94	AAGGTACGG	GT	yes	TTCTTAACCTCATACTTAAGTCT	AG	no	yes_no	GT_AG	44	43	52	0	0	0	10.26	1.1	0.197309	0.192825	0.204724	0	0	NA	chr3,+,172755374,1	2	0.198286	0	0.198286
chr3,+,53165215,53173503	ENSG00000163932	PRKCD	chr3	+	53165215	53173503	53165215	53173503	8287	CAGGTAGGA	GT	yes	TTGTTTTTAGTTTTTTTCAGACA	AG	no	yes_no	GT_AG	11	21	16	7	3	3	9.79	5.35	0.314286	0.512195	0.363636	0.212121	0.0967742	0.0909091	chr3,+,53165215,1	3	0.396706	0.133268	0.263438
chr3,+,141553940,141555806	ENSG00000155903	RASA2	chr3	+	141553940	141555806	141553940	141555806	1865	TAGGTAATA	GT	yes	TATAATTGTGTACTGTTAAGTTC	AG	no	yes_no	GT_AG	9	9	21	2	0	4	6.84	3.03	0.272727	0.116883	0.212121	0.0222222	0	0.0555556	chr3,+,141553940,1	2	0.200577	0.0259259	0.174651
chr3,+,101692969,101698238	NA	NA	chr3	+	101692969	101698238	101692969	101698238	5268	GCGGTAAGC	GT	no	TTTTGCTTGTGTTTCACCAGGAG	AG	no	no_no	GT_AG	93	96	109	2	5	2	8.99	10.23	1	1	1	NA	0.333333	NA	chr3,+,101692969,1	2	1	0.333333	0.666667
chr3,+,185609350,185612607	ENSG00000163904	SENP2	chr3	+	185609350	185612607	185609350	185612607	3256	CAGGTGACA	GT	yes	TTTCTTTACCATCCTCACAGATA	AG	yes	yes_yes	GT_AG	6	11	18	3	15	12	5.49	9.79	NA	NA	0.9	NA	0.652174	NA	chr3,+,185609350,2	2	0.9	0.652174	0.247826
chr3,+,108205371,108209734	NA	NA	chr3	+	108205371	108209734	108205371	108209734	4362	CTAGTAAGT	GT	no	ATTGTCACTAAAGACATTAGTCT	AG	no	no_no	GT_AG	11	5	10	0	0	0	8.78	-8.61	0.25	0.263158	0.322581	0	0	NA	chr3,+,108205371,1	2	0.27858	0	0.27858
chr3,+,196903610,196907642	ENSG00000119231	SENP5	chr3	+	196903610	196907642	196903610	196907642	4031	AAGGTATTC	GT	yes	TAAATTATTCCTTCCTCTAGATC	AG	no	yes_no	GT_AG	13	4	8	4	1	3	6.8	9.13	0.590909	NA	0.444444	NA	0.0666667	NA	chr3,+,196903610,1	3	0.517677	0.0666667	0.45101
chr3,+,160426200,160427217	ENSG00000113810	SMC4	chr3	+	160426200	160427217	160426200	160427217	1016	CAGGTATGT	GT	yes	AGCAGTAAACAAAAATAAAGTCT	AG	no	yes_no	GT_AG	8	15	12	1	0	0	9.8	-8.49	0.235294	0.428571	0.428571	NA	0	NA	chr3,+,160426200,1	2	0.364146	0	0.364146
chr3,+,52364724,52364887	ENSG00000114841	DNAH1	chr3	+	52364724	52364887	52364724	52364887	162	GAGGTGAGC	GT	yes	ACGTGCCCAAGTTCCTGCAGGAG	AG	no	yes_no	GT_AG	5	0	9	0	0	0	8.7	3.52	0.227273	0	0.236842	0	0	NA	chr3,+,52364724,1	3	0.154705	0	0.154705
chr3,+,93995944,93996548	ENSG00000169379	ARL13B	chr3	+	93995944	93996548	93995944	93996548	603	GAGGTAAGC	GT	yes	TTTAATTTTTAATTTATTAGGTC	AG	yes	yes_yes	GT_AG	6	13	13	3	3	1	9.85	7.59	0.352941	0.65	0.619048	0.2	0.2	NA	chr3,+,93995944,1	2	0.540663	0.2	0.340663
chr3,+,52364724,52364878	ENSG00000114841	DNAH1	chr3	+	52364724	52364878	52364724	52364878	153	GAGGTGAGC	GT	yes	GTGATGTGAACGTGCCCAAGTTC	AG	no	yes_no	GT_AG	7	3	8	0	0	0	8.7	-1.66	0.318182	0.2	0.210526	0	0	NA	chr3,+,52364724,1	3	0.242903	0	0.242903
chr3,+,42209922,42215943	NA	NA	chr3	+	42209922	42215943	42209922	42215943	6020	CAGGTGACC	GT	no	CATGTGAGGGTTCTTTTAAGGAC	AG	no	no_no	GT_AG	2	5	2	0	0	0	6.54	3.7	NA	0.25	0.0869565	0	NA	NA	chr3,+,42209922,1	3	0.168478	0	0.168478
chr3,+,122384299,122401376	ENSG00000114023	FAM162A	chr3	+	122384299	122401376	122384299	122401376	17076	CAGGTGAGA	GT	yes	GAGAACTCCTTTTCTTTCAGGTT	AG	yes	yes_yes	GT_AG	24	19	11	14	10	7	9.22	8.96	1	0.791667	NA	0.736842	NA	0.368421	chr3,+,122384299,3	2	0.895833	0.552632	0.343202
chr3,+,38506968,38513773	ENSG00000157036	EXOG	chr3	+	38506968	38513773	38506968	38513773	6804	CAGGTAAGG	GT	yes	CTTAACTAAGCTTTTACTAGGTA	AG	yes	yes_yes	GT_AG	5	3	4	2	0	1	11.08	0.51	NA	NA	0.235294	NA	NA	0.05	chr3,+,38506968,1	3	0.235294	0.05	0.185294
chr3,+,157175389,157239590	ENSG00000243176	RP11-550I24.2	chr3	+	157175389	157239590	157175389	157239590	64200	CCTGTGAGT	GT	yes	CTATATGTCTCCTGTTGCAGGTT	AG	yes	yes_yes	GT_AG	14	23	58	8	3	6	7.21	10.19	0.823529	0.71875	0.816901	0.470588	0.157895	0.333333	chr3,+,157175389,1	3	0.786394	0.320605	0.465788
chr3,+,44843234,44844830	ENSG00000163808	KIF15	chr3	+	44843234	44844830	44843234	44844830	1595	CAGGTGAGA	GT	yes	GGGCCTTTGGTTTTTCACAGATG	AG	no	yes_no	GT_AG	7	14	20	9	13	12	9.22	8.78	NA	0.933333	0.909091	NA	0.590909	NA	chr3,+,44843234,1	3	0.921212	0.590909	0.330303
chr3,+,23217312,23270950	ENSG00000182247	UBE2E2	chr3	+	23217312	23270950	23217312	23270950	53637	TAGGTAAGT	GT	yes	TATACTCCATTTGTTAACAGGCT	AG	yes	yes_yes	GT_AG	18	25	26	7	13	9	9.66	6.84	0.257143	0.342466	0.472727	0.162791	0.245283	0.152542	chr3,+,23217312,1	7	0.357445	0.186872	0.170573
chr3,+,184849195,184849918	ENSG00000156931	VPS8	chr3	+	184849195	184849918	184849195	184849918	722	CAGGTAAGA	GT	yes	CAATAAATTTGTTTTTGAAGCAC	AG	no	yes_no	GT_AG	17	22	37	0	1	1	10.77	4.47	0.207317	0.22	0.210227	0	0.00833333	0.00714286	chr3,+,184849195,2	2	0.212515	0.00515873	0.207356
chr3,+,122425658,122426133	ENSG00000272758	RP11-299J3.8	chr3	+	122425658	122426133	122425658	122426133	474	CAGGTACAG	GT	yes	TTTTTTTTATTAAATTACAGGAT	AG	yes	yes_yes	GT_AG	20	27	18	17	34	12	8.68	8.93	0.833333	0.72973	0.514286	0.485714	0.453333	0.461538	chr3,+,122425658,1	3	0.69245	0.466862	0.225588
chr3,+,113959600,113960720	ENSG00000184307	ZDHHC23	chr3	+	113959600	113960720	113959600	113960720	1119	CTGGTAGGA	GT	yes	TAACAACTTACCTCTAATAGGGT	AG	yes	yes_yes	GT_AG	14	10	7	4	6	6	6.77	5.48	0.466667	0.666667	NA	NA	NA	0.285714	chr3,+,113959600,1	2	0.566667	0.285714	0.280952
chr3,+,23811510,23898004	ENSG00000170142	UBE2E1	chr3	+	23811510	23898004	23811510	23898004	86493	CAGGTGAGT	GT	yes	CTATTATTCTCCTTTTACAGATA	AG	no	yes_no	GT_AG	15	3	7	6	3	16	10.67	11.46	0.9375	NA	NA	NA	NA	0.727273	chr3,+,23811510,4	2	0.9375	0.727273	0.210227
chr3,+,37040294,37047519	ENSG00000076242	MLH1	chr3	+	37040294	37047519	37040294	37047519	7224	TAGGTAAAT	GT	yes	ATGTTCTTGCTTCTTCCTAGGAG	AG	yes	yes_yes	GT_AG	15	3	7	3	4	8	6.62	9.34	0.833333	NA	0.368421	NA	0.235294	0.470588	chr3,+,37040294,2	2	0.600877	0.352941	0.247936
chr3,+,88150185,88150917	ENSG00000179021	C3orf38	chr3	+	88150185	88150917	88150185	88150917	731	AAGGTAAGG	GT	yes	ACTGGGTTTTTCTGCTTAAGTCG	AG	no	yes_no	GT_AG	17	16	20	5	7	7	10.51	2.68	0.447368	0.941176	0.833333	0.277778	0.291667	0.333333	chr3,+,88150185,1	3	0.740626	0.300926	0.4397
chr3,+,179347810,179348848	ENSG00000171109	MFN1	chr3	+	179347810	179348848	179347810	179348848	1037	ACTGTGAGT	GT	yes	ACTTTATCTCCCTCTAGTAGCAT	AG	no	yes_no	GT_AG	222	210	300	81	89	73	7.94	5.02	0.253714	0.262172	0.281955	0.109608	0.110973	0.106881	chr3,+,179347810,1	2	0.265947	0.109154	0.156793
chr3,+,129488397,129495492	ENSG00000163913	IFT122	chr3	+	129488397	129495492	129488397	129495492	7094	AAGGTAAGC	GT	yes	CAATGACCTGTTTCTGGCAGATG	AG	no	yes_no	GT_AG	1	1	7	0	0	0	10.22	6.6	0.0666667	NA	0.25	NA	0	NA	chr3,+,129488397,2	3	0.158333	0	0.158333
chr3,+,113780783,113781033	ENSG00000114573	ATP6V1A	chr3	+	113780783	113781033	113780783	113781033	249	CAGGTAAGT	GT	yes	GTCTTAAGTCATCAAAATAGTCT	AG	no	yes_no	GT_AG	15	24	16	0	1	0	10.86	1.2	0.517241	0.380952	0.571429	NA	0.037037	0	chr3,+,113780783,1	2	0.489874	0.0185185	0.471356
chr3,+,129901860,129905604	ENSG00000271270	TMCC1-AS1	chr3	+	129901860	129905604	129901860	129905604	3743	GTGGTGAGT	GT	yes	AGAATAATAACTTGGGGTAGAGG	AG	no	yes_no	GT_AG	36	50	23	2	0	0	8.95	-2.13	0.206897	0.277778	0.20354	0.0266667	0	0	chr3,+,129901860,1	4	0.229405	0.00888889	0.220516
chr3,-,149041680,149042166	ENSG00000071794	HLTF	chr3	-	149041680	149042166	149042166	149041680	485	CAGGTAGGT	GT	yes	CTCTGAAATTAATTTTTCAGCCT	AG	yes	yes_yes	GT_AG	303	188	302	48	37	66	10.28	5.69	0.52513	0.497354	0.482428	0.157377	0.0971129	0.184358	chr3,-,149042166,2	2	0.501638	0.146282	0.355355
chr3,-,53077828,53099381	ENSG00000272305	RP11-894J14.5	chr3	-	53077828	53099381	53099381	53077828	21552	CAGGTGGGT	GT	yes	GACAGTCTTTCCTCCTGCAGAGG	AG	yes	yes_yes	GT_AG	15	6	19	11	5	4	8.56	9.1	0.681818	NA	0.791667	0.55	NA	NA	chr3,-,53099381,1	3	0.736742	0.55	0.186742
chr3,-,52406322,52406756	ENSG00000163930	BAP1	chr3	-	52406322	52406756	52406756	52406322	433	CAGGTGATT	GT	no	GCAGTGGTGCCCGACCGCAGGAT	AG	yes	no_yes	GT_AG	1	1	6	0	0	2	5.95	4.79	NA	NA	0.352941	0	NA	0.105263	chr3,-,52406756,1	2	0.352941	0.0526316	0.30031
chr3,-,52528191,52528512	ENSG00000168268	NT5DC2	chr3	-	52528191	52528512	52528512	52528191	320	GAGGTGATT	GT	yes	ACCAAGCACATCTCTACAAGGAC	AG	no	yes_no	GT_AG	38	18	11	10	6	7	5.41	0.26	0.633333	0.428571	0.458333	0.333333	0.272727	0.304348	chr3,-,52528512,4	3	0.506746	0.303469	0.203277
chr3,-,185477159,185480723	NA	NA	chr3	-	185477159	185480723	185480723	185477159	3563	AGTGTGAGT	GT	no	TGTCCTCATTATTCATTTAGTAA	AG	no	no_no	GT_AG	3	2	6	0	0	0	6.96	5.24	0.1875	0.0740741	0.214286	0	0	0	chr3,-,185480723,1	3	0.15862	0	0.15862
chr3,-,170128408,170128684	ENSG00000173889	PHC3	chr3	-	170128408	170128684	170128684	170128408	275	GTGGTAAGC	GT	yes	TCCATCTGCTATCTTTACAGAGT	AG	no	yes_no	GT_AG	4	21	6	3	6	6	8.15	9.36	0.181818	0.75	NA	NA	0.3	0.272727	chr3,-,170128684,3	2	0.465909	0.286364	0.179545
chr3,-,10315800,10318050	ENSG00000157020	SEC13	chr3	-	10315800	10318050	10318050	10315800	2249	ATTGTAAGT	GT	yes	CCAGGGGTATTCCCCTTTAGCCC	AG	no	yes_no	GT_AG	14	12	18	12	10	9	8.54	3.81	0.666667	0.8	1	NA	0.526316	NA	chr3,-,10318050,3	2	0.822222	0.526316	0.295906
chr3,-,122459681,122459774	ENSG00000114030	KPNA1	chr3	-	122459681	122459774	122459774	122459681	92	AAGGTAGAG	GT	yes	TTAAGGTTCTGTTTTGCTAGCTG	AG	yes	yes_yes	GT_AG	28	42	50	6	11	9	6.38	3.92	0.777778	0.711864	0.609756	0.2	0.5	0.230769	chr3,-,122459774,3	2	0.699799	0.310256	0.389543
chr3,-,142177605,142181461	ENSG00000175066	GK5	chr3	-	142177605	142181461	142181461	142177605	3855	TAGGTAAGT	GT	yes	ACCTCTTCATTTTGTTTTAGGGT	AG	yes	yes_yes	GT_AG	27	40	47	8	10	9	9.66	11.9	0.27551	0.4	0.379032	0.0484848	0.0680272	0.0439024	chr3,-,142181461,1	2	0.351514	0.0534715	0.298043
chr3,-,88136316,88140970	ENSG00000163320	CGGBP1	chr3	-	88136316	88140970	88140970	88136316	4653	ACAGTAGGT	GT	yes	CTTTTATAATATATTTGCAGGTT	AG	no	yes_no	GT_AG	4	7	16	7	8	5	5.67	7.99	NA	NA	0.571429	0.333333	NA	0.333333	chr3,-,88140970,3	3	0.571429	0.333333	0.238095
chr3,-,48643677,48644216	ENSG00000008300	CELSR3	chr3	-	48643677	48644216	48644216	48643677	538	ACTGTGAGT	GT	yes	TTCCCATGTCCCCACAGCAGGAC	AG	yes	yes_yes	GT_AG	24	37	31	12	11	7	7.94	5.51	0.545455	0.672727	0.659574	0.48	0.44	NA	chr3,-,48644216,1	2	0.625919	0.46	0.165919
chr3,-,128872111,128873560	NA	NA	chr3	-	128872111	128873560	128873560	128872111	1448	CAGGTGGTG	GT	no	GATACATGAGTTTTTTTCAGGTG	AG	no	no_no	GT_AG	4	11	8	0	0	0	1.16	3.25	0.148148	0.366667	0.190476	0	NA	0	chr3,-,128873560,1	2	0.235097	0	0.235097
chr3,-,156812635,156816887	ENSG00000240875	LINC00886	chr3	-	156812635	156816887	156816887	156812635	4251	CAGGTGACG	GT	yes	ATTAGTCCAAACTCCTGCAGGGG	AG	no	yes_no	GT_AG	2	0	5	0	0	1	7.66	5.2	NA	NA	0.238095	0	0	0.0344828	chr3,-,156816887,2	3	0.238095	0.0114943	0.226601
chr3,-,39100454,39100747	ENSG00000114745	GORASP1	chr3	-	39100454	39100747	39100747	39100454	292	CAGGTACTT	GT	yes	TACACCGGATCCCAACTCAGCCC	AG	yes	yes_yes	GT_AG	75	37	68	26	24	39	8.17	1.6	0.506757	0.552239	0.42236	0.1625	0.184615	0.224138	chr3,-,39100747,1	2	0.493785	0.190418	0.303367
chr3,-,50349494,50349931	ENSG00000114388	NPRL2	chr3	-	50349494	50349931	50349931	50349494	436	TGTGTGAGA	GT	yes	GCTTTCCATGCTCTGTCTAGCTA	AG	yes	yes_yes	GT_AG	21	22	25	7	20	10	0.51	5.4	0.807692	0.916667	0.735294	NA	0.666667	0.588235	chr3,-,50349931,2	2	0.819884	0.627451	0.192433
chr3,-,58214562,58214678	NA	NA	chr3	-	58214562	58214678	58214678	58214562	115	TGGGTGACT	GT	no	ACTGACTCTTGTCCCATCAGGGC	AG	no	no_no	GT_AG	19	21	8	10	15	13	0.99	9.62	1	0.913043	NA	NA	0.625	0.722222	chr3,-,58214678,1	2	0.956522	0.673611	0.282911
chr3,-,59749568,59752221	ENSG00000189283	FHIT	chr3	-	59749568	59752221	59752221	59749568	2652	CAGGTAAAG	GT	yes	TGGCTTAAGATGTTTTTCAGATC	AG	yes	yes_yes	GT_AG	31	39	29	20	15	12	9.65	3.11	0.72093	0.764706	0.725	0.540541	0.357143	0.413793	chr3,-,59752221,1	2	0.736879	0.437159	0.29972
chr3,-,44450584,44450868	ENSG00000185219	ZNF445	chr3	-	44450584	44450868	44450868	44450584	283	CAGGTGAGC	GT	yes	GGACCAGCTCTAGGGCACAGTGT	AG	no	yes_no	GT_AG	32	47	52	0	1	4	9.6	-6.72	0.507937	0.401709	0.396947	0	0.012987	0.0373832	chr3,-,44450868,1	2	0.435531	0.0167901	0.418741
chr3,-,39100454,39100788	ENSG00000114745	GORASP1	chr3	-	39100454	39100788	39100788	39100454	333	GAGGTGACT	GT	yes	TACACCGGATCCCAACTCAGCCC	AG	yes	yes_yes	GT_AG	30	21	24	20	42	24	5.88	1.6	0.909091	0.954545	0.827586	0.666667	0.893617	0.666667	chr3,-,39100788,1	2	0.897074	0.742317	0.154757
chr3,-,33563966,33570727	ENSG00000163539	CLASP2	chr3	-	33563966	33570727	33570727	33563966	6760	AAGGTATGT	GT	yes	TTGAATAGTAAATTCTATAGAGA	AG	yes	yes_yes	GT_AG	1	11	16	10	9	5	9.79	-1.15	NA	NA	0.941176	0.625	0.529412	NA	chr3,-,33570727,2	3	0.941176	0.577206	0.363971
chr3,-,197516337,197522640	ENSG00000161267	BDH1	chr3	-	197516337	197522640	197522640	197516337	6302	AAGGTAGGG	GT	yes	TGTCATTGTTTTATTTTTAGGTA	AG	no	yes_no	GT_AG	43	61	43	13	15	9	8.76	10.99	0.425743	0.648936	0.530864	0.25	0.25	0.140625	chr3,-,197522640,2	5	0.535181	0.213542	0.321639
chr3,-,197065464,197065708	ENSG00000075711	DLG1	chr3	-	197065464	197065708	197065708	197065464	243	CTCGTAAGT	GT	yes	ATATTAAACACTTTCCCAAGTTT	AG	no	yes_no	GT_AG	247	175	271	38	30	32	9.63	1.99	0.51782	0.557325	0.554192	0.0400844	0.0287908	0.0366133	chr3,-,197065708,1	3	0.543112	0.0351628	0.507949
chr3,-,46927159,46940998	ENSG00000160799	CCDC12	chr3	-	46927159	46940998	46940998	46927159	13838	CAGGTAATG	GT	yes	GGTGGGCTTCCTCCACACAGGCT	AG	no	yes_no	GT_AG	5	10	3	1	3	1	9.43	7	NA	0.666667	NA	NA	0.2	NA	chr3,-,46940998,2	2	0.666667	0.2	0.466667
chr3,-,108544158,108549411	NA	NA	chr3	-	108544158	108549411	108549411	108544158	5252	AAGGTGAGT	GT	no	TTCTGTTTTAACATGCAAAGAAC	AG	no	no_no	GT_AG	22	30	34	11	7	21	10.47	0.97	0.733333	0.9375	0.829268	0.647059	0.318182	0.807692	chr3,-,108549411,1	4	0.833367	0.590978	0.24239
chr3,-,101654775,101656104	ENSG00000066422	ZBTB11	chr3	-	101654775	101656104	101656104	101654775	1328	CAGGTAATG	GT	yes	TGTGGAAAGTCTTTTCATAGGGG	AG	no	yes_no	GT_AG	87	72	112	0	1	2	9.43	1.17	0.174699	0.157895	0.198934	0	0.0017452	0.00410678	chr3,-,101656104,3	3	0.177176	0.00195066	0.175225
chr3,-,175264086,175271057	ENSG00000226779	NAALADL2-AS2	chr3	-	175264086	175271057	175271057	175264086	6970	GCAGTAAGT	GT	yes	TATTTAAAATGAGTTACAAGTTG	AG	no	yes_no	GT_AG	34	35	11	2	6	2	9.07	-6.22	0.186813	0.228758	0.126437	0.0144928	0.0508475	0.018018	chr3,-,175271057,3	4	0.180669	0.0277861	0.152883
chr3,-,48985701,48989548	ENSG00000223343	RP13-131K19.2	chr3	-	48985701	48989548	48989548	48985701	3846	CAGGTATAT	GT	yes	GGTGCCCTCTCCCCCAACAGCCA	AG	no	yes_no	GT_AG	9	11	12	4	2	3	7.88	8.54	0.290323	0.52381	0.324324	NA	0.111111	0.166667	chr3,-,48989548,1	4	0.379485	0.138889	0.240597
chr3,-,128872111,128873557	NA	NA	chr3	-	128872111	128873557	128873557	128872111	1445	GTGGTGAGA	GT	no	GATACATGAGTTTTTTTCAGGTG	AG	no	no_no	GT_AG	1	6	12	0	0	0	5.46	3.25	NA	NA	0.461538	0	NA	NA	chr3,-,128873557,1	2	0.461538	0	0.461538
chr3,-,13348140,13351879	ENSG00000132182	NUP210	chr3	-	13348140	13351879	13351879	13348140	3738	ATGGTAAGC	GT	yes	TTCTAGGAGTGCCTCTGCAGTTC	AG	no	yes_no	GT_AG	27	25	32	0	0	0	9.26	-1.78	0.22314	0.15625	0.228571	0	0	0	chr3,-,13351879,3	5	0.202654	0	0.202654
chr3,-,98521442,98522542	ENSG00000080822,ENSG00000080819	CPOX,CLDND1	chr3	-	98521442	98522542	98522542	98521442	1099	AAGGTCATT	GT	yes	TTTCTTCAACTTCTAAACAGAGC	AG	yes	yes_yes	GT_AG	23	24	26	10	11	15	4.32	7.79	0.821429	0.888889	1	NA	NA	0.714286	chr3,-,98522542,1	2	0.903439	0.714286	0.189153
chr3,-,125177974,125187237	ENSG00000221955	SLC12A8	chr3	-	125177974	125187237	125187237	125177974	9262	CAGGTGAGG	GT	yes	TACCTGGAATCGCATGTCAGTGT	AG	yes	yes_yes	GT_AG	6	19	4	9	10	8	10.07	2.13	NA	1	NA	NA	0.666667	NA	chr3,-,125187237,2	2	1	0.666667	0.333333
chr3,-,49811080,49811273	ENSG00000182179	UBA7	chr3	-	49811080	49811273	49811273	49811080	192	AAGGTGGGC	GT	yes	TGCCCCTAGGCAATCTCCAGGAA	AG	no	yes_no	GT_AG	15	39	65	5	10	9	7.93	0.66	0.128205	0.325	0.286344	0.0403226	0.0980392	0.0947368	chr3,-,49811273,4	2	0.246516	0.0776995	0.168817
chr3,-,175242430,175271057	ENSG00000226779	NAALADL2-AS2	chr3	-	175242430	175271057	175271057	175242430	28626	GCAGTAAGT	GT	yes	AAGAATCAACTTTTCCACAGATC	AG	yes	yes_yes	GT_AG	1163	721	601	432	341	261	9.07	7.12	0.668391	0.662684	0.690805	0.495413	0.453457	0.463588	chr3,-,175271057,2	6	0.67396	0.470819	0.20314
chr3,-,156765969,156816887	ENSG00000240875	LINC00886	chr3	-	156765969	156816887	156816887	156765969	50917	CAGGTGACG	GT	yes	ATGAAGTATGTCTTCAACAGGTT	AG	no	yes_no	GT_AG	1	2	8	2	1	3	7.66	6.13	NA	NA	0.380952	0.117647	0.037037	0.103448	chr3,-,156816887,2	3	0.380952	0.0860441	0.294908
chr3,-,5175858,5186424	ENSG00000233912	AC026202.3	chr3	-	5175858	5186424	5186424	5175858	10565	AAGGTAAGT	GT	yes	CCAGTGACTTGCGTCCTTAGGAA	AG	no	yes_no	GT_AG	11	6	7	6	6	3	11	8.89	0.478261	NA	0.388889	0.315789	0.3	0.1875	chr3,-,5186424,1	3	0.433575	0.267763	0.165812
chr3,-,129171508,129183776	ENSG00000169714	CNBP	chr3	-	129171508	129183776	129183776	129171508	12267	AAGGTGAGG	GT	yes	TGTTTCCTCGTCTCTTCCAGACA	AG	yes	yes_yes	GT_AG	44	61	31	16	11	11	9.16	10.45	0.733333	0.897059	0.794872	0.516129	0.5	0.578947	chr3,-,129183776,1	3	0.808421	0.531692	0.276729
chr3,-,169949257,169965978	ENSG00000239219	RP11-379K17.4	chr3	-	169949257	169965978	169965978	169949257	16720	CTGGTAAGT	GT	yes	TTGTAATCTCTGTTTTACAGGTG	AG	yes	yes_yes	GT_AG	9	20	16	23	23	20	10.65	10.34	NA	0.952381	0.941176	0.741935	0.884615	0.740741	chr3,-,169965978,3	2	0.946779	0.789097	0.157682
chr3,-,4739510,4748862	NA	NA	chr3	-	4739510	4748862	4748862	4739510	9351	CAGGTAACA	GT	no	TAAATATTTTAAATCTGCAGTTG	AG	no	no_no	GT_AG	12	7	9	0	1	0	8.88	6.29	0.214286	0.142857	0.209302	NA	0.0454545	0	chr3,-,4748862,1	5	0.188815	0.0227273	0.166088
chr3,-,127594933,127595452	ENSG00000163870	TPRA1	chr3	-	127594933	127595452	127595452	127594933	518	CAGGTAGGA	GT	yes	TTGGGGTTTGCTCTTCCCAGGTC	AG	yes	yes_yes	GT_AG	31	34	19	19	21	28	9.79	7.3	0.96875	0.918919	1	0.678571	0.807692	0.933333	chr3,-,127595452,1	2	0.962556	0.806532	0.156024
chr3,-,49811469,49811870	ENSG00000182179	UBA7	chr3	-	49811469	49811870	49811870	49811469	400	CCTGTGAGT	GT	yes	TGGGGCTACTATGCCCACAGAGT	AG	no	yes_no	GT_AG	20	13	43	4	13	9	7.21	5.57	0.350877	0.317073	0.325758	0.0330579	0.135417	0.0818182	chr3,-,49811870,1	2	0.331236	0.0834309	0.247805
chr3,-,68988395,68988506	ENSG00000163378	EOGT	chr3	-	68988395	68988506	68988506	68988395	110	CTGGTAAGC	GT	yes	TTCATTGTAATATGAACCAGTGT	AG	no	yes_no	GT_AG	30	28	29	0	3	2	8.69	2.77	0.243902	0.183007	0.205674	0	0.0143541	0.00913242	chr3,-,68988506,1	2	0.210861	0.00782883	0.203032
chr3,-,136602374,136604309	ENSG00000118007	STAG1	chr3	-	136602374	136604309	136604309	136602374	1934	CAGGTAAAT	GT	yes	TTTTTTTTTTTTTGTTTGAGATG	AG	no	yes_no	GT_AG	16	19	27	0	10	3	8.76	4.71	0.285714	0.311475	0.421875	0	0.2	0.0769231	chr3,-,136604309,5	4	0.339688	0.0923077	0.247381
chr3,-,150745860,150762433	ENSG00000181788	SIAH2	chr3	-	150745860	150762433	150762433	150745860	16572	AAGGTAAGC	GT	yes	ATTCCTTCTGTGTGCTCTAGGAT	AG	no	yes_no	GT_AG	11	11	7	8	5	2	10.22	11.22	0.647059	0.458333	0.466667	NA	0.263158	NA	chr3,-,150762433,2	3	0.52402	0.263158	0.260862
chr3,-,48632044,48632974	ENSG00000225697	SLC26A6	chr3	-	48632044	48632974	48632974	48632044	929	TGGGTAAGT	GT	yes	TGCCCCTGGCCGCCCCACAGGTG	AG	yes	yes_yes	GT_AG	18	17	8	9	4	10	10.24	9.55	0.5625	0.62963	NA	0.375	NA	0.47619	chr3,-,48632974,3	2	0.596065	0.425595	0.17047
chr3,-,9330596,9362840	ENSG00000254485,ENSG00000196220	SRGAP3,RP11-380O24.1	chr3	-	9330596	9362840	9362840	9330596	32243	TGGGTAAGC	GT	yes	TGAAGTTTTTCTTTTATCAGATG	AG	yes	yes_yes	GT_AG	34	36	75	32	28	23	8.84	6.96	0.723404	0.765957	0.892857	0.695652	0.538462	0.547619	chr3,-,9362840,2	2	0.794073	0.593911	0.200162
chr1,+,234374389,234377518	ENSG00000168275	COA6	chr1	+	234374389	234377518	234374389	234377518	3128	TGGGTAAGT	GT	yes	CTCTCCTCCCATGCTTCCAGCTT	AG	no	yes_no	GT_AG	8	15	9	5	2	4	10.24	8.18	0.32	0.348837	0.321429	0.208333	0.0769231	0.129032	chr1,+,234374389,1	3	0.330089	0.138096	0.191992
chr1,+,12084551,12089370	ENSG00000120949	TNFRSF8	chr1	+	12084551	12089370	12084551	12089370	4818	TGGGTGAGT	GT	yes	CGCATACTCTTCTGTGACAGCCA	AG	no	yes_no	GT_AG	12	14	0	14	4	10	8.73	5.76	0.705882	0.875	NA	0.636364	NA	0.555556	chr1,+,12084551,1	2	0.790441	0.59596	0.194482
chr1,+,38019383,38020129	ENSG00000183520	UTP11	chr1	+	38019383	38020129	38019383	38020129	745	AAGGTAATT	GT	yes	TTTTATTTTTCTTGAGACAGGGT	AG	no	yes_no	GT_AG	12	12	8	1	7	7	8.83	2.87	0.8	NA	NA	NA	NA	0.4375	chr1,+,38019383,1	3	0.8	0.4375	0.3625
chr1,+,112960575,112996348	ENSG00000226419	SLC16A1-AS1	chr1	+	112960575	112996348	112960575	112996348	35772	AAGGTAAGA	GT	yes	TTCTTTTTTTTTTGAGACAGAGT	AG	no	yes_no	GT_AG	0	2	6	1	0	0	10.57	2.56	NA	NA	0.24	NA	0	0	chr1,+,112960575,2	3	0.24	0	0.24
chr1,+,100140514,100140845	ENSG00000122435	TRMT13	chr1	+	100140514	100140845	100140514	100140845	330	CAGGTATGT	GT	yes	TATAAAATAATCTTGTGAAGTTT	AG	no	yes_no	GT_AG	50	70	86	5	0	2	9.8	1.83	0.251256	0.318182	0.329502	0.0194553	0	0.00754717	chr1,+,100140514,1	4	0.299647	0.00900081	0.290646
chr1,+,7827815,7829837	ENSG00000049246	PER3	chr1	+	7827815	7829837	7827815	7829837	2021	TATGTAAGT	GT	yes	GTGCCCTTACTTTCTAGCAGTGT	AG	yes	yes_yes	GT_AG	13	28	22	13	8	19	6.69	5.07	0.8125	0.848485	0.846154	0.590909	0.444444	0.655172	chr1,+,7827815,1	2	0.835713	0.563509	0.272204
chr1,+,145623160,145623613	ENSG00000117262	GPR89A	chr1	+	145623160	145623613	145623160	145623613	452	TACGTAAGT	GT	yes	TTTTGTCTCCTCTGTCTCAGTGC	AG	yes	yes_yes	GT_AG	20	20	21	28	29	16	9.27	9.33	0.909091	0.909091	0.913043	0.682927	0.537037	0.64	chr1,+,145623160,1	3	0.910408	0.619988	0.29042
chr1,+,180022848,180024431	ENSG00000135837	CEP350	chr1	+	180022848	180024431	180022848	180024431	1582	TCAGTAAGA	GT	yes	TTTGACAGTAGCACTTTAAGCCC	AG	no	yes_no	GT_AG	113	116	139	62	71	45	5.52	-6.96	0.461224	0.471545	0.435737	0.260504	0.268939	0.233161	chr1,+,180022848,1	3	0.456169	0.254201	0.201967
chr1,+,205891309,205894467	NA	NA	chr1	+	205891309	205894467	205891309	205894467	3157	GTGGTGAGT	GT	no	TTATGTTTGTGTTTCTCCAGGCC	AG	no	no_no	GT_AG	15	8	5	2	2	0	8.95	10.45	0.428571	0.421053	NA	0.105263	NA	NA	chr1,+,205891309,1	3	0.424812	0.105263	0.319549
chr1,+,90007505,90007634	NA	NA	chr1	+	90007505	90007634	90007505	90007634	128	GAGGTAGAA	GT	no	TTTCTTCACCCCATATGAAGCCT	AG	no	no_no	GT_AG	5	13	19	9	10	9	4.54	3.83	NA	0.8125	0.904762	NA	0.666667	NA	chr1,+,90007505,1	2	0.858631	0.666667	0.191964
chr1,+,154272776,154273774	ENSG00000143575	HAX1	chr1	+	154272776	154273774	154272776	154273774	997	GAGGTGAGA	GT	yes	CACCTGCCACCTTTCTGCAGAAC	AG	yes	yes_yes	GT_AG	40	16	16	12	14	14	7.66	9.44	1	1	1	NA	0.736842	NA	chr1,+,154272776,3	3	1	0.736842	0.263158
chr1,+,145847348,145847517	ENSG00000186364	NUDT17	chr1	+	145847348	145847517	145847348	145847517	168	CAGGTAGGG	GT	yes	TCCATGAAACCTGCGGGTAGGTT	AG	no	yes_no	GT_AG	23	16	19	11	6	5	9.46	3.34	0.410714	0.363636	0.260274	0.169231	0.12766	0.0862069	chr1,+,145847348,1	2	0.344875	0.127699	0.217176
chr1,+,90005244,90007609	ENSG00000162664	ZNF326	chr1	+	90005244	90007609	90005244	90007609	2364	CAGGTAAAT	GT	yes	GAGAATTACTCTTCCTACAGCAG	AG	no	yes_no	GT_AG	18	10	11	8	6	6	8.76	5.06	0.666667	0.666667	0.354839	0.363636	0.315789	0.26087	chr1,+,90005244,2	3	0.562724	0.313432	0.249292
chr1,+,155611291,155611411	ENSG00000125459	MSTO1	chr1	+	155611291	155611411	155611291	155611411	119	GAGGTGAGG	GT	yes	AATGATATTTTGGGAAAAAGCAC	AG	yes	yes_yes	GT_AG	45	30	40	3	10	9	8.41	-2.38	0.737705	0.491803	0.666667	0.0681818	0.185185	0.176471	chr1,+,155611291,1	4	0.632058	0.143279	0.488779
chr1,+,203801628,203802569	ENSG00000058673	ZC3H11A	chr1	+	203801628	203802569	203801628	203802569	940	AGTGTGAGT	GT	yes	TTCTGTTTTTTTCTTAATAGGTG	AG	no	yes_no	GT_AG	175	235	226	23	29	21	6.96	11.09	0.72314	0.725309	0.69969	0.116751	0.118367	0.100962	chr1,+,203801628,1	3	0.716047	0.112027	0.60402
chr1,+,35405468,35407987	ENSG00000146463	ZMYM4	chr1	+	35405468	35407987	35405468	35407987	2518	GAGGTAAAA	GT	yes	GTTAAAAGTTAATGTTTCAGATG	AG	no	yes_no	GT_AG	35	43	39	3	0	0	7.3	3.45	0.159817	0.161049	0.165957	0.010453	0	0	chr1,+,35405468,1	2	0.162274	0.00348432	0.15879
chr1,+,145645743,145646184	ENSG00000117262	GPR89A	chr1	+	145645743	145646184	145645743	145646184	440	AAGGTAATG	GT	yes	TGATGCCCATTCTGTGCCAGATC	AG	yes	yes_yes	GT_AG	0	5	0	4	0	0	8.99	7.96	NA	0.333333	NA	NA	0	NA	chr1,+,145645743,1	2	0.333333	0	0.333333
chr1,+,91501303,91501637	ENSG00000097046	CDC7	chr1	+	91501303	91501637	91501303	91501637	333	AAGGTTTTC	GT	yes	AGTGATCTAAATTTCTCTAGTGT	AG	no	yes_no	GT_AG	15	9	5	0	1	1	0.45	4.6	0.517241	0.3	0.166667	0	0.0217391	0.025	chr1,+,91501303,1	3	0.327969	0.0155797	0.31239
chr1,+,32171206,32172079	ENSG00000250135	RP4-622L5.2	chr1	+	32171206	32172079	32171206	32172079	872	AAGGTAATC	GT	yes	TTTTATATTCTATATATTAGGTA	AG	no	yes_no	GT_AG	7	17	11	5	7	5	7.46	7.52	0.411765	0.85	0.478261	0.3125	0.411765	0.294118	chr1,+,32171206,1	2	0.580009	0.339461	0.240548
chr1,+,92985373,92985709	NA	NA	chr1	+	92985373	92985709	92985373	92985709	335	GTGGTAACT	GT	no	CTTTCTTTTTTTTGAGACAGAGT	AG	no	no_no	GT_AG	30	30	35	25	11	12	5.08	3.23	0.857143	0.909091	0.945946	0.892857	0.6875	0.6	chr1,+,92985373,1	3	0.90406	0.726786	0.177274
chr1,+,225786985,225789020	ENSG00000143742	SRP9	chr1	+	225786985	225789020	225786985	225789020	2034	CAGGTGTGC	GT	yes	TTCTAATAGACTTCATTCAGTTT	AG	no	yes_no	GT_AG	0	5	15	0	0	0	6.46	-0.5	NA	0.238095	0.555556	NA	0	NA	chr1,+,225786985,1	3	0.396825	0	0.396825
chr1,+,161099505,161099579	ENSG00000162755	KLHDC9	chr1	+	161099505	161099579	161099505	161099579	73	AAGGTATTA	GT	yes	GCCCAGGTCTCTTCGGACAGTCC	AG	yes	yes_yes	GT_AG	0	0	10	2	1	2	7.04	3.62	NA	NA	0.4	0.1	0.047619	0.125	chr1,+,161099505,1	2	0.4	0.090873	0.309127
chr1,+,108692867,108693572	ENSG00000134186	PRPF38B	chr1	+	108692867	108693572	108692867	108693572	704	AAGGTACGA	GT	yes	TCACTGCACTCTTGTCTCAGTTC	AG	no	yes_no	GT_AG	25	50	37	0	3	1	9.78	7.33	0.265957	0.3125	0.255172	0	0.0272727	0.00719424	chr1,+,108692867,2	4	0.277877	0.011489	0.266388
chr1,+,155309076,155310043	ENSG00000160752	FDPS	chr1	+	155309076	155310043	155309076	155310043	966	AAGGTCGGT	GT	yes	CTTGTTTTTCTTCTACTTAGAGC	AG	yes	yes_yes	GT_AG	316	347	336	197	247	166	7.13	8.62	0.710112	0.779775	0.649903	0.337907	0.351351	0.30855	chr1,+,155309076,2	2	0.713264	0.332603	0.380661
chr1,+,160750132,160750322	ENSG00000026751	SLAMF7	chr1	+	160750132	160750322	160750132	160750322	189	CAGGTCCTA	GT	yes	AGGTGCTGCTGATGACCCAGATT	AG	no	yes_no	GT_AG	0	0	65	0	0	0	-0.18	0.55	0	0	0.511811	0	0	0	chr1,+,160750132,1	2	0.170604	0	0.170604
chr1,+,207466912,207468548	ENSG00000117322	CR2	chr1	+	207466912	207468548	207466912	207468548	1635	GTGGTGAGT	GT	yes	TTTCCCTCTCGAGTGTCCAGCAC	AG	no	yes_no	GT_AG	214	403	191	3	2	5	8.95	1.14	0.177889	0.236919	0.19254	0.00168067	0.00107933	0.00301386	chr1,+,207466912,1	4	0.202449	0.00192462	0.200525
chr1,+,200891402,200898307	ENSG00000163362	C1orf106	chr1	+	200891402	200898307	200891402	200898307	6904	CGGGTACGT	GT	yes	GTTCTCTTTTCTCTTTAAAGCTG	AG	yes	yes_yes	GT_AG	5	16	11	2	7	6	9.5	10.08	NA	0.571429	0.44	NA	0.318182	0.352941	chr1,+,200891402,1	2	0.505714	0.335561	0.170153
chr1,+,204558729,204558948	NA	NA	chr1	+	204558729	204558948	204558729	204558948	218	AAGGTGAGT	GT	no	AACTTTTTTTTTTGATACAGGGT	AG	no	no_no	GT_AG	7	10	21	1	1	9	10.47	7.9	NA	NA	0.724138	NA	NA	0.529412	chr1,+,204558729,1	2	0.724138	0.529412	0.194726
chr1,+,91500877,91501637	NA	NA	chr1	+	91500877	91501637	91500877	91501637	759	TCGGTAGGT	GT	no	AGTGATCTAAATTTCTCTAGTGT	AG	no	no_no	GT_AG	9	6	8	0	1	2	9.09	4.6	0.264706	0.166667	0.380952	0	0.027027	0.0444444	chr1,+,91500877,1	2	0.270775	0.0238238	0.246951
chr1,+,43451026,43451318	NA	NA	chr1	+	43451026	43451318	43451026	43451318	291	GAGGTGGGT	GT	no	CTCTACTGTGTCTCCTGCAGGGA	AG	no	no_no	GT_AG	10	9	18	7	7	7	7.07	11.5	0.526316	0.529412	0.692308	0.388889	0.411765	0.466667	chr1,+,43451026,1	2	0.582678	0.42244	0.160238
chr1,+,202171786,202177049	ENSG00000243323	PTPRVP	chr1	+	202171786	202177049	202171786	202177049	5262	AAAGTGAGT	GT	yes	ACATCTTGCTCTCCTCGCAGGCC	AG	yes	yes_yes	GT_AG	3	6	8	1	5	2	8.4	11.24	NA	NA	0.4	NA	0.217391	NA	chr1,+,202171786,1	2	0.4	0.217391	0.182609
chr1,+,65425378,65565546	ENSG00000213625,ENSG00000116678	LEPROT,LEPR	chr1	+	65425378	65565546	65425378	65565546	140167	TGGGTAAGT	GT	yes	TTTAGATTTACCTTTTCCAGGTG	AG	yes	yes_yes	GT_AG	11	2	15	3	4	2	10.24	8.27	0.578947	0.111111	0.405405	NA	0.166667	NA	chr1,+,65425378,2	2	0.365155	0.166667	0.198488
chr1,+,75740110,75742825	ENSG00000117054	ACADM	chr1	+	75740110	75742825	75740110	75742825	2714	TTGGTATGT	GT	yes	CCTCCCATTCACACACCCAGATC	AG	no	yes_no	GT_AG	11	15	9	1	0	3	7.12	5.43	0.407407	0.535714	0.310345	0.0625	NA	NA	chr1,+,75740110,1	2	0.417822	0.0625	0.355322
chr1,+,120436390,120436488	NA	NA	chr1	+	120436390	120436488	120436390	120436488	97	AAGGTAAGA	GT	no	TTTGGGTTTCTTCTCCCCAGTCC	AG	no	no_no	GT_AG	13	11	13	11	9	11	10.57	9.04	0.8125	NA	0.8125	0.733333	0.409091	0.423077	chr1,+,120436390,1	2	0.8125	0.521834	0.290666
chr1,+,110412293,110414152	ENSG00000224699	LAMTOR5-AS1	chr1	+	110412293	110414152	110412293	110414152	1858	AAGGTAAAG	GT	yes	TCACTATCCCCCTTTTACAGTTA	AG	yes	yes_yes	GT_AG	12	14	18	12	7	12	9.06	9.22	0.444444	0.7	0.5625	0.413793	0.304348	0.324324	chr1,+,110412293,1	2	0.568981	0.347488	0.221493
chr1,+,155308965,155310043	ENSG00000160752	FDPS	chr1	+	155308965	155310043	155308965	155310043	1077	CAGGTGAGA	GT	yes	CTTGTTTTTCTTCTACTTAGAGC	AG	yes	yes_yes	GT_AG	5959	3931	4080	2481	3057	2415	9.22	8.62	0.783873	0.779496	0.733285	0.489832	0.456201	0.487879	chr1,+,155308965,2	3	0.765551	0.477971	0.287581
chr1,+,212342280,212345790	ENSG00000066027	PPP2R5A	chr1	+	212342280	212345790	212342280	212345790	3509	CAGGTAAGG	GT	yes	TTTTAAAAGTAATTTCTCAGGTT	AG	no	yes_no	GT_AG	73	68	105	15	11	14	11.08	2.15	0.350962	0.260536	0.351171	0.0259965	0.0162003	0.0228758	chr1,+,212342280,1	3	0.32089	0.0216909	0.299199
chr1,+,52414647,52414741	ENSG00000134748	PRPF38A	chr1	+	52414647	52414741	52414647	52414741	93	AAGGTAGGC	GT	yes	TTGCTAACCAGATCTGGTAGTCT	AG	no	yes_no	GT_AG	758	821	801	45	58	60	10.08	-5.2	0.407746	0.414437	0.40312	0.0231481	0.0322401	0.0352526	chr1,+,52414647,1	4	0.408435	0.0302136	0.378221
chr1,+,147968428,147968875	ENSG00000188092	GPR89B	chr1	+	147968428	147968875	147968428	147968875	446	AAGGTAATG	GT	yes	TGATGCCCATTCTGTGCCAGATC	AG	yes	yes_yes	GT_AG	23	31	32	19	25	16	8.99	7.96	0.511111	0.756098	0.8	0.463415	0.480769	0.421053	chr1,+,147968428,1	2	0.68907	0.455079	0.233991
chr1,+,112619883,112643868	ENSG00000116489	CAPZA1	chr1	+	112619883	112643868	112619883	112643868	23984	AAGGTAAGG	GT	yes	TGTTTATTTTCTTTTTTGAGACA	AG	no	yes_no	GT_AG	1	1	11	0	0	1	10.51	1.25	NA	0.0526316	0.458333	0	0	0.0555556	chr1,+,112619883,1	2	0.255482	0.0185185	0.236964
chr1,+,108693333,108693572	NA	NA	chr1	+	108693333	108693572	108693333	108693572	238	ATGGTCAGT	GT	no	TCACTGCACTCTTGTCTCAGTTC	AG	no	no_no	GT_AG	4	12	14	0	0	0	6.57	7.33	0.166667	0.333333	0.388889	NA	0	NA	chr1,+,108693333,1	2	0.296296	0	0.296296
chr1,+,229271370,229286468	ENSG00000168118	RAB4A	chr1	+	229271370	229286468	229271370	229286468	15097	ACGGTACGA	GT	yes	TTTTGAAGTTATTTTCACAGTCT	AG	no	yes_no	GT_AG	16	23	21	0	0	0	9.65	4.01	0.207792	0.191667	0.152174	0	0	0	chr1,+,229271370,1	2	0.183878	0	0.183878
chr1,+,219179246,219210515	ENSG00000143353	LYPLAL1	chr1	+	219179246	219210515	219179246	219210515	31268	CAGGTATGC	GT	yes	TTATGTATTCTACTTTTAAGTAT	AG	yes	yes_yes	GT_AG	42	49	35	3	17	3	9.37	4.86	0.617647	0.556818	0.492958	0.0681818	0.293103	0.09375	chr1,+,219179246,3	2	0.555808	0.151678	0.404129
chr1,+,32108134,32154569	ENSG00000025800	KPNA6	chr1	+	32108134	32154569	32108134	32154569	46434	TGGGTGAGT	GT	yes	CTCTCAAGAGTTTTTGGCAGTGT	AG	no	yes_no	GT_AG	64	40	54	0	0	0	8.73	-3.58	0.170667	0.136986	0.160237	0	0	0	chr1,+,32108134,3	3	0.155963	0	0.155963
chr1,+,44723906,44723985	ENSG00000198520	C1orf228	chr1	+	44723906	44723985	44723906	44723985	78	CAGGTGGGC	GT	yes	ACTGAGGTTCGCCTTCCCAGCTC	AG	yes	yes_yes	GT_AG	0	8	18	1	0	1	8.07	3.98	NA	0.205128	0.305085	0.0285714	0	0.0454545	chr1,+,44723906,1	2	0.255106	0.0246753	0.230431
chr1,+,92345914,92357557	ENSG00000122484	RPAP2	chr1	+	92345914	92357557	92345914	92357557	11642	ATTGTAAGT	GT	yes	TTTTTTTTGTTTGTTTTCAGACA	AG	no	yes_no	GT_AG	30	28	26	13	10	14	8.54	11.06	0.566038	0.622222	0.530612	0.371429	0.357143	0.518519	chr1,+,92345914,1	4	0.572957	0.415697	0.157261
chr1,+,32672901,32673459	ENSG00000162521	RBBP4	chr1	+	32672901	32673459	32672901	32673459	557	ATGGTAAGG	GT	yes	TCTCTTTTTTTTTTTTTGAGATG	AG	yes	yes_yes	GT_AG	10	12	22	7	7	2	9.33	4.49	0.30303	0.342857	0.478261	0.25	0.212121	0.0666667	chr1,+,32672901,1	2	0.374716	0.176263	0.198453
chr1,+,96812928,96813276	ENSG00000117569	PTBP2	chr1	+	96812928	96813276	96812928	96813276	347	CCCGTAAGT	GT	yes	TTATAATTTTGTTTCAGAAGAGA	AG	yes	yes_yes	GT_AG	9	4	7	2	2	2	9.09	0.63	0.45	NA	0.269231	NA	NA	0.117647	chr1,+,96812928,2	2	0.359615	0.117647	0.241968
chr1,+,156213176,156225557	ENSG00000160783	PMF1	chr1	+	156213176	156225557	156213176	156225557	12380	CAGGTAAAG	GT	yes	CCTGTTTGTTTTGTTCTCAGCTC	AG	yes	yes_yes	GT_AG	10	10	10	9	7	4	9.65	8.91	NA	NA	0.588235	NA	0.411765	NA	chr1,+,156213176,1	2	0.588235	0.411765	0.176471
chr1,+,22078583,22078747	ENSG00000070831	CDC42	chr1	+	22078583	22078747	22078583	22078747	163	ACTGTAAGT	GT	yes	ATTATATACACTTTAAACAGCTG	AG	no	yes_no	GT_AG	7	0	8	3	4	5	8.59	4.99	NA	NA	0.380952	NA	0.190476	NA	chr1,+,22078583,1	2	0.380952	0.190476	0.190476
chr1,+,203801639,203802569	NA	NA	chr1	+	203801639	203802569	203801639	203802569	929	AAGGTGTCC	GT	no	TTCTGTTTTTTTCTTAATAGGTG	AG	no	no_no	GT_AG	24	31	29	0	0	3	3.24	11.09	0.55814	0.607843	0.5	0	0	0.0769231	chr1,+,203801639,1	3	0.555328	0.025641	0.529687
chr1,+,11662731,11662816	ENSG00000132879	FBXO44	chr1	+	11662731	11662816	11662731	11662816	84	ATGGTAATC	GT	yes	CCATGCTGTTCTCATGATAGTGA	AG	no	yes_no	GT_AG	3	3	9	3	2	3	4.14	6.07	NA	NA	0.473684	NA	NA	0.2	chr1,+,11662731,1	2	0.473684	0.2	0.273684
chr1,+,228147754,228148358	NA	NA	chr1	+	228147754	228148358	228147754	228148358	603	GAGGTCTGT	GT	no	TCACTGTGCCCTGACCCCAGGCC	AG	no	no_no	GT_AG	4	1	2	0	0	0	5.39	8.31	0.181818	NA	0.133333	0	0	0	chr1,+,228147754,1	2	0.157576	0	0.157576
chr1,+,46409198,46410398	ENSG00000117480	FAAH	chr1	+	46409198	46410398	46409198	46410398	1199	CTTGTGAGT	GT	yes	CCGAGCATTTTGTTTCCCAGCAA	AG	yes	yes_yes	GT_AG	8	8	27	11	5	9	7.15	4.01	NA	NA	0.771429	0.611111	NA	NA	chr1,+,46409198,1	2	0.771429	0.611111	0.160317
chr1,+,185087640,185091565	ENSG00000121481	RNF2	chr1	+	185087640	185091565	185087640	185091565	3924	CAGGTAATG	GT	yes	AGTAGCTTTTAATTTTAAAGTGA	AG	no	yes_no	GT_AG	113	77	142	6	10	11	9.43	2.32	0.255079	0.22063	0.310722	0.0186916	0.0250627	0.040146	chr1,+,185087640,1	2	0.262144	0.0279667	0.234177
chr1,+,11826224,11827115	ENSG00000011021	CLCN6	chr1	+	11826224	11827115	11826224	11827115	890	AAGGTTAGA	GT	yes	GAGAGACTTTGTATCAGCAGGAG	AG	yes	yes_yes	GT_AG	11	5	8	5	3	3	6.12	1.72	0.55	0.294118	0.258065	0.227273	NA	0.1875	chr1,+,11826224,1	2	0.367394	0.207386	0.160008
chr1,+,28643517,28648197	ENSG00000229388	RP11-442N24__B.1	chr1	+	28643517	28648197	28643517	28648197	4679	TCGGTTGGT	GT	yes	TTCTTGTCTTCCCCAGTCAGATA	AG	yes	yes_yes	GT_AG	2	10	9	0	4	1	3.58	4.17	NA	0.4	0.375	0	0.25	0.0555556	chr1,+,28643517,1	2	0.3875	0.101852	0.285648
chr1,+,149646785,149647381	ENSG00000277147	LINC00869	chr1	+	149646785	149647381	149646785	149647381	595	CCGGTGGGC	GT	no	TGTTTGTTTATCTATTGTAGCAG	AG	yes	no_yes	GT_AG	8	21	24	20	33	16	6.21	7.78	NA	1	1	0.833333	0.942857	0.695652	chr1,+,149646785,1	2	1	0.823948	0.176052
chr1,+,46303820,46307146	ENSG00000173660	UQCRH	chr1	+	46303820	46307146	46303820	46307146	3325	GAGGTAAGG	GT	yes	CCTCTGCCTCCTGGTTTCAGGTG	AG	no	yes_no	GT_AG	15	12	9	6	13	13	10.28	11.19	0.9375	NA	NA	NA	0.590909	NA	chr1,+,46303820,1	2	0.9375	0.590909	0.346591
chr1,+,21445219,21454856	ENSG00000142794	NBPF3	chr1	+	21445219	21454856	21445219	21454856	9636	CAGGTAAAA	GT	yes	AATGATTTATTTTCTTGCAGTGT	AG	no	yes_no	GT_AG	17	23	19	4	15	17	8.59	8.2	0.386364	0.638889	0.279412	0.129032	0.357143	0.354167	chr1,+,21445219,2	2	0.434888	0.280114	0.154774
chr1,+,161167234,161167339	ENSG00000143224	PPOX	chr1	+	161167234	161167339	161167234	161167339	104	CTGGTGAGA	GT	yes	TGGGTCAGATCTTCCCTTAGTTT	AG	yes	yes_yes	GT_AG	24	23	34	0	2	0	7.54	3.27	0.338028	0.410714	0.425	0	0.0327869	0	chr1,+,161167234,1	2	0.391247	0.010929	0.380319
chr1,+,39745498,39748707	ENSG00000084072	PPIE	chr1	+	39745498	39748707	39745498	39748707	3208	CAGGTGAGC	GT	yes	ATTGTGCCATTGCACTGCAGCAT	AG	no	yes_no	GT_AG	4	8	7	3	1	10	9.6	5.54	NA	0.533333	NA	0.1875	NA	0.5	chr1,+,39745498,1	4	0.533333	0.34375	0.189583
chr1,+,43404550,43415061	ENSG00000198198	SZT2	chr1	+	43404550	43415061	43404550	43415061	10510	CAGGTATTG	GT	yes	CCCTGACCGTCCTGTCTCAGTCT	AG	no	yes_no	GT_AG	13	15	18	0	0	0	8.35	6.25	0.2	0.220588	0.193548	0	0	0	chr1,+,43404550,2	3	0.204712	0	0.204712
chr1,+,112649469,112651492	ENSG00000116489	CAPZA1	chr1	+	112649469	112651492	112649469	112651492	2022	ACAGTAAGT	GT	yes	CTGAATATGTACTTAAGTAGAGC	AG	no	yes_no	GT_AG	13	5	4	4	10	2	9.49	-0.15	0.866667	NA	NA	NA	0.588235	NA	chr1,+,112649469,1	3	0.866667	0.588235	0.278431
chr1,+,52860871,52866541	ENSG00000203995	ZYG11A	chr1	+	52860871	52866541	52860871	52866541	5669	AAGGTAATT	GT	yes	CTCTCCTTAACCAATTCCAGGAT	AG	no	yes_no	GT_AG	12	6	2	6	0	3	8.83	7.05	0.285714	0.222222	NA	0.181818	0	NA	chr1,+,52860871,2	2	0.253968	0.0909091	0.163059
chr1,+,6237345,6237470	ENSG00000225077	LINC00337	chr1	+	6237345	6237470	6237345	6237470	124	CAGGTATGA	GT	yes	GGATACTTTTTTTTTTTCAGATG	AG	no	yes_no	GT_AG	22	9	52	27	21	14	9.46	9.06	0.846154	NA	0.764706	0.72973	0.677419	0.5	chr1,+,6237345,1	2	0.80543	0.635716	0.169714
chr1,+,225783368,225789020	ENSG00000143742	SRP9	chr1	+	225783368	225789020	225783368	225789020	5651	GTTGTAAGT	GT	yes	TTCTAATAGACTTCATTCAGTTT	AG	no	yes_no	GT_AG	19	34	22	0	1	0	8.3	-0.5	0.275362	0.350515	0.305556	0	0.012987	0	chr1,+,225783368,4	4	0.310478	0.004329	0.306149
chr1,+,179348942,179350277	ENSG00000057252	SOAT1	chr1	+	179348942	179350277	179348942	179350277	1334	TGGGTAAGT	GT	yes	TTTTAAAAATTACTTTGTAGTGT	AG	no	yes_no	GT_AG	130	112	130	0	2	0	10.24	5.14	0.300926	0.249443	0.218487	0	0.00268456	0	chr1,+,179348942,1	2	0.256286	0.000894855	0.255391
chr1,+,91500948,91501637	ENSG00000097046	CDC7	chr1	+	91500948	91501637	91500948	91501637	688	ACCGTGAGT	GT	yes	AGTGATCTAAATTTCTCTAGTGT	AG	no	yes_no	GT_AG	101	108	114	8	16	9	9.4	4.6	0.269333	0.236324	0.249453	0.0243161	0.040201	0.025788	chr1,+,91500948,1	4	0.251703	0.0301017	0.221602
chr1,+,244970443,245002121	ENSG00000203666	EFCAB2	chr1	+	244970443	245002121	244970443	245002121	31677	AAGGTAAGG	GT	yes	ATGTGTCTCCTTTATGCTAGGGC	AG	yes	yes_yes	GT_AG	3	7	26	11	16	11	10.51	8.19	NA	NA	0.866667	NA	0.666667	0.578947	chr1,+,244970443,1	2	0.866667	0.622807	0.24386
chr1,-,200409723,200409946	ENSG00000162702	ZNF281	chr1	-	200409723	200409946	200409946	200409723	222	CCCGTAAGT	GT	yes	CTTCCTCCTCCTTTCTTCAGCCA	AG	yes	yes_yes	GT_AG	42	22	46	16	13	27	9.09	9.58	0.724138	0.511628	0.741935	0.421053	0.419355	0.442623	chr1,-,200409946,1	2	0.659234	0.427677	0.231557
chr1,-,1725422,1734690	ENSG00000215790	SLC35E2	chr1	-	1725422	1734690	1734690	1725422	9267	CAGGTGAGC	GT	yes	CTTTCATTTTCCCATTTCAGGCC	AG	yes	yes_yes	GT_AG	3	8	12	12	5	5	9.6	11.69	NA	0.533333	0.6	0.666667	0.333333	0.238095	chr1,-,1734690,2	2	0.566667	0.412698	0.153968
chr1,-,178555707,178559856	NA	NA	chr1	-	178555707	178559856	178559856	178555707	4148	ATGGTGAGT	GT	no	AAAATAATAATTTGGGGTAGAGG	AG	no	no_no	GT_AG	12	2	0	0	0	0	10.13	0.5	0.342857	NA	NA	0	NA	NA	chr1,-,178559856,1	2	0.342857	0	0.342857
chr1,-,200586281,200589217	ENSG00000118193	KIF14	chr1	-	200586281	200589217	200589217	200586281	2935	CAGGTAATT	GT	yes	ATCTCAATGTGGTGTTATAGTTT	AG	no	yes_no	GT_AG	39	55	67	0	0	0	8.55	5.64	0.143382	0.189003	0.212698	0	0	0	chr1,-,200589217,1	2	0.181695	0	0.181695
chr1,-,114741615,114749821	ENSG00000009307	CSDE1	chr1	-	114741615	114749821	114749821	114741615	8205	GAGGTAGGT	GT	yes	TCCTCATCCCTCTCCTGCAGCCC	AG	no	yes_no	GT_AG	2	7	2	0	0	0	9.65	10.61	NA	0.368421	0.111111	0	0	NA	chr1,-,114749821,4	2	0.239766	0	0.239766
chr1,-,88964712,88964829	ENSG00000137944	KYAT3	chr1	-	88964712	88964829	88964829	88964712	116	GAAGTAAGT	GT	yes	ATTTTTAATTATGTTTTAAGTAT	AG	yes	yes_yes	GT_AG	12	10	15	7	14	9	9.82	4.34	NA	NA	1	NA	NA	0.5625	chr1,-,88964829,2	2	1	0.5625	0.4375
chr1,-,83907686,83911165	ENSG00000137941	TTLL7	chr1	-	83907686	83911165	83911165	83907686	3478	CCAGTAAGT	GT	yes	TATTAATACTGCTACTGTAGTAT	AG	no	yes_no	GT_AG	20	9	12	1	0	0	9.09	0.71	0.555556	0.45	0.292683	0.0181818	0	0	chr1,-,83911165,1	2	0.432746	0.00606061	0.426686
chr1,-,43452031,43452205	ENSG00000178922	HYI	chr1	-	43452031	43452205	43452205	43452031	173	CAGGTGAGA	GT	yes	GGAAGGAGCTCTATTCACAGCAC	AG	no	yes_no	GT_AG	3	11	0	0	1	0	9.22	-1.93	0.142857	0.458333	NA	NA	0.0153846	0	chr1,-,43452205,1	3	0.300595	0.00769231	0.292903
chr1,-,946890,948131	ENSG00000188976	NOC2L	chr1	-	946890	948131	948131	946890	1240	CAGGTGTGT	GT	yes	TAATTTTGGTATTTTAGTAGAGA	AG	no	yes_no	GT_AG	14	11	9	0	1	4	6.99	0.43	0.35	0.261905	0.290323	0	0.025641	0.108108	chr1,-,948131,4	4	0.300742	0.044583	0.256159
chr1,-,179865869,179877239	ENSG00000169905	TOR1AIP2	chr1	-	179865869	179877239	179877239	179865869	11369	GAGGTAGGT	GT	yes	AACCCATGAGTCGTCTGAAGTTT	AG	no	yes_no	GT_AG	81	76	75	2	1	2	9.65	-3.03	0.26129	0.268551	0.236593	0.00829876	0.00387597	0.00766284	chr1,-,179877239,3	2	0.255478	0.00661252	0.248866
chr1,-,247202095,247210691	ENSG00000227671	RP11-488L18.4	chr1	-	247202095	247210691	247210691	247202095	8595	ATGGTGAGT	GT	yes	AGACATATTCTCAAATGCAGGTG	AG	yes	yes_yes	GT_AG	208	204	308	116	103	108	10.13	6.12	0.863071	0.898678	0.867606	0.640884	0.616766	0.701299	chr1,-,247210691,3	3	0.876452	0.652983	0.223468
chr1,-,33012142,33013207	ENSG00000004455	AK2	chr1	-	33012142	33013207	33013207	33012142	1064	CATGTAAAG	GT	yes	AAAGGTCCTTTTGAATTCAGATT	AG	no	yes_no	GT_AG	29	30	24	3	6	1	1	4.29	0.218045	0.194805	0.289157	0.0357143	0.0566038	0.0135135	chr1,-,33013207,2	2	0.234002	0.0352772	0.198725
chr1,-,25242426,25242539	ENSG00000117616	RSRP1	chr1	-	25242426	25242539	25242539	25242426	112	CAAGTTAGT	GT	yes	CTCAAATATTAACATTTTAGGTT	AG	yes	yes_yes	GT_AG	63	74	101	31	45	28	4.22	6.56	0.463235	0.596774	0.573864	0.298077	0.3125	0.282828	chr1,-,25242539,1	2	0.544624	0.297802	0.246823
chr1,-,32215216,32215673	ENSG00000160055	TMEM234	chr1	-	32215216	32215673	32215673	32215216	456	AAGGTAGGA	GT	yes	TTAAGCACTGCCCTTTCCAGGTG	AG	yes	yes_yes	GT_AG	22	30	59	13	14	12	9.45	8.43	0.814815	0.681818	0.819444	0.565217	0.636364	0.444444	chr1,-,32215673,1	2	0.772026	0.548675	0.223351
chr1,-,179865869,179868808	NA	NA	chr1	-	179865869	179868808	179868808	179865869	2938	TATGTAAGT	GT	no	AACCCATGAGTCGTCTGAAGTTT	AG	no	no_no	GT_AG	5	4	4	0	0	0	6.69	-3.03	0.217391	0.2	0.129032	0	0	NA	chr1,-,179868808,1	2	0.182141	0	0.182141
chr1,-,43683707,43702656	ENSG00000236200	KDM4A-AS1	chr1	-	43683707	43702656	43702656	43683707	18948	CAGGTAAGT	GT	yes	GACTTCTTATTCTCTTCTAGGGA	AG	no	yes_no	GT_AG	8	5	10	2	3	4	10.86	10.91	0.421053	NA	0.526316	NA	0.176471	NA	chr1,-,43702656,1	2	0.473684	0.176471	0.297214
chr1,-,52436975,52438220	ENSG00000134744	ZCCHC11	chr1	-	52436975	52438220	52438220	52436975	1244	AAGGTTGGC	GT	yes	CACATTATTGGTATCAGCAGTTT	AG	yes	yes_yes	GT_AG	138	159	244	56	36	37	6.1	1.59	0.283368	0.292279	0.309252	0.141058	0.103448	0.107558	chr1,-,52438220,1	4	0.294966	0.117355	0.177612
chr1,-,116504421,116504980	NA	NA	chr1	-	116504421	116504980	116504980	116504421	558	TAGGTAAGT	GT	no	GAGCATTTACTATGTTCCAGGCC	AG	no	no_no	GT_AG	21	32	33	24	12	13	9.66	5.83	0.875	0.941176	0.804878	0.8	0.705882	0.65	chr1,-,116504980,1	2	0.873685	0.718627	0.155057
chr1,-,2406895,2408456	ENSG00000157911	PEX10	chr1	-	2406895	2408456	2408456	2406895	1560	CACGTACGT	GT	yes	TGGCGCCATCTGCCTTACAGCTC	AG	yes	yes_yes	GT_AG	23	18	13	11	8	4	8.98	8.87	0.92	0.9	0.866667	0.611111	NA	NA	chr1,-,2408456,1	3	0.895556	0.611111	0.284444
chr1,-,47313320,47313847	NA	NA	chr1	-	47313320	47313847	47313847	47313320	526	AAGGTATGT	GT	no	TTTTTATGTTTATTTTTGAGACG	AG	no	no_no	GT_AG	1	6	2	5	3	4	9.79	2.83	NA	0.375	NA	NA	0.176471	0.235294	chr1,-,47313847,2	3	0.375	0.205882	0.169118
chr1,-,247301442,247308475	ENSG00000162714	ZNF496	chr1	-	247301442	247308475	247308475	247301442	7032	CAGGTAAAG	GT	yes	TGAAGATTTCTTCCTCACAGGCT	AG	no	yes_no	GT_AG	8	17	13	12	3	4	9.65	7.4	0.285714	0.303571	0.361111	0.218182	0.0697674	0.0851064	chr1,-,247308475,2	5	0.316799	0.124352	0.192447
chr1,-,154974045,154974248	ENSG00000160691	SHC1	chr1	-	154974045	154974248	154974248	154974045	202	CTGGTGAGT	GT	yes	GACCCCACCCTGTCGCCCAGTTT	AG	no	yes_no	GT_AG	37	53	59	15	19	9	10.1	2.04	0.840909	0.815385	0.7375	0.483871	0.612903	0.346154	chr1,-,154974248,3	2	0.797931	0.480976	0.316955
chr1,-,144442917,144448775	ENSG00000266338	NBPF15	chr1	-	144442917	144448775	144448775	144442917	5857	AAGGTGCGT	GT	yes	CCTTCTTTGCCCATCAGCAGGCC	AG	no	yes_no	GT_AG	6	3	18	8	6	12	9.49	6.56	NA	NA	0.529412	0.258065	NA	0.48	chr1,-,144448775,2	2	0.529412	0.369032	0.16038
chr1,-,93843516,93845567	ENSG00000137936	BCAR3	chr1	-	93843516	93845567	93845567	93843516	2050	ACAGTAAGT	GT	yes	TCATTCAAATCTTGGTTCAGCCT	AG	no	yes_no	GT_AG	2	0	5	0	0	0	9.49	4.13	NA	NA	0.333333	NA	NA	0	chr1,-,93845567,2	3	0.333333	0	0.333333
chr1,-,234448576,234450428	ENSG00000059588	TARBP1	chr1	-	234448576	234450428	234450428	234448576	1851	AAAGTAAGT	GT	yes	AACTGTTGTTATTTAAGCAGGAG	AG	no	yes_no	GT_AG	136	146	208	123	81	113	9.72	3.7	0.445902	0.572549	0.53886	0.369369	0.304511	0.364516	chr1,-,234450428,4	2	0.519104	0.346132	0.172971
chr1,-,3842067,3844907	ENSG00000116198	CEP104	chr1	-	3842067	3844907	3844907	3842067	2839	CAGGTAAGA	GT	yes	AAATAACACCAGCTTCTCAGTCT	AG	no	yes_no	GT_AG	129	144	70	19	26	11	10.77	-5.31	0.267635	0.335664	0.178117	0.0565476	0.0734463	0.0329341	chr1,-,3844907,2	3	0.260472	0.0543094	0.206163
chr1,-,235733681,235733830	ENSG00000143669	LYST	chr1	-	235733681	235733830	235733830	235733681	148	AAGGTAAGA	GT	yes	ATTTGTTTAGTCTCTTTCAGCGT	AG	no	yes_no	GT_AG	21	5	19	0	0	2	10.57	5.63	0.225806	0.2	0.22619	0	0	0.0434783	chr1,-,235733830,1	2	0.217332	0.0144928	0.20284
chr1,-,47313946,47314036	ENSG00000123473	STIL	chr1	-	47313946	47314036	47314036	47313946	89	GCGGTAAGT	GT	yes	TAACATTCAAAGCCCTGTAGTGG	AG	no	yes_no	GT_AG	17	19	22	12	3	14	11.37	-3.52	0.62963	0.38	0.55	0.5	0.1875	0.378378	chr1,-,47314036,4	2	0.519877	0.355293	0.164584
chr1,-,113820455,113825142	ENSG00000134242	PTPN22	chr1	-	113820455	113825142	113825142	113820455	4686	AGAGTAAGT	GT	yes	ATTATGTTTTTTTGAGACAGGGT	AG	no	yes_no	GT_AG	7	20	19	10	7	6	9.35	2.25	NA	0.769231	0.730769	0.555556	NA	NA	chr1,-,113825142,3	2	0.75	0.555556	0.194444
chr1,-,203304705,203305057	ENSG00000233791	LINC01136	chr1	-	203304705	203305057	203305057	203304705	351	ACGGTCAGA	GT	yes	CCACTCCCTCCTTCCCCCAGCCG	AG	yes	yes_yes	GT_AG	8	4	15	15	3	4	5.42	9.51	NA	NA	0.75	0.517241	NA	NA	chr1,-,203305057,1	2	0.75	0.517241	0.232759
chr1,-,228108321,228109261	ENSG00000162910	MRPL55	chr1	-	228108321	228109261	228109261	228108321	939	GCAGTGAGT	GT	yes	TCTCTTCATTCTCTGCCTAGCAG	AG	yes	yes_yes	GT_AG	4	10	3	0	2	1	7.39	6.99	0.181818	0.384615	NA	NA	NA	0.0666667	chr1,-,228109261,1	2	0.283217	0.0666667	0.21655
chr1,-,58530689,58533404	NA	NA	chr1	-	58530689	58533404	58533404	58530689	2714	GAGGTATGT	GT	no	TCATTTGTTGGATTTCCTAGGTA	AG	no	no_no	GT_AG	5	2	0	0	0	0	9.81	7.97	0.263158	0.125	NA	0	0	0	chr1,-,58533404,1	2	0.194079	0	0.194079
chr1,-,206909868,206911730	ENSG00000162894	FCMR	chr1	-	206909868	206911730	206911730	206909868	1861	GAGGTAAGA	GT	yes	CCCGTGGCTTTGTGGGGAAGCCC	AG	yes	yes_yes	GT_AG	4	18	3	19	9	13	10.06	0.32	NA	0.947368	NA	0.95	0.5625	0.8125	chr1,-,206911730,2	2	0.947368	0.775	0.172368
chr1,-,109345878,109347483	ENSG00000134243	SORT1	chr1	-	109345878	109347483	109347483	109345878	1604	GCAGTAAGT	GT	yes	ATTTTGTCTTGTTTAAGAAGCTG	AG	yes	yes_yes	GT_AG	4	0	22	1	4	4	9.07	1.88	NA	NA	0.44	NA	0.235294	0.235294	chr1,-,109347483,1	2	0.44	0.235294	0.204706
chr1,-,88921238,88936099	NA	NA	chr1	-	88921238	88936099	88936099	88921238	14860	AAGGTATTT	GT	no	TCTACCTTCTTCCTGCCTAGAAT	AG	no	no_no	GT_AG	14	13	18	7	7	4	7.64	8.87	0.666667	0.722222	0.692308	NA	0.4375	NA	chr1,-,88936099,1	2	0.693732	0.4375	0.256232
chr1,-,160615753,160619776	ENSG00000117090	SLAMF1	chr1	-	160615753	160619776	160619776	160615753	4022	GGTGTAAGT	GT	yes	ATAAGGACAGTCATCATCAGACT	AG	no	yes_no	GT_AG	7	6	1	1	0	7	8.07	-5.49	0.2	0.352941	NA	0.0454545	0	0.291667	chr1,-,160619776,2	4	0.276471	0.112374	0.164097
chr1,-,156562674,156563134	ENSG00000183856	IQGAP3	chr1	-	156562674	156563134	156563134	156562674	459	CATGTAAGG	GT	yes	CAGGTTCCCTTTCAATGGAGTTT	AG	no	yes_no	GT_AG	50	106	111	0	0	0	6.57	-9.19	0.381679	0.566845	0.495536	0	0	0	chr1,-,156563134,2	3	0.481353	0	0.481353
chr1,-,45008339,45009144	ENSG00000126107	HECTD3	chr1	-	45008339	45009144	45009144	45008339	804	GAGGTGAGG	GT	yes	GCTAAACTCTTTAGCTGCAGTCT	AG	no	yes_no	GT_AG	9	2	5	3	0	0	8.41	-2.1	0.310345	NA	0.135135	0.09375	0	0	chr1,-,45009144,2	2	0.22274	0.03125	0.19149
chr1,-,93337483,93338230	ENSG00000223745	CCDC18-AS1	chr1	-	93337483	93338230	93338230	93337483	746	ATTGTAAGT	GT	yes	CTGAAACACAAAAAATTTAGATT	AG	no	yes_no	GT_AG	82	100	179	14	9	16	8.54	0.88	0.773585	0.724638	0.730612	0.123894	0.115385	0.246154	chr1,-,93338230,4	2	0.742945	0.161811	0.581134
chr1,-,108950438,108963361	ENSG00000121940	CLCC1	chr1	-	108950438	108963361	108963361	108950438	12922	GACGTGAGT	GT	yes	ATTGTTTTAGCCTTATACAGGAT	AG	no	yes_no	GT_AG	39	47	62	9	11	16	9.22	2.7	0.210811	0.281437	0.270742	0.0652174	0.0932203	0.131148	chr1,-,108963361,5	3	0.25433	0.0965284	0.157802
chr1,-,35746977,35747907	ENSG00000092853	CLSPN	chr1	-	35746977	35747907	35747907	35746977	929	TGGGTAGGT	GT	yes	CTTAGGTTCTTAAATGTTAGAAA	AG	no	yes_no	GT_AG	89	105	129	6	4	8	6.86	1.65	0.164207	0.164577	0.158477	0.0113636	0.00693241	0.0179372	chr1,-,35747907,3	2	0.16242	0.0120778	0.150342
chr1,-,43998025,44000767	ENSG00000196517	SLC6A9	chr1	-	43998025	44000767	44000767	43998025	2741	TTCGTGAGT	GT	yes	CCCACACCTGCCCCGTGCAGTTT	AG	yes	yes_yes	GT_AG	20	22	18	14	26	13	7.9	6.23	0.909091	0.814815	1	NA	0.722222	NA	chr1,-,44000767,1	2	0.907969	0.722222	0.185746
chr1,-,36019191,36023244	NA	NA	chr1	-	36019191	36023244	36023244	36019191	4052	TGGGTAAGC	GT	no	TGTAATGTATTATGCCAAAGTGT	AG	no	no_no	GT_AG	24	55	130	15	1	6	8.84	1.97	0.857143	0.873016	0.977444	0.681818	NA	0.352941	chr1,-,36023244,2	2	0.902534	0.51738	0.385154
chr1,-,47313320,47314036	ENSG00000123473	STIL	chr1	-	47313320	47314036	47314036	47313320	715	GCGGTAAGT	GT	yes	TTTTTATGTTTATTTTTGAGACG	AG	no	yes_no	GT_AG	9	13	12	6	2	1	11.37	2.83	0.257143	0.325	0.244898	0.206897	0.0740741	0.0666667	chr1,-,47314036,3	4	0.27568	0.115879	0.159801
chr1,-,27553185,27558305	ENSG00000126705	AHDC1	chr1	-	27553185	27558305	27558305	27553185	5119	AAGGTGAGG	GT	yes	GCTGCGATGGTCCTTTCCAGGCG	AG	yes	yes_yes	GT_AG	18	29	23	17	10	7	9.16	6.14	0.857143	0.828571	0.821429	0.85	0.526316	0.35	chr1,-,27558305,1	3	0.835714	0.575439	0.260276
chr1,-,77979059,77979397	NA	NA	chr1	-	77979059	77979397	77979397	77979059	337	CCGGTAAGA	GT	no	CCATTTTCTTTCTTTCTTAGCTG	AG	no	no_no	GT_AG	20	6	17	12	9	4	10.1	9.41	1	NA	0.772727	NA	0.5625	NA	chr1,-,77979397,1	2	0.886364	0.5625	0.323864
chr1,-,217492693,217495015	ENSG00000092978	GPATCH2	chr1	-	217492693	217495015	217495015	217492693	2321	AAGGTAAGA	GT	yes	TTGTTATTTCCATTTTACAGGTG	AG	yes	yes_yes	GT_AG	6	7	12	4	4	4	10.57	10.95	NA	0.411765	0.571429	0.266667	NA	NA	chr1,-,217495015,1	2	0.491597	0.266667	0.22493
chr1,-,230954403,230956421	ENSG00000143643	TTC13	chr1	-	230954403	230956421	230956421	230954403	2017	CTGGTGAGT	GT	yes	TTTTGTATTTTGTTTCATAGCTA	AG	yes	yes_yes	GT_AG	10	10	20	10	19	7	10.1	8.3	NA	NA	1	0.666667	0.863636	NA	chr1,-,230956421,1	2	1	0.765152	0.234848
chr1,-,5986232,5992244	ENSG00000131697	NPHP4	chr1	-	5986232	5992244	5992244	5986232	6011	TAGGTAACG	GT	yes	TTGTCCCTCCCCACCCACAGAGA	AG	no	yes_no	GT_AG	2	1	5	3	3	1	7.74	9.81	NA	NA	0.333333	NA	0.166667	0.0434783	chr1,-,5992244,4	2	0.333333	0.105072	0.228261
chr1,-,35435637,35441047	ENSG00000142687	KIAA0319L	chr1	-	35435637	35441047	35441047	35435637	5409	CAGGTAGGG	GT	yes	CAGTCAGGCTCTCCCAGCAGGAG	AG	no	yes_no	GT_AG	3	6	18	3	1	4	9.46	3.66	NA	0.272727	0.391304	0.166667	0.0588235	0.235294	chr1,-,35441047,2	4	0.332016	0.153595	0.178421
chr1,-,946893,948131	ENSG00000188976	NOC2L	chr1	-	946893	948131	948131	946893	1237	CAGGTGTGT	GT	yes	AGCTAATTTTGGTATTTTAGTAG	AG	no	yes_no	GT_AG	16	19	13	2	5	7	6.99	1.8	0.4	0.452381	0.419355	0.105263	0.128205	0.189189	chr1,-,948131,4	4	0.423912	0.140886	0.283026
chr1,-,21001324,21002713	ENSG00000075151	EIF4G3	chr1	-	21001324	21002713	21002713	21001324	1388	CCGGTAAGT	GT	yes	GAGCTGCATCTCTAAACCAGTTT	AG	no	yes_no	GT_AG	20	24	22	5	9	6	10.91	2.68	0.512821	0.615385	0.611111	0.238095	0.290323	0.193548	chr1,-,21002713,4	2	0.579772	0.240655	0.339117
chr1,-,117050334,117059373	ENSG00000236137	RP11-27K13.3	chr1	-	117050334	117059373	117059373	117050334	9038	TTGGTGAAG	GT	yes	ATTTTGATTCATTATTCTAGGTT	AG	yes	yes_yes	GT_AG	9	10	6	7	3	4	0.04	8.93	0.409091	0.25	0.333333	NA	0.0810811	0.235294	chr1,-,117059373,2	3	0.330808	0.158188	0.17262
chr1,-,153952650,153952805	ENSG00000160741	CRTC2	chr1	-	153952650	153952805	153952805	153952650	154	AAGGTATGT	GT	yes	TCCAACTCTCCCATCACCAGTCT	AG	yes	yes_yes	GT_AG	199	150	194	90	66	61	9.79	6.15	0.348511	0.31185	0.347048	0.142405	0.121547	0.122984	chr1,-,153952805,2	2	0.335803	0.128979	0.206825
chr1,-,179865869,179877693	ENSG00000169905	TOR1AIP2	chr1	-	179865869	179877693	179877693	179865869	11823	TTTGTAAGT	GT	yes	AACCCATGAGTCGTCTGAAGTTT	AG	no	yes_no	GT_AG	21	19	12	0	0	0	7.4	-3.03	0.344262	0.301587	0.292683	0	0	0	chr1,-,179877693,3	2	0.312844	0	0.312844
chr1,-,16569236,16573142	ENSG00000219481	NBPF1	chr1	-	16569236	16573142	16573142	16569236	3905	CAGGTAATG	GT	yes	TGTCCTGCCTGGCTCATCAGGAA	AG	yes	yes_yes	GT_AG	25	20	14	13	10	24	9.43	7.53	1	1	NA	NA	NA	0.8	chr1,-,16573142,2	2	1	0.8	0.2
chr1,-,43700063,43702656	ENSG00000236200	KDM4A-AS1	chr1	-	43700063	43702656	43702656	43700063	2592	CAGGTAAGT	GT	yes	CTATACTTGAACCTAAACAGTGT	AG	yes	yes_yes	GT_AG	30	63	32	17	23	14	10.86	3.37	0.638298	0.7875	0.653061	0.447368	0.511111	0.5	chr1,-,43702656,2	4	0.692953	0.48616	0.206793
chr1,-,77180966,77206640	ENSG00000142892	PIGK	chr1	-	77180966	77206640	77206640	77180966	25673	CAGGTAAGA	GT	yes	TTTTCTTTGTTTTTATCTAGGAA	AG	no	yes_no	GT_AG	2	11	7	7	6	5	10.77	11.41	NA	0.578947	0.411765	0.466667	0.26087	0.277778	chr1,-,77206640,3	2	0.495356	0.335105	0.160251
chr1,-,235751378,235752005	ENSG00000143669	LYST	chr1	-	235751378	235752005	235752005	235751378	626	AAAGTAAGA	GT	yes	ATAGCTTGAAAACATTCTAGTAT	AG	no	yes_no	GT_AG	10	10	15	1	2	1	6.91	0.1	0.119048	0.212766	0.223881	0.025641	0.0338983	0.0384615	chr1,-,235752005,2	2	0.185231	0.032667	0.152564
chr1,-,151002323,151006312	ENSG00000143409	FAM63A	chr1	-	151002323	151006312	151006312	151002323	3988	AAGGTAAAA	GT	yes	GGGCATGCTCCATGCCCCAGGAG	AG	yes	yes_yes	GT_AG	4	16	27	0	1	0	8.38	3.96	0.0784314	0.238806	0.25	0	0.025	0	chr1,-,151006312,1	4	0.189079	0.00833333	0.180746
chr1,-,67424977,67425083	ENSG00000142864	SERBP1	chr1	-	67424977	67425083	67425083	67424977	105	ATCGTAAGT	GT	yes	TGTTAACTCAGTTTTGTTAGTTC	AG	yes	yes_yes	GT_AG	9152	10032	8259	5851	6581	6543	10.44	-2.24	0.8914	0.889441	0.880772	0.556549	0.545372	0.548036	chr1,-,67425083,2	3	0.887204	0.549986	0.337219
chr1,-,16620245,16625775	ENSG00000215908	CROCCP2	chr1	-	16620245	16625775	16625775	16620245	5529	CAGGTAGGC	GT	yes	AGTTACTTGTCTCTCCGCAGGGG	AG	no	yes_no	GT_AG	20	8	19	21	7	20	9.88	10.47	0.869565	NA	0.904762	0.724138	0.4375	0.833333	chr1,-,16625775,3	3	0.887164	0.66499	0.222173
chr1,-,100992754,100995110	ENSG00000117543	DPH5	chr1	-	100992754	100995110	100995110	100992754	2355	CAAGTAAGT	GT	yes	CTAAGAACAGTGGCATCTAGTTT	AG	no	yes_no	GT_AG	321	376	314	7	8	0	10.08	-7.14	0.657787	0.655052	0.679654	0.00957592	0.0102171	0	chr1,-,100995110,2	2	0.664164	0.00659768	0.657567
chr1,-,248528063,248536681	NA	NA	chr1	-	248528063	248536681	248536681	248528063	8617	GAGGTAAGT	GT	no	CACTGTCTGGCACTCCCTAGTGA	AG	no	no_no	GT_AG	1	10	8	0	2	4	11.08	5.36	NA	0.285714	0.307692	0	NA	0.235294	chr1,-,248536681,1	3	0.296703	0.117647	0.179056
chr1,-,156816112,156816675	ENSG00000027869	SH2D2A	chr1	-	156816112	156816675	156816675	156816112	562	AAGGTAAGT	GT	yes	TCTCTGAGAAACCCCGGCAGCCC	AG	no	yes_no	GT_AG	329	275	411	13	11	4	11	-0.59	0.659319	0.582627	0.593931	0.0628019	0.0338462	0.02	chr1,-,156816675,1	4	0.611959	0.0388827	0.573076
chr1,-,180273408,180273937	ENSG00000230124	ACBD6	chr1	-	180273408	180273937	180273937	180273408	528	TTGGTGAGC	GT	yes	AAATGAGCTTAACAATCCAGTAT	AG	no	yes_no	GT_AG	12	19	10	1	0	0	7.43	-1.71	0.324324	0.513514	0.285714	0.0384615	0	0	chr1,-,180273937,1	2	0.374517	0.0128205	0.361697
chr1,-,205775091,205775402	NA	NA	chr1	-	205775091	205775402	205775402	205775091	310	GAGGTGCCG	GT	no	CTTTTTTGCTTTCTCGTCAGAGC	AG	no	no_no	GT_AG	8	7	4	1	2	1	4.05	8.16	NA	0.368421	0.25	NA	0.133333	NA	chr1,-,205775402,2	2	0.309211	0.133333	0.175877
chr1,-,156597938,156598035	ENSG00000160818	GPATCH4	chr1	-	156597938	156598035	156598035	156597938	96	AAGGTATTA	GT	yes	TATGCCTTATCAATTCTCAGAAC	AG	no	yes_no	GT_AG	2	7	4	7	4	7	7.04	7.22	NA	0.466667	NA	0.304348	NA	NA	chr1,-,156598035,3	2	0.466667	0.304348	0.162319
chr1,-,206921945,206923147	ENSG00000162894	FCMR	chr1	-	206921945	206923147	206923147	206921945	1201	AGTGTGAGT	GT	yes	GGCTAGAAATCTCTTTCCAGTTC	AG	yes	yes_yes	GT_AG	24	9	36	13	9	5	6.96	3.29	0.666667	0.36	0.590164	0.419355	0.290323	0.172414	chr1,-,206923147,1	2	0.538944	0.29403	0.244913
chr1,-,193044329,193049746	ENSG00000116750	UCHL5	chr1	-	193044329	193049746	193049746	193044329	5416	CAGGTATGG	GT	yes	GTGTGACTCCATGTGTTCAGTCT	AG	no	yes_no	GT_AG	63	95	62	11	25	15	9.99	3.88	0.863014	1	0.911765	0.478261	0.714286	0.6	chr1,-,193049746,3	2	0.924926	0.597516	0.327411
chr1,-,100126768,100132750	ENSG00000156876	SASS6	chr1	-	100126768	100132750	100132750	100126768	5981	GAGGTAAGG	GT	yes	ATTTTATTTTATTTTTTGAGACA	AG	no	yes_no	GT_AG	9	5	11	7	5	5	10.28	-0.04	0.5625	NA	0.55	0.368421	NA	NA	chr1,-,100132750,4	2	0.55625	0.368421	0.187829
chr1,-,3632317,3633398	ENSG00000116213	WRAP73	chr1	-	3632317	3633398	3633398	3632317	1080	AATGTAAGT	GT	yes	TGAGATCGCCTCTGTCCCAGTCT	AG	no	yes_no	GT_AG	207	171	211	8	16	11	8.62	3.02	0.402724	0.467213	0.466814	0.0241692	0.0454545	0.0342679	chr1,-,3633398,3	3	0.445584	0.0346305	0.410953
chr1,-,155834404,155853276	ENSG00000116580	GON4L	chr1	-	155834404	155853276	155853276	155834404	18871	GAGGTAAGG	GT	yes	GTTCTTCTCCATGGAAACAGACA	AG	no	yes_no	GT_AG	24	23	16	3	7	12	10.28	3.83	0.857143	0.884615	0.571429	0.103448	0.304348	0.705882	chr1,-,155853276,5	3	0.771062	0.371226	0.399836
chr1,-,246851996,246853091	ENSG00000153207	AHCTF1	chr1	-	246851996	246853091	246853091	246851996	1094	CATGTAAAA	GT	yes	CTTCCACCAAACCCTTGCAGGAG	AG	no	yes_no	GT_AG	8	10	17	7	8	4	-0.73	6.81	NA	0.344828	0.708333	0.318182	0.4	NA	chr1,-,246853091,2	2	0.52658	0.359091	0.16749
chr1,-,101001544,101013710	ENSG00000117543	DPH5	chr1	-	101001544	101013710	101013710	101001544	12165	CAGGTAATG	GT	yes	TTCTATTGTTTTTTGGACAGACA	AG	yes	yes_yes	GT_AG	155	151	115	146	181	145	9.43	6	0.495208	0.480892	0.374593	0.271375	0.338951	0.265568	chr1,-,101013710,3	2	0.450231	0.291965	0.158266
chr1,-,32634072,32650402	ENSG00000176261	ZBTB8OS	chr1	-	32634072	32650402	32650402	32634072	16329	CATGTAAGC	GT	yes	GCATGAATATACTTCTTTAGGTT	AG	yes	yes_yes	GT_AG	13	5	20	8	6	2	5.61	6.74	0.464286	NA	0.606061	0.444444	NA	0.125	chr1,-,32650402,4	2	0.535173	0.284722	0.250451
chr1,-,19153954,19154918	ENSG00000127481	UBR4	chr1	-	19153954	19154918	19154918	19153954	963	AAGGTGGGA	GT	yes	GACACTCTAACTGTGGCCAGTTT	AG	no	yes_no	GT_AG	117	124	136	13	18	15	6.03	3.28	0.40625	0.383901	0.375691	0.0528455	0.0622837	0.06	chr1,-,19154918,1	2	0.388614	0.0583764	0.330237
chr1,-,16316568,16352255	ENSG00000037637	FBXO42	chr1	-	16316568	16352255	16352255	16316568	35686	CAGGTGAGG	GT	yes	TAATTTTTGTATTTTAGTAGAGA	AG	no	yes_no	GT_AG	14	17	9	9	1	7	10.07	2.36	0.4375	0.548387	0.3	0.45	0.0588235	0.225806	chr1,-,16352255,2	2	0.428629	0.244877	0.183752
chr15,+,56921098,56962411	ENSG00000140262	TCF12	chr15	+	56921098	56962411	56921098	56962411	41312	CAGGTAAGA	GT	yes	TAACTTTTTTTTGTTCTTAGTCG	AG	no	yes_no	GT_AG	3	11	4	1	1	3	10.77	7.17	0.166667	0.458333	NA	NA	0.0666667	NA	chr15,+,56921098,1	3	0.3125	0.0666667	0.245833
chr15,+,22547089,22547852	ENSG00000276550	HERC2P2	chr15	+	22547089	22547852	22547089	22547852	762	TTGGTGAGT	GT	yes	ATTCTTGTATCCATTACAAGAAA	AG	no	yes_no	GT_AG	1	4	12	0	0	0	9.27	2.54	0.0454545	0.222222	0.24	0	0	0	chr15,+,22547089,1	2	0.169226	0	0.169226
chr15,+,52221694,52225209	NA	NA	chr15	+	52221694	52225209	52221694	52225209	3514	CCGGTAAGT	GT	no	TTTTCCCATTCCCTTTCCAGGGC	AG	no	no_no	GT_AG	8	8	11	0	4	0	10.91	12.81	0.333333	0.347826	0.255814	0	0.222222	NA	chr15,+,52221694,2	2	0.312324	0.111111	0.201213
chr15,+,99633173,99641124	ENSG00000068305	MEF2A	chr15	+	99633173	99641124	99633173	99641124	7950	CAGGTAAAT	GT	yes	GCAAAGAACTCTGATTGCAGCTC	AG	no	yes_no	GT_AG	23	24	29	8	7	7	8.76	0.96	0.657143	0.615385	0.491525	0.333333	0.4375	NA	chr15,+,99633173,1	3	0.588018	0.385417	0.202601
chr15,+,40056641,40059133	ENSG00000248508	SRP14-AS1	chr15	+	40056641	40059133	40056641	40059133	2491	GAGGTGGGA	GT	yes	ATTTATTTATTTTGAGACAGGAT	AG	no	yes_no	GT_AG	4	2	13	3	7	4	4.3	1.8	NA	NA	0.8125	0.2	0.184211	NA	chr15,+,40056641,1	2	0.8125	0.192105	0.620395
chr15,+,74034530,74035143	ENSG00000140464	PML	chr15	+	74034530	74035143	74034530	74035143	612	TCGGTGAGT	GT	yes	GCCCCTGAGGTCTCTTCCAGCCC	AG	yes	yes_yes	GT_AG	55	74	92	4	1	6	11.11	3.23	0.705128	0.718447	0.851852	0.097561	0.0384615	0.162162	chr15,+,74034530,1	3	0.758476	0.0993949	0.659081
chr15,+,99633173,99641134	ENSG00000068305	MEF2A	chr15	+	99633173	99641134	99633173	99641134	7960	CAGGTAAAT	GT	yes	CTGATTGCAGCTCCACACAGAGC	AG	no	yes_no	GT_AG	10	7	21	4	1	0	8.76	0.07	0.285714	0.179487	0.355932	0.166667	0.0625	NA	chr15,+,99633173,1	3	0.273711	0.114583	0.159128
chr15,+,59440123,59445149	ENSG00000157470	FAM81A	chr15	+	59440123	59445149	59440123	59445149	5025	AAGGTAGTG	GT	yes	GAGCTTACTGGGAACTTCAGTCT	AG	yes	yes_yes	GT_AG	44	110	35	2	1	2	5.56	-2.4	0.721311	0.743243	0.795455	0.0740741	0.0416667	0.0833333	chr15,+,59440123,2	3	0.753336	0.066358	0.686978
chr15,+,89293063,89294915	ENSG00000140525	FANCI	chr15	+	89293063	89294915	89293063	89294915	1851	CAGGTAAGG	GT	yes	CTCTCTCTGTCTCTCTCTAGGGA	AG	yes	yes_yes	GT_AG	12	20	18	16	7	8	11.08	14.13	NA	1	0.857143	0.761905	NA	NA	chr15,+,89293063,3	2	0.928571	0.761905	0.166667
chr15,+,99712835,99715468	ENSG00000068305	MEF2A	chr15	+	99712835	99715468	99712835	99715468	2632	TCGGTAAAT	GT	yes	AACAATGTATTCCATTTCAGGAA	AG	yes	yes_yes	GT_AG	17	9	20	10	15	14	6.8	9.46	0.73913	NA	0.952381	NA	0.681818	NA	chr15,+,99712835,1	2	0.845756	0.681818	0.163938
chr15,+,99027789,99029247	NA	NA	chr15	+	99027789	99029247	99027789	99029247	1457	CAGGTACGT	GT	no	CAAGTCTCTACCTCTTCTAGCTG	AG	no	no_no	GT_AG	3	6	2	0	0	0	10.65	6.67	0.142857	0.333333	0.0833333	NA	0	NA	chr15,+,99027789,1	3	0.186508	0	0.186508
chr15,+,22542209,22542458	ENSG00000276550	HERC2P2	chr15	+	22542209	22542458	22542209	22542458	248	AAGGTGAGC	GT	yes	CTCACTGGGTTTCCCTGAAGTTA	AG	no	yes_no	GT_AG	41	0	47	0	0	0	9.6	4.24	0.554054	0	0.431193	0	0	0	chr15,+,22542209,1	3	0.328416	0	0.328416
chr15,+,84604333,84614655	ENSG00000176371	ZSCAN2	chr15	+	84604333	84614655	84604333	84614655	10321	GTGGTGAGA	GT	yes	TTTTTTTTTTCCTGAGATAGAGT	AG	no	yes_no	GT_AG	10	4	7	4	3	2	5.46	1.99	0.3125	0.181818	0.28	NA	0.103448	0.1	chr15,+,84604333,1	2	0.258106	0.101724	0.156382
chr15,+,28637630,28640259	ENSG00000206149	HERC2P9	chr15	+	28637630	28640259	28637630	28640259	2628	GAGGTAAGA	GT	yes	AATGATGTTTTAAAACACAGTTC	AG	yes	yes_yes	GT_AG	10	12	17	20	13	11	10.06	3.39	NA	NA	1	1	0.65	NA	chr15,+,28637630,1	2	1	0.825	0.175
chr15,+,56428473,56459628	ENSG00000151575	TEX9	chr15	+	56428473	56459628	56428473	56459628	31154	ACAGTATGT	GT	yes	TACTCTTCAAAATTGTCAAGGTC	AG	no	yes_no	GT_AG	25	24	17	4	5	11	6.05	3.28	0.431034	0.533333	0.586207	0.235294	0.333333	0.407407	chr15,+,56428473,1	4	0.516858	0.325345	0.191513
chr15,+,78274424,78275601	ENSG00000140403	DNAJA4	chr15	+	78274424	78275601	78274424	78275601	1176	AAGGTGAGG	GT	yes	CTTGATCAGAAGGATCATAGTGT	AG	no	yes_no	GT_AG	47	17	0	25	27	18	9.16	-10.81	0.319728	0.472222	NA	0.122549	0.171975	0.0942408	chr15,+,78274424,1	3	0.395975	0.129588	0.266387
chr15,+,24962209,24974387	ENSG00000128739	SNRPN	chr15	+	24962209	24974387	24962209	24974387	12177	AGAGTGAGT	GT	yes	CGTCATACCTTTATCTATAGCCT	AG	yes	yes_yes	GT_AG	13	7	9	0	1	0	7.36	5.59	0.325	0.189189	0.18	0	0.0263158	0	chr15,+,24962209,3	2	0.231396	0.00877193	0.222624
chr15,+,44499813,44503424	ENSG00000137770	CTDSPL2	chr15	+	44499813	44503424	44499813	44503424	3610	CAGGTAATT	GT	yes	GAGGTCTCCACTGTATTTAGTTT	AG	yes	yes_yes	GT_AG	24	21	43	15	9	12	8.55	3.42	0.857143	0.913043	0.934783	0.681818	NA	NA	chr15,+,44499813,2	2	0.901656	0.681818	0.219838
chr15,+,81380254,81409115	NA	NA	chr15	+	81380254	81409115	81380254	81409115	28860	CAGGTGAAA	GT	no	CCCCATTCCTTCTCCAACAGGCA	AG	no	no_no	GT_AG	13	12	1	2	11	8	5.07	9.39	0.764706	0.75	NA	NA	0.578947	NA	chr15,+,81380254,2	2	0.757353	0.578947	0.178406
chr15,+,42681612,42682104	ENSG00000159433	STARD9	chr15	+	42681612	42682104	42681612	42682104	491	AAAGTAGGT	GT	yes	TGGGTGTTTTTGGTTCCCAGACC	AG	yes	yes_yes	GT_AG	15	17	15	5	5	5	6.84	8.31	0.625	0.62963	0.9375	0.3125	0.263158	NA	chr15,+,42681612,1	2	0.73071	0.287829	0.442881
chr15,+,45405505,45407029	ENSG00000171763	SPATA5L1	chr15	+	45405505	45407029	45405505	45407029	1523	AAGGTAAGA	GT	yes	GGATTTCCTCTGCTTTGAAGTTC	AG	yes	yes_yes	GT_AG	9	9	8	2	3	4	10.57	3.44	0.333333	0.243243	0.333333	0.047619	0.136364	0.153846	chr15,+,45405505,1	2	0.303303	0.11261	0.190694
chr15,+,84637420,84638396	ENSG00000176700	SCAND2P	chr15	+	84637420	84638396	84637420	84638396	975	CAGGTGAGT	GT	yes	CGGCTGTGTATATCTCCTAGGAG	AG	yes	yes_yes	GT_AG	40	26	48	22	13	12	10.67	7.17	0.930233	0.742857	0.827586	0.647059	0.8125	0.5	chr15,+,84637420,1	2	0.833559	0.653186	0.180372
chr15,+,44716356,44717409	ENSG00000166710	B2M	chr15	+	44716356	44717409	44716356	44717409	1052	GAGGTAAGT	GT	yes	TGACCAAAACATCATATCAGCAT	AG	no	yes_no	GT_AG	21	9	42	0	3	0	11.08	0.88	0.512195	0.219512	0.461538	0	0.038961	0	chr15,+,44716356,2	2	0.397749	0.012987	0.384762
chr15,+,41736368,41740057	ENSG00000174197	MGA	chr15	+	41736368	41740057	41736368	41740057	3688	AAGGTGGGC	GT	yes	TACTGTCATCTCCAAGGTAGCAT	AG	no	yes_no	GT_AG	8	5	11	1	3	5	7.93	-0.73	0.5	0.333333	0.733333	NA	NA	0.185185	chr15,+,41736368,1	3	0.522222	0.185185	0.337037
chr15,+,101972049,101972596	ENSG00000185596	WASH3P	chr15	+	101972049	101972596	101972049	101972596	546	CAGGTGAGG	GT	yes	ATGGCAGGATCTCCCAGCAGGTA	AG	yes	yes_yes	GT_AG	171	91	281	98	18	11	10.07	2.5	0.977143	0.710938	1	1	0.310345	NA	chr15,+,101972049,2	2	0.896027	0.655172	0.240854
chr15,+,40046069,40056674	ENSG00000248508	SRP14-AS1	chr15	+	40046069	40056674	40046069	40056674	10604	GTGGTGAGT	GT	yes	CTATTAATGCATTTATTTAGTAT	AG	no	yes_no	GT_AG	188	376	357	6	12	10	8.95	4.45	0.87037	0.884706	0.82448	0.0722892	0.136364	0.121951	chr15,+,40046069,3	3	0.859852	0.110201	0.749651
chr15,+,70911598,70913132	ENSG00000137821	LRRC49	chr15	+	70911598	70913132	70911598	70913132	1533	CAGGTATTG	GT	yes	TACTTATGCAGAATGTAAAGTCT	AG	no	yes_no	GT_AG	5	7	12	0	0	0	8.35	-8.74	NA	NA	0.666667	0	0	0	chr15,+,70911598,1	2	0.666667	0	0.666667
chr15,+,28681843,28684115	ENSG00000206149	HERC2P9	chr15	+	28681843	28684115	28681843	28684115	2271	AAGGTAAGT	GT	yes	CTTAATTATTTAAAGTCCAGTTT	AG	no	yes_no	GT_AG	15	18	10	0	0	1	11	-1.84	0.267857	0.346154	0.30303	NA	0	0.05	chr15,+,28681843,1	4	0.30568	0.025	0.28068
chr15,+,77035563,77035811	ENSG00000140368	PSTPIP1	chr15	+	77035563	77035811	77035563	77035811	247	CTGGTAAAG	GT	yes	CCTGCTCTTAGCGTCCACAGAGA	AG	yes	yes_yes	GT_AG	93	53	65	14	12	3	5.75	3.02	0.327465	0.363014	0.331633	0.0622222	0.0641711	0.0179641	chr15,+,77035563,1	2	0.340704	0.0481191	0.292585
chr15,+,40200980,40202390	ENSG00000156970	BUB1B	chr15	+	40200980	40202390	40200980	40202390	1409	AAGGTGAGT	GT	yes	CTCCTAGAGTATGTATCTAGTCT	AG	no	yes_no	GT_AG	274	265	348	44	31	47	10.47	-4.18	0.215578	0.220649	0.228197	0.0334093	0.0265184	0.0415929	chr15,+,40200980,1	4	0.221475	0.0338402	0.187635
chr15,+,41736698,41740057	ENSG00000174197	MGA	chr15	+	41736698	41740057	41736698	41740057	3358	CAGGTGAGA	GT	yes	TACTGTCATCTCCAAGGTAGCAT	AG	no	yes_no	GT_AG	38	35	63	7	16	3	9.22	-0.73	0.327586	0.289256	0.396226	0.0707071	0.153846	0.0309278	chr15,+,41736698,1	4	0.33769	0.0851604	0.252529
chr15,-,45490881,45511138	ENSG00000104154	SLC30A4	chr15	-	45490881	45511138	45511138	45490881	20256	TAGGTAGGT	GT	yes	ATATGTGTTTTTCCCTCTAGAGG	AG	yes	yes_yes	GT_AG	5	6	23	11	1	1	7.92	10.49	NA	NA	0.851852	0.647059	NA	NA	chr15,-,45511138,1	2	0.851852	0.647059	0.204793
chr15,-,62255151,62255318	ENSG00000260062	GOLGA2P11	chr15	-	62255151	62255318	62255318	62255151	166	CAGGTGAGA	GT	yes	CTGCCAGCCCCTCTCTGCAGGGC	AG	no	yes_no	GT_AG	24	26	52	1	0	0	9.22	8.32	0.347826	0.342105	0.547368	0.0119048	0	0	chr15,-,62255318,1	2	0.412433	0.00396825	0.408465
chr15,-,51725121,51751271	ENSG00000140280	LYSMD2	chr15	-	51725121	51751271	51751271	51725121	26149	CAGGTACAG	GT	yes	TCTCCTTTTTTATATTTTAGATG	AG	yes	yes_yes	GT_AG	23	22	12	34	26	14	8.68	11.71	0.958333	1	NA	0.772727	0.83871	0.875	chr15,-,51751271,1	2	0.979167	0.828812	0.150354
chr15,-,72752895,72760407	ENSG00000159322	ADPGK	chr15	-	72752895	72760407	72760407	72752895	7511	CAGGTAAGG	GT	yes	CCTGTTGTTGTTTTTGTTAGCAG	AG	yes	yes_yes	GT_AG	14	20	18	19	12	12	11.08	4.46	0.5	0.714286	0.418605	0.44186	0.272727	0.333333	chr15,-,72760407,1	2	0.544297	0.349307	0.19499
chr15,-,74413588,74414547	ENSG00000138623	SEMA7A	chr15	-	74413588	74414547	74414547	74413588	958	CAGGTGAGA	GT	yes	CCATCCTTGCTTGGCTCCAGTAG	AG	no	yes_no	GT_AG	6	8	2	3	4	5	9.22	4.52	0.3	0.380952	NA	0.176471	0.153846	0.172414	chr15,-,74414547,3	3	0.340476	0.167577	0.172899
chr15,-,55988001,55991926	ENSG00000069869	NEDD4	chr15	-	55988001	55991926	55991926	55988001	3924	AAGGTATCA	GT	yes	TGCAATGACTTTCTTCACAGAAT	AG	yes	yes_yes	GT_AG	3	9	9	3	1	6	7.22	7.75	0.1875	0.272727	0.45	NA	0.0526316	NA	chr15,-,55991926,1	2	0.303409	0.0526316	0.250778
chr15,-,34529776,34529967	ENSG00000215252	GOLGA8B	chr15	-	34529776	34529967	34529967	34529776	190	GAGGTGAGA	GT	yes	CCACCAGCCCCTCTCTCCAGGGC	AG	no	yes_no	GT_AG	24	1	0	0	0	0	7.66	8.09	0.705882	0.0416667	0	NA	NA	0	chr15,-,34529967,1	2	0.249183	0	0.249183
chr15,-,20462986,20466195	ENSG00000180229	HERC2P3	chr15	-	20462986	20466195	20466195	20462986	3208	AAGGTGTGT	GT	yes	TACAGAGTCATTTTTTACAGGTC	AG	no	yes_no	GT_AG	0	0	8	0	0	5	6.64	5.21	NA	NA	0.222222	0	0	0.16129	chr15,-,20466195,1	2	0.222222	0.0537634	0.168459
chr15,-,82475637,82476786	ENSG00000255769	GOLGA2P10	chr15	-	82475637	82476786	82476786	82475637	1148	GTGGTGAGT	GT	yes	TGGGATAACCGTGTGTATAGGAC	AG	no	yes_no	GT_AG	108	93	81	16	15	15	8.95	3.45	0.610169	0.596154	0.570423	0.144144	0.112782	0.130435	chr15,-,82476786,1	3	0.592249	0.12912	0.463128
chr15,-,89852481,89871475	ENSG00000157823	AP3S2	chr15	-	89852481	89871475	89871475	89852481	18993	AAGGTATAT	GT	yes	CAGTTGTTGCTGCTCAACAGCCC	AG	no	yes_no	GT_AG	4	18	9	5	7	3	7.84	4.65	NA	0.818182	0.5625	NA	0.333333	NA	chr15,-,89871475,2	3	0.690341	0.333333	0.357008
chr15,-,74676983,74695880	ENSG00000179151	EDC3	chr15	-	74676983	74695880	74695880	74676983	18896	GAGGTGGGA	GT	yes	TTGCTCCACATCCTCGTCAGCAT	AG	no	yes_no	GT_AG	21	16	22	17	7	4	4.3	2.49	0.466667	0.326531	0.44898	0.274194	0.179487	0.102564	chr15,-,74695880,4	2	0.414059	0.185415	0.228644
chr15,-,42182620,42184517	ENSG00000166887	VPS39	chr15	-	42182620	42184517	42184517	42182620	1896	TGGGTGAGA	GT	yes	TGTCTCCTCTGTTCCTGTAGGAG	AG	no	yes_no	GT_AG	6	0	2	0	0	0	6.04	11.27	0.24	NA	0.0714286	0	0	0	chr15,-,42184517,2	2	0.155714	0	0.155714
chr15,-,82473481,82475478	ENSG00000255769	GOLGA2P10	chr15	-	82473481	82475478	82475478	82473481	1996	CAGGTACGG	GT	yes	ACACCTTGCTGGTCACACAGTCA	AG	yes	yes_yes	GT_AG	82	75	52	67	68	90	10.88	3.62	0.529032	0.551471	0.504854	0.333333	0.309091	0.4	chr15,-,82475478,1	5	0.528452	0.347475	0.180978
chr15,-,62250412,62250689	ENSG00000166104	RP11-299H22.3	chr15	-	62250412	62250689	62250689	62250412	276	CAGGTGAGT	GT	no	CTCAACCTCTCTCATTCTAGAAG	AG	yes	no_yes	GT_AG	89	130	117	38	51	36	10.67	8.49	0.654412	0.687831	0.642857	0.452381	0.566667	0.391304	chr15,-,62250689,1	2	0.6617	0.470117	0.191583
chr15,-,34389768,34391123	ENSG00000175265	GOLGA8A	chr15	-	34389768	34391123	34391123	34389768	1354	AGGGTGAGT	GT	yes	GTTACGCAGCTGTCTTCCAGGTG	AG	yes	yes_yes	GT_AG	17	19	19	19	14	15	9.25	3.93	1	1	1	1	NA	0.6	chr15,-,34391123,1	2	1	0.8	0.2
chr15,-,72346142,72346235	ENSG00000260729	RP11-106M3.2	chr15	-	72346142	72346235	72346235	72346142	92	CTGGTAAGG	GT	yes	TCTAGCCACCTCTGGACTAGTAC	AG	no	yes_no	GT_AG	1	7	1	0	0	0	9.68	1.4	NA	0.4375	0.0666667	0	NA	0	chr15,-,72346235,2	3	0.252083	0	0.252083
chr15,-,31220925,31223250	ENSG00000259772	RP11-16E12.2	chr15	-	31220925	31223250	31223250	31220925	2324	CAGGTACGC	GT	yes	TTTTTATTCCTATTAAATAGTTT	AG	no	yes_no	GT_AG	8	4	5	0	0	0	10.12	5.7	0.470588	NA	0.119048	0	NA	0	chr15,-,31223250,1	3	0.294818	0	0.294818
chr15,-,43649900,43668028	ENSG00000249839	AC011330.5	chr15	-	43649900	43668028	43668028	43649900	18127	TAGGTATGG	GT	yes	ATGGAATTATTCTTGTTCAGGTA	AG	no	yes_no	GT_AG	20	20	22	7	4	10	7.37	5.79	0.869565	0.740741	1	0.411765	NA	NA	chr15,-,43668028,3	2	0.870102	0.411765	0.458337
chr15,-,99727724,99729329	NA	NA	chr15	-	99727724	99729329	99729329	99727724	1604	TTGGTATTG	GT	no	TCCGATTTCTCTCCTTTCAGTTG	AG	no	no_no	GT_AG	33	17	24	6	14	8	1.45	10.4	0.970588	0.809524	0.666667	NA	0.736842	0.533333	chr15,-,99729329,1	2	0.815593	0.635088	0.180505
chr15,-,63589100,63594695	ENSG00000259248	USP3-AS1	chr15	-	63589100	63594695	63594695	63589100	5594	TGAGTAAGT	GT	yes	TATCTGAATCCATTTTTTAGGAA	AG	yes	yes_yes	GT_AG	14	17	19	8	7	13	8.82	8.48	0.608696	0.5	0.527778	0.380952	0.259259	0.541667	chr15,-,63594695,1	2	0.545491	0.393959	0.151532
chr15,-,67513408,67519000	ENSG00000259673	IQCH-AS1	chr15	-	67513408	67519000	67519000	67513408	5591	ACTGTAAGT	GT	yes	TTGCTTAAGATGTTTTTCAGATC	AG	no	yes_no	GT_AG	12	27	20	0	1	0	8.59	3.72	0.148148	0.2	0.206186	0	0.00793651	0	chr15,-,67519000,5	4	0.184778	0.0026455	0.182132
chr15,-,73597369,73633125	ENSG00000156642	NPTN	chr15	-	73597369	73633125	73633125	73597369	35755	ACGGTAAGC	GT	yes	CCTGCTCCCCCTCCCTCTAGCTG	AG	yes	yes_yes	GT_AG	10	20	14	4	11	11	9.89	12.08	NA	1	0.933333	NA	0.647059	0.647059	chr15,-,73633125,4	2	0.966667	0.647059	0.319608
chr15,-,62247139,62247306	ENSG00000166104	RP11-299H22.3	chr15	-	62247139	62247306	62247306	62247139	166	CAGGTGAGA	GT	yes	CTGCCAGCCCCTCTCTGCAGGGC	AG	no	yes_no	GT_AG	74	81	97	0	0	0	9.22	8.32	0.459627	0.462857	0.438914	0	0	0	chr15,-,62247306,1	2	0.453799	0	0.453799
chr15,-,58650615,58665097	ENSG00000137845	ADAM10	chr15	-	58650615	58665097	58665097	58650615	14481	CAGGTAAGG	GT	yes	TGGTTCTACCTTTTCTCCAGGTG	AG	no	yes_no	GT_AG	1	4	7	1	0	0	11.08	9.76	0.0434783	0.125	0.411765	0.0666667	0	0	chr15,-,58665097,2	2	0.193414	0.0222222	0.171192
chr15,-,99510356,99511993	NA	NA	chr15	-	99510356	99511993	99511993	99510356	1636	CATGTAAGT	GT	no	ATTCACAGAGAAAGTCTTAGTAT	AG	no	no_no	GT_AG	11	7	11	0	0	0	8.31	-15.56	0.392857	0.28	0.55	0	NA	NA	chr15,-,99511993,1	2	0.407619	0	0.407619
chr15,-,58917020,58932356	ENSG00000137776	SLTM	chr15	-	58917020	58932356	58932356	58917020	15335	AAGGTTGTT	GT	yes	AATAAAATATTGGTTGTTAGCCC	AG	yes	yes_yes	GT_AG	315	282	349	15	7	8	2.39	1.11	0.232644	0.217593	0.233758	0.0133215	0.00575658	0.00672269	chr15,-,58932356,3	2	0.227998	0.00860025	0.219398
chr15,-,34419948,34435383	ENSG00000175265	GOLGA8A	chr15	-	34419948	34435383	34435383	34419948	15434	AAGGTAATT	GT	yes	CCCCTTTCCGCCTCCCCCAGCCC	AG	no	yes_no	GT_AG	32	31	14	14	21	21	8.83	8.75	0.761905	0.688889	0.823529	0.4375	0.617647	0.636364	chr15,-,34435383,3	2	0.758108	0.563837	0.194271
chr15,-,34419343,34428615	ENSG00000175265	GOLGA8A	chr15	-	34419343	34428615	34428615	34419343	9271	TAGGTAAGT	GT	yes	GGCTGAGCAACGCTTTCCAGTTC	AG	no	yes_no	GT_AG	97	188	62	26	37	25	9.66	0.61	0.354015	0.439252	0.261603	0.0984848	0.16087	0.106383	chr15,-,34428615,1	5	0.351623	0.121912	0.229711
chr15,-,43649900,43664418	ENSG00000166762	CATSPER2	chr15	-	43649900	43664418	43664418	43649900	14517	ATGGTATGT	GT	yes	ATGGAATTATTCTTGTTCAGGTA	AG	no	yes_no	GT_AG	42	40	73	21	16	15	8.35	5.79	0.823529	0.888889	0.820225	0.552632	0.484848	0.681818	chr15,-,43664418,4	2	0.844214	0.573099	0.271115
chr15,-,34419343,34435383	ENSG00000175265	GOLGA8A	chr15	-	34419343	34435383	34435383	34419343	16039	AAGGTAATT	GT	yes	GGCTGAGCAACGCTTTCCAGTTC	AG	no	yes_no	GT_AG	156	205	142	39	66	69	8.83	0.61	0.343612	0.334421	0.288032	0.0783133	0.204969	0.13556	chr15,-,34435383,2	5	0.322022	0.139614	0.182408
chr15,-,55497810,55498207	ENSG00000256061	DYX1C1	chr15	-	55497810	55498207	55498207	55497810	396	AAGGTAAGA	GT	yes	ATTTCTTTATGCTCCCATAGACG	AG	yes	yes_yes	GT_AG	1	6	0	0	2	0	10.57	8.36	0.0555556	0.315789	NA	0	NA	NA	chr15,-,55498207,1	2	0.185673	0	0.185673
chr12,+,132764621,132770270	NA	NA	chr12	+	132764621	132770270	132764621	132770270	5648	CAGGTAAGC	GT	no	ATTCCAACTTCCTCTTTTAGGCG	AG	no	no_no	GT_AG	10	7	14	0	4	2	9.88	9.61	NA	0.241379	0.388889	NA	NA	0.117647	chr12,+,132764621,1	2	0.315134	0.117647	0.197487
chr12,+,130874733,130875674	ENSG00000132341	RAN	chr12	+	130874733	130875674	130874733	130875674	940	CAGGTGTGT	GT	yes	CCCTTCCTCTGGCTTGCTAGGAA	AG	no	yes_no	GT_AG	13	14	7	8	9	2	6.99	8.82	0.65	0.636364	NA	NA	0.45	NA	chr12,+,130874733,2	2	0.643182	0.45	0.193182
chr12,+,9307314,9309948	ENSG00000111788	RP11-22B23.1	chr12	+	9307314	9309948	9307314	9309948	2633	CCGGTAAGG	GT	yes	GCCGTGGCCTTGGTCTACAGGTG	AG	yes	yes_yes	GT_AG	46	53	46	31	23	28	10.19	8.44	0.455446	0.486239	0.46	0.258333	0.328571	0.277228	chr12,+,9307314,1	2	0.467228	0.288044	0.179184
chr12,+,8773466,8776673	ENSG00000166532	RIMKLB	chr12	+	8773466	8776673	8773466	8776673	3206	AATGTAGGT	GT	yes	CTATTTAAAATTTTTAATAGTTT	AG	no	yes_no	GT_AG	9	17	20	0	1	1	5.12	4.81	0.346154	0.326923	0.357143	NA	0.0333333	0.037037	chr12,+,8773466,1	4	0.343407	0.0351852	0.308221
chr12,+,2939424,2940530	ENSG00000078246	TULP3	chr12	+	2939424	2940530	2939424	2940530	1105	ACAGTAAGC	GT	yes	CACCAGTTCACCCTTCCCAGAAT	AG	yes	yes_yes	GT_AG	9	17	24	5	12	6	5.94	3.52	0.5	0.62963	0.510638	0.238095	0.521739	NA	chr12,+,2939424,1	2	0.546756	0.379917	0.166839
chr12,+,132762520,132764266	NA	NA	chr12	+	132762520	132764266	132762520	132764266	1745	ATGGTAAAA	GT	no	TATTAAGAGCTTTTTCTTAGTTA	AG	no	no_no	GT_AG	12	22	15	1	6	2	4.79	-2.44	NA	0.846154	0.882353	NA	0.352941	NA	chr12,+,132762520,1	2	0.864253	0.352941	0.511312
chr12,+,80781509,80797451	NA	NA	chr12	+	80781509	80797451	80781509	80797451	15941	AAGGTACCT	GT	no	TTCTTCTTACACTGTTTCAGTTT	AG	no	no_no	GT_AG	113	33	204	11	10	6	8.49	8.79	0.5	0.568966	0.519084	0.37931	0.357143	0.4	chr12,+,80781509,1	3	0.52935	0.378818	0.150532
chr12,+,3756708,3757770	ENSG00000283138	RP3-488M23.3	chr12	+	3756708	3757770	3756708	3757770	1061	GAGGTTTGT	GT	yes	ACTTTCTACTCTCCATCCAGCAG	AG	no	yes_no	GT_AG	0	10	2	2	5	8	6.36	7.53	NA	0.47619	NA	NA	0.277778	0.363636	chr12,+,3756708,1	3	0.47619	0.320707	0.155483
chr12,+,9311831,9312094	ENSG00000111788	RP11-22B23.1	chr12	+	9311831	9312094	9311831	9312094	262	CCGGTAAGT	GT	yes	GCCTTACAAGCCCTCTCCAGGTG	AG	no	yes_no	GT_AG	14	25	37	1	2	3	10.91	3	0.21875	0.342466	0.397849	0.0142857	0.0298507	0.0416667	chr12,+,9311831,1	2	0.319688	0.028601	0.291087
chr12,+,50454417,50455507	ENSG00000161813	LARP4	chr12	+	50454417	50455507	50454417	50455507	1089	TCGGTAAGA	GT	yes	TCCTAATGGTTTATTTTCAGTGA	AG	no	yes_no	GT_AG	23	30	19	10	11	5	10.53	6.65	0.793103	0.882353	1	0.666667	0.423077	NA	chr12,+,50454417,1	2	0.891819	0.544872	0.346947
chr12,+,55831083,55832959	ENSG00000182796	TMEM198B	chr12	+	55831083	55832959	55831083	55832959	1875	ATGGTGAGT	GT	yes	CCTCCTGCCTCACTTCCCAGGCT	AG	yes	yes_yes	GT_AG	16	4	10	12	15	7	10.13	9.75	1	NA	NA	NA	0.714286	NA	chr12,+,55831083,2	2	1	0.714286	0.285714
chr12,+,6873781,6882180	ENSG00000240370	U47924.6	chr12	+	6873781	6882180	6873781	6882180	8398	AGGGTAAGG	GT	yes	AATCATAATGTCAAATGCAGTGT	AG	no	yes_no	GT_AG	23	13	28	0	0	0	9.16	3.41	0.442308	0.276596	0.482759	NA	0	0	chr12,+,6873781,2	2	0.400554	0	0.400554
chr12,+,121402807,121404849	ENSG00000170633	RNF34	chr12	+	121402807	121404849	121402807	121404849	2041	AAGGTAACA	GT	yes	GAAGTATTTTCTCCCCACAGGGA	AG	yes	yes_yes	GT_AG	51	81	63	20	19	13	8.92	9.84	0.894737	0.9	0.913043	0.645161	0.475	0.590909	chr12,+,121402807,2	4	0.902593	0.570357	0.332237
chr12,+,53503212,53503713	ENSG00000139546	TARBP2	chr12	+	53503212	53503713	53503212	53503713	500	CAGGTGACA	GT	yes	GCCCCCTTCCCCTCGGGAAGTTC	AG	yes	yes_yes	GT_AG	17	16	17	13	14	12	5.49	3.02	0.566667	0.666667	0.586207	0.448276	0.5	0.352941	chr12,+,53503212,1	2	0.606513	0.433739	0.172774
chr12,+,93394719,93398768	ENSG00000173598	NUDT4	chr12	+	93394719	93398768	93394719	93398768	4048	GAGGTGAGA	GT	yes	CATTTCTTTTTATATTCAAGCAG	AG	yes	yes_yes	GT_AG	4	12	2	10	11	6	7.66	4.92	NA	0.666667	NA	0.434783	0.37931	NA	chr12,+,93394719,2	2	0.666667	0.407046	0.25962
chr12,+,101930064,102004550	NA	NA	chr12	+	101930064	102004550	101930064	102004550	74485	GCGGTAAGA	GT	no	TTCCTTTCTATTGATTCCAGGTC	AG	no	no_no	GT_AG	11	22	2	7	13	13	9.63	8.68	NA	1	NA	NA	0.722222	NA	chr12,+,101930064,2	2	1	0.722222	0.277778
chr12,+,132104170,132104378	ENSG00000185684	EP400NL	chr12	+	132104170	132104378	132104170	132104378	207	ATGGTGAGA	GT	yes	CGTCCCCCTTGTCCCAGCAGGTC	AG	yes	yes_yes	GT_AG	10	3	4	8	6	8	7.23	10.55	0.526316	NA	NA	NA	0.3	NA	chr12,+,132104170,1	2	0.526316	0.3	0.226316
chr12,+,95266632,95270039	ENSG00000028203	VEZT	chr12	+	95266632	95270039	95266632	95270039	3406	ACTGTGAGT	GT	yes	ATCACATTTTACTTTTCAAGTTT	AG	yes	yes_yes	GT_AG	608	513	789	332	358	257	7.94	6.45	0.903418	0.901582	0.874723	0.589698	0.537538	0.491396	chr12,+,95266632,1	3	0.893241	0.539544	0.353697
chr12,+,68746779,68748076	ENSG00000175782	SLC35E3	chr12	+	68746779	68748076	68746779	68748076	1296	CTGGTGAGT	GT	yes	TTCTTTATGTGCCTTTTTAGCAG	AG	no	yes_no	GT_AG	0	3	19	13	8	2	10.1	8.21	NA	NA	0.575758	NA	NA	0.111111	chr12,+,68746779,2	2	0.575758	0.111111	0.464646
chr12,+,42442741,42445973	ENSG00000134283	PPHLN1	chr12	+	42442741	42445973	42442741	42445973	3231	TCAGTAAGT	GT	yes	TTGTGTTCACATCCCCTCAGGCC	AG	yes	yes_yes	GT_AG	57	72	85	42	49	45	9.14	8.75	0.558824	0.6	0.582192	0.33871	0.352518	0.416667	chr12,+,42442741,1	4	0.580338	0.369298	0.21104
chr12,+,116836282,116849314	ENSG00000135119	RNFT2	chr12	+	116836282	116849314	116836282	116849314	13031	CAGGTGAGC	GT	yes	GCTGATTGCTGTCCCCGCAGCAC	AG	yes	yes_yes	GT_AG	18	17	15	12	9	9	9.6	7.09	0.75	0.772727	0.789474	0.521739	NA	0.5625	chr12,+,116836282,1	2	0.770734	0.54212	0.228614
chr12,+,3756708,3757397	ENSG00000283138	RP3-488M23.3	chr12	+	3756708	3757397	3756708	3757397	688	GAGGTTTGT	GT	yes	TTCAATGTTGACTTTCTCAGGCT	AG	yes	yes_yes	GT_AG	0	7	4	5	2	5	6.36	6.65	NA	0.333333	NA	NA	0.111111	0.227273	chr12,+,3756708,1	3	0.333333	0.169192	0.164141
chr12,+,106957149,106959270	ENSG00000151135	TMEM263	chr12	+	106957149	106959270	106957149	106959270	2120	CAGGTAAAC	GT	yes	TTTTCTTTTTTGATATGGAGTCT	AG	yes	yes_yes	GT_AG	14	12	7	8	4	5	7.82	-9.73	0.7	0.461538	0.35	NA	NA	0.333333	chr12,+,106957149,1	2	0.503846	0.333333	0.170513
chr12,+,118028030,118028882	ENSG00000111445	RFC5	chr12	+	118028030	118028882	118028030	118028882	851	GAGGTAACT	GT	yes	AGGCATCCGTATTCTCTAAGCTC	AG	no	yes_no	GT_AG	44	41	26	8	12	20	8.77	0.89	0.846154	0.66129	0.722222	0.470588	0.521739	0.540541	chr12,+,118028030,1	3	0.743222	0.510956	0.232266
chr12,+,132567526,132568798	ENSG00000112787	FBRSL1	chr12	+	132567526	132568798	132567526	132568798	1271	AAGGTAAGT	GT	yes	CTCCTGTGTCCTCCGCGCAGCCT	AG	no	yes_no	GT_AG	3	13	4	0	3	3	11	8.77	0.125	0.419355	0.148148	0	0.142857	NA	chr12,+,132567526,1	2	0.230834	0.0714286	0.159406
chr12,+,53296551,53297824	ENSG00000123349	PFDN5	chr12	+	53296551	53297824	53296551	53297824	1272	TAGGTACGC	GT	yes	GCTCATGCTGGGCTGGCTAGTTT	AG	no	yes_no	GT_AG	13	17	28	0	0	0	7.84	0.93	0.191176	0.204819	0.333333	0	0	0	chr12,+,53296551,1	2	0.24311	0	0.24311
chr12,+,109999784,110011991	ENSG00000076513	ANKRD13A	chr12	+	109999784	110011991	109999784	110011991	12206	CAGGTGAGG	GT	yes	TCCAATTATGTAAATGCCAGTGT	AG	no	yes_no	GT_AG	78	100	170	0	12	8	10.07	2.15	0.225434	0.245098	0.260736	0	0.0314961	0.0222841	chr12,+,109999784,1	2	0.243756	0.0179267	0.225829
chr12,+,105120597,105121089	ENSG00000136051	KIAA1033	chr12	+	105120597	105121089	105120597	105121089	491	CAGGTAAAA	GT	yes	CTAAATGATAATCATTAAAGGTT	AG	yes	yes_yes	GT_AG	135	166	191	61	44	37	8.59	2	0.467128	0.467606	0.43508	0.098546	0.0789946	0.0673953	chr12,+,105120597,1	2	0.456604	0.0816453	0.374959
chr12,+,53295941,53297824	ENSG00000123349	PFDN5	chr12	+	53295941	53297824	53295941	53297824	1882	AGGGTATGG	GT	yes	GCTCATGCTGGGCTGGCTAGTTT	AG	no	yes_no	GT_AG	50	59	63	2	1	0	7	0.93	0.793651	0.786667	0.759036	NA	0.0588235	0	chr12,+,53295941,3	2	0.779785	0.0294118	0.750373
chr12,+,7120625,7122245	ENSG00000205885	C1RL-AS1	chr12	+	7120625	7122245	7120625	7122245	1619	AGGGTGAGT	GT	yes	CGGTCCCCTCCCCTCTGCAGGTC	AG	yes	yes_yes	GT_AG	26	19	25	40	20	26	9.25	11.76	0.962963	0.76	0.806452	0.714286	0.645161	0.702703	chr12,+,7120625,1	2	0.843138	0.687383	0.155755
chr12,+,7119553,7120496	ENSG00000205885	C1RL-AS1	chr12	+	7119553	7120496	7119553	7120496	942	CTGGTATGT	GT	yes	TCAGGTCAGTTATATCACAGTCC	AG	no	yes_no	GT_AG	100	86	108	53	27	35	8.14	-0.86	0.578035	0.565789	0.55102	0.259804	0.212598	0.244755	chr12,+,7119553,1	3	0.564948	0.239053	0.325896
chr12,+,4553089,4567955	ENSG00000010219,ENSG00000111247	DYRK4,RAD51AP1	chr12	+	4553089	4567955	4553089	4567955	14865	AAGGTAAAA	GT	yes	TTTTACTTTCCCTCATGCAGGAC	AG	yes	yes_yes	GT_AG	0	6	8	1	0	5	8.38	11.08	NA	NA	0.533333	NA	0	NA	chr12,+,4553089,2	2	0.533333	0	0.533333
chr12,+,121847210,121854755	NA	NA	chr12	+	121847210	121854755	121847210	121854755	7544	CAGGTACCT	GT	no	ACTTGTCTTGCTCTACCCAGGGC	AG	no	no_no	GT_AG	0	1	9	2	0	1	8.16	8.77	NA	NA	0.375	0.133333	NA	NA	chr12,+,121847210,1	2	0.375	0.133333	0.241667
chr12,+,13076143,13079813	ENSG00000084444	FAM234B	chr12	+	13076143	13079813	13076143	13079813	3669	AGGGTGAGT	GT	yes	AATTAACGACCTCTGGAAAGATG	AG	no	yes_no	GT_AG	0	1	5	0	0	0	9.25	0.06	NA	0.0625	0.25	NA	0	NA	chr12,+,13076143,1	2	0.15625	0	0.15625
chr12,+,50427909,50428917	ENSG00000161813	LARP4	chr12	+	50427909	50428917	50427909	50428917	1007	AGGGTAAGT	GT	yes	TAATTCCCATTTACTTTCAGTGT	AG	yes	yes_yes	GT_AG	121	112	101	29	37	37	10.45	7.26	0.261905	0.254545	0.24105	0.0884146	0.0966057	0.103933	chr12,+,50427909,1	2	0.2525	0.0963177	0.156182
chr12,+,92146762,92184126	ENSG00000245904	RP11-796E2.4	chr12	+	92146762	92184126	92146762	92184126	37363	GTGGTGTGT	GT	yes	GTTTTATCCCCCTTTTCCAGAAT	AG	yes	yes_yes	GT_AG	1	11	21	5	4	14	3.6	9.42	NA	NA	0.954545	NA	NA	0.7	chr12,+,92146762,2	2	0.954545	0.7	0.254545
chr12,+,51049185,51053812	ENSG00000050426	LETMD1	chr12	+	51049185	51053812	51049185	51053812	4626	AAGGTAAAA	GT	yes	CACCAAGTGTCTTTTCCTAGGTA	AG	yes	yes_yes	GT_AG	72	117	99	24	35	23	8.38	6.54	0.757895	0.75	0.727941	0.311688	0.397727	0.338235	chr12,+,51049185,2	2	0.745279	0.349217	0.396062
chr12,+,123442831,123458021	NA	NA	chr12	+	123442831	123458021	123442831	123458021	15189	AGTGTATGA	GT	no	TTAAAAAAATTTTTTTTTAGCTT	AG	no	no_no	GT_AG	5	1	8	2	0	0	0.67	6.72	0.263158	0.0666667	0.444444	NA	0	NA	chr12,+,123442831,1	2	0.25809	0	0.25809
chr12,+,112908824,112911036	ENSG00000089127	OAS1	chr12	+	112908824	112911036	112908824	112911036	2211	TGGGTGAGA	GT	yes	AGCTGACACCTAAGTTGTAGATT	AG	no	yes_no	GT_AG	22	13	55	1	0	0	6.04	-2.63	0.282051	0.114035	0.201465	0.00515464	0	0	chr12,+,112908824,1	3	0.199184	0.00171821	0.197466
chr12,+,123616603,123619432	ENSG00000111364	DDX55	chr12	+	123616603	123619432	123616603	123619432	2828	AAGGTATGG	GT	yes	TGATCTTCTGATTGAATCAGATC	AG	yes	yes_yes	GT_AG	24	13	22	16	13	18	9.26	6.21	0.6	0.590909	0.594595	0.5	0.419355	0.327273	chr12,+,123616603,3	2	0.595168	0.415543	0.179625
chr12,+,122035427,122035512	ENSG00000110987	BCL7A	chr12	+	122035427	122035512	122035427	122035512	84	ATGGTGAGT	GT	yes	TGTTTTTGTTTCTCCAGCAGGTT	AG	no	yes_no	GT_AG	10	8	6	3	5	6	10.13	8.65	NA	0.533333	NA	NA	NA	0.375	chr12,+,122035427,1	3	0.533333	0.375	0.158333
chr12,+,69407274,69407479	NA	NA	chr12	+	69407274	69407479	69407274	69407479	204	AGGGTGAGT	GT	no	TTCTTTTGTTTGTTTTTCAGGAT	AG	no	no_no	GT_AG	17	5	12	15	2	9	9.25	12.14	0.944444	NA	NA	0.789474	NA	NA	chr12,+,69407274,1	2	0.944444	0.789474	0.154971
chr12,+,120496216,120496402	ENSG00000088986	DYNLL1	chr12	+	120496216	120496402	120496216	120496402	185	ACGGTGAGA	GT	yes	AACTCAACCCCTTACCCCAGGCC	AG	yes	yes_yes	GT_AG	4179	3885	3810	392	415	353	8.94	5.14	0.49333	0.480282	0.4546	0.0480216	0.045831	0.046174	chr12,+,120496216,1	3	0.476071	0.0466755	0.429395
chr12,+,109999319,110011991	ENSG00000076513	ANKRD13A	chr12	+	109999319	110011991	109999319	110011991	12671	GAGGTGGGT	GT	yes	TCCAATTATGTAAATGCCAGTGT	AG	no	yes_no	GT_AG	47	30	50	0	1	0	7.07	2.15	0.338129	0.265487	0.310559	0	0.00653595	0	chr12,+,109999319,1	2	0.304725	0.00217865	0.302546
chr12,-,9421546,9421818	ENSG00000214826	DDX12P	chr12	-	9421546	9421818	9421818	9421546	271	GTGGTGAGA	GT	yes	GGTAAATGCCCTCTCTGCAGTGT	AG	no	yes_no	GT_AG	48	51	48	3	1	4	5.46	4.7	0.188235	0.232877	0.224299	0.015873	0.00662252	0.0216216	chr12,-,9421818,1	3	0.215137	0.0147057	0.200431
chr12,-,1531785,1532106	NA	NA	chr12	-	1531785	1532106	1532106	1531785	320	TGCGTAAGT	GT	no	GTTGATTCCACGATCCCTAGTTT	AG	no	no_no	GT_AG	53	45	30	1	2	1	9.73	1.68	0.883333	0.957447	0.882353	NA	0.0952381	NA	chr12,-,1532106,1	2	0.907711	0.0952381	0.812473
chr12,-,105208047,105208158	ENSG00000136044	APPL2	chr12	-	105208047	105208158	105208158	105208047	110	ATGGTAGGC	GT	yes	TGACCCTCCTGGGTGTTCAGATG	AG	yes	yes_yes	GT_AG	40	53	46	2	0	1	7.42	6.42	0.430108	0.384058	0.289308	0.0128205	0	0.00724638	chr12,-,105208158,1	2	0.367825	0.00668896	0.361136
chr12,-,14741476,14768939	ENSG00000197837	HIST4H4	chr12	-	14741476	14768939	14768939	14741476	27462	CAAGTGAGT	GT	yes	TTTATTTTAAATTTTTTTAGATT	AG	no	yes_no	GT_AG	5	3	4	2	2	6	9.1	9.25	0.3125	NA	NA	0.105263	NA	NA	chr12,-,14768939,1	3	0.3125	0.105263	0.207237
chr12,-,110538755,110539822	ENSG00000196850	PPTC7	chr12	-	110538755	110539822	110539822	110538755	1066	AAGGTAATT	GT	yes	TTCCCATCCCCGTTTTGCAGATG	AG	no	yes_no	GT_AG	14	16	9	5	6	9	8.83	10.67	0.7	0.842105	NA	NA	0.4	0.6	chr12,-,110539822,3	2	0.771053	0.5	0.271053
chr12,-,103306164,103368887	ENSG00000179088	C12orf42	chr12	-	103306164	103368887	103368887	103306164	62722	CAGGTAAAT	GT	yes	CCATTGATTTTTACTGCCAGAGG	AG	no	yes_no	GT_AG	0	6	4	0	1	0	8.76	5.86	NA	0.24	0.121212	0	NA	0	chr12,-,103368887,2	2	0.180606	0	0.180606
chr12,-,9402556,9406308	ENSG00000256673	RP11-599J14.2	chr12	-	9402556	9406308	9406308	9402556	3751	CAGGTGGGT	GT	no	CAAAACACTGTCACCTTTAGCAG	AG	yes	no_yes	GT_AG	16	20	13	10	4	7	8.56	3.29	0.5	0.740741	0.590909	NA	NA	0.388889	chr12,-,9406308,1	2	0.61055	0.388889	0.221661
chr12,-,48835214,48836121	ENSG00000174243	DDX23	chr12	-	48835214	48836121	48836121	48835214	906	CAGGTGAGG	GT	yes	AGTCTCGCTCTATTGTCTAGGCT	AG	yes	yes_yes	GT_AG	8	9	15	6	5	3	10.07	5.41	0.444444	NA	0.681818	0.272727	NA	NA	chr12,-,48836121,3	2	0.563131	0.272727	0.290404
chr12,-,6448737,6450341	ENSG00000215039	CD27-AS1	chr12	-	6448737	6450341	6450341	6448737	1603	AAGGTAAGT	GT	yes	AGTCTTGCTTTGTCGCCCAGGTT	AG	yes	yes_yes	GT_AG	8	4	21	7	8	1	11	4.49	NA	NA	0.677419	0.466667	NA	0.0666667	chr12,-,6450341,1	2	0.677419	0.266667	0.410753
chr12,-,56721459,56724452	ENSG00000196531	NACA	chr12	-	56721459	56724452	56724452	56721459	2992	CAGGTAGGT	GT	yes	CTCCTTTTGCCTTTCTCCAGCTG	AG	yes	yes_yes	GT_AG	0	8	4	0	3	0	10.28	10.1	NA	0.5	0.181818	NA	0.1875	NA	chr12,-,56724452,3	2	0.340909	0.1875	0.153409
chr12,-,56213077,56213958	ENSG00000181852	RNF41	chr12	-	56213077	56213958	56213958	56213077	880	CAGGTGAGT	GT	yes	AAAGCTGCCACCTTCAATAGGTC	AG	yes	yes_yes	GT_AG	17	12	20	4	1	2	10.67	5.76	0.166667	0.142857	0.227273	0.0481928	0.0113636	0.0238095	chr12,-,56213958,3	3	0.178932	0.0277886	0.151144
chr12,-,77064653,77065345	ENSG00000165891	E2F7	chr12	-	77064653	77065345	77065345	77064653	691	GGGGTAAGC	GT	yes	ATTGCAAAATCATTTTCTAGTGT	AG	yes	yes_yes	GT_AG	50	28	61	1	1	2	7.79	4.56	0.284091	0.201439	0.350575	0.010989	0.0151515	0.025974	chr12,-,77065345,2	2	0.278701	0.0173715	0.26133
chr12,-,77056147,77064543	ENSG00000165891	E2F7	chr12	-	77056147	77064543	77064543	77056147	8395	AAGGTAAGC	GT	yes	TTTCTCATTCTTGCTAAAAGTTT	AG	no	yes_no	GT_AG	80	43	64	0	0	0	10.22	4.21	0.282686	0.2	0.216216	0	0	0	chr12,-,77064543,1	2	0.232967	0	0.232967
chr12,-,14738953,14768939	ENSG00000197837	HIST4H4	chr12	-	14738953	14768939	14768939	14738953	29985	CAAGTGAGT	GT	yes	ACGGGAAAACATCCACCCAGTCC	AG	no	yes_no	GT_AG	9	4	2	6	2	1	9.1	-1.01	0.5625	NA	NA	0.315789	NA	NA	chr12,-,14768939,1	3	0.5625	0.315789	0.246711
chr12,-,48922201,48924223	ENSG00000134285,ENSG00000255863	FKBP11,AC073610.5	chr12	-	48922201	48924223	48924223	48922201	2021	GGGGTGAGT	GT	yes	CCACCCCTCTGCCTCTCCAGCGG	AG	yes	yes_yes	GT_AG	20	24	14	5	11	13	7.93	8.91	0.714286	0.888889	0.736842	NA	0.578947	NA	chr12,-,48924223,1	2	0.780006	0.578947	0.201058
chr12,-,50002037,50002247	ENSG00000161800	RACGAP1	chr12	-	50002037	50002247	50002247	50002037	209	AGGGTATGT	GT	yes	GAGTTTTGCTCATTTCCCAGGCT	AG	no	yes_no	GT_AG	1	1	9	2	1	0	8.34	5.6	NA	NA	0.45	NA	0.0588235	NA	chr12,-,50002247,3	2	0.45	0.0588235	0.391176
chr12,-,30715141,30716508	ENSG00000110888	CAPRIN2	chr12	-	30715141	30716508	30716508	30715141	1366	CTGGTAAGA	GT	yes	AAATCGTTTTTCTTAAGCAGCAA	AG	yes	yes_yes	GT_AG	43	21	43	27	27	21	9.45	3.02	0.597222	0.6	0.52439	0.321429	0.442623	0.403846	chr12,-,30716508,1	3	0.573871	0.389299	0.184572
chr12,-,105304483,105308629	ENSG00000257642	RP11-474B16.1	chr12	-	105304483	105308629	105308629	105304483	4145	GTGGTGAGT	GT	yes	AAAATAATAACTTGGGGTAGAGG	AG	no	yes_no	GT_AG	80	104	53	10	9	10	8.95	-1.02	0.39801	0.338762	0.360544	0.0735294	0.0775862	0.114943	chr12,-,105308629,3	8	0.365772	0.088686	0.277086
chr12,-,106985215,106986969	ENSG00000120832	MTERF2	chr12	-	106985215	106986969	106986969	106985215	1753	CGGGTGAGT	GT	yes	CATTGGCAAGTTTATTGCAGGGA	AG	yes	yes_yes	GT_AG	153	153	148	18	33	32	9.89	0.13	0.864407	0.9	0.91358	0.185567	0.255814	0.253968	chr12,-,106986969,2	2	0.892662	0.231783	0.660879
chr12,-,122997572,123000778	ENSG00000090975	PITPNM2	chr12	-	122997572	123000778	123000778	122997572	3205	GAGGTGGGT	GT	yes	CTGTCCCCCAACCCATGCAGGAC	AG	yes	yes_yes	GT_AG	0	0	13	3	1	10	7.07	7.86	NA	NA	0.764706	NA	NA	0.454545	chr12,-,123000778,1	2	0.764706	0.454545	0.31016
chr12,-,120215417,120221623	ENSG00000089159	PXN	chr12	-	120215417	120221623	120221623	120215417	6205	AAGGTGCCC	GT	yes	TGACGTCACTCCCACTTTAGGGC	AG	yes	yes_yes	GT_AG	5	2	1	0	1	0	5.96	9.18	0.3125	0.0625	NA	NA	0.0344828	0	chr12,-,120221623,1	3	0.1875	0.0172414	0.170259
chr12,-,47206145,47210640	ENSG00000247774	PCED1B-AS1	chr12	-	47206145	47210640	47210640	47206145	4494	CAGGTATGC	GT	yes	ATGCTTGAGATATTTTGCAGACC	AG	yes	yes_yes	GT_AG	43	31	111	13	16	10	9.37	2.51	0.68254	0.756098	0.770833	0.433333	0.533333	0.454545	chr12,-,47210640,1	3	0.73649	0.473737	0.262753
chr12,-,121328458,121335533	ENSG00000089053	ANAPC5	chr12	-	121328458	121335533	121335533	121328458	7074	CTAGTAAGT	GT	yes	TACAGTCCCTTGTTCAACAGAGA	AG	yes	yes_yes	GT_AG	3	0	0	2	0	0	8.78	5.64	0.2	NA	NA	0.0833333	NA	0	chr12,-,121335533,2	2	0.2	0.0416667	0.158333
chr12,-,6558113,6560098	ENSG00000111641	NOP2	chr12	-	6558113	6560098	6560098	6558113	1984	CAGGTAAGT	GT	yes	TGTCTTGCTTTGTCGCTCAGGCT	AG	no	yes_no	GT_AG	0	9	3	8	3	2	10.86	6.2	NA	0.45	NA	0.333333	NA	0.125	chr12,-,6560098,2	2	0.45	0.229167	0.220833
chr12,-,117158084,117165485	ENSG00000135108	FBXO21	chr12	-	117158084	117165485	117165485	117158084	7400	AAGGTAATT	GT	yes	CTGAAAATATTATCTTTTAGTCT	AG	yes	yes_yes	GT_AG	180	176	210	101	107	106	8.83	5.88	0.580645	0.556962	0.601719	0.271505	0.303977	0.330218	chr12,-,117165485,1	2	0.579775	0.3019	0.277875
chr12,-,110386469,110395101	ENSG00000196510	ANAPC7	chr12	-	110386469	110395101	110395101	110386469	8631	AAAGTAAGT	GT	yes	GTTTAATAAATATCTTAAAGTTC	AG	yes	yes_yes	GT_AG	50	61	36	6	8	15	9.72	2.65	0.819672	0.897059	0.837209	NA	0.4	0.625	chr12,-,110395101,4	2	0.851313	0.5125	0.338813
chr12,-,115975349,115975515	ENSG00000123066	MED13L	chr12	-	115975349	115975515	115975515	115975349	165	CAGGTGAGA	GT	yes	AATAACTCTGATTTATCTAGGGA	AG	yes	yes_yes	GT_AG	51	63	68	2	3	0	9.22	6.28	0.172881	0.147887	0.175258	0.0175439	0.0176471	0	chr12,-,115975515,2	2	0.165342	0.0117303	0.153612
chr12,-,75486158,75499813	NA	NA	chr12	-	75486158	75499813	75499813	75486158	13654	AAAGTAACA	GT	no	TATTGCTCTTCCTTTTGTAGGTA	AG	no	no_no	GT_AG	23	8	3	12	16	17	1.87	11.78	1	NA	NA	NA	0.666667	0.894737	chr12,-,75499813,1	2	1	0.780702	0.219298
chr12,-,48956350,48957310	ENSG00000134287	ARF3	chr12	-	48956350	48957310	48957310	48956350	959	CAGGTGAGA	GT	yes	GCGGGTCTCCATCTTTCCAGGCC	AG	yes	yes_yes	GT_AG	8	7	1	3	1	0	9.22	7.76	0.333333	0.304348	0.0555556	NA	0.0416667	NA	chr12,-,48957310,3	3	0.231079	0.0416667	0.189412
chr12,-,18471,31375	ENSG00000226210	WASH7P	chr12	-	18471	31375	31375	18471	12903	CAGGTGAGG	GT	no	ATGGCAGGATCTCCCAGCAGGTA	AG	yes	no_yes	GT_AG	16	10	14	9	7	18	10.07	2.5	0.888889	0.555556	0.466667	0.391304	0.225806	0.782609	chr12,-,31375,2	3	0.637037	0.466573	0.170464
chr8,+,22602312,22602561	ENSG00000241852	C8orf58	chr8	+	22602312	22602561	22602312	22602561	248	AAGGTAGGG	GT	yes	ATATCTCCCACTGGGACAAGGTC	AG	yes	yes_yes	GT_AG	17	8	7	7	5	11	8.76	0.77	0.73913	0.533333	0.4375	NA	0.3125	0.52381	chr8,+,22602312,1	3	0.569988	0.418155	0.151833
chr8,+,17198413,17207960	ENSG00000104219	ZDHHC2	chr8	+	17198413	17207960	17198413	17207960	9546	ATGGTGAGT	GT	yes	TTTTCTTCCTTTCTTTATAGAAT	AG	yes	yes_yes	GT_AG	3	13	7	3	4	0	10.13	11.77	NA	0.684211	NA	0.176471	NA	NA	chr8,+,17198413,2	2	0.684211	0.176471	0.50774
chr8,+,90021056,90042728	ENSG00000104325	DECR1	chr8	+	90021056	90042728	90021056	90042728	21671	AAGGTATGT	GT	yes	TTGTTGATTTTAATTTTTAGGTC	AG	yes	yes_yes	GT_AG	9	10	30	13	8	9	9.79	10.94	0.6	0.47619	0.789474	0.361111	0.444444	0.409091	chr8,+,90021056,3	2	0.621888	0.404882	0.217006
chr8,+,100194268,100203750	ENSG00000104450	SPAG1	chr8	+	100194268	100203750	100194268	100203750	9481	AGAGTAAAA	GT	yes	TCAGGGATTCTGTCTCTCAGCTT	AG	no	yes_no	GT_AG	2	4	11	1	1	3	-2.51	4.62	0.0909091	0.16	0.407407	0.0454545	0.0454545	NA	chr8,+,100194268,1	2	0.219439	0.0454545	0.173984
chr8,+,27808338,27811305	ENSG00000171320	ESCO2	chr8	+	27808338	27811305	27808338	27811305	2966	GAGGTGAGA	GT	yes	GATTACTTTCTACCTTTCAGGTT	AG	yes	yes_yes	GT_AG	18	11	11	6	18	7	7.66	9.97	0.857143	NA	NA	NA	0.692308	NA	chr8,+,27808338,1	2	0.857143	0.692308	0.164835
chr8,+,22025772,22027345	ENSG00000158806	NPM2	chr8	+	22025772	22027345	22025772	22027345	1572	ATGGTGCGC	GT	yes	TATTTACACATACTTTGCAGGCG	AG	no	yes_no	GT_AG	6	4	0	1	6	1	6.85	6.6	0.272727	0.142857	NA	0.0149254	0.09375	0.027027	chr8,+,22025772,1	2	0.207792	0.0452341	0.162558
chr8,+,94980973,94987650	ENSG00000156170	NDUFAF6	chr8	+	94980973	94987650	94980973	94987650	6676	AAGGTGAGC	GT	yes	ATAGATCTGCCTAGTTTTAGGCT	AG	no	yes_no	GT_AG	21	26	26	1	2	0	9.6	-0.41	0.265823	0.27957	0.265306	0.030303	0.0666667	0	chr8,+,94980973,1	5	0.270233	0.0323232	0.23791
chr8,+,71973659,72052539	ENSG00000235531	MSC-AS1	chr8	+	71973659	72052539	71973659	72052539	78879	GAGGTAAGG	GT	yes	TTTCTCTTATTTTGTCTCAGACT	AG	yes	yes_yes	GT_AG	27	12	6	11	20	11	10.28	9.41	1	NA	NA	NA	0.952381	0.647059	chr8,+,71973659,3	2	1	0.79972	0.20028
chr8,+,144258914,144259224	ENSG00000179832	MROH1	chr8	+	144258914	144259224	144258914	144259224	309	CAGGTGAGC	GT	yes	AACAGCCCCTGCACCCTCAGCGG	AG	no	yes_no	GT_AG	3	5	7	0	0	0	9.6	4.49	0.130435	0.217391	0.25	0	0	0	chr8,+,144258914,1	2	0.199275	0	0.199275
chr8,+,8632370,8635769	NA	NA	chr8	+	8632370	8635769	8632370	8635769	3398	AAGGTATAC	GT	no	TAAGGAACTTTGTCTTTCAGGTA	AG	no	no_no	GT_AG	24	73	38	27	36	17	7.64	7.59	0.571429	0.462025	0.558824	0.341772	0.48	0.303571	chr8,+,8632370,1	4	0.530759	0.375115	0.155645
chr8,+,11838573,11844783	NA	NA	chr8	+	11838573	11844783	11838573	11844783	6209	CAGGTAACA	GT	no	GGGAACTTTCATCCTGTTAGGAA	AG	no	no_no	GT_AG	4	4	12	4	6	0	8.88	4.94	0.266667	0.266667	0.571429	0.266667	0.333333	0	chr8,+,11838573,1	3	0.368254	0.2	0.168254
chr8,+,71963048,71966742	ENSG00000235531	MSC-AS1	chr8	+	71963048	71966742	71963048	71966742	3693	CAGGTAAGA	GT	yes	CATATTACTCTTTCTTTTAGACT	AG	yes	yes_yes	GT_AG	17	11	5	7	1	11	10.77	8.32	0.62963	0.354839	NA	0.318182	0.0416667	0.52381	chr8,+,71963048,2	2	0.492234	0.294553	0.197682
chr8,+,109560929,109563480	ENSG00000147654	EBAG9	chr8	+	109560929	109563480	109560929	109563480	2550	GAGGTATTT	GT	yes	TCCCTACATTAACCAATCAGTAA	AG	no	yes_no	GT_AG	13	9	18	8	6	9	7.63	1.7	0.541667	NA	0.75	0.470588	0.24	NA	chr8,+,109560929,1	2	0.645833	0.355294	0.290539
chr8,+,51899846,51911420	ENSG00000228801	RP11-110G21.1	chr8	+	51899846	51911420	51899846	51911420	11573	CGGGTGAGT	GT	yes	TTTTTTCTTTTTTGAGACAGGGT	AG	yes	yes_yes	GT_AG	12	8	10	2	5	1	9.89	3.93	0.75	0.307692	0.344828	NA	0.294118	0.0555556	chr8,+,51899846,1	2	0.467507	0.174837	0.29267
chr8,+,102864623,102879895	ENSG00000253320	AZIN1-AS1	chr8	+	102864623	102879895	102864623	102879895	15271	GGGGTAAGC	GT	yes	CTCTCTCTCTCTCTCTGAAGGAA	AG	yes	yes_yes	GT_AG	3	7	25	10	13	12	7.79	11.92	NA	NA	0.892857	0.384615	0.481481	0.571429	chr8,+,102864623,1	2	0.892857	0.479175	0.413682
chr8,+,11316893,11319670	ENSG00000104643	MTMR9	chr8	+	11316893	11319670	11316893	11319670	2776	AAGGTGAGT	GT	yes	ATTAATTACTTTAATGGCAGTGT	AG	no	yes_no	GT_AG	40	26	48	0	0	0	10.47	2.74	0.213904	0.265306	0.252632	0	0	0	chr8,+,11316893,1	2	0.243947	0	0.243947
chr8,+,38407463,38408192	ENSG00000165046	LETM2	chr8	+	38407463	38408192	38407463	38408192	728	CCTGTAAGT	GT	yes	TCTGTGACTAATGCCTACAGTCC	AG	no	yes_no	GT_AG	0	0	6	0	0	0	7.52	3.8	NA	NA	0.176471	NA	NA	0	chr8,+,38407463,1	2	0.176471	0	0.176471
chr8,+,39082721,39090047	ENSG00000168615	ADAM9	chr8	+	39082721	39090047	39082721	39090047	7325	GGGGTAGGT	GT	yes	TGTAAAATTCTTCTCTCTAGAAA	AG	yes	yes_yes	GT_AG	29	24	26	31	24	12	6.59	8.04	0.852941	0.888889	0.928571	0.837838	0.571429	0.705882	chr8,+,39082721,2	2	0.890134	0.70505	0.185084
chr8,+,100492675,100495687	ENSG00000254364	KB-1615E4.3	chr8	+	100492675	100495687	100492675	100495687	3011	TGGGTGAGT	GT	yes	ACCTGTACATACACATCCAGATG	AG	no	yes_no	GT_AG	7	5	9	8	9	0	8.73	5.15	NA	0.333333	0.473684	NA	0.5	0	chr8,+,100492675,1	3	0.403509	0.25	0.153509
chr8,+,22755740,22755831	NA	NA	chr8	+	22755740	22755831	22755740	22755831	90	TGGGTAAGT	GT	no	CTGTGCCAACCTTTGCACAGGGT	AG	no	no_no	GT_AG	38	6	13	6	11	3	10.24	7.11	0.883721	NA	NA	NA	0.733333	NA	chr8,+,22755740,1	2	0.883721	0.733333	0.150388
chr8,+,23529212,23531685	ENSG00000147454	SLC25A37	chr8	+	23529212	23531685	23529212	23531685	2472	AAGGTGAGG	GT	yes	CTGGCTTTTTTCTATCCTAGGTA	AG	yes	yes_yes	GT_AG	6	13	11	6	12	4	9.16	10.43	NA	0.8125	NA	NA	0.571429	NA	chr8,+,23529212,1	3	0.8125	0.571429	0.241071
chr8,+,143049298,143049732	ENSG00000177335	C8orf31	chr8	+	143049298	143049732	143049298	143049732	433	TAGGTGAGC	GT	yes	ATGCTCCTCCTCCTTTGCAGGTA	AG	no	yes_no	GT_AG	24	4	28	14	13	12	7.96	11.37	0.436364	NA	0.451613	0.28	0.342105	0.210526	chr8,+,143049298,1	2	0.443988	0.277544	0.166444
chr8,+,141141324,141142679	ENSG00000105339	DENND3	chr8	+	141141324	141142679	141141324	141142679	1354	CTGGTGAGC	GT	yes	TGTTGACTGTCTGTCACCAGCGC	AG	no	yes_no	GT_AG	7	5	10	7	9	3	8.05	7.82	0.35	NA	0.526316	0.225806	0.375	0.1875	chr8,+,141141324,1	3	0.438158	0.262769	0.175389
chr8,+,19845797,19847292	ENSG00000104613	INTS10	chr8	+	19845797	19847292	19845797	19847292	1494	CAAGTAAGC	GT	yes	GCATTGGTTTGCTTAAGCAGGAT	AG	no	yes_no	GT_AG	12	7	10	9	6	7	7.47	4.13	0.48	0.4375	0.3125	0.321429	0.171429	0.175	chr8,+,19845797,1	2	0.41	0.222619	0.187381
chr8,+,132798860,132799083	ENSG00000129292	PHF20L1	chr8	+	132798860	132799083	132798860	132799083	222	CAGGTAAGA	GT	yes	CTAAAGTTATAGGTCACTAGTTT	AG	yes	yes_yes	GT_AG	73	51	57	23	24	14	10.77	-7	0.613445	0.593023	0.581633	0.45098	0.421053	0.333333	chr8,+,132798860,1	2	0.596034	0.401789	0.194245
chr8,+,127590857,127591825	NA	NA	chr8	+	127590857	127591825	127590857	127591825	967	AAGGTGAGA	GT	no	GTGTGTCTGACCCATTGTAGTTG	AG	no	no_no	GT_AG	6	28	0	5	7	1	8.68	6.71	0.315789	0.358974	NA	0.138889	0.162791	0.0526316	chr8,+,127590857,1	4	0.337382	0.118104	0.219278
chr8,+,67074351,67074806	ENSG00000104218	CSPP1	chr8	+	67074351	67074806	67074351	67074806	454	AAGGTAAAT	GT	yes	CTTTTTTTTTTTTGAGATAGAAT	AG	yes	yes_yes	GT_AG	9	17	21	17	12	26	8.88	3.09	NA	1	0.954545	0.653846	NA	1	chr8,+,67074351,1	2	0.977273	0.826923	0.15035
chr8,+,78698513,78705108	ENSG00000104427	ZC2HC1A	chr8	+	78698513	78705108	78698513	78705108	6594	AGGGTAAGT	GT	yes	TTCTGCTTCTTTCATTTCAGCTG	AG	no	yes_no	GT_AG	8	4	8	1	2	0	10.45	10.14	0.275862	0.235294	0.205128	0.0416667	0.0689655	0	chr8,+,78698513,1	3	0.238761	0.0368774	0.201884
chr8,+,144518815,144519701	ENSG00000160959	LRRC14	chr8	+	144518815	144519701	144518815	144519701	885	CAGGTACCT	GT	yes	CTGAAGTCCCTCTCCTGCAGGTG	AG	yes	yes_yes	GT_AG	38	11	29	12	14	7	8.16	9.15	0.745098	0.458333	0.74359	0.375	0.4375	0.269231	chr8,+,144518815,1	4	0.649007	0.360577	0.28843
chr8,+,94980973,94987644	ENSG00000156170	NDUFAF6	chr8	+	94980973	94987644	94980973	94987644	6670	AAGGTGAGC	GT	yes	TGGCTAATAGATCTGCCTAGTTT	AG	no	yes_no	GT_AG	47	43	41	1	0	0	9.6	-3.52	0.594937	0.462366	0.418367	0.030303	0	0	chr8,+,94980973,1	5	0.49189	0.010101	0.481789
chr8,+,94739790,94761702	ENSG00000156162	DPY19L4	chr8	+	94739790	94761702	94739790	94761702	21911	CAGGTAAGA	GT	yes	TTCATTTGTTTTCCCTAGAGGTT	AG	no	yes_no	GT_AG	2	5	0	1	0	1	10.77	1.47	NA	0.263158	NA	0.0588235	NA	NA	chr8,+,94739790,2	2	0.263158	0.0588235	0.204334
chr8,+,144306767,144308906	ENSG00000185122	HSF1	chr8	+	144306767	144308906	144306767	144308906	2138	CAGGTAGCT	GT	no	CCCATGTGTCTCCCTTTCAGAGC	AG	yes	no_yes	GT_AG	13	19	28	11	13	14	6.52	11.68	0.8125	1	0.823529	0.6875	0.565217	0.666667	chr8,+,144306767,1	2	0.878676	0.639795	0.238882
chr8,+,25366970,25368173	ENSG00000147459	DOCK5	chr8	+	25366970	25368173	25366970	25368173	1202	AAAGTAAGT	GT	yes	ACTGAAAATCCTCCTTCTAGTTT	AG	no	yes_no	GT_AG	10	14	7	0	0	0	9.72	5.83	0.263158	0.269231	0.233333	0	0	0	chr8,+,25366970,1	2	0.255241	0	0.255241
chr8,+,144518041,144519701	ENSG00000160959	LRRC14	chr8	+	144518041	144519701	144518041	144519701	1659	CCGGTGAGC	GT	yes	CTGAAGTCCCTCTCCTGCAGGTG	AG	yes	yes_yes	GT_AG	9	3	0	5	9	5	8.69	9.15	0.409091	NA	NA	0.15625	0.3	0.25	chr8,+,144518041,2	3	0.409091	0.235417	0.173674
chr8,+,144468406,144468587	ENSG00000167702	KIFC2	chr8	+	144468406	144468587	144468406	144468587	180	CAGGTGGGC	GT	yes	TTCAAGGGGCCCTCCAGCAGCTC	AG	no	yes_no	GT_AG	3	8	5	0	2	0	8.07	-0.73	NA	0.380952	NA	0	NA	NA	chr8,+,144468406,1	2	0.380952	0	0.380952
chr8,+,38237627,38238107	ENSG00000085788	DDHD2	chr8	+	38237627	38238107	38237627	38238107	479	AAGGTAAAA	GT	yes	AGCTTATGGTGCATTACCAGCCA	AG	no	yes_no	GT_AG	134	98	109	15	10	3	8.38	1.24	0.2607	0.1881	0.208015	0.0314465	0.0177936	0.00627615	chr8,+,38237627,1	2	0.218938	0.0185054	0.200433
chr8,+,100492675,100500965	ENSG00000253666,ENSG00000254364	KB-1615E4.2,KB-1615E4.3	chr8	+	100492675	100500965	100492675	100500965	8289	TGGGTGAGT	GT	yes	GTTTTTTTTCTTTTTTAAAGAAA	AG	yes	yes_yes	GT_AG	12	9	0	4	7	8	8.73	7.57	NA	0.529412	NA	0.266667	NA	0.470588	chr8,+,100492675,2	2	0.529412	0.368627	0.160784
chr8,-,144516661,144517050	ENSG00000160957	RECQL4	chr8	-	144516661	144517050	144517050	144516661	388	CAGGTGAGG	GT	yes	GCCTGTCCCCTCCTTTGCAGAAA	AG	yes	yes_yes	GT_AG	14	5	6	1	6	8	10.07	11.07	0.538462	NA	NA	NA	0.333333	NA	chr8,-,144517050,1	2	0.538462	0.333333	0.205128
chr8,-,102265168,102266953	NA	NA	chr8	-	102265168	102266953	102266953	102265168	1784	AAGGTACAG	GT	no	TTTTACCAACCTGGGAAAAGAGG	AG	no	no_no	GT_AG	6	11	11	0	0	0	8.04	-3.1	NA	0.478261	0.52381	NA	0	NA	chr8,-,102266953,1	2	0.501035	0	0.501035
chr8,-,66576390,66580133	ENSG00000185697	MYBL1	chr8	-	66576390	66580133	66580133	66576390	3742	TCTGTAAGT	GT	yes	AGCATTAACTTTATTAACAGTTT	AG	no	yes_no	GT_AG	14	17	28	0	0	2	7.96	4.03	0.378378	0.303571	0.482759	0	0	0.0294118	chr8,-,66580133,1	2	0.388236	0.00980392	0.378432
chr8,-,99004695,99012869	ENSG00000253948	RP11-410L14.2	chr8	-	99004695	99012869	99012869	99004695	8173	GAGGTGGTT	GT	yes	TGAGAGGAGTGTTATCCTAGATT	AG	no	yes_no	GT_AG	107	114	69	0	1	0	0.77	-4.92	0.422925	0.481013	0.328571	0	0.00714286	0	chr8,-,99012869,1	3	0.410836	0.00238095	0.408455
chr8,-,16120606,16143558	ENSG00000038945	MSR1	chr8	-	16120606	16143558	16143558	16120606	22951	TAAGTAAGT	GT	yes	TTTTTTTTTTAACTTTACAGCTC	AG	yes	yes_yes	GT_AG	65	32	33	39	16	24	8.07	10.65	0.65	0.581818	0.507692	0.58209	0.258065	0.436364	chr8,-,16143558,1	2	0.579837	0.425506	0.154331
chr8,-,129267863,129388045	NA	NA	chr8	-	129267863	129388045	129388045	129267863	120181	GAGGTAAGT	GT	no	AATTACAGCTTACATTGCAGGCT	AG	no	no_no	GT_AG	0	6	1	3	0	0	11.08	2.91	NA	0.285714	NA	0.176471	0	0	chr8,-,129388045,1	2	0.285714	0.0588235	0.226891
chr8,-,71317674,71321734	ENSG00000104313	EYA1	chr8	-	71317674	71321734	71321734	71317674	4059	ATGGTGAGT	GT	yes	TTTAGGTGCATTGTGGGCAGGCA	AG	yes	yes_yes	GT_AG	20	18	18	9	16	9	10.13	2.8	0.444444	0.333333	0.439024	0.169811	0.363636	0.214286	chr8,-,71321734,1	2	0.405601	0.249244	0.156356
chr8,-,2595703,2596625	ENSG00000277526	RP11-378A12.1	chr8	-	2595703	2596625	2596625	2595703	921	CAGGTACAT	GT	yes	TCTCTATCCTTATTCTTCAGCAG	AG	yes	yes_yes	GT_AG	1	0	20	3	12	4	7.79	7.05	NA	NA	0.540541	NA	0.324324	0.181818	chr8,-,2596625,1	2	0.540541	0.253071	0.287469
chr8,-,129217406,129223221	ENSG00000250400	LINC00977	chr8	-	129217406	129223221	129223221	129217406	5814	AAGGTAAGT	GT	yes	CTATGTCTCCTTGTGTCTAGGAT	AG	yes	yes_yes	GT_AG	2	17	1	8	16	7	11	8.75	NA	1	NA	NA	0.727273	NA	chr8,-,129223221,1	2	1	0.727273	0.272727
chr8,-,123320667,123321124	NA	NA	chr8	-	123320667	123321124	123321124	123320667	456	ATGGTATCG	GT	no	CTCCTCCCATCTGCCTTGAGATT	AG	no	no_no	GT_AG	14	24	6	10	11	3	3.1	1.71	0.823529	0.727273	NA	NA	0.5	NA	chr8,-,123321124,1	2	0.775401	0.5	0.275401
chr8,-,144440870,144442037	ENSG00000160949	TONSL	chr8	-	144440870	144442037	144442037	144440870	1166	ATGGTGAGC	GT	yes	CTCACTGGCACTGCCCCCAGCTG	AG	yes	yes_yes	GT_AG	129	85	41	50	45	64	8.27	6.61	0.992308	0.955056	0.97619	0.666667	0.849057	0.8	chr8,-,144442037,2	2	0.974518	0.771908	0.20261
chr8,-,102153428,102157520	NA	NA	chr8	-	102153428	102157520	102157520	102153428	4091	CAGGTAGGT	GT	no	CATCGCTTCTGTTTTGCTAGCAG	AG	no	no_no	GT_AG	6	23	10	2	6	2	10.28	4.16	NA	0.560976	NA	NA	0.375	NA	chr8,-,102157520,1	2	0.560976	0.375	0.185976
chr8,-,125038976,125039795	ENSG00000164961	KIAA0196	chr8	-	125038976	125039795	125039795	125038976	818	TAAGTAAGT	GT	yes	TCACTAATGTTTATCTCCAGGGT	AG	no	yes_no	GT_AG	69	63	88	6	8	14	8.07	9.33	0.413174	0.335106	0.365145	0.0139535	0.0190476	0.0454545	chr8,-,125039795,1	2	0.371142	0.0261519	0.34499
chr8,-,223906,232129	ENSG00000223508	RPL23AP53	chr8	-	223906	232129	232129	223906	8222	TAGGTAAGA	GT	yes	TTACTTTTTTTTTTTTTGAGACG	AG	no	yes_no	GT_AG	14	25	12	8	13	7	9.14	3.35	0.875	0.925926	NA	NA	0.52	NA	chr8,-,232129,5	2	0.900463	0.52	0.380463
chr8,-,28768376,28769889	ENSG00000104299	INTS9	chr8	-	28768376	28769889	28769889	28768376	1512	AAGGTGAGC	GT	yes	CTGTGAAGTGTCATTTACAGATC	AG	yes	yes_yes	GT_AG	97	86	107	5	4	9	9.6	6.64	0.191321	0.173387	0.201887	0.0115207	0.00875274	0.0208333	chr8,-,28769889,1	5	0.188865	0.0137023	0.175163
chr8,-,16285578,16383279	ENSG00000038945	MSR1	chr8	-	16285578	16383279	16383279	16285578	97700	GAGGTCAGT	GT	yes	GTGCTTGAGGTATTTTGCAGAAC	AG	no	yes_no	GT_AG	2	2	16	0	0	0	7.7	2.8	0.0833333	0.0869565	0.307692	0	0	NA	chr8,-,16383279,3	3	0.159327	0	0.159327
chr8,-,692313,692478	ENSG00000104714	ERICH1	chr8	-	692313	692478	692478	692313	164	AAGGTAAAA	GT	yes	TGTACCTTTGTATTTTATAGCCG	AG	no	yes_no	GT_AG	9	6	0	1	4	9	8.38	8.64	0.428571	0.230769	NA	0.047619	0.16	0.191489	chr8,-,692478,2	2	0.32967	0.133036	0.196634
chr8,-,223906,230804	ENSG00000223508	RPL23AP53	chr8	-	223906	230804	230804	223906	6897	CAGGTGCGT	GT	yes	TTACTTTTTTTTTTTTTGAGACG	AG	no	yes_no	GT_AG	11	14	10	6	6	11	9.73	3.35	0.733333	0.5	0.555556	0.230769	0.25	0.611111	chr8,-,230804,3	2	0.596296	0.36396	0.232336
chr8,-,216407,219290	ENSG00000223508	RPL23AP53	chr8	-	216407	219290	219290	216407	2882	AAGGTGAGG	GT	yes	GTAACCTCCCACTTCAACAGTGA	AG	no	yes_no	GT_AG	27	36	22	4	20	19	9.16	5.79	1	0.947368	0.88	NA	0.689655	0.863636	chr8,-,219290,3	2	0.942456	0.776646	0.16581
chr8,-,37845794,37846854	ENSG00000104221	BRF2	chr8	-	37845794	37846854	37846854	37845794	1059	CAGGTACGT	GT	yes	CTTTTCTAGTTTTTTTAAAGACA	AG	no	yes_no	GT_AG	13	14	7	0	1	1	10.65	2.17	0.764706	0.666667	NA	0	0.0666667	NA	chr8,-,37846854,2	2	0.715686	0.0333333	0.682353
chr8,-,54087496,54100908	ENSG00000120992	LYPLA1	chr8	-	54087496	54100908	54100908	54087496	13411	TGGGTAGGT	GT	yes	TGTTTGTTTGTTTGTTTCAGACA	AG	no	yes_no	GT_AG	9	12	9	7	1	3	6.86	9.9	0.321429	0.545455	0.2	0.194444	0.047619	NA	chr8,-,54100908,9	2	0.355628	0.121032	0.234596
chr8,-,30637274,30653433	ENSG00000197265	GTF2E2	chr8	-	30637274	30653433	30653433	30637274	16158	CTGGTTAGT	GT	yes	TGTCATCTCTTTTTTCATAGTCT	AG	yes	yes_yes	GT_AG	15	18	20	12	8	12	6.32	8.65	0.833333	1	0.909091	NA	0.533333	0.631579	chr8,-,30653433,5	2	0.914141	0.582456	0.331685
chr8,-,92917007,92966007	ENSG00000205133	TRIQK	chr8	-	92917007	92966007	92966007	92917007	48999	GAGGTGTGT	GT	yes	AATTGTTTTCTTTTCAGCAGGCA	AG	yes	yes_yes	GT_AG	10	9	3	7	10	7	6.14	7.19	0.625	0.529412	NA	NA	0.322581	NA	chr8,-,92966007,2	2	0.577206	0.322581	0.254625
chr8,-,98108768,98113638	ENSG00000132541	RIDA	chr8	-	98108768	98113638	98113638	98108768	4869	AAGGTAGGT	GT	yes	TACTTACATAAATACACTAGCTT	AG	yes	yes_yes	GT_AG	10	7	5	0	0	0	10.29	-1.12	0.232558	0.241379	0.238095	0	0	0	chr8,-,98113638,2	2	0.237344	0	0.237344
chr8,-,73709177,73738284	ENSG00000040341	STAU2	chr8	-	73709177	73738284	73738284	73709177	29106	CAGGTGAGT	GT	yes	TCTTCACAAAAACTTTATAGCCT	AG	yes	yes_yes	GT_AG	16	31	45	2	2	3	10.67	2.76	0.16	0.287037	0.234375	0.0240964	0.0212766	0.0337079	chr8,-,73738284,4	2	0.227137	0.0263603	0.200777
chr8,-,671356,671762	NA	NA	chr8	-	671356	671762	671762	671356	405	GAGGTCTCA	GT	no	CGGGGCCGGCAGGTTCAGAGGTC	AG	no	no_no	GT_AG	19	8	13	10	11	6	-2.82	-13.43	1	NA	0.866667	0.625	NA	NA	chr8,-,671762,1	2	0.933333	0.625	0.308333
chr8,-,144890074,144890308	ENSG00000196150	ZNF250	chr8	-	144890074	144890308	144890308	144890074	233	CAGGTAAGC	GT	yes	TTTGGTTTTACCTGCAGCAGCCC	AG	yes	yes_yes	GT_AG	38	38	16	18	12	19	9.88	0.38	0.520548	0.413043	0.296296	0.243243	0.226415	0.22093	chr8,-,144890308,1	2	0.409963	0.230196	0.179766
chr16,+,89973338,89977715	NA	NA	chr16	+	89973338	89977715	89973338	89977715	4376	TAGGTAGAT	GT	no	CATCTGGCCTCCTGTTCCAGTGC	AG	no	no_no	GT_AG	10	8	6	3	1	1	3.95	7.96	0.666667	0.5	0.285714	0.1875	0.0588235	NA	chr16,+,89973338,1	3	0.484127	0.123162	0.360965
chr16,+,29820510,29830474	ENSG00000013364,ENSG00000281348	CTD-2574D22.6,MVP	chr16	+	29820510	29830474	29820510	29830474	9963	GATGTGAGT	GT	yes	TCATGCCTGCCCCACCCCAGGCT	AG	yes	yes_yes	GT_AG	230	127	319	60	47	50	7.77	5.91	0.538642	0.622549	0.49766	0.229008	0.185771	0.233645	chr16,+,29820510,1	2	0.55295	0.216141	0.336809
chr16,+,89550609,89551097	ENSG00000197912	SPG7	chr16	+	89550609	89551097	89550609	89551097	487	AAGGTGGGT	GT	yes	ACAAAAAACTACTCTTGTAGGCA	AG	no	yes_no	GT_AG	9	4	1	3	4	5	8.23	4.08	0.529412	NA	NA	NA	0.266667	NA	chr16,+,89550609,1	2	0.529412	0.266667	0.262745
chr16,+,89491386,89498861	ENSG00000197912	SPG7	chr16	+	89491386	89498861	89491386	89498861	7474	CTGGTAAGT	GT	yes	TTAATCGTGCACTCATTCAGCAA	AG	no	yes_no	GT_AG	2	8	6	0	0	0	10.65	4.19	NA	NA	0.352941	NA	0	0	chr16,+,89491386,1	2	0.352941	0	0.352941
chr16,+,15696860,15699597	ENSG00000072864	NDE1	chr16	+	15696860	15699597	15696860	15699597	2736	GGGGTCAGT	GT	yes	TCCTCTTCTTCATTTCACAGGAG	AG	yes	yes_yes	GT_AG	149	178	119	88	72	107	3.99	10.65	0.348946	0.391209	0.411765	0.227979	0.182278	0.272265	chr16,+,15696860,1	2	0.383973	0.227507	0.156466
chr16,+,50316376,50316530	NA	NA	chr16	+	50316376	50316530	50316376	50316530	153	AAGGTGCGG	GT	no	GCATCTCTTCTTTCCTTTAGTCT	AG	no	no_no	GT_AG	17	14	11	11	5	8	8.17	7.66	0.894737	0.7	0.297297	0.458333	NA	NA	chr16,+,50316376,1	2	0.630678	0.458333	0.172345
chr16,+,14975220,14976182	ENSG00000179889	PDXDC1	chr16	+	14975220	14976182	14975220	14976182	961	AAGGTCCGT	GT	yes	CATTCTGCCCTCCCTCAAAGCCC	AG	no	yes_no	GT_AG	12	14	10	1	0	2	6.16	7.27	NA	0.56	0.555556	NA	0	NA	chr16,+,14975220,1	3	0.557778	0	0.557778
chr16,+,31713435,31714367	ENSG00000197302	ZNF720	chr16	+	31713435	31714367	31713435	31714367	931	ATGGTGAAT	GT	yes	ATTTTCCTGAAACCTGTTAGGTC	AG	yes	yes_yes	GT_AG	9	11	8	4	8	6	3.54	4.5	NA	0.647059	NA	NA	0.421053	NA	chr16,+,31713435,1	2	0.647059	0.421053	0.226006
chr16,+,31873969,31875152	ENSG00000185947	ZNF267	chr16	+	31873969	31875152	31873969	31875152	1182	ATGGTGAGT	GT	yes	TTGCTTTGGAAACTTTACAGGGC	AG	yes	yes_yes	GT_AG	10	0	2	3	1	4	10.13	5.21	0.625	NA	NA	NA	0.0588235	0.222222	chr16,+,31873969,1	2	0.625	0.140523	0.484477
chr16,+,1500699,1501680	ENSG00000100726	TELO2	chr16	+	1500699	1501680	1500699	1501680	980	CAGGTGAGC	GT	yes	AAGCACGTCCCTCGTTCCAGCCA	AG	no	yes_no	GT_AG	5	9	6	2	0	2	9.6	3.76	0.119048	0.28125	0.214286	0.0588235	0	0.0689655	chr16,+,1500699,2	2	0.204861	0.0425963	0.162265
chr16,+,67004873,67005252	ENSG00000172824	CES4A	chr16	+	67004873	67005252	67004873	67005252	378	TTGGTGAGG	GT	yes	TCACTCAGAATATCACCAAGGAG	AG	no	yes_no	GT_AG	7	1	7	0	0	0	6.9	-3.16	0.411765	NA	0.318182	0	0	NA	chr16,+,67004873,1	3	0.364973	0	0.364973
chr16,+,22513921,22523820	ENSG00000243716	NPIPB5	chr16	+	22513921	22523820	22513921	22523820	9898	AAGGTGAGT	GT	yes	TTCAACTATTATTATTCCAGGTT	AG	yes	yes_yes	GT_AG	2	6	11	7	5	4	10.47	7.11	NA	NA	0.44	NA	NA	0.190476	chr16,+,22513921,1	3	0.44	0.190476	0.249524
chr16,+,19078899,19079128	ENSG00000167186	COQ7	chr16	+	19078899	19079128	19078899	19079128	228	CAAGTAAGT	GT	yes	ATACCTCATCCTCTCCACAGTGT	AG	yes	yes_yes	GT_AG	15	16	19	11	13	5	10.08	9.83	0.405405	0.275862	0.404255	0.203704	0.203125	0.128205	chr16,+,19078899,1	2	0.361841	0.178345	0.183496
chr16,+,89712222,89712674	ENSG00000261373	VPS9D1-AS1	chr16	+	89712222	89712674	89712222	89712674	451	CAGGTAAGG	GT	yes	GCCTCATACGCAGCCTTCAGCTT	AG	no	yes_no	GT_AG	203	242	89	8	16	10	11.08	-2.18	0.676667	0.722388	0.735537	0.0298507	0.0669456	0.0248756	chr16,+,89712222,1	2	0.711531	0.0405573	0.670973
chr16,+,89584857,89585397	ENSG00000178773	CPNE7	chr16	+	89584857	89585397	89584857	89585397	539	GAGGTGAGC	GT	yes	ACAGCTGCTCTTCCACCCAGGTC	AG	no	yes_no	GT_AG	14	60	39	4	8	7	8.7	8.21	0.177215	0.25641	0.21547	0.027972	0.0776699	0.0325581	chr16,+,89584857,1	2	0.216365	0.0460667	0.170298
chr16,+,89114487,89116993	ENSG00000176715	ACSF3	chr16	+	89114487	89116993	89114487	89116993	2505	CAGGTACGA	GT	yes	ATCGTTGTCCTTCTTAGTAGGAT	AG	no	yes_no	GT_AG	14	19	14	17	4	8	10.03	6.26	0.666667	0.633333	0.666667	0.515152	0.2	0.363636	chr16,+,89114487,1	2	0.655556	0.359596	0.29596
chr16,+,29745385,29747995	ENSG00000260719	AC009133.17	chr16	+	29745385	29747995	29745385	29747995	2609	AGGGTAAGC	GT	yes	GTGCTTGAGATATTTTGCAGACC	AG	no	yes_no	GT_AG	6	15	48	19	11	4	9.04	3	NA	0.833333	0.857143	0.306452	0.44	0.25	chr16,+,29745385,1	3	0.845238	0.332151	0.513088
chr16,+,658344,658510	ENSG00000161996	WDR90	chr16	+	658344	658510	658344	658510	165	GAGGTGAGC	GT	yes	GAGACACGGCATTTCCCAAGAGC	AG	no	yes_no	GT_AG	74	58	49	9	2	5	8.7	-1.47	0.691589	0.591837	0.7	0.104651	0.0454545	0.0657895	chr16,+,658344,1	4	0.661142	0.0719651	0.589177
chr16,+,67167222,67167461	ENSG00000102878	HSF4	chr16	+	67167222	67167461	67167222	67167461	238	TCGGTAGGT	GT	yes	AGGCCAAGGGCTGGGCCTAGCCT	AG	yes	yes_yes	GT_AG	33	28	32	1	3	0	9.09	-6.03	0.6875	0.682927	0.52459	0.0243902	0.130435	0	chr16,+,67167222,2	3	0.631672	0.0516083	0.580064
chr16,+,58138050,58159643	ENSG00000260927	RP11-459F6.3	chr16	+	58138050	58159643	58138050	58159643	21592	AAGGTAAAT	GT	yes	GCATTTTTCTTCCCTCTAAGGGC	AG	no	yes_no	GT_AG	3	5	3	0	1	0	8.88	8.34	0.2	0.25	0.111111	0	NA	NA	chr16,+,58138050,2	2	0.187037	0	0.187037
chr16,+,67004873,67005258	ENSG00000172824	CES4A	chr16	+	67004873	67005258	67004873	67005258	384	TTGGTGAGG	GT	yes	AGAATATCACCAAGGAGCAGGTA	AG	no	yes_no	GT_AG	3	1	10	1	0	0	6.9	-8.51	0.176471	NA	0.454545	0.0588235	0	NA	chr16,+,67004873,1	3	0.315508	0.0294118	0.286096
chr16,+,8801910,8802214	ENSG00000140650	PMM2	chr16	+	8801910	8802214	8801910	8802214	303	ATGGTAAAT	GT	yes	TTGCTTGTACCCGTTGACAGCCC	AG	no	yes_no	GT_AG	4	16	13	1	10	6	6.41	5.67	NA	0.432432	0.764706	NA	0.555556	0.3	chr16,+,8801910,2	3	0.598569	0.427778	0.170791
chr16,+,29810227,29811006	ENSG00000103495	MAZ	chr16	+	29810227	29811006	29810227	29811006	778	CTGGTGAGC	GT	yes	CCTCCCCTCTTCCACCCCAGCTC	AG	yes	yes_yes	GT_AG	23	24	35	19	18	22	8.05	9.08	0.676471	0.585366	0.795455	0.487179	0.486486	0.55	chr16,+,29810227,1	3	0.685764	0.507889	0.177875
chr16,+,22513610,22513835	ENSG00000243716	NPIPB5	chr16	+	22513610	22513835	22513610	22513835	224	GGGGTAAAG	GT	yes	CTATTGTCCTGACCCCACAGTTC	AG	no	yes_no	GT_AG	7	5	13	0	0	0	3.53	8.77	0.205882	0.142857	0.22807	0	0	0	chr16,+,22513610,1	2	0.19227	0	0.19227
chr16,+,31190105,31190347	NA	NA	chr16	+	31190105	31190347	31190105	31190347	241	GGGGTGGTG	GT	no	AGGAGGATTTCCCAGTGGAGGTG	AG	no	no_no	GT_AG	0	32	0	0	0	0	-7.44	-6.77	NA	0.340426	NA	NA	NA	0	chr16,+,31190105,1	2	0.340426	0	0.340426
chr16,+,88631339,88631422	ENSG00000158545	ZC3H18	chr16	+	88631339	88631422	88631339	88631422	82	AGGGTAAGC	GT	yes	AAGTAAAAAAGAAAAAAAAGTTT	AG	no	yes_no	GT_AG	15	12	9	0	0	0	9.04	-14.66	0.405405	0.26087	0.310345	0	NA	NA	chr16,+,88631339,1	3	0.32554	0	0.32554
chr16,+,23643023,23657486	ENSG00000166847	DCTN5	chr16	+	23643023	23657486	23643023	23657486	14462	AAGGTAAGG	GT	yes	ATCTCACTCTTTTCGTCCAGGCT	AG	yes	yes_yes	GT_AG	14	16	25	11	18	11	10.51	7.04	0.451613	0.457143	0.694444	0.229167	0.391304	0.478261	chr16,+,23643023,1	2	0.5344	0.366244	0.168156
chr16,+,57028203,57028310	ENSG00000140853	NLRC5	chr16	+	57028203	57028310	57028203	57028310	106	CTGGTACTC	GT	yes	CTTACTCTGTAGGTTAGCAGGAA	AG	no	yes_no	GT_AG	5	2	6	0	1	3	2.63	-1.82	0.333333	NA	0.103448	0	NA	0.136364	chr16,+,57028203,1	2	0.218391	0.0681818	0.150209
chr16,+,793274,794034	ENSG00000127586	CHTF18	chr16	+	793274	794034	793274	794034	759	GAGGTAGGC	GT	yes	TTTAACACGGGTCCATCTAGCTT	AG	no	yes_no	GT_AG	33	35	14	0	0	0	8.99	2.66	0.75	0.648148	0.518519	0	0	0	chr16,+,793274,1	2	0.638889	0	0.638889
chr16,+,16336137,16337394	ENSG00000183889	AC138969.4	chr16	+	16336137	16337394	16336137	16337394	1256	CAGGTTTGT	GT	yes	GCTAATTTTTGTATTTTTAGTAG	AG	no	yes_no	GT_AG	21	0	11	10	14	1	7.44	3.6	1	NA	NA	0.47619	NA	NA	chr16,+,16336137,1	2	1	0.47619	0.52381
chr16,+,89972765,89977715	ENSG00000223959	AFG3L1P	chr16	+	89972765	89977715	89972765	89977715	4949	CAGGTGAGC	GT	yes	CATCTGGCCTCCTGTTCCAGTGC	AG	no	yes_no	GT_AG	56	41	44	11	13	10	9.6	7.96	0.386207	0.328	0.385965	0.100917	0.104	0.0840336	chr16,+,89972765,1	3	0.366724	0.096317	0.270407
chr16,+,30001530,30005368	ENSG00000169592	INO80E	chr16	+	30001530	30005368	30001530	30005368	3837	AAGGTACCC	GT	yes	TGAGCACGGTCCCTCGGCAGATG	AG	yes	yes_yes	GT_AG	25	37	30	4	3	3	9.16	6.62	0.287356	0.397849	0.37037	0.0506329	0.0612245	0.05	chr16,+,30001530,4	2	0.351859	0.0539525	0.297906
chr16,+,69626528,69631671	ENSG00000102908	NFAT5	chr16	+	69626528	69631671	69626528	69631671	5142	CTGGTATGC	GT	yes	GAGTCTTGCTCTTTTGCCAGGCT	AG	no	yes_no	GT_AG	10	23	19	8	2	2	6.73	4.91	0.333333	0.396552	0.387755	0.363636	0.08	0.0952381	chr16,+,69626528,1	2	0.372547	0.179625	0.192922
chr16,+,659376,660058	ENSG00000161996	WDR90	chr16	+	659376	660058	659376	660058	681	ATGGTGAGC	GT	yes	CTCTGCCTCCTCCCTGCCAGGCG	AG	yes	yes_yes	GT_AG	3	13	26	11	3	4	8.27	9.08	NA	0.684211	0.702703	0.423077	NA	0.133333	chr16,+,659376,1	2	0.693457	0.278205	0.415251
chr16,+,89948814,89949417	ENSG00000140995	DEF8	chr16	+	89948814	89949417	89948814	89949417	602	CAGGTGAGC	GT	yes	GGGGTGGCTTCTCCCTGCAGCAG	AG	yes	yes_yes	GT_AG	3	4	11	8	7	9	9.6	7.73	NA	NA	0.6875	0.4	NA	0.5625	chr16,+,89948814,1	2	0.6875	0.48125	0.20625
chr16,+,14872329,14875018	ENSG00000103512	NOMO1	chr16	+	14872329	14875018	14872329	14875018	2688	CAAGTAAGA	GT	yes	GATACGCAACTATGTCCTAGGGG	AG	no	yes_no	GT_AG	86	92	84	12	16	19	7.61	3.1	0.242938	0.222222	0.237288	0.0325203	0.0440771	0.0565476	chr16,+,14872329,1	3	0.234149	0.0443817	0.189768
chr16,+,90027722,90031176	ENSG00000141013	GAS8	chr16	+	90027722	90031176	90027722	90031176	3453	CAGGTGAGC	GT	yes	TTTTAACTTTTTACATTTAGCTG	AG	yes	yes_yes	GT_AG	24	28	30	18	5	0	9.6	6.76	0.510638	0.394366	0.46875	0.131387	0.0403226	0	chr16,+,90027722,1	3	0.457918	0.0572365	0.400682
chr16,+,22513921,22519138	ENSG00000243716	NPIPB5	chr16	+	22513921	22519138	22513921	22519138	5216	AAGGTGAGT	GT	yes	CATTTGTTCCTGAGATACAGGTT	AG	yes	yes_yes	GT_AG	4	4	14	6	4	3	10.47	-0.14	NA	NA	0.56	NA	NA	0.142857	chr16,+,22513921,1	3	0.56	0.142857	0.417143
chr16,+,69762391,69783106	ENSG00000198373	WWP2	chr16	+	69762391	69783106	69762391	69783106	20714	CAGGTAGCG	GT	yes	CTCCAACCTCTGCTTCCCAGGTT	AG	no	yes_no	GT_AG	4	5	14	5	6	2	7.38	5.86	NA	0.333333	0.56	0.277778	0.285714	NA	chr16,+,69762391,2	3	0.446667	0.281746	0.164921
chr16,+,16324934,16325028	ENSG00000244257,ENSG00000183889	PKD1P1,AC138969.4	chr16	+	16324934	16325028	16324934	16325028	93	TGGGTGAGT	GT	yes	CCGTGGGGACCGTCCCTCAGGCT	AG	yes	yes_yes	GT_AG	28	10	5	14	29	12	8.73	4.49	1	NA	NA	0.7	1	NA	chr16,+,16324934,1	2	1	0.85	0.15
chr16,+,47461426,47463882	ENSG00000102893	PHKB	chr16	+	47461426	47463882	47461426	47463882	2455	CAGGTTTGG	GT	yes	TTCTAACCTTTACTAAACAGTTT	AG	yes	yes_yes	GT_AG	95	76	122	27	34	30	5.63	5.38	0.489691	0.5	0.491935	0.133663	0.144068	0.154639	chr16,+,47461426,2	2	0.493875	0.144123	0.349752
chr16,+,30407664,30408032	ENSG00000179965	ZNF771	chr16	+	30407664	30408032	30407664	30408032	367	CTGGTGAGT	GT	yes	GTCCTGAGCTTCTGATCCAGCTC	AG	yes	yes_yes	GT_AG	57	28	33	6	6	10	10.1	3.37	0.53271	0.466667	0.407407	0.130435	0.0923077	0.144928	chr16,+,30407664,1	2	0.468928	0.122557	0.346371
chr16,+,28983290,28984609	ENSG00000169682	SPNS1	chr16	+	28983290	28984609	28983290	28984609	1318	CTGGTGAGC	GT	yes	GCACCCCGTCTTCACCCCAGGGC	AG	no	yes_no	GT_AG	7	5	9	5	4	1	8.05	7.36	0.184211	0.3125	0.391304	0.227273	NA	0.0555556	chr16,+,28983290,2	2	0.296005	0.141414	0.154591
chr16,-,89291799,89305206	ENSG00000167522	ANKRD11	chr16	-	89291799	89305206	89305206	89291799	13406	CAGGTACCA	GT	yes	CTCACACCGTGTCTTGTTAGTGC	AG	no	yes_no	GT_AG	57	68	117	12	16	13	7.88	5.94	0.802817	0.839506	0.89313	0.176471	0.280702	0.245283	chr16,-,89305206,6	2	0.845151	0.234152	0.610999
chr16,-,47313836,47365788	ENSG00000129636	ITFG1	chr16	-	47313836	47365788	47365788	47313836	51951	TTGGTAAGA	GT	yes	CTATTAATGGACTCTTGAAGTTT	AG	no	yes_no	GT_AG	29	32	47	0	6	1	8.85	1.87	0.140097	0.178771	0.189516	0	0.01222	0.00203666	chr16,-,47365788,1	2	0.169461	0.00475221	0.164709
chr16,-,87305905,87310297	ENSG00000131152,ENSG00000260456	RP11-178L8.4,C16orf95	chr16	-	87305905	87310297	87310297	87305905	4391	AAGGTAACT	GT	yes	CCCACCTTTTCTTTGCCTAGCAC	AG	yes	yes_yes	GT_AG	20	13	11	19	13	16	9.01	6.72	1	0.866667	NA	0.730769	0.866667	0.695652	chr16,-,87310297,1	2	0.933333	0.764363	0.168971
chr16,-,30184148,30184504	ENSG00000261416	RP11-455F5.5	chr16	-	30184148	30184504	30184504	30184148	355	CAGGTAGGA	GT	yes	TGCCTCCTCCCCCACCACAGGTA	AG	no	yes_no	GT_AG	3	10	11	2	6	6	9.79	9.81	NA	0.555556	0.733333	0.117647	0.375	NA	chr16,-,30184504,1	2	0.644444	0.246324	0.398121
chr16,-,11775482,11776320	ENSG00000122299	ZC3H7A	chr16	-	11775482	11776320	11776320	11775482	837	AAGGTAAAG	GT	yes	CTAACACCACATGTATACAGGTT	AG	no	yes_no	GT_AG	19	18	21	5	13	10	9.06	3.36	0.95	0.782609	0.84	NA	0.619048	NA	chr16,-,11776320,2	2	0.857536	0.619048	0.238489
chr16,-,1537753,1557935	ENSG00000187535	IFT140	chr16	-	1537753	1557935	1557935	1537753	20181	AAGGTGAGG	GT	yes	CACGGTCATCTGTTCCCAAGCCA	AG	no	yes_no	GT_AG	5	7	7	0	0	0	9.16	3.03	0.3125	0.368421	0.21875	0	NA	0	chr16,-,1557935,1	4	0.29989	0	0.29989
chr16,-,71514157,71546277	ENSG00000157429	ZNF19	chr16	-	71514157	71546277	71546277	71514157	32119	GAGGTAGGT	GT	yes	TAACTGGTCTAAATTTTCAGTCT	AG	yes	yes_yes	GT_AG	2	0	5	0	0	0	9.65	5.44	0.117647	NA	0.294118	0	NA	NA	chr16,-,71546277,1	2	0.205882	0	0.205882
chr16,-,84502842,84504601	ENSG00000140950	TLDC1	chr16	-	84502842	84504601	84504601	84502842	1758	AGGGTAGGT	GT	yes	AGTCTTGCTCTGTCACCCAGGCT	AG	no	yes_no	GT_AG	16	19	30	10	8	6	8.1	4.71	0.842105	0.904762	0.810811	0.47619	NA	NA	chr16,-,84504601,2	2	0.852559	0.47619	0.376369
chr16,-,88660838,88663011	ENSG00000167508	MVD	chr16	-	88660838	88663011	88663011	88660838	2172	ACTGTGAGT	GT	yes	AATTTTTGTATTTTTAGTAGAGA	AG	no	yes_no	GT_AG	69	43	74	28	37	29	7.94	2.24	0.683168	0.581081	0.660714	0.394366	0.393617	0.483333	chr16,-,88663011,5	3	0.641655	0.423772	0.217882
chr16,-,28492195,28493495	ENSG00000188603	CLN3	chr16	-	28492195	28493495	28493495	28492195	1299	AAGGTAAGG	GT	yes	TTTAAAACCTGCGGTTCCAGGGT	AG	yes	yes_yes	GT_AG	8	4	7	2	5	2	10.51	5.11	0.347826	NA	NA	NA	NA	0.125	chr16,-,28493495,1	2	0.347826	0.125	0.222826
chr16,-,47383901,47428804	ENSG00000129636	ITFG1	chr16	-	47383901	47428804	47428804	47383901	44902	CAGGTGAGT	GT	yes	GTCTTTTCTTTTCTTTTGAGATG	AG	no	yes_no	GT_AG	1	7	2	3	3	4	10.67	4.57	NA	0.411765	NA	NA	0.2	NA	chr16,-,47428804,2	5	0.411765	0.2	0.211765
chr16,-,15883048,15884008	ENSG00000133393	FOPNL	chr16	-	15883048	15884008	15884008	15883048	959	CAGGTAAGT	GT	yes	TTTCTTTCTTTTTTTTTGAGACG	AG	yes	yes_yes	GT_AG	1	6	8	0	0	6	10.86	3.68	NA	0.272727	0.347826	NA	0	NA	chr16,-,15884008,4	3	0.310277	0	0.310277
chr16,-,67658832,67658928	ENSG00000102977	ACD	chr16	-	67658832	67658928	67658928	67658832	95	ACGGTCAGT	GT	yes	TAAACGGGCCTGTCCTACAGAGT	AG	yes	yes_yes	GT_AG	108	53	92	26	8	18	8.02	6.2	0.274112	0.194139	0.280488	0.0452962	0.0204604	0.0345489	chr16,-,67658928,4	2	0.24958	0.0334352	0.216144
chr16,-,71449882,71456764	ENSG00000167377	ZNF23	chr16	-	71449882	71456764	71456764	71449882	6881	CAGGTGAGC	GT	yes	TTTTCTGTTTTTTATAGTAGATA	AG	yes	yes_yes	GT_AG	2	9	3	2	1	3	9.6	6.16	0.117647	0.45	NA	0.125	NA	0.136364	chr16,-,71456764,1	2	0.283824	0.130682	0.153142
chr16,-,30112217,30112306	ENSG00000102886	GDPD3	chr16	-	30112217	30112306	30112306	30112217	88	GAGGTGGTG	GT	yes	CTTCTCCTCCTCCCAGATAGCAG	AG	no	yes_no	GT_AG	6	7	12	3	4	0	-1.24	1.62	0.375	0.333333	0.461538	NA	NA	0	chr16,-,30112306,1	2	0.389957	0	0.389957
chr16,-,4345856,4351232	ENSG00000217930	PAM16	chr16	-	4345856	4351232	4351232	4345856	5375	ATGGTGAGC	GT	yes	CTTTCACCTCTGTCCTTCAGACA	AG	no	yes_no	GT_AG	6	10	16	6	7	9	8.27	8.68	NA	0.625	0.615385	0.3	0.304348	0.428571	chr16,-,4351232,4	2	0.620192	0.344306	0.275886
chr16,-,4343594,4351232	ENSG00000217930	PAM16	chr16	-	4343594	4351232	4351232	4343594	7637	ATGGTGAGC	GT	yes	CACAGTGTTTCTTCCTGAAGCCG	AG	yes	yes_yes	GT_AG	20	23	14	7	6	4	8.27	4.43	0.645161	0.479167	0.333333	0.333333	0.1875	0.133333	chr16,-,4351232,3	2	0.485887	0.218056	0.267832
chr16,-,74367635,74368065	ENSG00000214331	RP11-252A24.2	chr16	-	74367635	74368065	74368065	74367635	429	GAGGTAAGG	GT	yes	CGGTCCGCTTGTGCTTTCAGAAC	AG	no	yes_no	GT_AG	16	25	25	13	1	11	10.28	9.11	0.64	0.657895	0.694444	0.565217	NA	0.407407	chr16,-,74368065,3	2	0.664113	0.486312	0.177801
chr16,-,80998351,81006734	ENSG00000103121	CMC2	chr16	-	80998351	81006734	81006734	80998351	8382	CGGGTGAGT	GT	yes	TTCTGTTTTTTTTTCAGCAGTAG	AG	yes	yes_yes	GT_AG	12	9	15	3	9	5	9.89	5	0.75	NA	0.681818	NA	0.6	0.333333	chr16,-,81006734,7	2	0.715909	0.466667	0.249242
chr16,-,47426348,47428804	ENSG00000129636	ITFG1	chr16	-	47426348	47428804	47428804	47426348	2455	CAGGTGAGT	GT	yes	TTCTTACAATTCCTTTTTAGGAA	AG	yes	yes_yes	GT_AG	0	9	3	0	2	1	10.67	10.07	NA	0.529412	NA	NA	0.133333	NA	chr16,-,47428804,2	5	0.529412	0.133333	0.396078
chr16,-,15623096,15624769	ENSG00000166783	KIAA0430	chr16	-	15623096	15624769	15624769	15623096	1672	TAGGTGAGT	GT	yes	TCTCCAAACCTTTTAAACAGAGC	AG	no	yes_no	GT_AG	35	72	95	40	33	20	8.83	6.41	0.388889	0.507042	0.418502	0.32	0.314286	0.188679	chr16,-,15624769,3	3	0.438144	0.274322	0.163823
chr16,-,724836,724911	ENSG00000162004	CCDC78	chr16	-	724836	724911	724911	724836	74	GTGGTGAGG	GT	yes	CAGCCGGGGTCCACTCTCAGGGC	AG	no	yes_no	GT_AG	0	8	6	0	0	0	6.13	3.95	NA	0.421053	NA	0	0	0	chr16,-,724911,1	2	0.421053	0	0.421053
chr16,-,11341574,11345113	ENSG00000263080	RP11-485G7.5	chr16	-	11341574	11345113	11345113	11341574	3538	GAGGTTAGT	GT	yes	TTGTTTTTGTTTTGTTTTAGATG	AG	no	yes_no	GT_AG	0	5	12	2	0	1	7.15	12.11	NA	NA	0.363636	0.117647	NA	NA	chr16,-,11345113,1	3	0.363636	0.117647	0.245989
chr16,-,89682795,89686447	ENSG00000260259	RP11-368I7.4	chr16	-	89682795	89686447	89686447	89682795	3651	CAGGTGAGA	GT	yes	GATACCTACGGCTCCAACAGGAC	AG	no	yes_no	GT_AG	7	12	18	19	16	9	9.22	5.08	NA	0.705882	0.6	0.5	0.457143	0.391304	chr16,-,89686447,1	2	0.652941	0.449482	0.203459
chr16,-,18798044,18798723	ENSG00000170540,ENSG00000260342	RP11-1035H13.3,ARL6IP1	chr16	-	18798044	18798723	18798723	18798044	678	TGGGTGTGG	GT	yes	TTTATTAATTTTTTTAACAGGAT	AG	yes	yes_yes	GT_AG	7	17	6	6	6	10	1.27	9.13	NA	0.894737	NA	NA	NA	0.625	chr16,-,18798723,1	2	0.894737	0.625	0.269737
chr16,-,30759458,30760284	ENSG00000196118	CCDC189	chr16	-	30759458	30760284	30760284	30759458	825	TTGGTGAGA	GT	yes	ATTCCGAGTCACCACCACAGCGG	AG	yes	yes_yes	GT_AG	23	23	21	12	20	15	6.29	1.27	0.766667	0.638889	0.807692	0.387097	0.689655	0.535714	chr16,-,30760284,2	2	0.737749	0.537489	0.200261
chr9,+,121171548,121173357	ENSG00000119397	CNTRL	chr9	+	121171548	121173357	121171548	121173357	1808	CAGGTGTGT	GT	yes	GCTTGAAGAATCTTAATCAGTTT	AG	no	yes_no	GT_AG	164	213	240	27	20	18	6.99	-1.99	0.5	0.488532	0.496894	0.0758427	0.0471698	0.0508475	chr9,+,121171548,1	3	0.495142	0.0579533	0.437189
chr9,+,3606738,3668263	ENSG00000232104	RFX3-AS1	chr9	+	3606738	3668263	3606738	3668263	61524	CAGGTAGGT	GT	yes	TTAACTGTAATTTGTTTTAGTTT	AG	no	yes_no	GT_AG	2	10	11	2	1	1	10.28	8.12	0.1	0.588235	0.366667	0.125	0.0625	NA	chr9,+,3606738,4	2	0.351634	0.09375	0.257884
chr9,+,136808326,136809243	ENSG00000196642	RABL6	chr9	+	136808326	136809243	136808326	136809243	916	ACAGTGAGT	GT	yes	AAGAACTAATGATCAGAAAGACT	AG	no	yes_no	GT_AG	5	6	2	0	0	0	8.34	-9.72	0.125	0.3	NA	NA	0	0	chr9,+,136808326,1	2	0.2125	0	0.2125
chr9,+,136848283,136849143	NA	NA	chr9	+	136848283	136849143	136848283	136849143	859	CAGGTGAGG	GT	no	CCTAACTGCCCCGTTCCAAGGGT	AG	no	no_no	GT_AG	51	48	20	1	3	5	10.07	4.93	0.708333	0.716418	0.833333	0.0333333	0.0857143	0.227273	chr9,+,136848283,1	3	0.752695	0.11544	0.637255
chr9,+,95922418,95923290	ENSG00000182150	ERCC6L2	chr9	+	95922418	95923290	95922418	95923290	871	CAGGTTTGG	GT	yes	TCAAAAGGATATGTGATCAGGTA	AG	no	yes_no	GT_AG	43	46	19	3	1	2	5.63	0.94	0.154676	0.233503	0.108571	0.0160428	0.00546448	0.013245	chr9,+,95922418,1	3	0.165583	0.0115841	0.153999
chr9,+,136897936,136898011	NA	NA	chr9	+	136897936	136898011	136897936	136898011	74	CAGGTGTGC	GT	no	AGTGCACTAGCCAGCCTCAGATG	AG	no	no_no	GT_AG	20	0	4	21	1	0	6.46	-8.85	0.909091	NA	0.25	0.583333	NA	0	chr9,+,136897936,1	2	0.579545	0.291667	0.287879
chr9,+,121171203,121173367	NA	NA	chr9	+	121171203	121173367	121171203	121173367	2163	AAGGTAATG	GT	no	TCTTAATCAGTTTCTTCCAGAAC	AG	no	no_no	GT_AG	6	0	1	0	0	0	8.99	2.4	0.24	NA	0.0666667	0	0	0	chr9,+,121171203,2	3	0.153333	0	0.153333
chr9,+,127400006,127403660	ENSG00000136856	SLC2A8	chr9	+	127400006	127403660	127400006	127403660	3653	CAGGTATAG	GT	yes	GCCAGTATCCGTCAGAGCAGAGC	AG	yes	yes_yes	GT_AG	46	20	80	32	23	22	8.73	-4.92	0.867925	0.869565	0.824742	0.653061	0.621622	0.814815	chr9,+,127400006,2	4	0.854077	0.696499	0.157578
chr9,+,21854870,21931008	ENSG00000099810	MTAP	chr9	+	21854870	21931008	21854870	21931008	76137	GCAGTAGGT	GT	yes	CTCCTTTCTCTCACCTTTAGATG	AG	yes	yes_yes	GT_AG	19	8	9	12	11	3	4.53	11.65	0.904762	NA	NA	NA	0.733333	NA	chr9,+,21854870,4	2	0.904762	0.733333	0.171429
chr9,+,99129100,99132497	ENSG00000106799	TGFBR1	chr9	+	99129100	99132497	99129100	99132497	3396	CTGGTAAGT	GT	yes	TGATGTTTATTTCACTCGAGGCC	AG	yes	yes_yes	GT_AG	110	73	89	18	10	20	10.65	2.19	0.462185	0.412429	0.432039	0.0972973	0.0537634	0.117647	chr9,+,99129100,1	2	0.435551	0.0895693	0.345982
chr9,+,127365366,127365495	ENSG00000136895	GARNL3	chr9	+	127365366	127365495	127365366	127365495	128	ACTGTAAGT	GT	yes	GGTTTGTAATTGCCTTCCAGGAA	AG	no	yes_no	GT_AG	10	10	6	6	7	7	8.59	7.03	NA	0.434783	NA	0.25	0.333333	0.269231	chr9,+,127365366,1	2	0.434783	0.284188	0.150595
chr9,+,96465778,96466768	ENSG00000130956	HABP4	chr9	+	96465778	96466768	96465778	96466768	989	CAGGTACGG	GT	yes	TGCTCTGTTTTATTTCACAGCTG	AG	no	yes_no	GT_AG	3	1	5	0	2	0	10.88	10.91	0.157895	NA	0.227273	NA	NA	0	chr9,+,96465778,1	2	0.192584	0	0.192584
chr9,+,137434079,137434203	ENSG00000188747	NOXA1	chr9	+	137434079	137434203	137434079	137434203	123	AAGGTAGGG	GT	yes	GCCTGGGTAACGCCCTGCAGAGC	AG	yes	yes_yes	GT_AG	15	33	18	6	4	4	8.76	4.12	0.245902	0.392857	0.428571	0.048	0.036036	0.045977	chr9,+,137434079,1	2	0.355777	0.0433377	0.312439
chr9,+,121169816,121173357	ENSG00000119397	CNTRL	chr9	+	121169816	121173357	121169816	121173357	3540	CTTGTGAGT	GT	yes	GCTTGAAGAATCTTAATCAGTTT	AG	no	yes_no	GT_AG	144	106	184	28	25	9	7.15	-1.99	0.505263	0.479638	0.530259	0.089172	0.0704225	0.028481	chr9,+,121169816,3	3	0.505054	0.0626918	0.442362
chr9,+,98077886,98078294	NA	NA	chr9	+	98077886	98078294	98077886	98078294	407	ATGGTATAC	GT	no	CCAACTTCTGCTTCTTGCAGTGT	AG	no	no_no	GT_AG	0	4	0	5	4	1	2.73	7.88	NA	0.25	NA	NA	NA	0.047619	chr9,+,98077886,1	3	0.25	0.047619	0.202381
chr9,+,129068332,129068838	ENSG00000148343	FAM73B	chr9	+	129068332	129068838	129068332	129068838	505	ACGGTGGGT	GT	yes	TGTGTTGTGCCCCTTTACAGAAG	AG	no	yes_no	GT_AG	30	33	29	11	23	39	8.27	9.56	0.731707	0.825	0.878788	0.392857	0.605263	0.696429	chr9,+,129068332,1	2	0.811832	0.56485	0.246982
chr9,+,101400010,101404018	ENSG00000136870	ZNF189	chr9	+	101400010	101404018	101400010	101404018	4007	TGGGTAAGA	GT	yes	CGAATAACTAGCGATTTCAGTTT	AG	no	yes_no	GT_AG	23	0	11	0	2	0	8.91	-3.36	0.5	0	0.407407	NA	0.0769231	NA	chr9,+,101400010,1	3	0.302469	0.0769231	0.225546
chr9,+,94928531,94931715	ENSG00000148120	C9orf3	chr9	+	94928531	94931715	94928531	94931715	3183	AAGGTAAAG	GT	yes	CTCGCTTTATGTCTTGATAGGTT	AG	yes	yes_yes	GT_AG	14	7	8	7	2	7	9.06	8.75	0.518519	0.368421	0.210526	0.259259	0.125	NA	chr9,+,94928531,1	2	0.365822	0.19213	0.173692
chr9,+,2039900,2041331	ENSG00000080503	SMARCA2	chr9	+	2039900	2041331	2039900	2041331	1430	CTGGTAGGT	GT	yes	AGCAAATTTATTTCTTACAGCTC	AG	yes	yes_yes	GT_AG	53	27	17	15	20	17	8.37	6.6	0.791045	0.675	0.73913	0.576923	0.625	0.472222	chr9,+,2039900,1	2	0.735058	0.558048	0.17701
chr9,+,71947112,71952042	ENSG00000155621	C9orf85	chr9	+	71947112	71952042	71947112	71952042	4929	GTGGTGAGT	GT	yes	ATTTTGTCCCTTTCCTCAAGCAG	AG	no	yes_no	GT_AG	0	4	11	3	7	6	8.95	5.1	NA	NA	0.611111	NA	NA	0.4	chr9,+,71947112,2	2	0.611111	0.4	0.211111
chr9,+,128323147,128325766	ENSG00000167113	COQ4	chr9	+	128323147	128325766	128323147	128325766	2618	ACGGTAAGG	GT	yes	ACACCCTCCCAATGCCCAAGTCT	AG	no	yes_no	GT_AG	8	8	3	0	0	2	10.38	0.87	0.307692	0.333333	0.157895	0	NA	0.047619	chr9,+,128323147,3	2	0.266307	0.0238095	0.242497
chr9,+,137738779,137743371	ENSG00000181090	EHMT1	chr9	+	137738779	137743371	137738779	137743371	4591	GAAGTAAGT	GT	yes	ACTTTTTTTTTTTTTTTTAGCTT	AG	yes	yes_yes	GT_AG	619	329	456	198	142	113	9.82	10.9	0.639463	0.650198	0.622951	0.452055	0.380697	0.429658	chr9,+,137738779,1	3	0.637537	0.420803	0.216734
chr9,+,62897734,62897832	ENSG00000170161	RP11-262H14.4	chr9	+	62897734	62897832	62897734	62897832	97	CAGGTAAAG	GT	yes	TCCATCGCGTCCTCTTCCAGTCT	AG	no	yes_no	GT_AG	6	19	20	0	0	0	9.65	8.29	0.162162	0.333333	0.294118	0	0	0	chr9,+,62897734,1	3	0.263204	0	0.263204
chr9,+,122945432,122957011	ENSG00000011454	RABGAP1	chr9	+	122945432	122957011	122945432	122957011	11578	GAGGTACTC	GT	yes	TTATGGTTTTTGTTTTTCAGGCA	AG	yes	yes_yes	GT_AG	3	14	20	19	10	12	6.43	10.08	NA	NA	0.952381	0.791667	NA	NA	chr9,+,122945432,1	2	0.952381	0.791667	0.160714
chr9,+,137728529,137743371	ENSG00000181090	EHMT1	chr9	+	137728529	137743371	137728529	137743371	14841	CAGGTAAAG	GT	yes	ACTTTTTTTTTTTTTTTTAGCTT	AG	yes	yes_yes	GT_AG	536	508	634	290	298	291	9.65	10.9	0.679341	0.64467	0.686891	0.431548	0.441481	0.39863	chr9,+,137728529,2	3	0.670301	0.423886	0.246414
chr9,+,97323903,97325085	ENSG00000255036	RP11-23J9.4	chr9	+	97323903	97325085	97323903	97325085	1181	GACGTGCGT	GT	yes	ACCTCTTCAAGTATTTCCAGGAG	AG	no	yes_no	GT_AG	11	16	8	6	3	1	6.63	2.26	0.392857	0.421053	0.533333	0.109091	0.0909091	0.0434783	chr9,+,97323903,1	2	0.449081	0.0811594	0.367922
chr9,+,122997361,122998576	ENSG00000011454	RABGAP1	chr9	+	122997361	122998576	122997361	122998576	1214	AAGGTGATA	GT	yes	TTTCTGATTTACCTCTTCAGCCT	AG	no	yes_no	GT_AG	64	53	75	1	0	0	4.18	7.49	0.2	0.133838	0.143954	0.00192678	0	0	chr9,+,122997361,1	2	0.159264	0.000642261	0.158622
chr9,+,3546912,3568794	ENSG00000232104	RFX3-AS1	chr9	+	3546912	3568794	3546912	3568794	21881	AAGGTATGA	GT	yes	ACTCTGGCTTCTTTACACAGAAA	AG	yes	yes_yes	GT_AG	2	10	34	16	5	8	9.11	7.02	NA	NA	0.829268	0.666667	NA	NA	chr9,+,3546912,1	2	0.829268	0.666667	0.162602
chr9,+,121171203,121173357	NA	NA	chr9	+	121171203	121173357	121171203	121173357	2153	AAGGTAATG	GT	no	GCTTGAAGAATCTTAATCAGTTT	AG	no	no_no	GT_AG	12	8	10	5	2	1	8.99	-1.99	0.48	NA	0.666667	0.3125	0.0952381	0.0588235	chr9,+,121171203,2	3	0.573333	0.155521	0.417813
chr9,+,116687665,116697665	ENSG00000119401	TRIM32	chr9	+	116687665	116697665	116687665	116697665	9999	GAGGTAATG	GT	no	TTTCTTTTTCTCTTTAGCAGGAA	AG	yes	no_yes	GT_AG	14	16	17	4	6	4	8.73	9.6	0.4	0.727273	0.485714	0.266667	NA	NA	chr9,+,116687665,1	2	0.537662	0.266667	0.270996
chr9,+,5710474,5713896	ENSG00000107036	RIC1	chr9	+	5710474	5713896	5710474	5713896	3421	CAGGTACTA	GT	no	CTCTATGCTGTTTGTTTTAGAGG	AG	yes	no_yes	GT_AG	18	20	13	7	5	4	7.64	8.84	0.75	0.833333	0.448276	0.4375	0.238095	0.25	chr9,+,5710474,1	3	0.677203	0.308532	0.368671
chr9,+,95978215,95997246	ENSG00000182150	ERCC6L2	chr9	+	95978215	95997246	95978215	95997246	19030	AAGGTAAGA	GT	yes	CAAAATATCTACATTAACAGAAG	AG	no	yes_no	GT_AG	3	7	5	0	2	0	10.57	3.28	0.157895	0.333333	NA	NA	0.0769231	0	chr9,+,95978215,1	4	0.245614	0.0384615	0.207152
chr9,+,68274938,68285979	ENSG00000196873	CBWD3	chr9	+	68274938	68285979	68274938	68285979	11040	AAGGTATGT	GT	yes	ATCTCTGAATTTCTAATCAGTTG	AG	no	yes_no	GT_AG	9	0	0	0	0	0	9.79	5.72	0.6	0	0	0	0	NA	chr9,+,68274938,1	2	0.2	0	0.2
chr9,+,101533914,101535376	ENSG00000155827	RNF20	chr9	+	101533914	101535376	101533914	101535376	1461	TTGGTGAGT	GT	yes	GCTTACATATATTATGTCAGTTT	AG	no	yes_no	GT_AG	95	77	72	0	2	1	9.27	3.78	0.218894	0.22063	0.18136	0	0.00502513	0.00273973	chr9,+,101533914,1	2	0.206962	0.00258828	0.204373
chr9,+,125748623,125770007	ENSG00000167081	PBX3	chr9	+	125748623	125770007	125748623	125770007	21383	CAGGTAAGA	GT	yes	GCATTAATGTTATTTTGCAGTAT	AG	no	yes_no	GT_AG	16	17	12	8	7	4	10.77	7.49	0.4	0.34	0.375	0.258065	0.259259	0.105263	chr9,+,125748623,1	2	0.371667	0.207529	0.164138
chr9,+,35801154,35801634	ENSG00000159899	NPR2	chr9	+	35801154	35801634	35801154	35801634	479	CCGGTGAGT	GT	yes	CAGTCAACTGAGGTGTGCAGTCC	AG	no	yes_no	GT_AG	19	24	22	0	1	1	10.9	-5.89	0.678571	0.648649	0.536585	0	0.0416667	0.030303	chr9,+,35801154,1	2	0.621268	0.0239899	0.597279
chr9,+,61917607,61920282	NA	NA	chr9	+	61917607	61920282	61917607	61920282	2674	GAGGTAAGT	GT	no	CATTGTCATCTTATTTTAAGAAA	AG	no	no_no	GT_AG	7	17	9	4	8	10	11.08	5.48	0.35	0.5	0.375	0.129032	0.266667	0.263158	chr9,+,61917607,1	2	0.408333	0.219619	0.188714
chr9,+,97362441,97364018	ENSG00000255036	RP11-23J9.4	chr9	+	97362441	97364018	97362441	97364018	1576	CAGGTAGGA	GT	yes	TGCCTTGCGTCTGTCCACAGCCT	AG	yes	yes_yes	GT_AG	15	24	45	28	12	10	9.79	9.92	0.555556	0.545455	0.714286	0.451613	0.521739	0.30303	chr9,+,97362441,1	2	0.605099	0.425461	0.179638
chr9,+,77382087,77384585	ENSG00000197969	VPS13A	chr9	+	77382087	77384585	77382087	77384585	2497	CAGGTAAAT	GT	yes	TTCCTTTGCCATGCTTACAGAAA	AG	yes	yes_yes	GT_AG	27	30	17	13	22	19	8.76	6.92	0.473684	0.379747	0.320755	0.156627	0.241758	0.240506	chr9,+,77382087,1	3	0.391395	0.212964	0.178432
chr9,+,128378106,128380462	ENSG00000167118	URM1	chr9	+	128378106	128380462	128378106	128380462	2355	CCTGTGAGT	GT	yes	TAAAGGTGACTGTTTCTTAGTTT	AG	no	yes_no	GT_AG	6	14	4	4	2	4	7.21	1.87	0.4	0.666667	NA	NA	0.105263	0.266667	chr9,+,128378106,1	3	0.533333	0.185965	0.347368
chr9,+,97357725,97359986	ENSG00000255036	RP11-23J9.4	chr9	+	97357725	97359986	97357725	97359986	2260	ACCGTAAGT	GT	yes	TCCCTTTTCTCACCAGACAGTGA	AG	yes	yes_yes	GT_AG	10	12	10	6	5	6	10.43	2.6	0.434783	0.521739	0.27027	0.122449	0.131579	0.222222	chr9,+,97357725,1	3	0.408931	0.15875	0.250181
chr9,+,121375325,121462657	ENSG00000227355	RP11-162D16.2	chr9	+	121375325	121462657	121375325	121462657	87331	TAGGTAAGA	GT	yes	CACCTTTACTTTCATTTCAGAGC	AG	yes	yes_yes	GT_AG	2	25	14	3	0	0	9.14	9.03	0.0625	0.555556	0.56	NA	0	NA	chr9,+,121375325,1	2	0.392685	0	0.392685
chr9,+,85816263,85822847	ENSG00000165121	RP11-213G2.3	chr9	+	85816263	85822847	85816263	85822847	6583	TTGGTAAGA	GT	yes	AACTTTTCTTTTGTTTTAAGTTC	AG	no	yes_no	GT_AG	4	3	11	0	0	0	8.85	7.42	0.153846	0.0967742	0.34375	0	0	0	chr9,+,85816263,1	3	0.198123	0	0.198123
chr9,+,124658741,124698318	ENSG00000224020	MIR181A2HG	chr9	+	124658741	124698318	124658741	124698318	39576	TGGGTAAGC	GT	yes	AAAACAAAGATTTCTTTTAGATG	AG	no	yes_no	GT_AG	24	139	72	25	14	18	8.84	1.23	0.585366	0.591489	0.444444	0.480769	0.25	0.391304	chr9,+,124658741,1	6	0.540433	0.374025	0.166409
chr9,+,135909486,135913404	ENSG00000238058	RP11-432J22.2	chr9	+	135909486	135913404	135909486	135913404	3917	TGGGTATGA	GT	no	TTTTCCCATCTTGTTCCTAGACA	AG	yes	no_yes	GT_AG	3	6	10	3	4	4	5.85	8.41	NA	0.375	0.47619	0.1875	NA	0.148148	chr9,+,135909486,1	3	0.425595	0.167824	0.257771
chr9,-,96943154,96949555	ENSG00000196312	MFSD14C	chr9	-	96943154	96949555	96949555	96943154	6400	ATGGTGAGT	GT	yes	TCCTAATAAAATGTGCATAGTTT	AG	no	yes_no	GT_AG	890	976	650	119	206	125	10.13	1.89	0.809091	0.816736	0.75846	0.46124	0.595376	0.464684	chr9,-,96949555,5	4	0.794762	0.5071	0.287662
chr9,-,122261498,122264715	ENSG00000119446	RBM18	chr9	-	122261498	122264715	122264715	122261498	3216	GAGGTGAGT	GT	yes	TTTCCTTTAGTATTTCATAGACA	AG	no	yes_no	GT_AG	384	352	293	26	71	22	10.03	3.87	0.325424	0.341416	0.3322	0.0265306	0.071	0.0253165	chr9,-,122264715,2	2	0.333013	0.040949	0.292064
chr9,-,62859193,62869190	ENSG00000234665	RP11-262H14.3	chr9	-	62859193	62869190	62869190	62859193	9996	AAGGTGAGG	GT	yes	TTTCTCACTTGGAATTTCAGATA	AG	yes	yes_yes	GT_AG	3	8	9	4	1	3	9.16	6.56	NA	0.470588	0.310345	0.173913	NA	NA	chr9,-,62869190,1	2	0.390467	0.173913	0.216553
chr9,-,128169700,128170020	ENSG00000148337	CIZ1	chr9	-	128169700	128170020	128170020	128169700	319	AAGGTAGGA	GT	yes	TCTGCCATCCTATCTCTCAGCCA	AG	yes	yes_yes	GT_AG	21	15	11	18	12	9	9.45	6.5	0.913043	0.882353	NA	0.72	0.75	0.36	chr9,-,128170020,3	2	0.897698	0.61	0.287698
chr9,-,112454072,112486390	ENSG00000230185	C9orf147	chr9	-	112454072	112486390	112486390	112454072	32317	GAGGTGTGT	GT	yes	TCTAAATGTTTCTTCCACAGCTC	AG	no	yes_no	GT_AG	4	4	6	1	1	3	6.14	9.82	NA	NA	0.333333	0.0588235	NA	NA	chr9,-,112486390,1	2	0.333333	0.0588235	0.27451
chr9,-,85655200,85657435	ENSG00000135049	AGTPBP1	chr9	-	85655200	85657435	85657435	85655200	2234	CAAGTGAGT	GT	yes	AAAGTTCTTTTCATTTCCAGTTG	AG	yes	yes_yes	GT_AG	161	187	250	168	189	120	9.1	8.16	0.583333	0.6875	0.595238	0.450402	0.508065	0.418118	chr9,-,85657435,1	2	0.622024	0.458862	0.163162
chr9,-,137366361,137366493	ENSG00000187609	EXD3	chr9	-	137366361	137366493	137366493	137366361	131	CAGGTGAGT	GT	yes	TTCTGGTGTTTGGGTCACAGCTG	AG	yes	yes_yes	GT_AG	4	7	19	10	9	0	10.67	6.07	NA	NA	0.863636	0.625	NA	NA	chr9,-,137366493,1	2	0.863636	0.625	0.238636
chr9,-,39809633,39809731	ENSG00000278175	GLIDR	chr9	-	39809633	39809731	39809731	39809633	97	CAGGTAAAG	GT	yes	TCCATCGCGTCCTCTTCCAGTCT	AG	yes	yes_yes	GT_AG	12	19	10	0	0	0	9.65	8.29	0.342857	0.327586	0.243902	0	0	0	chr9,-,39809731,2	3	0.304782	0	0.304782
chr9,-,136461296,136463679	ENSG00000148396	SEC16A	chr9	-	136461296	136463679	136463679	136461296	2382	CAAGTATGT	GT	yes	GCCGCCGATAACCCACCAAGGTC	AG	no	yes_no	GT_AG	0	0	5	0	0	2	7.44	-0.16	NA	NA	0.333333	NA	NA	0.125	chr9,-,136463679,1	2	0.333333	0.125	0.208333
chr9,-,92300810,92301551	ENSG00000198000	NOL8	chr9	-	92300810	92301551	92301551	92300810	740	AAGGTACTT	GT	yes	TTTTTTTTTTTTTTTTGGAGACA	AG	yes	yes_yes	GT_AG	19	12	16	8	8	9	8.4	0.3	0.5	0.285714	0.25	0.195122	0.137931	0.209302	chr9,-,92301551,2	2	0.345238	0.180785	0.164453
chr9,-,136012013,136013199	ENSG00000148411	NACC2	chr9	-	136012013	136013199	136013199	136012013	1185	AATGTAAGA	GT	yes	TCCTCACAGTGTACTGTCAGAAC	AG	no	yes_no	GT_AG	11	12	7	1	0	1	5.55	0.39	0.423077	0.387097	0.179487	0.0238095	0	0.015873	chr9,-,136013199,1	2	0.329887	0.0132275	0.316659
chr9,-,36351219,36352742	ENSG00000137075	RNF38	chr9	-	36351219	36352742	36352742	36351219	1522	GTTGTAAGT	GT	yes	TACTAACATATCAATGCTAGTGT	AG	no	yes_no	GT_AG	70	50	56	1	1	2	8.3	2.26	0.402299	0.344828	0.294737	0.00420168	0.00401606	0.00865801	chr9,-,36352742,1	2	0.347288	0.00562525	0.341663
chr9,-,112029318,112031068	NA	NA	chr9	-	112029318	112031068	112031068	112029318	1749	CAGGTGAGA	GT	no	CCTTCCACCACTCTTTCCAGCCA	AG	no	no_no	GT_AG	15	14	27	13	2	13	9.22	6.32	0.652174	0.388889	0.421875	0.26	0.0540541	0.393939	chr9,-,112031068,2	3	0.487646	0.235998	0.251648
chr9,-,14677472,14680033	ENSG00000175893	ZDHHC21	chr9	-	14677472	14680033	14680033	14677472	2560	GTGGTAAGT	GT	yes	TTGCTCAGGATGTGTAATAGTTT	AG	yes	yes_yes	GT_AG	20	25	24	7	9	2	10.36	-1.23	0.454545	0.609756	0.444444	0.2	0.264706	0.0512821	chr9,-,14680033,2	5	0.502915	0.171996	0.330919
chr9,-,35075754,35076432	ENSG00000221829	FANCG	chr9	-	35075754	35076432	35076432	35075754	677	GAGGTGAGG	GT	yes	GCTTCTTCTTCCCACTCCAGTTC	AG	yes	yes_yes	GT_AG	35	30	35	20	18	17	8.41	8.22	0.648148	0.731707	0.714286	0.526316	0.486486	0.566667	chr9,-,35076432,1	3	0.698047	0.52649	0.171557
chr9,-,72363631,72364696	ENSG00000107372	ZFAND5	chr9	-	72363631	72364696	72364696	72363631	1064	AGGGTGAGT	GT	yes	AAATTAAGGATTCTTTGTAGTTG	AG	no	yes_no	GT_AG	21	18	32	0	0	0	9.25	0.1	0.145833	0.12	0.231884	0	0	0	chr9,-,72364696,3	2	0.165906	0	0.165906
chr9,-,134826058,134872549	NA	NA	chr9	-	134826058	134872549	134872549	134826058	46490	ACTGTGAGT	GT	no	ATTTCTTAAAACAATTTCAGGTC	AG	no	no_no	GT_AG	0	17	0	10	0	2	7.94	7.35	NA	1	NA	0.625	NA	NA	chr9,-,134872549,2	2	1	0.625	0.375
chr9,-,37405610,37407542	NA	NA	chr9	-	37405610	37407542	37407542	37405610	1931	GGGGTAAGA	GT	no	TCTCCCTCTCACCCCTCAAGTCC	AG	no	no_no	GT_AG	19	20	15	22	18	13	7.83	5.6	0.404255	0.392157	0.454545	0.217822	0.169811	0.209677	chr9,-,37407542,1	2	0.416986	0.199104	0.217882
chr9,-,96948088,96949555	ENSG00000196312	MFSD14C	chr9	-	96948088	96949555	96949555	96948088	1466	ATGGTGAGT	GT	yes	ATCATGTCACTACATTCCAGCCT	AG	no	yes_no	GT_AG	19	27	23	15	10	5	10.13	3.12	0.431818	0.54	0.389831	0.3125	0.2	0.119048	chr9,-,96949555,7	4	0.453883	0.210516	0.243367
chr9,-,99106875,99120370	NA	NA	chr9	-	99106875	99120370	99120370	99106875	13494	AAGGTGAGT	GT	no	CATTGTTTCCTCTAATGCAGGCC	AG	no	no_no	GT_AG	4	0	5	0	1	0	10.47	8.51	NA	NA	0.333333	NA	0.0625	NA	chr9,-,99120370,1	2	0.333333	0.0625	0.270833
chr9,-,136367828,136369750	ENSG00000187796	CARD9	chr9	-	136367828	136369750	136369750	136367828	1921	CAGGTGGGC	GT	yes	GCCTTGTGCTGTCCCGTCAGGCC	AG	yes	yes_yes	GT_AG	15	8	5	1	7	10	8.07	8.45	0.652174	NA	NA	NA	NA	0.47619	chr9,-,136369750,1	2	0.652174	0.47619	0.175983
chr9,-,26884902,26887313	ENSG00000120159	CAAP1	chr9	-	26884902	26887313	26887313	26884902	2410	AAGGTACTT	GT	yes	TATAAGTGTGCTTTCAATAGTTT	AG	yes	yes_yes	GT_AG	14	2	12	0	0	2	8.4	4.54	0.518519	0.08	0.428571	0	0	0.125	chr9,-,26887313,1	2	0.342363	0.0416667	0.300697
chr9,-,127714189,127714379	ENSG00000187024	PTRH1	chr9	-	127714189	127714379	127714379	127714189	189	AATGTGAGT	GT	yes	GCTTCTCCCCTGCTGAGCAGGAG	AG	yes	yes_yes	GT_AG	47	29	36	15	24	14	7.8	3.78	0.443396	0.345238	0.428571	0.144231	0.242424	0.133333	chr9,-,127714379,1	3	0.405735	0.173329	0.232406
chr9,-,36963775,36966549	ENSG00000196092	PAX5	chr9	-	36963775	36966549	36966549	36963775	2773	CAGGTACGC	GT	yes	TGAACCCCTTATTCACACAGACA	AG	no	yes_no	GT_AG	17	11	0	3	2	3	10.12	5.59	0.395349	0.234043	NA	0.2	0.0689655	NA	chr9,-,36966549,6	5	0.314696	0.134483	0.180213
chr9,-,127775060,127778591	ENSG00000095370	SH2D3C	chr9	-	127775060	127778591	127778591	127775060	3530	TCAGTGAGT	GT	yes	GTTTTGCTCTTATTGCCCAGGCT	AG	no	yes_no	GT_AG	3	4	7	2	5	2	7.68	6.61	NA	0.142857	0.35	0.0408163	0.111111	0.0952381	chr9,-,127778591,2	3	0.246429	0.0823885	0.16404
chr9,-,89474640,89475485	NA	NA	chr9	-	89474640	89475485	89475485	89474640	844	GAGGTAGGA	GT	no	CTTAATATTTCATGTTTTAGCCC	AG	no	no_no	GT_AG	16	13	13	0	0	0	8.24	6.42	0.179775	0.1625	0.134021	0	0	0	chr9,-,89475485,2	2	0.158765	0	0.158765
chr9,-,35616270,35616600	ENSG00000137101	CD72	chr9	-	35616270	35616600	35616600	35616270	329	GCTGTGAGT	GT	yes	GTGGCCAAACAGATCTGCAGGTG	AG	no	yes_no	GT_AG	4	6	14	1	1	0	7.39	-2.52	NA	NA	0.358974	0.0434783	0.0454545	NA	chr9,-,35616600,1	2	0.358974	0.0444664	0.314508
chr9,-,85666220,85669485	ENSG00000135049	AGTPBP1	chr9	-	85666220	85669485	85669485	85666220	3264	AAAGTGAGT	GT	yes	CTTTTTGAGTTTCCCCATAGGTT	AG	no	yes_no	GT_AG	79	55	113	0	1	0	8.4	7.78	0.265993	0.156695	0.231557	0	0.00306748	0	chr9,-,85669485,6	3	0.218082	0.00102249	0.217059
chr9,-,137023052,137024143	ENSG00000107331	ABCA2	chr9	-	137023052	137024143	137024143	137023052	1090	AAGGTGAGT	GT	yes	CTCTCCCGTGGGTCTGCCAGCCT	AG	yes	yes_yes	GT_AG	26	11	6	15	6	2	10.47	4.35	0.866667	NA	NA	0.576923	NA	NA	chr9,-,137024143,1	2	0.866667	0.576923	0.289744
chr9,-,127908601,127912268	ENSG00000136840	ST6GALNAC4	chr9	-	127908601	127912268	127912268	127908601	3666	CCGGTGAGC	GT	yes	TGGGTTCTGTCCCACCCCAGCCC	AG	no	yes_no	GT_AG	6	1	2	0	2	0	8.69	6.88	0.315789	NA	NA	NA	NA	0	chr9,-,127912268,2	3	0.315789	0	0.315789
chr9,-,114344972,114345863	ENSG00000106948	AKNA	chr9	-	114344972	114345863	114345863	114344972	890	CAGGTAGGT	GT	yes	AAAGGCATCATCTCTCACAGACA	AG	no	yes_no	GT_AG	7	12	9	2	5	8	10.28	4.26	0.291667	0.5	0.36	0.0869565	0.15625	0.333333	chr9,-,114345863,4	3	0.383889	0.19218	0.191709
chr9,-,137575866,137576080	ENSG00000148399	DPH7	chr9	-	137575866	137576080	137576080	137575866	213	GAGGTCAGT	GT	yes	ACCTCATGTGTCACCAGCAGAAG	AG	no	yes_no	GT_AG	3	4	5	3	2	1	7.7	5.53	NA	NA	0.333333	0.142857	0.0769231	0.047619	chr9,-,137576080,4	3	0.333333	0.0891331	0.2442
chr9,-,93444925,93447258	NA	NA	chr9	-	93444925	93447258	93447258	93444925	2332	AAGGTAGAC	GT	no	CTCACAAAGATTCTCTTAAGAAA	AG	no	no_no	GT_AG	7	14	14	1	1	0	7.07	-2.21	0.148936	0.4	0.285714	0.0227273	0.0263158	0	chr9,-,93447258,2	2	0.278217	0.0163477	0.261869
chr9,-,133473290,133473415	ENSG00000160326	SLC2A6	chr9	-	133473290	133473415	133473415	133473290	124	TGGGTAGGT	GT	yes	ACAGACACAGCCGCCTCCAGTCA	AG	no	yes_no	GT_AG	20	13	16	1	0	0	6.86	-4.2	0.444444	0.265306	0.444444	0.0212766	0	0	chr9,-,133473415,1	2	0.384732	0.0070922	0.377639
chr9,-,128836105,128836802	ENSG00000171097	KYAT1	chr9	-	128836105	128836802	128836802	128836105	696	TTGGTGAGC	GT	yes	CCCCGTCCCCCTCACCCCAGTCT	AG	yes	yes_yes	GT_AG	43	39	38	37	27	26	7.43	8	0.425743	0.325	0.368932	0.260563	0.182432	0.20155	chr9,-,128836802,1	2	0.373225	0.214849	0.158376
chr9,-,35813156,35813266	ENSG00000137133	HINT2	chr9	-	35813156	35813266	35813266	35813156	109	TTGGTGAGT	GT	yes	CCTGACTCCCTAACCCCAAGCTC	AG	no	yes_no	GT_AG	452	428	631	43	33	31	9.27	2.66	0.346626	0.323507	0.355293	0.0423645	0.0284483	0.0341034	chr9,-,35813266,1	2	0.341809	0.0349721	0.306837
chr9,-,93437291,93438627	NA	NA	chr9	-	93437291	93438627	93438627	93437291	1335	AAGGTAGGA	GT	no	TGGTTGGATTTCGTCAGCAGGTG	AG	no	no_no	GT_AG	10	7	11	2	3	5	9.45	4.16	0.4	0.304348	0.150685	0.0588235	0.0857143	0.138889	chr9,-,93438627,1	3	0.285011	0.0944756	0.190535
chr9,-,133414833,133415662	ENSG00000148300	REXO4	chr9	-	133414833	133415662	133415662	133414833	828	CAGGTAAGT	GT	yes	CAGGGGCTCTGTTCCTTCAGGTT	AG	yes	yes_yes	GT_AG	7	0	0	2	5	2	10.86	8.85	0.466667	NA	NA	NA	0.263158	0.105263	chr9,-,133415662,1	2	0.466667	0.184211	0.282456
chr9,-,123411829,123440360	ENSG00000119522	DENND1A	chr9	-	123411829	123440360	123440360	123411829	28530	CAGGTGTGT	GT	yes	AAGTTTCCACTTTAATGCAGCTG	AG	yes	yes_yes	GT_AG	3	2	8	3	1	0	6.99	4.36	0.15	0.105263	0.533333	0.166667	0.0384615	NA	chr9,-,123440360,2	2	0.262865	0.102564	0.160301
chr9,-,3225304,3228847	ENSG00000080298	RFX3	chr9	-	3225304	3228847	3228847	3225304	3542	AAGGTAAGA	GT	yes	TAATTTGTCTTCGATGATAGTCT	AG	no	yes_no	GT_AG	10	9	14	1	0	0	10.57	3.93	0.2	0.130435	0.17284	0.015873	0	0	chr9,-,3228847,1	2	0.167758	0.00529101	0.162467
chr10,+,119105022,119107948	ENSG00000119979	FAM45A	chr10	+	119105022	119107948	119105022	119107948	2925	AATGTAATT	GT	yes	GCTGTTTGACATTCTCACAGTGA	AG	yes	yes_yes	GT_AG	3	9	30	6	15	3	1.5	5.14	NA	NA	0.638298	0.24	0.576923	NA	chr10,+,119105022,1	2	0.638298	0.408462	0.229836
chr10,+,114911466,114926216	NA	NA	chr10	+	114911466	114926216	114911466	114926216	14749	GTGGTGAGA	GT	no	AGGTTATAATTCTCTTCCAGCAG	AG	no	no_no	GT_AG	5	0	2	1	1	1	5.46	5.34	0.294118	NA	NA	0.0454545	NA	NA	chr10,+,114911466,1	3	0.294118	0.0454545	0.248663
chr10,+,100381448,100382428	NA	NA	chr10	+	100381448	100382428	100381448	100382428	979	CGGGTAAGT	GT	no	CAGTTTCGTTCCTCGACTAGCTC	AG	no	no_no	GT_AG	27	32	27	3	10	4	10.75	3.89	0.18	0.256	0.184932	0.024	0.052356	0.0322581	chr10,+,100381448,1	5	0.206977	0.0362047	0.170772
chr10,+,50080931,50082661	ENSG00000099290	FAM21A	chr10	+	50080931	50082661	50080931	50082661	1729	AAGGTGAAG	GT	yes	CTAATTTTTGTATTTTTTAGTAG	AG	no	yes_no	GT_AG	1	8	14	3	9	1	5.73	6.74	0.0625	0.470588	0.5	0.176471	NA	NA	chr10,+,50080931,1	2	0.344363	0.176471	0.167892
chr10,+,94545907,94546361	ENSG00000119969	HELLS	chr10	+	94545907	94546361	94545907	94546361	453	CGGGTGAGT	GT	yes	TTAAAACTGCAATTTGAAAGCTT	AG	no	yes_no	GT_AG	213	202	176	0	2	3	9.89	0.01	0.352066	0.382576	0.389381	0	0.00544959	0.00990099	chr10,+,94545907,1	2	0.374674	0.00511686	0.369557
chr10,+,132365550,132375066	ENSG00000148814	LRRC27	chr10	+	132365550	132375066	132365550	132375066	9515	ATTGTAAGG	GT	yes	CCCTCCTTGTCTCCCATAAGGCC	AG	yes	yes_yes	GT_AG	8	4	12	2	3	5	4.89	6.86	0.421053	NA	0.6	NA	NA	0.25	chr10,+,132365550,2	2	0.510526	0.25	0.260526
chr10,+,69191766,69196978	ENSG00000156502	SUPV3L1	chr10	+	69191766	69196978	69191766	69196978	5211	CTTGTATGT	GT	yes	TTTAAAATTAAGAAACCCAGTTT	AG	no	yes_no	GT_AG	7	0	3	0	0	0	3.95	-7.72	0.411765	NA	NA	NA	NA	0	chr10,+,69191766,2	2	0.411765	0	0.411765
chr10,+,73794330,73794541	ENSG00000214655	ZSWIM8	chr10	+	73794330	73794541	73794330	73794541	210	CAGGTATGA	GT	yes	TTACCCCAACTTTTATACAGTGG	AG	yes	yes_yes	GT_AG	300	202	439	231	126	145	9.46	4.68	0.828729	0.765152	0.782531	0.671512	0.477273	0.559846	chr10,+,73794330,1	2	0.792137	0.569543	0.222594
chr10,+,102714681,102716589	ENSG00000156398	SFXN2	chr10	+	102714681	102716589	102714681	102716589	1907	CAGGTAAGG	GT	yes	TTTTTTTTTTTTTTTTTGAGATG	AG	yes	yes_yes	GT_AG	3	12	2	3	1	2	11.08	4.74	0.130435	0.27907	NA	0.0810811	0.027027	0.0555556	chr10,+,102714681,3	2	0.204752	0.0545546	0.150198
chr10,+,97743164,97744712	ENSG00000155256	ZFYVE27	chr10	+	97743164	97744712	97743164	97744712	1547	AGGGTAAGA	GT	yes	CTTACCTGTGTTACCTGCAGTGT	AG	no	yes_no	GT_AG	177	151	187	0	1	0	9.21	9.68	0.41844	0.35782	0.430876	0	0.00222717	0	chr10,+,97743164,1	3	0.402378	0.00074239	0.401636
chr10,+,11217507,11243495	ENSG00000048740	CELF2	chr10	+	11217507	11243495	11217507	11243495	25987	GGGGTGAGT	GT	yes	CCGTTTACTCCCATCAACAGGAT	AG	no	yes_no	GT_AG	3	6	4	3	0	0	7.93	9.19	0.15	0.3	NA	NA	0	NA	chr10,+,11217507,1	2	0.225	0	0.225
chr10,+,102144307,102146672	ENSG00000148840	PPRC1	chr10	+	102144307	102146672	102144307	102146672	2364	AGGGTAAGT	GT	yes	ATCCTCCCTCCCCACCACAGGGC	AG	yes	yes_yes	GT_AG	12	14	18	9	20	13	10.45	9.53	NA	NA	0.9	0.6	0.769231	0.866667	chr10,+,102144307,2	2	0.9	0.745299	0.154701
chr10,+,38025411,38054375	ENSG00000189180	ZNF33A	chr10	+	38025411	38054375	38025411	38054375	28963	CAGGTAATT	GT	no	TTAATTTTGCTTGTTTCTAGAAG	AG	yes	no_yes	GT_AG	4	12	0	8	8	14	8.55	7.9	NA	0.75	NA	NA	0.533333	NA	chr10,+,38025411,1	2	0.75	0.533333	0.216667
chr10,+,133498005,133498987	ENSG00000214279	SCART1	chr10	+	133498005	133498987	133498005	133498987	981	AAAGTGAGT	GT	yes	TAACTTACTTGTGCCTTCAGGAC	AG	no	yes_no	GT_AG	9	7	0	2	3	1	8.4	9.14	0.290323	0.368421	NA	NA	0.176471	NA	chr10,+,133498005,1	2	0.329372	0.176471	0.152901
chr10,+,94562876,94563016	ENSG00000119969	HELLS	chr10	+	94562876	94563016	94562876	94563016	139	GAGGTAAAA	GT	yes	ATATTATATATCATTTATAGGTG	AG	no	yes_no	GT_AG	9	5	15	2	6	4	7.3	8.44	NA	NA	0.789474	NA	0.375	NA	chr10,+,94562876,1	3	0.789474	0.375	0.414474
chr10,+,38094490,38095358	ENSG00000075407	ZNF37A	chr10	+	38094490	38095358	38094490	38095358	867	AGGGTGAGT	GT	yes	TCGATTTGTGTCCTTTCCAGACC	AG	yes	yes_yes	GT_AG	46	55	46	9	9	6	9.25	9.6	0.252747	0.298913	0.265896	0.0588235	0.0708661	0.0666667	chr10,+,38094490,2	2	0.272519	0.0654521	0.207067
chr10,+,94545952,94546361	ENSG00000119969	HELLS	chr10	+	94545952	94546361	94545952	94546361	408	GCGGTGAGT	GT	yes	TTAAAACTGCAATTTGAAAGCTT	AG	no	yes_no	GT_AG	107	115	75	3	0	2	10.49	0.01	0.173984	0.183706	0.154639	0.00635593	0	0.00483092	chr10,+,94545952,1	2	0.170776	0.00372895	0.167047
chr10,+,5455118,5456065	ENSG00000173848	NET1	chr10	+	5455118	5456065	5455118	5456065	946	CATGTAGGT	GT	yes	AACACAAGTTTCCTATTTAGCGT	AG	no	yes_no	GT_AG	110	107	91	0	0	0	4.94	4.54	0.175719	0.187063	0.122476	0	0	0	chr10,+,5455118,1	3	0.161753	0	0.161753
chr10,+,93894211,93906252	ENSG00000176273	SLC35G1	chr10	+	93894211	93906252	93894211	93906252	12040	CGGGTGAGT	GT	yes	TATTCCCCCTGGGAAATCAGCCA	AG	yes	yes_yes	GT_AG	14	9	19	10	9	12	9.89	-2.23	0.7	NA	1	NA	0.6	0.8	chr10,+,93894211,2	2	0.85	0.7	0.15
chr10,+,80082204,80090380	ENSG00000133678	TMEM254	chr10	+	80082204	80090380	80082204	80090380	8175	CAAGTAAGT	GT	yes	CTGCTGTTCCTGTTTTTCAGATG	AG	yes	yes_yes	GT_AG	19	24	22	21	9	11	10.08	11.8	0.431818	0.648649	0.44898	0.328125	0.321429	0.255814	chr10,+,80082204,1	2	0.509815	0.301789	0.208026
chr10,+,38371173,38371878	ENSG00000099251	HSD17B7P2	chr10	+	38371173	38371878	38371173	38371878	704	AAGGTAAAT	GT	yes	GTACTTTTGTCATGCGTAAGGTT	AG	no	yes_no	GT_AG	9	16	18	3	7	5	8.88	1.39	NA	0.8	0.9	NA	0.411765	NA	chr10,+,38371173,1	2	0.85	0.411765	0.438235
chr10,+,119105495,119107948	ENSG00000119979	FAM45A	chr10	+	119105495	119107948	119105495	119107948	2452	CAGGTGGAT	GT	yes	GCTGTTTGACATTCTCACAGTGA	AG	yes	yes_yes	GT_AG	13	12	47	20	10	8	3.56	5.14	0.8125	0.571429	0.723077	0.588235	0.47619	0.258065	chr10,+,119105495,1	2	0.702335	0.44083	0.261505
chr10,+,113679978,113691997	ENSG00000165806	CASP7	chr10	+	113679978	113691997	113679978	113691997	12018	ACGGTAACT	GT	yes	CTGTGTTGGTTGGCCTCCAGGCA	AG	yes	yes_yes	GT_AG	19	4	8	6	0	0	7.53	6.88	0.316667	0.173913	0.210526	NA	0	0	chr10,+,113679978,1	3	0.233702	0	0.233702
chr10,+,73248450,73251563	ENSG00000236756	DNAJC9-AS1	chr10	+	73248450	73251563	73248450	73251563	3112	AAAGTAAGT	GT	yes	TTTTTTTTTTTTATTTTTAGTAG	AG	no	yes_no	GT_AG	2	9	10	3	4	5	9.72	8.16	NA	0.5	0.5	NA	0.190476	0.217391	chr10,+,73248450,1	2	0.5	0.203934	0.296066
chr10,+,13100302,13108138	ENSG00000123240	OPTN	chr10	+	13100302	13108138	13100302	13108138	7835	CAGGTGAGC	GT	yes	TAACTTTGTTGTTTTACAAGGTG	AG	yes	yes_yes	GT_AG	17	32	39	11	10	12	9.6	6.27	0.894737	1	0.866667	NA	NA	0.75	chr10,+,13100302,1	2	0.920468	0.75	0.170468
chr10,+,102617428,102625811	ENSG00000107882	SUFU	chr10	+	102617428	102625811	102617428	102625811	8382	CAAGTGAGA	GT	yes	CCGTCCACTTCTTGCTTTAGAGA	AG	no	yes_no	GT_AG	4	3	11	8	2	0	5.26	7.1	0.266667	0.176471	0.611111	0.380952	NA	0	chr10,+,102617428,1	2	0.351416	0.190476	0.16094
chr10,+,119104197,119107948	ENSG00000119979	FAM45A	chr10	+	119104197	119107948	119104197	119107948	3750	TCGGTGAGG	GT	yes	GCTGTTTGACATTCTCACAGTGA	AG	yes	yes_yes	GT_AG	76	22	122	26	47	28	8.99	5.14	0.584615	0.26506	0.595122	0.254902	0.353383	0.254545	chr10,+,119104197,3	2	0.481599	0.28761	0.193989
chr10,+,95846439,95847430	NA	NA	chr10	+	95846439	95847430	95846439	95847430	990	CATGTGAGT	GT	no	TCACACATGATGCTTTCAAGTGA	AG	no	no_no	GT_AG	6	2	8	0	0	0	7.83	1.37	0.181818	NA	0.32	0	0	0	chr10,+,95846439,1	2	0.250909	0	0.250909
chr10,+,122890853,122897793	ENSG00000255624	RP11-564D11.3	chr10	+	122890853	122897793	122890853	122897793	6939	GAGGTAAAT	GT	no	TTTTTAAAATGTATTTCCAGAAT	AG	yes	no_yes	GT_AG	10	27	16	12	5	11	8.39	7.04	0.625	0.72973	0.8	0.571429	0.333333	NA	chr10,+,122890853,1	2	0.718243	0.452381	0.265862
chr10,+,103380019,103381701	ENSG00000148835	TAF5	chr10	+	103380019	103381701	103380019	103381701	1681	CAGGTTGGT	GT	yes	CCTAAAATAGTATTGTTTAGTCT	AG	no	yes_no	GT_AG	33	30	24	0	0	0	8.08	-2.85	0.183333	0.131579	0.142012	0	0	0	chr10,+,103380019,1	2	0.152308	0	0.152308
chr10,+,8069598,8073747	ENSG00000107485	GATA3	chr10	+	8069598	8073747	8069598	8073747	4148	AATGTAAGT	GT	yes	ATCTTTGTTTAGATTAACAGACC	AG	no	yes_no	GT_AG	6	0	0	0	0	0	8.62	0.84	0.176471	NA	NA	0	NA	NA	chr10,+,8069598,1	2	0.176471	0	0.176471
chr10,+,97738674,97744712	ENSG00000155256	ZFYVE27	chr10	+	97738674	97744712	97738674	97744712	6037	CAGGTACAG	GT	yes	CTTACCTGTGTTACCTGCAGTGT	AG	no	yes_no	GT_AG	36	31	33	0	2	0	8.68	9.68	0.62069	0.492063	0.540984	0	0.0645161	0	chr10,+,97738674,2	2	0.551246	0.0215054	0.52974
chr10,+,89392717,89402281	ENSG00000185745	IFIT1	chr10	+	89392717	89402281	89392717	89402281	9563	GAGGTAAGG	GT	yes	ATCTGTTTTTGTTTTTACAGTAC	AG	yes	yes_yes	GT_AG	9	4	30	11	19	2	10.28	8.71	NA	NA	1	NA	0.703704	NA	chr10,+,89392717,1	2	1	0.703704	0.296296
chr10,+,16512222,16512905	NA	NA	chr10	+	16512222	16512905	16512222	16512905	682	AAGGTATCC	GT	no	ATTTTTAATCTTTTCCTTAGATG	AG	no	no_no	GT_AG	4	5	2	3	4	1	8.33	8.92	0.210526	0.238095	NA	NA	NA	0.0625	chr10,+,16512222,1	2	0.224311	0.0625	0.161811
chr10,+,97454799,97455639	ENSG00000171307	ZDHHC16	chr10	+	97454799	97455639	97454799	97455639	839	CAGGTATTT	GT	yes	CTCTCTAAACTACCCACCAGTCT	AG	yes	yes_yes	GT_AG	566	541	723	15	19	12	7.51	2.46	0.520221	0.490926	0.486541	0.0140845	0.0176089	0.0108206	chr10,+,97454799,1	3	0.499229	0.0141713	0.485058
chr10,+,130180321,130183285	ENSG00000108010	GLRX3	chr10	+	130180321	130183285	130180321	130183285	2963	CAGGTAGGA	GT	yes	TCCTTTGTTTTTTGAGACAGGGT	AG	yes	yes_yes	GT_AG	12	12	11	11	10	7	9.79	4.04	0.705882	0.48	0.34375	0.354839	0.30303	0.318182	chr10,+,130180321,1	3	0.509877	0.32535	0.184527
chr10,+,68902426,68906284	ENSG00000107625	DDX50	chr10	+	68902426	68906284	68902426	68906284	3857	AAGGTAAAC	GT	no	GACCTGTACTTCCCTTATAGGGT	AG	yes	no_yes	GT_AG	6	3	4	3	2	2	8.14	9.59	0.375	NA	NA	NA	0.133333	NA	chr10,+,68902426,2	2	0.375	0.133333	0.241667
chr10,-,101587382,101587885	ENSG00000166169	POLL	chr10	-	101587382	101587885	101587885	101587382	502	CAGGTGCAG	GT	yes	CCTGACCAACGCTCCAATAGGCC	AG	yes	yes_yes	GT_AG	1	1	5	1	0	0	4.95	5.98	NA	0.0434783	0.294118	NA	0	0	chr10,-,101587885,1	2	0.168798	0	0.168798
chr10,-,110298810,110300547	ENSG00000119953	SMNDC1	chr10	-	110298810	110300547	110300547	110298810	1736	ATGGTATGT	GT	yes	TTATAAAAATAATGTTGTAGTTT	AG	yes	yes_yes	GT_AG	25	15	33	5	0	1	8.35	3.48	0.396825	0.202703	0.272727	0.0806452	0	0.0166667	chr10,-,110300547,1	3	0.290752	0.0324373	0.258315
chr10,-,42551858,42551990	ENSG00000234420	ZNF37BP	chr10	-	42551858	42551990	42551990	42551858	131	GGGGTGAGA	GT	yes	TCGATTTGTGTCCTGTTCAGACT	AG	no	yes_no	GT_AG	25	34	38	12	23	16	4.74	6.96	0.384615	0.382022	0.535211	0.190476	0.323944	0.271186	chr10,-,42551990,1	2	0.43395	0.261869	0.172081
chr10,-,14911330,14919738	ENSG00000152457	DCLRE1C	chr10	-	14911330	14919738	14919738	14911330	8407	CAGGTAAGA	GT	yes	CTTTTACCTTTGTTATGCAGGAA	AG	no	yes_no	GT_AG	3	13	17	14	10	10	10.77	8.43	NA	NA	0.944444	NA	NA	0.666667	chr10,-,14919738,3	2	0.944444	0.666667	0.277778
chr10,-,97467603,97469646	ENSG00000155229	MMS19	chr10	-	97467603	97469646	97469646	97467603	2042	GAGGTGAGT	GT	yes	AAAATATTCTTTGACTCTAGTAC	AG	yes	yes_yes	GT_AG	7	2	6	2	0	1	10.03	4.67	0.35	NA	0.3	0.125	NA	NA	chr10,-,97469646,2	2	0.325	0.125	0.2
chr10,-,96238371,96242735	ENSG00000095585	BLNK	chr10	-	96238371	96242735	96242735	96238371	4363	CAGGTAAGG	GT	yes	GATTTATGTCCTCTTTCCAGTTC	AG	no	yes_no	GT_AG	6	16	17	8	6	5	11.08	9.02	0.333333	0.444444	0.62963	0.4	0.26087	0.192308	chr10,-,96242735,4	2	0.469136	0.284392	0.184743
chr10,-,133300510,133302792	ENSG00000130640	TUBGCP2	chr10	-	133300510	133302792	133302792	133300510	2281	AAGGTGAGC	GT	yes	ACGATCTTGTCTTACTGCAGTCT	AG	no	yes_no	GT_AG	6	5	0	0	1	0	9.6	6.71	0.315789	NA	0	0	NA	NA	chr10,-,133302792,2	3	0.157895	0	0.157895
chr10,-,121974100,121974390	ENSG00000107672	NSMCE4A	chr10	-	121974100	121974390	121974390	121974100	289	ATGGTGTGT	GT	yes	GCTGAACAAATTTCCCAAAGTTT	AG	no	yes_no	GT_AG	25	20	12	3	1	2	4.84	0.95	0.78125	0.8	0.8	0.115385	0.05	0.0952381	chr10,-,121974390,1	2	0.79375	0.0868742	0.706876
chr10,-,133300567,133302792	ENSG00000130640	TUBGCP2	chr10	-	133300567	133302792	133302792	133300567	2224	AAGGTGAGC	GT	yes	TTTGTTTTGTTTTGAGACAGAGT	AG	no	yes_no	GT_AG	8	2	7	3	9	4	9.6	2.15	0.421053	NA	0.368421	0.2	NA	NA	chr10,-,133302792,2	3	0.394737	0.2	0.194737
chr10,-,122837048,122837404	ENSG00000138161	CUZD1	chr10	-	122837048	122837404	122837404	122837048	355	TTTGTAAGT	GT	yes	CAGAGGCCCTCATTCTCTAGCCT	AG	yes	yes_yes	GT_AG	16	8	13	10	6	3	7.4	3.85	0.457143	0.296296	0.342105	0.285714	NA	0.115385	chr10,-,122837404,2	3	0.365181	0.200549	0.164632
chr10,-,99678005,99716348	ENSG00000014919	COX15	chr10	-	99678005	99716348	99716348	99678005	38342	CAGGTATAA	GT	yes	TTGTGTTGGAATTTTTTCAGATT	AG	no	yes_no	GT_AG	5	4	14	0	0	0	7.46	7.29	0.238095	0.0701754	0.150538	0	0	0	chr10,-,99716348,1	2	0.152936	0	0.152936
chr10,-,65831259,65837917	NA	NA	chr10	-	65831259	65837917	65837917	65831259	6657	CATGTAAGT	GT	no	ATTCTCACTCTGTCGCCCAGGCT	AG	no	no_no	GT_AG	7	2	0	2	0	0	8.31	4.3	0.225806	NA	NA	0.0666667	0	NA	chr10,-,65837917,2	3	0.225806	0.0333333	0.192473
chr10,-,101826447,101827689	ENSG00000120049	KCNIP2	chr10	-	101826447	101827689	101827689	101826447	1241	AAGGTACAG	GT	yes	GTTTCCCATGTTCTCTATAGACT	AG	no	yes_no	GT_AG	2	0	4	0	0	0	8.04	7.75	0.0571429	NA	0.25	0	NA	NA	chr10,-,101827689,2	3	0.153571	0	0.153571
chr10,-,37829688,37831232	ENSG00000198105	ZNF248	chr10	-	37829688	37831232	37831232	37829688	1543	TATGTGAGT	GT	yes	TATCGTTTTTATCTCTGAAGGGC	AG	no	yes_no	GT_AG	15	15	13	5	3	4	5.56	7.68	0.576923	0.714286	0.382353	0.192308	0.176471	NA	chr10,-,37831232,1	2	0.557854	0.184389	0.373465
chr10,-,73743211,73744217	NA	NA	chr10	-	73743211	73744217	73744217	73743211	1005	GTCGTATGT	GT	no	GTGCTTGAGATGTTTTGCAGACC	AG	no	no_no	GT_AG	1975	2516	2192	362	522	426	5.35	3.15	0.970993	0.978227	0.972062	0.808036	0.748924	0.817658	chr10,-,73744217,1	6	0.973761	0.791539	0.182221
chr10,-,47523423,47542167	ENSG00000254929	RP11-144G6.12	chr10	-	47523423	47542167	47542167	47523423	18743	AGGGTAAGT	GT	yes	ATCTGAGATCTATGAGGCAGGAG	AG	no	yes_no	GT_AG	19	2	10	0	1	2	10.45	-4.41	0.730769	0.133333	0.526316	0	0.0625	NA	chr10,-,47542167,2	3	0.463473	0.03125	0.432223
chr10,-,94334080,94334165	NA	NA	chr10	-	94334080	94334165	94334165	94334080	84	GAAGTCAGT	GT	no	ATCTTTTCTTTTTATACAAGGAA	AG	no	no_no	GT_AG	9	9	5	7	4	0	1.02	5.71	0.45	0.529412	NA	0.241379	NA	0	chr10,-,94334165,2	2	0.489706	0.12069	0.369016
chr10,-,17169539,17174551	ENSG00000107614	TRDMT1	chr10	-	17169539	17174551	17174551	17169539	5011	GAAGTGAGT	GT	yes	GTTTGTCTTCTGAGATATAGAAA	AG	yes	yes_yes	GT_AG	7	1	3	3	1	5	7.97	-1.75	0.25	NA	NA	NA	0.05	NA	chr10,-,17174551,4	4	0.25	0.05	0.2
chr10,-,45847244,45847860	ENSG00000188234	AGAP4	chr10	-	45847244	45847860	45847860	45847244	615	AGGGTGGGG	GT	yes	ATCTGAGATCTATGAGGCAGGAG	AG	no	yes_no	GT_AG	8	7	20	4	3	6	2.21	-4.41	0.210526	0.145833	0.327869	0.0727273	0.0428571	0.0967742	chr10,-,45847860,1	2	0.228076	0.0707862	0.15729
chr10,-,97459475,97459659	ENSG00000155229	MMS19	chr10	-	97459475	97459659	97459659	97459475	183	ACGGTAAGT	GT	yes	GCCCTGACTGTGTGGTGCAGCTC	AG	no	yes_no	GT_AG	155	164	180	26	12	14	11.81	5.96	0.191595	0.172996	0.201117	0.022807	0.0128755	0.016298	chr10,-,97459659,2	4	0.188569	0.0173269	0.171242
chr10,-,56359848,56360293	ENSG00000122952	ZWINT	chr10	-	56359848	56360293	56360293	56359848	444	GTGGTATGT	GT	yes	GGTGGCTCATCTCAGGACAGAAG	AG	no	yes_no	GT_AG	10	9	3	1	10	4	7.64	-1.87	0.384615	0.529412	NA	0.0588235	0.4	NA	chr10,-,56360293,2	2	0.457014	0.229412	0.227602
chr10,-,18539299,18542069	ENSG00000240291	RP11-499P20.2	chr10	-	18539299	18542069	18542069	18539299	2769	CAGGTATAC	GT	yes	CTTGACTGGTTCCACACTAGGTT	AG	yes	yes_yes	GT_AG	17	30	26	9	9	10	7.48	5.83	0.62963	0.697674	0.604651	0.264706	0.45	0.25	chr10,-,18542069,2	2	0.643985	0.321569	0.322416
chr10,-,42523324,42523612	ENSG00000234420	ZNF37BP	chr10	-	42523324	42523612	42523612	42523324	287	TAGGTAGGT	GT	yes	AATATAATTCTCATTCACAGGGT	AG	no	yes_no	GT_AG	60	67	47	27	32	29	7.92	7.71	0.431655	0.482014	0.38843	0.217742	0.299065	0.184713	chr10,-,42523612,1	2	0.434033	0.23384	0.200193
chr10,-,68377015,68379424	ENSG00000204130	RUFY2	chr10	-	68377015	68379424	68379424	68377015	2408	AAGGTACAG	GT	yes	TTCACCCTTTTACACCCTAGTTC	AG	no	yes_no	GT_AG	32	31	51	25	18	32	8.04	6.94	0.581818	0.476923	0.566667	0.362319	0.276923	0.410256	chr10,-,68379424,1	3	0.541803	0.349833	0.19197
chr10,-,74150464,74150755	ENSG00000185009	AP3M1	chr10	-	74150464	74150755	74150755	74150464	290	GGGGTGAGT	GT	yes	ACAGACGGCAGGAATCTCAGTCC	AG	no	yes_no	GT_AG	19	30	26	0	1	0	7.93	-9.18	0.542857	0.491803	0.509804	NA	0.0666667	NA	chr10,-,74150755,5	2	0.514821	0.0666667	0.448155
chr10,-,123391840,123392017	NA	NA	chr10	-	123391840	123392017	123392017	123391840	176	CAGGTGGGA	GT	no	CCTTCCTCCCTGCGTGACAGATC	AG	no	no_no	GT_AG	9	4	0	4	6	3	6.71	9.98	0.409091	NA	NA	NA	0.26087	0.176471	chr10,-,123392017,2	2	0.409091	0.21867	0.190421
chr10,-,121974100,121974874	ENSG00000107672	NSMCE4A	chr10	-	121974100	121974874	121974874	121974100	773	AACGTAAGG	GT	yes	GCTGAACAAATTTCCCAAAGTTT	AG	no	yes_no	GT_AG	51	67	70	5	2	0	7.34	0.95	0.333333	0.39645	0.432099	0.00814332	0.00302115	0	chr10,-,121974874,2	2	0.387294	0.00372149	0.383572
chr10,-,73724828,73725961	ENSG00000271816	BMS1P4	chr10	-	73724828	73725961	73725961	73724828	1132	CTGGTAAGT	GT	yes	TTTTATTTAGTTTTTTCTAGAGC	AG	no	yes_no	GT_AG	20	28	41	1	7	8	10.65	4.55	0.416667	0.459016	0.585714	0.0263158	0.189189	0.205128	chr10,-,73725961,5	2	0.487132	0.140211	0.346921
chr10,-,100505495,100506040	ENSG00000075826	SEC31B	chr10	-	100505495	100506040	100506040	100505495	544	AAGGTTTGA	GT	yes	CAGGTGTCTTTTCCCCCCAGATC	AG	yes	yes_yes	GT_AG	13	18	19	13	10	7	5.13	10.79	0.8125	0.9	1	0.866667	0.625	NA	chr10,-,100506040,1	2	0.904167	0.745833	0.158333
chr10,-,68443111,68446296	ENSG00000138346	DNA2	chr10	-	68443111	68446296	68446296	68443111	3184	GAGGTTGAG	GT	yes	ACTTGGAACTTTATATTTAGAGC	AG	yes	yes_yes	GT_AG	13	14	16	3	9	1	-1.65	4.79	0.342105	0.341463	0.32	0.115385	0.3	0.0666667	chr10,-,68446296,2	2	0.334523	0.160684	0.173839
chr10,-,45651625,45651966	ENSG00000172671	ZFAND4	chr10	-	45651625	45651966	45651966	45651625	340	GAGGTAGGC	GT	yes	TTTATTTTTAAATCTACCAGATC	AG	yes	yes_yes	GT_AG	5	1	5	5	2	1	8.99	6.6	0.277778	NA	0.333333	NA	0.1	NA	chr10,-,45651966,2	2	0.305556	0.1	0.205556
chr10,-,63468945,63469543	NA	NA	chr10	-	63468945	63469543	63469543	63468945	597	ATAGTAAGT	GT	no	ATTTTAAAAATGTTTTTTAGAGA	AG	no	no_no	GT_AG	12	8	10	9	3	0	8.65	6.32	0.666667	0.533333	0.625	0.473684	0.176471	0	chr10,-,63469543,2	2	0.608333	0.216718	0.391615
chr10,-,100516977,100526975	ENSG00000166136	NDUFB8	chr10	-	100516977	100526975	100526975	100516977	9997	CCGGTAAGA	GT	yes	TGGGCTGAGGGCCATGTCAGTTT	AG	no	yes_no	GT_AG	18	19	28	0	0	0	10.1	-5	0.327273	0.422222	0.345679	0	0	0	chr10,-,100526975,3	4	0.365058	0	0.365058
chr10,-,68067217,68072883	ENSG00000148634	HERC4	chr10	-	68067217	68072883	68072883	68067217	5665	CAGGTAAGT	GT	yes	TAATACTTTACTTTGTGTAGGAC	AG	yes	yes_yes	GT_AG	15	19	21	9	2	6	10.86	5.37	0.326087	0.413043	0.295775	0.219512	0.0645161	0.133333	chr10,-,68072883,4	4	0.344968	0.139121	0.205848
chr10,-,95678505,95680472	ENSG00000119977	TCTN3	chr10	-	95678505	95680472	95680472	95678505	1966	CAGGTAAGT	GT	yes	GTTTCACTCTTGTTTCCCAGCCT	AG	no	yes_no	GT_AG	11	11	18	3	9	11	10.86	6.62	0.333333	0.392857	0.545455	0.0967742	0.310345	0.34375	chr10,-,95680472,3	4	0.423882	0.25029	0.173592
chr10,-,73234615,73234790	NA	NA	chr10	-	73234615	73234790	73234790	73234615	174	AAGGTATGA	GT	no	TTTCTGATTTTGTTTTGAAGCTC	AG	no	no_no	GT_AG	13	16	18	4	3	1	9.11	8.47	0.464286	0.372093	0.428571	0.266667	NA	NA	chr10,-,73234790,1	3	0.42165	0.266667	0.154983
chr10,-,87759800,87767673	ENSG00000138138	ATAD1	chr10	-	87759800	87767673	87767673	87759800	7872	AATGTAAGT	GT	yes	ATCTAAGGAGTACATATTAGTCC	AG	no	yes_no	GT_AG	20	36	43	4	3	4	8.62	-8.67	0.909091	0.8	0.895833	0.166667	0.12	0.181818	chr10,-,87767673,2	3	0.868308	0.156162	0.712146
chr10,-,32345562,32346763	ENSG00000120616	EPC1	chr10	-	32345562	32346763	32346763	32345562	1200	TCGGTACGT	GT	yes	TTGCATACCTTGGTTTTCAGGTA	AG	yes	yes_yes	GT_AG	61	67	43	28	59	36	10.06	8.17	0.709302	0.650485	0.52439	0.459016	0.504274	0.387097	chr10,-,32346763,2	2	0.628059	0.450129	0.17793
chr13,+,45344446,45370080	ENSG00000170919	TPT1-AS1	chr13	+	45344446	45370080	45344446	45370080	25633	CAGGTATGT	GT	yes	TCATTCCATGTCAATTTCAGATC	AG	yes	yes_yes	GT_AG	22	22	28	8	8	11	9.8	9.16	0.392857	0.333333	0.388889	0.148148	0.181818	0.244444	chr13,+,45344446,1	6	0.371693	0.19147	0.180223
chr13,+,33835217,33843692	ENSG00000133119	RFC3	chr13	+	33835217	33843692	33835217	33843692	8474	AAGGTAACC	GT	yes	ATTATGATCTTGTTTTGCAGATG	AG	no	yes_no	GT_AG	67	73	41	38	31	38	9.24	10.27	0.905405	0.752577	0.745455	0.716981	0.563636	0.59375	chr13,+,33835217,2	5	0.801146	0.624789	0.176357
chr13,+,114282943,114284116	ENSG00000169062	UPF3A	chr13	+	114282943	114284116	114282943	114284116	1172	AAGGTTGGA	GT	yes	GCTCACACCTGTAATCCCAGCAC	AG	no	yes_no	GT_AG	5	17	10	0	0	0	5.64	-0.14	0.208333	0.62963	0.344828	0	0	0	chr13,+,114282943,2	2	0.394264	0	0.394264
chr13,+,97990537,97991882	ENSG00000065150	IPO5	chr13	+	97990537	97991882	97990537	97991882	1344	CAGGTATGA	GT	yes	TAATGAGAAGATCATGTAAGTCC	AG	no	yes_no	GT_AG	12	16	6	0	0	0	9.46	-12.82	0.307692	0.347826	0.214286	0	0	0	chr13,+,97990537,2	2	0.289935	0	0.289935
chr13,+,41372830,41373768	ENSG00000172766	NAA16	chr13	+	41372830	41373768	41372830	41373768	937	CTGGTAAGT	GT	yes	GTAACGCTACCTCTCTTCAGCAT	AG	yes	yes_yes	GT_AG	68	106	101	29	21	19	10.65	4.6	0.552846	0.609195	0.647436	0.149485	0.110526	0.092233	chr13,+,41372830,1	3	0.603159	0.117415	0.485744
chr13,+,46733998,46744132	ENSG00000136141	LRCH1	chr13	+	46733998	46744132	46733998	46744132	10133	GAGGTAACA	GT	yes	CTCTGTGGTTTTTCTCCAAGGTA	AG	no	yes_no	GT_AG	16	16	10	2	4	1	8.1	7.92	0.888889	0.695652	NA	NA	0.266667	NA	chr13,+,46733998,1	2	0.792271	0.266667	0.525604
chr13,+,51454329,51460485	ENSG00000236778,ENSG00000224892	RPS4XP16,INTS6-AS1	chr13	+	51454329	51460485	51454329	51460485	6155	TAGGTAGGT	GT	yes	CCTTCCACCATCATTGGAAGCTT	AG	yes	yes_yes	GT_AG	0	12	6	2	2	1	7.92	2.12	NA	0.48	0.153846	0.117647	0.133333	0.0588235	chr13,+,51454329,1	3	0.316923	0.103268	0.213655
chr13,+,26396354,26397139	ENSG00000132964	CDK8	chr13	+	26396354	26397139	26396354	26397139	784	TACGTAAGT	GT	yes	CTAATATAGCTATTTCATAGTAT	AG	no	yes_no	GT_AG	59	42	46	1	0	1	9.27	-0.56	0.280952	0.141892	0.240838	0.00191939	0	0.00225734	chr13,+,26396354,1	2	0.221227	0.00139224	0.219835
chr13,+,51453418,51454150	ENSG00000236778	INTS6-AS1	chr13	+	51453418	51454150	51453418	51454150	731	GAGGTGATA	GT	yes	CGCCTGTGTCTTTCCTTCAGCCT	AG	yes	yes_yes	GT_AG	4	5	7	0	2	2	3.13	9.35	NA	NA	0.318182	NA	0.111111	0.133333	chr13,+,51453418,1	2	0.318182	0.122222	0.19596
chr13,+,102645009,102646280	ENSG00000134900	TPP2	chr13	+	102645009	102646280	102645009	102646280	1270	GCGGTATCA	GT	yes	GAATCAAACCAGTTATGTAGTTT	AG	no	yes_no	GT_AG	188	229	253	3	4	4	2.97	-6.21	0.397463	0.449902	0.44386	0.00220913	0.0029985	0.00325733	chr13,+,102645009,1	2	0.430408	0.00282165	0.427586
chr13,+,75594990,75601412	ENSG00000118939	UCHL3	chr13	+	75594990	75601412	75594990	75601412	6421	TAGGTAAGA	GT	yes	TCATTATTGTCTTATTTTAGGAA	AG	no	yes_no	GT_AG	5	20	15	14	11	10	9.14	10.96	NA	0.869565	0.882353	0.823529	0.611111	0.454545	chr13,+,75594990,1	3	0.875959	0.629729	0.24623
chr13,+,27622009,27634375	ENSG00000186184	POLR1D	chr13	+	27622009	27634375	27622009	27634375	12365	GAGGTAACG	GT	yes	TATTTCCTTGTTCTAATAAGTTG	AG	no	yes_no	GT_AG	0	5	1	1	1	0	9.65	3.33	NA	0.238095	NA	NA	NA	0	chr13,+,27622009,2	4	0.238095	0	0.238095
chr13,+,25117832,25118508	NA	NA	chr13	+	25117832	25118508	25117832	25118508	675	CAGGTAAGC	GT	no	TGCAATTAAGAACTCTCAAGTTC	AG	no	no_no	GT_AG	8	7	1	0	0	1	9.88	-6.03	0.347826	NA	NA	0	0	0.0666667	chr13,+,25117832,1	4	0.347826	0.0222222	0.325604
chr13,+,33818265,33820395	ENSG00000133119	RFC3	chr13	+	33818265	33820395	33818265	33820395	2129	CTGGTGAGT	GT	yes	CCCCCATCCACTTTTCTAAGCAG	AG	no	yes_no	GT_AG	12	9	3	5	4	4	10.1	2.92	0.461538	0.272727	NA	0.238095	0.117647	0.129032	chr13,+,33818265,1	2	0.367133	0.161592	0.205541
chr13,+,113838247,113839271	ENSG00000233695	GAS6-AS1	chr13	+	113838247	113839271	113838247	113839271	1023	ACGGTAGGA	GT	yes	TGGAGCTATTCTTCCTCCAGGGT	AG	no	yes_no	GT_AG	35	69	77	0	6	2	8.6	7.44	0.813953	0.8625	0.875	NA	0.352941	NA	chr13,+,113838247,2	2	0.850484	0.352941	0.497543
chr13,+,113833579,113834648	ENSG00000233695	GAS6-AS1	chr13	+	113833579	113834648	113833579	113834648	1068	CAGGTCAGT	GT	yes	TCACGCAGACCTGCTCACAGCGG	AG	no	yes_no	GT_AG	37	53	61	9	4	12	8.94	1.25	0.266187	0.262376	0.340782	0.0818182	0.0347826	0.0789474	chr13,+,113833579,2	5	0.289782	0.0651827	0.224599
chr13,+,91756420,91907937	ENSG00000179399	GPC5	chr13	+	91756420	91907937	91756420	91907937	151516	AAGGTATTT	GT	yes	TTTCACATTTCCCTTGCTAGTTA	AG	yes	yes_yes	GT_AG	20	11	9	5	4	3	7.64	8.1	0.714286	0.6875	NA	0.227273	NA	NA	chr13,+,91756420,2	2	0.700893	0.227273	0.47362
chr13,+,79422214,79422727	ENSG00000227354	RBM26-AS1	chr13	+	79422214	79422727	79422214	79422727	512	AGGGTAAGA	GT	yes	TATTACCTTTTTATGTCCAGACA	AG	yes	yes_yes	GT_AG	9	10	13	6	10	14	9.21	5.82	NA	0.5	0.8125	0.333333	0.384615	0.777778	chr13,+,79422214,1	2	0.65625	0.498575	0.157675
chr13,+,25117832,25118565	NA	NA	chr13	+	25117832	25118565	25117832	25118565	732	CAGGTAAGC	GT	no	GAAACGCTGATTCCCCTCAGACC	AG	no	no_no	GT_AG	9	0	0	0	3	2	9.88	4.98	0.391304	NA	NA	0	0.103448	0.133333	chr13,+,25117832,1	4	0.391304	0.0789272	0.312377
chr13,+,42206146,42208947	ENSG00000102780	DGKH	chr13	+	42206146	42208947	42206146	42208947	2800	GATGTAAGT	GT	yes	TCAGTAGAAGTGTAATGTAGTTT	AG	no	yes_no	GT_AG	50	42	71	5	9	10	9.11	-7.15	0.537634	0.5	0.440994	0.0595238	0.0818182	0.133333	chr13,+,42206146,1	2	0.492876	0.0915584	0.401318
chr13,+,28668574,28671917	ENSG00000132963	POMP	chr13	+	28668574	28671917	28668574	28671917	3342	CAGGTGAGT	GT	yes	ACATGGACCTGTAATCCCAGTTT	AG	no	yes_no	GT_AG	1	12	4	4	6	8	10.67	0.94	NA	0.6	NA	0.235294	NA	NA	chr13,+,28668574,1	5	0.6	0.235294	0.364706
chr13,-,46372210,46387677	ENSG00000102445	KIAA0226L	chr13	-	46372210	46387677	46387677	46372210	15466	CGGGTAAGT	GT	yes	AGATGCTGCCTCTCCCTCAGGCC	AG	yes	yes_yes	GT_AG	3	16	11	10	13	10	10.75	7.1	NA	0.941176	NA	0.666667	NA	NA	chr13,-,46387677,4	2	0.941176	0.666667	0.27451
chr13,-,36975853,36985627	ENSG00000120697	ALG5	chr13	-	36975853	36985627	36985627	36975853	9773	CCTGTGAGT	GT	yes	AATTTTTGTATTTTTAATAGAGA	AG	no	yes_no	GT_AG	2	5	13	3	10	7	7.21	5.24	NA	NA	0.8125	NA	0.588235	NA	chr13,-,36985627,5	2	0.8125	0.588235	0.224265
chr13,-,110697967,110701438	ENSG00000134905	CARS2	chr13	-	110697967	110701438	110701438	110697967	3470	GAGGTAAGT	GT	yes	GCTCTTCTCTTGTCTCTTAGGCA	AG	yes	yes_yes	GT_AG	17	16	26	18	17	9	11.08	9.52	0.894737	0.842105	0.866667	0.62069	0.5	0.5	chr13,-,110701438,7	2	0.867836	0.54023	0.327606
chr13,-,110904780,110906033	ENSG00000088448	ANKRD10	chr13	-	110904780	110906033	110906033	110904780	1252	CGAGTAAGT	GT	yes	TGTTTACTGTTACATTGCAGGGA	AG	no	yes_no	GT_AG	26	48	48	27	18	22	10.15	8.56	0.684211	0.827586	0.857143	0.642857	0.580645	0.6875	chr13,-,110906033,9	2	0.789647	0.637001	0.152646
chr13,-,44539923,44573163	ENSG00000102804	TSC22D1	chr13	-	44539923	44573163	44573163	44539923	33239	GAGGTAAGA	GT	yes	TATTCAGCTCTCTATTTCAGTGC	AG	yes	yes_yes	GT_AG	3	30	17	2	7	2	10.06	7.56	NA	0.441176	0.34	NA	0.291667	0.125	chr13,-,44573163,2	3	0.390588	0.208333	0.182255
chr13,-,41014425,41019228	ENSG00000120690	ELF1	chr13	-	41014425	41019228	41019228	41014425	4802	AAGGTAACT	GT	yes	GCTATTTGCTTTGTTGACAGAGA	AG	no	yes_no	GT_AG	9	12	15	6	4	3	9.01	4.11	0.375	0.4	0.405405	NA	NA	0.2	chr13,-,41019228,6	2	0.393468	0.2	0.193468
chr13,-,46372078,46377890	ENSG00000102445	KIAA0226L	chr13	-	46372078	46377890	46377890	46372078	5811	CTGGTGAGT	GT	yes	CTTCTCTCTGTCCTCAACAGAGG	AG	yes	yes_yes	GT_AG	3	9	0	4	5	3	10.1	9.92	NA	0.5625	NA	0.210526	0.263158	0.15	chr13,-,46377890,2	2	0.5625	0.207895	0.354605
chr13,-,110904342,110906033	ENSG00000088448	ANKRD10	chr13	-	110904342	110906033	110906033	110904342	1690	CGAGTAAGT	GT	yes	AATTCTGTCCTTGGTTACAGGGC	AG	yes	yes_yes	GT_AG	14	17	8	6	8	2	10.15	8.53	0.264151	0.386364	0.173913	0.181818	0.135593	0.05	chr13,-,110906033,8	2	0.274809	0.12247	0.152339
chr13,-,110900661,110906033	ENSG00000088448	ANKRD10	chr13	-	110900661	110906033	110906033	110900661	5371	CGAGTAAGT	GT	yes	ATTGACTTGATTTTTTCAAGTAA	AG	yes	yes_yes	GT_AG	5	12	21	5	3	4	10.15	2.55	NA	0.413793	0.65625	0.263158	NA	NA	chr13,-,110906033,6	2	0.535022	0.263158	0.271864
chr13,-,52154155,52156075	ENSG00000136098	NEK3	chr13	-	52154155	52156075	52156075	52154155	1919	AAGGTCACT	GT	yes	AGTCTTTCTCTAATACACAGAAT	AG	no	yes_no	GT_AG	6	7	6	0	0	1	3.39	4.92	0.153846	0.189189	0.142857	0	0	0.0227273	chr13,-,52156075,2	2	0.161964	0.00757576	0.154388
chr13,-,48042278,48077153	ENSG00000136146	MED4	chr13	-	48042278	48077153	48077153	48042278	34874	GTAGTGAGT	GT	yes	GTGTTTGAGATATTTTTCAGACT	AG	no	yes_no	GT_AG	17	20	24	0	0	0	5.8	3.15	0.515152	0.512821	0.5	0	0	0	chr13,-,48077153,1	3	0.509324	0	0.509324
chr13,-,27202261,27207295	ENSG00000275294	RP11-428O18.6	chr13	-	27202261	27207295	27207295	27202261	5033	CAGGTAAGT	GT	yes	GTTGAGGCCTAATCTCATAGGAT	AG	no	yes_no	GT_AG	3	3	10	4	1	4	10.86	2.32	NA	NA	0.434783	NA	NA	0.2	chr13,-,27207295,2	2	0.434783	0.2	0.234783
chr13,-,48042278,48079844	ENSG00000136146	MED4	chr13	-	48042278	48079844	48079844	48042278	37565	CAGGTAATG	GT	yes	GTGTTTGAGATATTTTTCAGACT	AG	no	yes_no	GT_AG	70	42	61	1	0	0	9.43	3.15	0.744681	0.636364	0.709302	0.04	0	0	chr13,-,48079844,1	2	0.696782	0.0133333	0.683449
chr13,-,49433409,49434086	ENSG00000102547	CAB39L	chr13	-	49433409	49434086	49434086	49433409	676	AGCGTAAGT	GT	yes	TTTAAAAATTAATTTTAAAGCTT	AG	no	yes_no	GT_AG	5	8	13	0	0	0	10.07	5.14	0.104167	0.177778	0.232143	0	0	0	chr13,-,49434086,1	3	0.171362	0	0.171362
chr13,-,45695794,45701027	ENSG00000235366	LINC01055	chr13	-	45695794	45701027	45701027	45695794	5232	CTGGTGAGT	GT	yes	GAAATTCTTGAGTTTGCCAGATA	AG	no	yes_no	GT_AG	16	9	3	0	0	0	10.1	-1.22	0.333333	0.428571	NA	0	NA	NA	chr13,-,45701027,2	3	0.380952	0	0.380952
chr13,-,102770100,102771523	NA	NA	chr13	-	102770100	102771523	102771523	102770100	1422	AAGGTACAT	GT	no	CAACTCACCTTTCACAACAGAAT	AG	no	no_no	GT_AG	9	2	8	0	1	1	7.87	5.53	0.264706	0.0588235	0.242424	0	0.0238095	0.037037	chr13,-,102771523,2	2	0.188651	0.0202822	0.168369
chr13,-,24897464,24899419	ENSG00000151849	CENPJ	chr13	-	24897464	24899419	24899419	24897464	1954	CAGGTATGC	GT	yes	TCTCCCACTTATTCATTCAGCAC	AG	no	yes_no	GT_AG	12	17	13	4	12	3	9.37	6.18	0.461538	0.425	0.393939	0.148148	0.387097	0.130435	chr13,-,24899419,2	2	0.426826	0.221893	0.204933
chr13,-,59965534,59969944	ENSG00000139734	DIAPH3	chr13	-	59965534	59969944	59969944	59965534	4409	AAGGTAAGT	GT	yes	TTTTTTTTTTTTTTTACCAGATT	AG	no	yes_no	GT_AG	19	14	8	10	15	13	11	10.3	0.863636	0.933333	NA	0.588235	0.535714	0.5	chr13,-,59969944,3	2	0.898485	0.541317	0.357168
chr13,-,108217492,108218162	ENSG00000174405	LIG4	chr13	-	108217492	108218162	108218162	108217492	669	CAGGTTTGC	GT	yes	GTTTCGCTCTTGTTTCCCAGGCT	AG	no	yes_no	GT_AG	14	12	18	18	8	16	4.86	8.37	0.933333	0.705882	0.9	0.692308	NA	0.666667	chr13,-,108218162,3	2	0.846405	0.679487	0.166918
chrX,+,47895940,47936327	ENSG00000197779	ZNF81	chrX	+	47895940	47936327	47895940	47936327	40386	CAGGTGAGT	GT	yes	CTAATTAACATTTTTCAAAGATT	AG	no	yes_no	GT_AG	8	19	9	0	0	0	10.67	3.35	0.156863	0.395833	0.132353	0	0	0	chrX,+,47895940,1	3	0.22835	0	0.22835
chrX,+,24175443,24177714	ENSG00000005889	ZFX	chrX	+	24175443	24177714	24175443	24177714	2270	GAGGTATGC	GT	yes	TGATTTCTAAATTTCTATAGCCA	AG	no	yes_no	GT_AG	12	10	16	7	16	11	9.12	5.61	NA	NA	0.842105	NA	0.64	NA	chrX,+,24175443,1	3	0.842105	0.64	0.202105
chrX,+,1412888,1414019	ENSG00000236017	ASMTL-AS1	chrX	+	1412888	1414019	1412888	1414019	1130	CAGGTATGG	GT	yes	TGGATAAAGTTTCTTTGCAGATG	AG	no	yes_no	GT_AG	27	38	43	7	2	3	9.99	4.33	0.247706	0.287879	0.207729	0.0729167	0.0285714	0.0267857	chrX,+,1412888,2	7	0.247772	0.0427579	0.205014
chrX,+,154471317,154471477	ENSG00000130827	PLXNA3	chrX	+	154471317	154471477	154471317	154471477	159	GAGGTGGGC	GT	yes	CGCCTGAGTGACATACTCAGGGT	AG	no	yes_no	GT_AG	35	47	62	6	5	3	6.32	0.98	0.246479	0.229268	0.180758	0.0233463	0.037594	0.0177515	chrX,+,154471317,1	2	0.218835	0.0262306	0.192604
chrX,+,18892296,18892555	NA	NA	chrX	+	18892296	18892555	18892296	18892555	258	TAGGTGAGC	GT	no	AGCCTGGCTCTATTTTTCAGAGG	AG	no	no_no	GT_AG	7	0	5	2	0	1	7.96	6.75	0.4375	NA	0.333333	0.117647	NA	NA	chrX,+,18892296,1	3	0.385417	0.117647	0.26777
chrX,+,101623430,101623814	ENSG00000102401	ARMCX3	chrX	+	101623430	101623814	101623430	101623814	383	ACGGTGAGC	GT	yes	AGCCTCTCCCGGGTGGCCAGTCT	AG	yes	yes_yes	GT_AG	8	15	9	4	16	5	9.44	0.38	NA	0.6	NA	0.235294	0.470588	NA	chrX,+,101623430,1	2	0.6	0.352941	0.247059
chrX,+,71266727,71283615	NA	NA	chrX	+	71266727	71283615	71266727	71283615	16887	AGGGTAAGT	GT	no	CATTTTGTACCCCTTGGCAGGCA	AG	no	no_no	GT_AG	0	6	0	1	1	2	10.45	7.06	NA	0.333333	NA	0.0416667	NA	0.133333	chrX,+,71266727,1	3	0.333333	0.0875	0.245833
chrX,+,47147498,47151964	ENSG00000182872	RBM10	chrX	+	47147498	47151964	47147498	47151964	4465	ACGGTGAGT	GT	yes	CCTGGCATGGTGGATCACAGCAC	AG	no	yes_no	GT_AG	7	5	5	0	1	4	11.45	1.9	0.269231	0.277778	0.277778	0	0.0344828	0.142857	chrX,+,47147498,1	3	0.274929	0.0591133	0.215815
chrX,+,1414310,1414726	NA	NA	chrX	+	1414310	1414726	1414310	1414726	415	GCTGTGAGT	GT	no	CAAACATAAATAAATTTCAGCAT	AG	no	no_no	GT_AG	11	12	17	1	0	0	7.39	3.28	0.192982	0.176471	0.207317	0.0133333	0	0	chrX,+,1414310,1	2	0.192257	0.00444444	0.187812
chrX,+,21853503,21857849	ENSG00000012174	MBTPS2	chrX	+	21853503	21857849	21853503	21857849	4345	CAGGTAACA	GT	yes	CTGTAACTATTTTTGTAAAGTTT	AG	no	yes_no	GT_AG	128	145	92	11	11	5	8.88	2.64	0.323232	0.372751	0.265896	0.0410448	0.042471	0.0185874	chrX,+,21853503,1	6	0.320626	0.0340344	0.286592
chrX,+,70133540,70133898	ENSG00000089289	IGBP1	chrX	+	70133540	70133898	70133540	70133898	357	GAGGTAAGG	GT	yes	CCTAATTCTTCTTTATCAAGGTT	AG	no	yes_no	GT_AG	3	2	10	1	6	3	10.28	5.74	NA	NA	0.625	0.0666667	0.352941	NA	chrX,+,70133540,1	2	0.625	0.209804	0.415196
chrX,+,154463690,154463804	ENSG00000130827	PLXNA3	chrX	+	154463690	154463804	154463690	154463804	113	CAGGTGAGG	GT	yes	CCCTCCTCCACTTTCTCCAGCTA	AG	no	yes_no	GT_AG	1	9	17	7	3	3	10.07	8.31	NA	0.5	0.708333	0.318182	NA	NA	chrX,+,154463690,1	2	0.604167	0.318182	0.285985
chrX,+,2626642,2658503	ENSG00000223773	CD99P1	chrX	+	2626642	2658503	2626642	2658503	31860	ACAGTGAGT	GT	yes	TCTCTGTCTCAATGTCCTAGGCA	AG	no	yes_no	GT_AG	10	19	20	4	8	4	8.34	9.06	0.163934	0.38	0.384615	0.117647	0.142857	0.121212	chrX,+,2626642,1	5	0.309517	0.127239	0.182278
chrX,+,13001582,13007309	NA	NA	chrX	+	13001582	13007309	13001582	13007309	5726	CAGGTATGA	GT	no	TCCATTCTCCCTCTGTGCAGATG	AG	no	no_no	GT_AG	14	41	32	12	13	7	9.46	10.92	0.933333	0.911111	0.761905	NA	0.684211	NA	chrX,+,13001582,1	2	0.868783	0.684211	0.184573
chrX,+,1732723,1733953	ENSG00000223511	RP13-297E16.4	chrX	+	1732723	1733953	1732723	1733953	1229	AAGGTGGGG	GT	yes	TTTTTTTGTATTTTTAGTAGAGA	AG	no	yes_no	GT_AG	6	2	16	0	4	1	5.87	4.02	0.352941	0.0909091	0.363636	0	0.2	NA	chrX,+,1732723,1	2	0.269162	0.1	0.169162
chrX,+,1396648,1396998	ENSG00000236871	LINC00106	chrX	+	1396648	1396998	1396648	1396998	349	CAGGTACCC	GT	yes	GATTTTTGTATTTTTAGTAGAGA	AG	no	yes_no	GT_AG	14	18	28	29	8	12	8.63	2.45	0.411765	0.45	0.528302	0.376623	0.163265	0.26087	chrX,+,1396648,1	3	0.463356	0.266919	0.196436
chrX,+,155997787,156002882	ENSG00000124334	IL9R	chrX	+	155997787	156002882	155997787	156002882	5094	AAGGTGAGT	GT	yes	GAGAGGGATGATTTGCACAGGGC	AG	yes	yes_yes	GT_AG	15	0	1	0	0	0	10.47	-1.7	0.348837	NA	0.0588235	NA	0	NA	chrX,+,155997787,3	2	0.20383	0	0.20383
chrX,+,53428084,53428283	ENSG00000158423	RIBC1	chrX	+	53428084	53428283	53428084	53428283	198	ATGGTAAAA	GT	yes	TCCTTGCTCACCACCCCCAGGTA	AG	yes	yes_yes	GT_AG	11	29	29	18	6	16	4.79	8.17	NA	0.935484	0.935484	0.782609	NA	0.761905	chrX,+,53428084,1	2	0.935484	0.772257	0.163227
chrX,+,102905737,102910815	NA	NA	chrX	+	102905737	102910815	102905737	102910815	5077	GCGGTATGG	GT	no	TATAATGCTTTTATTAAAAGTAT	AG	no	no_no	GT_AG	15	29	18	0	0	0	7.67	3.61	0.576923	0.604167	0.461538	0	0	0	chrX,+,102905737,1	2	0.547543	0	0.547543
chrX,+,132218837,132239620	ENSG00000232160	RAP2C-AS1	chrX	+	132218837	132239620	132218837	132239620	20782	AAGGTAACC	GT	yes	CCCTTGTTATCTTTGTTTAGACT	AG	yes	yes_yes	GT_AG	17	12	21	11	12	12	9.24	7.43	1	NA	1	0.647059	NA	NA	chrX,+,132218837,1	2	1	0.647059	0.352941
chrX,+,55753514,55754836	ENSG00000083750	RRAGB	chrX	+	55753514	55754836	55753514	55754836	1321	CTGGTAAGA	GT	yes	AGAGTATCTTTCTGTCTCAGCCC	AG	no	yes_no	GT_AG	5	8	12	3	0	1	9.45	5.01	0.147059	0.421053	0.315789	0.0566038	0	0.027027	chrX,+,55753514,1	2	0.294634	0.0278769	0.266757
chrX,+,129780154,129787664	ENSG00000122122	SASH3	chrX	+	129780154	129787664	129780154	129787664	7509	AAGGTGAGG	GT	yes	ATTTACTCTGACTCATGTAGTCT	AG	no	yes_no	GT_AG	14	21	23	1	1	1	9.16	4.12	0.518519	0.375	0.425926	0.0454545	0.0357143	0.047619	chrX,+,129780154,2	2	0.439815	0.0429293	0.396886
chrX,-,49080328,49100582	ENSG00000196998	WDR45	chrX	-	49080328	49100582	49100582	49080328	20253	TAGGTAAGG	GT	yes	GAGGTTTCTCCACTTTCAAGGTC	AG	yes	yes_yes	GT_AG	1	5	3	0	0	0	9.31	6.66	NA	0.263158	0.1875	NA	0	NA	chrX,-,49100582,1	2	0.225329	0	0.225329
chrX,-,130637404,130656581	ENSG00000165675	ENOX2	chrX	-	130637404	130656581	130656581	130637404	19176	CAGGTAAAG	GT	yes	ATATTGATTGTTAGCCTTAGTAT	AG	no	yes_no	GT_AG	151	158	252	54	66	50	9.65	-1.49	0.877907	0.810256	0.823529	0.255924	0.268293	0.243902	chrX,-,130656581,1	3	0.837231	0.25604	0.581191
chrX,-,46646739,46646924	NA	NA	chrX	-	46646739	46646924	46646924	46646739	184	CAGGTATGT	GT	no	TCTGGAGGGTCTCTCTGCAGAGC	AG	no	no_no	GT_AG	14	12	10	15	8	9	9.8	5.66	0.608696	0.413793	0.625	0.483871	0.347826	0.333333	chrX,-,46646924,2	2	0.549163	0.388343	0.160819
chrX,-,104105288,104112316	ENSG00000269743	SLC25A53	chrX	-	104105288	104112316	104112316	104105288	7027	TCCGTGAGT	GT	no	TTTTTTTCCACCCTTGCCAGTTT	AG	yes	no_yes	GT_AG	1	13	11	13	11	14	8.93	7.88	NA	0.866667	NA	0.764706	0.578947	0.777778	chrX,-,104112316,1	2	0.866667	0.707144	0.159523
chrX,-,64312469,64328772	ENSG00000102043	MTMR8	chrX	-	64312469	64328772	64328772	64312469	16302	TCAGTAAGT	GT	yes	TGCCTGATTGCCCTGGCCAGAAC	AG	no	yes_no	GT_AG	7	1	7	4	2	4	9.14	4.24	NA	NA	0.304348	NA	0.133333	NA	chrX,-,64328772,1	3	0.304348	0.133333	0.171014
chrX,-,54174146,54182500	ENSG00000184083	FAM120C	chrX	-	54174146	54182500	54182500	54174146	8353	AAGGTGAGG	GT	yes	GCTTGATCACTCTGATGAAGCAA	AG	yes	yes_yes	GT_AG	28	30	25	8	19	6	9.16	-0.37	0.8	0.731707	0.416667	0.266667	0.5	0.193548	chrX,-,54182500,1	2	0.649458	0.320072	0.329386
chrX,-,154057860,154058399	ENSG00000169057	MECP2	chrX	-	154057860	154058399	154058399	154057860	538	CACGTGAGC	GT	yes	TTCTGAGCCTAGTTCTCTAGTTC	AG	no	yes_no	GT_AG	27	17	39	0	0	0	5.62	-2.9	0.627907	0.607143	0.764706	0	NA	NA	chrX,-,154058399,1	2	0.666585	0	0.666585
chrX,-,149502134,149503312	ENSG00000010404	IDS	chrX	-	149502134	149503312	149503312	149502134	1177	CTGGTACTG	GT	yes	GCTGAATCTTTGTTCTCAAGACC	AG	no	yes_no	GT_AG	91	34	75	0	1	1	4.41	1.47	0.404444	0.330097	0.465839	0	0.00729927	0.00943396	chrX,-,149503312,2	4	0.400127	0.00557774	0.394549
chrX,-,47654053,47657183	ENSG00000126756	UXT	chrX	-	47654053	47657183	47657183	47654053	3129	AGAGTAAGT	GT	yes	TATTTTTCTCCCTTTTAAAGTGT	AG	no	yes_no	GT_AG	2	1	11	6	6	5	9.35	8.37	NA	NA	0.611111	NA	0.375	NA	chrX,-,47657183,4	3	0.611111	0.375	0.236111
chrX,-,335063,338604	ENSG00000167393	PPP2R3B	chrX	-	335063	338604	338604	335063	3540	CGGGTGAGT	GT	yes	AAGCAGAGGTGTCCCCACAGGAT	AG	no	yes_no	GT_AG	3	11	4	0	0	0	9.89	1.91	0.107143	0.323529	NA	0	0	0	chrX,-,338604,1	2	0.215336	0	0.215336
chrX,-,85971586,85978767	ENSG00000188419	CHM	chrX	-	85971586	85978767	85978767	85971586	7180	CAGGTATGA	GT	yes	TGCTGCTGCTCGGTCTTTAGGTC	AG	yes	yes_yes	GT_AG	64	56	65	25	40	35	9.46	9.2	0.463768	0.311111	0.317073	0.176056	0.212766	0.22293	chrX,-,85978767,2	3	0.363984	0.203917	0.160067
chrX,-,84322014,84326178	ENSG00000165259	HDX	chrX	-	84322014	84326178	84326178	84322014	4163	CAGGTAGGT	GT	yes	ATATTATTTTTTTTATTCAGGCA	AG	yes	yes_yes	GT_AG	7	21	18	11	7	11	10.28	8.55	NA	0.913043	0.947368	0.6875	NA	NA	chrX,-,84326178,1	2	0.930206	0.6875	0.242706
chrX,-,64306100,64328772	ENSG00000102043	MTMR8	chrX	-	64306100	64328772	64328772	64306100	22671	TCAGTAAGT	GT	yes	ATTTTTTTTTTCTGTGATAGGGG	AG	no	yes_no	GT_AG	0	3	5	3	1	2	9.14	8.86	NA	NA	0.217391	NA	0.0666667	NA	chrX,-,64328772,1	3	0.217391	0.0666667	0.150725
chrX,-,101895879,101897868	ENSG00000166432	ZMAT1	chrX	-	101895879	101897868	101897868	101895879	1988	TGGGTAAGG	GT	yes	TATTACAACTATTTCAGCAGGAG	AG	yes	yes_yes	GT_AG	5	4	10	4	2	3	9.08	3.5	0.277778	NA	0.263158	0.105263	NA	NA	chrX,-,101897868,1	2	0.270468	0.105263	0.165205
chrX,-,41743736,41745524	ENSG00000147044	CASK	chrX	-	41743736	41745524	41745524	41743736	1787	CAGGTATGT	GT	yes	CATTTCTTTTACAATTATAGCAT	AG	yes	yes_yes	GT_AG	21	56	13	11	6	1	9.8	7	0.567568	0.405797	0.236364	0.130952	0.24	NA	chrX,-,41745524,1	2	0.403243	0.185476	0.217767
chrX,-,119625396,119629318	ENSG00000125354	2006-09-01	chrX	-	119625396	119629318	119629318	119625396	3921	AAAGTAAGT	GT	yes	GCTCACTCCATCTTCATCAGCTC	AG	yes	yes_yes	GT_AG	492	614	560	52	43	30	9.72	3.39	0.428945	0.446545	0.376597	0.0237877	0.0209348	0.0198282	chrX,-,119629318,2	2	0.417363	0.0215169	0.395846
chrX,-,104102210,104111308	NA	NA	chrX	-	104102210	104111308	104111308	104102210	9097	AAGGTGAGC	GT	no	TTTGTCTTACTTGGTTGTAGATT	AG	no	no_no	GT_AG	6	7	10	5	5	1	9.6	8.04	NA	0.184211	0.384615	0.0746269	0.263158	0.030303	chrX,-,104111308,1	3	0.284413	0.122696	0.161717
chrX,-,16852517,16852749	ENSG00000102054	RBBP7	chrX	-	16852517	16852749	16852749	16852517	231	AAGGTTTCG	GT	yes	TTCTGGTGTCTGTATGTCAGGAA	AG	no	yes_no	GT_AG	48	55	54	33	41	25	-0.57	6.68	0.571429	0.604396	0.545455	0.452055	0.445652	0.320513	chrX,-,16852749,2	2	0.57376	0.406073	0.167686
chrX,-,154058535,154092184	ENSG00000169057	MECP2	chrX	-	154058535	154092184	154092184	154058535	33648	CAGGTAAGT	GT	yes	GATTCAGATCTGTTCTCAAGCCT	AG	no	yes_no	GT_AG	18	25	36	2	1	7	10.86	-0.56	0.197802	0.263158	0.305085	0.0416667	0.0133333	0.0843373	chrX,-,154092184,2	4	0.255348	0.0464458	0.208902
chrX,-,47456414,47483095	NA	NA	chrX	-	47456414	47483095	47483095	47456414	26680	CAGGTGGGC	GT	no	GACCATGCTGCCTTGAACAGCAT	AG	no	no_no	GT_AG	11	10	20	3	7	10	8.07	5.86	0.647059	0.555556	0.8	NA	0.35	0.625	chrX,-,47483095,1	3	0.667538	0.4875	0.180038
chrX,-,75065241,75069291	ENSG00000131269	ABCB7	chrX	-	75065241	75069291	75069291	75065241	4049	AGGGTGGGT	GT	yes	ATTCAGTATATCTGCTTCAGGAT	AG	yes	yes_yes	GT_AG	7	10	5	3	4	6	5.37	4.28	NA	0.666667	NA	0.166667	0.190476	0.26087	chrX,-,75069291,2	2	0.666667	0.206004	0.460663
chrX,-,47467670,47482459	ENSG00000147124	ZNF41	chrX	-	47467670	47482459	47482459	47467670	14788	GGAGTGAGT	GT	yes	TGTGGACACTGTCTTTCCAGGGT	AG	no	yes_no	GT_AG	3	15	9	2	0	3	6.05	7.44	0.115385	0.483871	0.5	0.0740741	NA	0.2	chrX,-,47482459,2	2	0.366419	0.137037	0.229381
chrX,-,47456414,47467410	ENSG00000147124	ZNF41	chrX	-	47456414	47467410	47467410	47456414	10995	GAGGTGAGG	GT	yes	GACCATGCTGCCTTGAACAGCAT	AG	no	yes_no	GT_AG	96	86	105	16	31	28	8.41	5.86	0.721805	0.693548	0.766423	0.179775	0.322917	0.297872	chrX,-,47467410,1	3	0.727259	0.266855	0.460404
chrX,-,53649000,53654063	ENSG00000086758	HUWE1	chrX	-	53649000	53654063	53654063	53649000	5062	GCTGTAAGT	GT	yes	GGAAGGCTTCTCTCTCCCAGCCC	AG	no	yes_no	GT_AG	9	9	4	0	0	3	8.56	3.66	0.529412	0.409091	NA	NA	0	NA	chrX,-,53654063,3	2	0.469251	0	0.469251
chrX,-,149527068,149529367	ENSG00000241489	AF011889.5	chrX	-	149527068	149529367	149529367	149527068	2298	GTGGTGAGT	GT	yes	GGTCACATTGTCCCTTTTAGATT	AG	yes	yes_yes	GT_AG	6	27	8	4	5	2	8.95	8.01	NA	0.794118	0.347826	NA	0.217391	NA	chrX,-,149529367,3	3	0.570972	0.217391	0.353581
chrX,-,75071704,75073689	ENSG00000131269	ABCB7	chrX	-	75071704	75073689	75073689	75071704	1984	AAGGTAATA	GT	yes	CTAATTATACTTGCCTATAGTTA	AG	yes	yes_yes	GT_AG	12	13	23	0	0	0	8.49	4.29	0.146341	0.168831	0.186992	0	0	0	chrX,-,75073689,2	2	0.167388	0	0.167388
chr18,+,12408007,12421522	ENSG00000141391	PRELID3A	chr18	+	12408007	12421522	12408007	12421522	13514	TGGGTGAGG	GT	yes	TTAACGTTCCACTATGCTAGTTT	AG	no	yes_no	GT_AG	27	11	12	0	0	0	6.74	6.11	0.457627	0.282051	0.333333	0	0	0	chr18,+,12408007,2	2	0.357671	0	0.357671
chr18,+,74497595,74499882	ENSG00000133313	CNDP2	chr18	+	74497595	74499882	74497595	74499882	2286	TGAGTAACA	GT	yes	AACACGTGCTTTCTGGGCAGGTC	AG	yes	yes_yes	GT_AG	6	3	4	3	0	3	-3.85	9.13	0.230769	NA	0.166667	NA	0	NA	chr18,+,74497595,1	2	0.198718	0	0.198718
chr18,+,68734766,68754822	ENSG00000150636	CCDC102B	chr18	+	68734766	68754822	68734766	68754822	20055	AAGGTATGA	GT	yes	ACTGGAGCTTTCATGAATAGGAT	AG	no	yes_no	GT_AG	4	2	9	0	1	1	9.11	4.38	0.25	0.111111	0.375	0	0.0384615	0.0526316	chr18,+,68734766,1	2	0.24537	0.0303644	0.215006
chr18,+,52394989,52471869	NA	NA	chr18	+	52394989	52471869	52394989	52471869	76879	CGGGTAAGT	GT	no	CATTATTGTTTCCCTCATAGAGA	AG	no	no_no	GT_AG	1	0	5	3	0	2	10.75	7.84	NA	NA	0.3125	0.115385	NA	NA	chr18,+,52394989,1	4	0.3125	0.115385	0.197115
chr18,+,36145034,36145934	ENSG00000134759	ELP2	chr18	+	36145034	36145934	36145034	36145934	899	AAGGTAGGA	GT	yes	TGATCACCTAAAGGGATTAGGTT	AG	no	yes_no	GT_AG	87	70	54	10	0	1	9.45	-5.79	0.208134	0.185676	0.152975	0.0147929	0	0.00138696	chr18,+,36145034,1	2	0.182262	0.00539329	0.176868
chr18,+,21705123,21706127	ENSG00000101752	MIB1	chr18	+	21705123	21706127	21705123	21706127	1003	CAGGTAAGC	GT	yes	GTTTTGCTCTTGTTGCCCAGGCT	AG	no	yes_no	GT_AG	2	4	12	1	3	1	9.88	5.72	NA	NA	0.631579	NA	0.157895	NA	chr18,+,21705123,1	3	0.631579	0.157895	0.473684
chr18,+,35243293,35254211	ENSG00000186812	ZNF397	chr18	+	35243293	35254211	35243293	35254211	10917	GTGGTGAGG	GT	yes	ACTGATTTTGTTCCCTGCAGCAT	AG	no	yes_no	GT_AG	1	4	6	0	0	1	6.13	9.77	NA	0.235294	0.333333	NA	NA	0.0666667	chr18,+,35243293,2	3	0.284314	0.0666667	0.217647
chr18,+,12420493,12421522	ENSG00000141391	PRELID3A	chr18	+	12420493	12421522	12420493	12421522	1028	GCGGTGAGC	GT	yes	TTAACGTTCCACTATGCTAGTTT	AG	no	yes_no	GT_AG	10	13	14	0	0	0	8.02	6.11	0.333333	0.254902	0.538462	0	0	0	chr18,+,12420493,1	2	0.375566	0	0.375566
chr18,+,57642052,57695945	ENSG00000267787	RP11-35G9.5	chr18	+	57642052	57695945	57642052	57695945	53892	ACGGTGAGT	GT	yes	TCTGTCAAATTCTTTTCCAGAGT	AG	no	yes_no	GT_AG	0	0	13	1	1	3	11.45	8.82	NA	NA	0.236364	0.03125	0.0322581	0.130435	chr18,+,57642052,1	3	0.236364	0.0646476	0.171716
chr18,+,58723251,58723990	ENSG00000172175	MALT1	chr18	+	58723251	58723990	58723251	58723990	738	ATGGTAAGA	GT	yes	ATCTGAACCGTGTTTTGCAGGAT	AG	no	yes_no	GT_AG	12	7	3	2	1	1	9.48	7.38	0.413793	0.21875	0.2	NA	0.0526316	NA	chr18,+,58723251,1	2	0.277514	0.0526316	0.224883
chr18,-,62137112,62138243	ENSG00000197563	PIGN	chr18	-	62137112	62138243	62138243	62137112	1130	TAAGTAAGT	GT	yes	TTCTGCCTGCTTTATTCTAGCTG	AG	no	yes_no	GT_AG	15	18	17	8	9	5	8.07	8.6	0.555556	0.818182	0.653846	NA	0.5	NA	chr18,-,62138243,5	2	0.675861	0.5	0.175861
chr18,-,47137333,47150378	ENSG00000167220	HDHD2	chr18	-	47137333	47150378	47150378	47137333	13044	TGGGTGAGA	GT	yes	AGCTTGGTCTGTAAGAACAGAAT	AG	no	yes_no	GT_AG	10	14	17	0	1	4	6.04	-3.78	0.238095	0.21875	0.288136	0	0.0322581	0.235294	chr18,-,47150378,5	5	0.248327	0.0891841	0.159143
chr18,-,36025678,36026900	ENSG00000141425	RPRD1A	chr18	-	36025678	36026900	36026900	36025678	1221	GAAGTGCGT	GT	yes	CTATTGAGCTTCTGTTGCAGATA	AG	yes	yes_yes	GT_AG	429	363	195	14	28	22	4.88	7.23	0.4875	0.405587	0.273876	0.026465	0.0466667	0.0412758	chr18,-,36026900,1	2	0.388988	0.0381358	0.350852
chr18,-,23987986,23994373	NA	NA	chr18	-	23987986	23994373	23994373	23987986	6386	AAGGTTTTG	GT	no	TTTGTTTGTTTTTAAGACAGAGT	AG	no	no_no	GT_AG	3	15	5	12	3	5	1.56	0.34	NA	0.576923	NA	0.521739	0.125	NA	chr18,-,23994373,1	2	0.576923	0.32337	0.253554
chr18,-,224200,224924	ENSG00000079134	THOC1	chr18	-	224200	224924	224924	224200	723	AAGGTAAAT	GT	yes	ATTTGTAATTCAAAAAATAGTGT	AG	yes	yes_yes	GT_AG	301	256	226	44	53	58	8.88	1.32	0.389392	0.344549	0.304172	0.0555556	0.0594837	0.064877	chr18,-,224924,1	2	0.346038	0.0599721	0.286066
chr18,-,9133522,9136364	ENSG00000266053	NDUFV2-AS1	chr18	-	9133522	9136364	9136364	9133522	2841	AGGGTATTC	GT	yes	TAGTAATTTTCTGAAAAAAGTTT	AG	no	yes_no	GT_AG	25	36	30	2	0	0	3.07	-2.22	0.925926	0.923077	0.909091	0.117647	NA	NA	chr18,-,9136364,1	2	0.919365	0.117647	0.801718
chr18,-,23987990,23989857	NA	NA	chr18	-	23987990	23989857	23989857	23987990	1866	TAGGTATGT	GT	no	TTTGTTTGTTTGTTTTTAAGACA	AG	no	no_no	GT_AG	5	19	5	21	9	8	7.76	6.79	NA	0.826087	NA	0.84	0.5625	0.533333	chr18,-,23989857,1	2	0.826087	0.645278	0.180809
chr18,-,683395,685921	ENSG00000132199	ENOSF1	chr18	-	683395	685921	685921	683395	2525	TTGGTAAAT	GT	yes	GGGCTGACCTCCCTGTGAAGAGT	AG	yes	yes_yes	GT_AG	171	203	169	9	9	11	4.94	3	0.492795	0.56546	0.518405	0.0276074	0.0260116	0.0282051	chr18,-,685921,1	2	0.525553	0.0272747	0.498279
chr18,-,69817301,69831053	NA	NA	chr18	-	69817301	69831053	69831053	69817301	13751	AAGGTGAGC	GT	no	TTATTTTCATTTTTTTTAAGTAA	AG	no	no_no	GT_AG	5	6	0	2	4	3	9.6	6.41	0.277778	NA	NA	0.125	NA	NA	chr18,-,69831053,1	4	0.277778	0.125	0.152778
chr18,-,79971863,79973642	NA	NA	chr18	-	79971863	79973642	79973642	79971863	1778	TTTGTATGG	GT	no	CACTCCTGCTATTTCTCCAGAGC	AG	no	no_no	GT_AG	25	19	16	17	15	15	-1.05	8.05	0.925926	0.863636	0.941176	0.653846	0.833333	0.625	chr18,-,79973642,1	2	0.910246	0.70406	0.206186
chr18,-,45879227,45880075	ENSG00000152223	EPG5	chr18	-	45879227	45880075	45880075	45879227	847	CAGGTGTGT	GT	yes	AGTAAGCATTTTTTGACTAGTTG	AG	no	yes_no	GT_AG	12	2	12	0	0	1	6.99	0.23	0.444444	0.0833333	0.307692	0	0	0.047619	chr18,-,45880075,1	2	0.27849	0.015873	0.262617
chr18,-,73080685,73081556	NA	NA	chr18	-	73080685	73081556	73081556	73080685	870	CAAGTAAGT	GT	no	GACTATGTTTATCTCCGCAGTCA	AG	no	no_no	GT_AG	9	15	20	10	13	7	10.08	9.1	NA	0.882353	0.689655	0.555556	0.619048	NA	chr18,-,73081556,1	3	0.786004	0.587302	0.198702
chr18,-,35279715,35290084	ENSG00000186814	ZSCAN30	chr18	-	35279715	35290084	35290084	35279715	10368	AGGGTAGGT	GT	yes	TAAGTGTCTTTATAAAATAGGAC	AG	no	yes_no	GT_AG	20	16	13	2	4	4	8.1	5.91	0.512821	0.484848	0.52	0.1	0.235294	0.235294	chr18,-,35290084,2	3	0.50589	0.190196	0.315694
chr18,-,69896045,69935732	ENSG00000150637	CD226	chr18	-	69896045	69935732	69935732	69896045	39686	TCTGTGAGT	GT	no	CATTTGCTTCTTCTTTTCAGATA	AG	yes	no_yes	GT_AG	61	16	15	13	6	12	7	10.1	0.924242	0.8	0.9375	NA	NA	0.705882	chr18,-,69935732,1	2	0.887247	0.705882	0.181365
chr11,+,71999370,71999800	ENSG00000137496	IL18BP	chr11	+	71999370	71999800	71999370	71999800	429	TCTGTGAGA	GT	yes	TTGTCACTTGACCCCCCCAGCTC	AG	no	yes_no	GT_AG	0	1	7	0	2	0	1.76	4.84	NA	NA	0.259259	0	0.0606061	0	chr11,+,71999370,1	2	0.259259	0.020202	0.239057
chr11,+,64287014,64288065	ENSG00000173264	GPR137	chr11	+	64287014	64288065	64287014	64288065	1050	CTTGTAAGT	GT	yes	TCTGTTGTTACCTGTGCCAGGGG	AG	yes	yes_yes	GT_AG	19	2	6	5	2	6	8	5.32	0.575758	NA	0.3	NA	NA	0.25	chr11,+,64287014,2	2	0.437879	0.25	0.187879
chr11,+,61848284,61850276	ENSG00000134824	FADS2	chr11	+	61848284	61850276	61848284	61850276	1991	GAGGTACGA	GT	yes	TTCTTTTTTTTTTGAGACAGAGT	AG	no	yes_no	GT_AG	8	27	16	8	11	15	8.65	2.56	0.533333	0.84375	0.842105	0.421053	NA	0.652174	chr11,+,61848284,3	2	0.73973	0.536613	0.203116
chr11,+,65455581,65456638	ENSG00000173727	CMB9-22P13.1	chr11	+	65455581	65456638	65455581	65456638	1056	GAGGTGAGT	GT	yes	TGCTTCAAAATCTTTTACAGATG	AG	no	yes_no	GT_AG	22	62	30	8	18	9	10.03	8.18	0.594595	0.590476	0.6	0.380952	0.375	0.529412	chr11,+,65455581,2	2	0.595024	0.428455	0.166569
chr11,+,452435,452920	NA	NA	chr11	+	452435	452920	452435	452920	484	AAGGTAGGA	GT	no	TATTTATTTATTTTTAATAGAGG	AG	no	no_no	GT_AG	18	2	16	9	12	12	9.45	5.24	0.75	NA	0.8	NA	0.571429	0.571429	chr11,+,452435,1	3	0.775	0.571429	0.203571
chr11,+,76116015,76133440	ENSG00000198382	UVRAG	chr11	+	76116015	76133440	76116015	76133440	17424	GTGGTGAGT	GT	yes	CAATCTCTTTTCTGTAAAAGGAG	AG	no	yes_no	GT_AG	10	19	21	17	14	32	8.95	4.19	NA	0.95	0.954545	0.894737	0.636364	0.820513	chr11,+,76116015,1	2	0.952273	0.783871	0.168402
chr11,+,68003034,68006441	NA	NA	chr11	+	68003034	68006441	68003034	68006441	3406	CAGGTGTGT	GT	no	ATAATCGATGTTCCTTGCAGAAA	AG	no	no_no	GT_AG	2	15	0	19	25	24	6.99	7.96	NA	1	NA	0.730769	0.735294	0.827586	chr11,+,68003034,1	3	1	0.76455	0.23545
chr11,+,4082982,4083242	ENSG00000167323	STIM1	chr11	+	4082982	4083242	4082982	4083242	259	TAAGTAAGT	GT	yes	CACCAAGTCCATGCCTGCAGTTC	AG	no	yes_no	GT_AG	84	88	87	1	1	0	8.07	2.44	0.211587	0.164794	0.15371	0.00198413	0.00207469	0	chr11,+,4082982,1	2	0.176697	0.00135294	0.175344
chr11,+,6540083,6544106	ENSG00000179532	DNHD1	chr11	+	6540083	6544106	6540083	6544106	4022	CAGGTGAGA	GT	yes	TCATCTGACTGCCAGTTCAGCTT	AG	no	yes_no	GT_AG	5	10	6	0	1	1	9.22	-0.08	0.294118	0.416667	0.146341	NA	0.0588235	0.0666667	chr11,+,6540083,1	2	0.285709	0.0627451	0.222963
chr11,+,65620966,65622224	ENSG00000197136	PCNX3	chr11	+	65620966	65622224	65620966	65622224	1257	GAGGTGAGG	GT	yes	AGTTTGACCTGCTGGACCAGGAC	AG	no	yes_no	GT_AG	85	73	84	16	25	23	8.41	3.12	0.252226	0.245791	0.264151	0.057554	0.0992063	0.0766667	chr11,+,65620966,1	3	0.254056	0.077809	0.176247
chr11,+,118439122,118468775	ENSG00000118058	KMT2A	chr11	+	118439122	118468775	118439122	118468775	29652	AATGTGAGT	GT	yes	ATAATTTTCCTTTGTTGTAGGAT	AG	yes	yes_yes	GT_AG	21	24	23	9	7	8	7.8	10.22	0.7	0.615385	0.547619	0.391304	0.233333	0.347826	chr11,+,118439122,1	3	0.621001	0.324155	0.296847
chr11,+,65505662,65505942	ENSG00000251562	MALAT1	chr11	+	65505662	65505942	65505662	65505942	279	AAGGTAACG	GT	yes	TGCAAAAATTCTCTGCTAAGACT	AG	no	yes_no	GT_AG	9	8	11	0	0	0	10.19	1.59	0.409091	0.109589	0.189655	0	0	0	chr11,+,65505662,1	2	0.236112	0	0.236112
chr11,+,747578,759009	ENSG00000177156	TALDO1	chr11	+	747578	759009	747578	759009	11430	ACGGTGAGG	GT	yes	TTTTGTGTTGTTTGGAGCAGAAA	AG	yes	yes_yes	GT_AG	17	8	19	8	23	14	9.2	5.72	1	NA	0.95	NA	0.851852	0.777778	chr11,+,747578,3	2	0.975	0.814815	0.160185
chr11,+,327628,329104	ENSG00000255328	RP11-326C3.12	chr11	+	327628	329104	327628	329104	1475	TTGGTGAGA	GT	yes	TTTTTGTATTTTTAGTACAGATA	AG	yes	yes_yes	GT_AG	8	12	15	27	16	17	6.29	2.39	NA	0.631579	0.652174	0.54	0.421053	0.485714	chr11,+,327628,1	2	0.641876	0.482256	0.159621
chr11,+,115923690,115923768	NA	NA	chr11	+	115923690	115923768	115923690	115923768	77	CGGGTGAGG	GT	no	ACAGCATTCTATTCCAGCAGGAA	AG	no	no_no	GT_AG	7	2	8	6	4	0	8.48	5.33	0.318182	NA	0.533333	0.214286	0.190476	NA	chr11,+,115923690,1	2	0.425758	0.202381	0.223377
chr11,+,126273079,126273316	ENSG00000110074	FOXRED1	chr11	+	126273079	126273316	126273079	126273316	236	AATGTAGGT	GT	yes	CTTAAGTCAGTTTCTTTCAGGAG	AG	yes	yes_yes	GT_AG	141	155	123	10	10	28	5.12	0.13	0.191837	0.207219	0.146603	0.0131752	0.0121359	0.0316742	chr11,+,126273079,1	3	0.181886	0.0189951	0.162891
chr11,+,115923852,115929247	NA	NA	chr11	+	115923852	115929247	115923852	115929247	5394	CAGGTACCA	GT	no	CTTCTGCTGGTTTCTCTCAGGAT	AG	no	no_no	GT_AG	15	16	5	10	11	3	7.88	9.02	0.75	1	NA	NA	0.647059	NA	chr11,+,115923852,1	2	0.875	0.647059	0.227941
chr11,+,73919032,73919298	ENSG00000175575	PAAF1	chr11	+	73919032	73919298	73919032	73919298	265	AAGGTGGGT	GT	yes	ACCACTCTTCTGCCTTAAAGGAG	AG	no	yes_no	GT_AG	25	17	12	9	27	14	8.23	6.94	0.806452	0.708333	0.545455	0.333333	0.75	0.482759	chr11,+,73919032,1	2	0.686746	0.522031	0.164716
chr11,+,121532552,121535362	ENSG00000137642	SORL1	chr11	+	121532552	121535362	121532552	121535362	2809	AAAGTAAGT	GT	yes	CTTGAGCATATTTCTGTTAGGAA	AG	no	yes_no	GT_AG	74	97	112	15	13	12	9.72	1.94	0.961039	0.960396	0.965517	0.319149	0.209677	0.272727	chr11,+,121532552,1	2	0.962317	0.267185	0.695133
chr11,+,47161190,47161446	ENSG00000149179	C11orf49	chr11	+	47161190	47161446	47161190	47161446	255	GCTGTAAGT	GT	yes	GGCCTCTCGCTGCCCTCCAGGCT	AG	yes	yes_yes	GT_AG	29	16	38	7	10	3	8.56	6.54	0.228346	0.179775	0.35514	0.102941	0.116279	0.0375	chr11,+,47161190,1	3	0.254421	0.0855734	0.168847
chr11,+,118436944,118468775	ENSG00000118058	KMT2A	chr11	+	118436944	118468775	118436944	118468775	31830	GAGGTAAGG	GT	yes	ATAATTTTCCTTTGTTGTAGGAT	AG	yes	yes_yes	GT_AG	34	38	37	20	29	30	10.28	10.22	0.918919	0.826087	0.822222	0.689655	0.659091	0.666667	chr11,+,118436944,2	2	0.855743	0.671804	0.183938
chr11,+,64352386,64352727	ENSG00000168071	CCDC88B	chr11	+	64352386	64352727	64352386	64352727	340	CCGGTGAGC	GT	yes	GGTTCACACAGCCCTCTTAGCCC	AG	no	yes_no	GT_AG	9	7	10	0	0	0	8.69	-4.15	0.428571	0.411765	0.555556	0	NA	0	chr11,+,64352386,1	2	0.465297	0	0.465297
chr11,+,125592958,125593622	NA	NA	chr11	+	125592958	125593622	125592958	125593622	663	CAGGTGCAG	GT	no	ATCAACGCAGTGGTGTTAAGTTT	AG	no	no_no	GT_AG	17	10	12	0	0	0	4.95	-4.22	0.447368	0.285714	0.387097	0	0	0	chr11,+,125592958,1	2	0.373393	0	0.373393
chr11,+,71999019,71999576	ENSG00000137496	IL18BP	chr11	+	71999019	71999576	71999019	71999576	556	CAGGTAGGA	GT	yes	GAAATAGAGGGTCGGGGCAGTGC	AG	no	yes_no	GT_AG	14	30	59	30	24	15	9.79	-7.64	0.518519	0.681818	0.621053	0.461538	0.307692	0.3125	chr11,+,71999019,2	4	0.60713	0.360577	0.246553
chr11,+,33059095,33061515	ENSG00000176148	TCP11L1	chr11	+	33059095	33061515	33059095	33061515	2419	CAAGTATGT	GT	yes	TGTCAAGGTAATGTGTGCAGCTT	AG	no	yes_no	GT_AG	82	80	106	4	6	8	7.44	1.42	0.362832	0.363636	0.382671	0.017316	0.03	0.0451977	chr11,+,33059095,1	2	0.369713	0.0308379	0.338875
chr11,+,123062697,123063331	NA	NA	chr11	+	123062697	123063331	123062697	123063331	633	AAGGTTGTT	GT	no	CTGAACGTTTGTATTTTCAGTAA	AG	no	no_no	GT_AG	7	10	14	7	8	5	2.39	6.36	0.4375	NA	0.608696	0.25	0.285714	0.2	chr11,+,123062697,1	2	0.523098	0.245238	0.27786
chr11,+,125592918,125593622	ENSG00000134910	STT3A	chr11	+	125592918	125593622	125592918	125593622	703	CAGGTGAGA	GT	yes	ATCAACGCAGTGGTGTTAAGTTT	AG	no	yes_no	GT_AG	76	75	63	1	0	0	9.22	-4.22	0.558824	0.531915	0.5	0.0153846	0	0	chr11,+,125592918,1	2	0.530246	0.00512821	0.525118
chr11,+,67393610,67393723	ENSG00000172613	RAD9A	chr11	+	67393610	67393723	67393610	67393723	112	TCGGTGAGT	GT	yes	CTCACAACCTGTCCTTCCAGGAC	AG	yes	yes_yes	GT_AG	56	61	56	30	19	22	11.11	10.04	0.380952	0.358824	0.329412	0.144928	0.123377	0.125714	chr11,+,67393610,1	2	0.356396	0.131339	0.225056
chr11,+,9694286,9703396	ENSG00000133789	SWAP70	chr11	+	9694286	9703396	9694286	9703396	9109	AAGGTATGA	GT	yes	GCCTTCTCTCTGTTCCCCAGATT	AG	yes	yes_yes	GT_AG	24	13	30	8	5	5	9.11	10.75	0.888889	0.8125	0.9375	NA	0.333333	NA	chr11,+,9694286,1	2	0.87963	0.333333	0.546296
chr11,+,61438113,61438220	ENSG00000256591	RP11-286N22.8	chr11	+	61438113	61438220	61438113	61438220	106	CAGGTACTG	GT	yes	CTTTCTTTTTTTTTTTTGAGACT	AG	no	yes_no	GT_AG	1	2	7	1	2	2	9.04	5.01	NA	NA	0.291667	NA	NA	0.125	chr11,+,61438113,1	3	0.291667	0.125	0.166667
chr11,+,68365702,68375231	ENSG00000162337	LRP5	chr11	+	68365702	68375231	68365702	68375231	9528	CAGGTGAGG	GT	yes	CCTCTGCTCTCCCTCCCCAGTTC	AG	no	yes_no	GT_AG	28	20	15	13	10	2	10.07	11.53	0.466667	0.298507	0.441176	0.245283	0.212766	0.0571429	chr11,+,68365702,1	2	0.402117	0.171731	0.230386
chr11,+,71999019,71999800	ENSG00000137496	IL18BP	chr11	+	71999019	71999800	71999019	71999800	780	CAGGTAGGA	GT	yes	TTGTCACTTGACCCCCCCAGCTC	AG	no	yes_no	GT_AG	46	60	104	11	8	2	9.79	4.84	0.243386	0.193548	0.218487	0.0238095	0.0169492	0.00662252	chr11,+,71999019,3	5	0.218474	0.0157937	0.20268
chr11,+,290781,291015	ENSG00000142102	ATHL1	chr11	+	290781	291015	290781	291015	233	AAGGTGAGG	GT	yes	TGCTCAGTGCCCTGCCCCAGCCC	AG	no	yes_no	GT_AG	12	1	2	8	4	0	9.16	2.79	0.342857	NA	NA	0.195122	0.173913	NA	chr11,+,290781,1	4	0.342857	0.184517	0.15834
chr11,+,124804848,124805320	ENSG00000245498	RP11-677M14.7	chr11	+	124804848	124805320	124804848	124805320	471	CTTGTGAGC	GT	yes	GTTTTGTTCACTCCCAATAGATT	AG	yes	yes_yes	GT_AG	20	14	36	19	10	14	3.38	7.93	0.714286	0.875	0.75	0.730769	0.555556	0.5	chr11,+,124804848,1	2	0.779762	0.595442	0.18432
chr11,+,35198246,35200646	ENSG00000026508	CD44	chr11	+	35198246	35200646	35198246	35200646	2399	CCAGTAAGA	GT	yes	TATCATGGTATAACTTTCAGTTA	AG	no	yes_no	GT_AG	7	31	10	7	7	0	5.9	5.74	NA	0.738095	NA	0.4375	0.35	NA	chr11,+,35198246,1	2	0.738095	0.39375	0.344345
chr11,+,124625903,124626460	ENSG00000154144	TBRG1	chr11	+	124625903	124626460	124625903	124626460	556	AAGGTACTT	GT	yes	CCTAAAGTGGGTGACCCCAGATT	AG	no	yes_no	GT_AG	26	22	27	1	0	0	8.4	-0.97	0.211382	0.162963	0.184932	0.00714286	0	0	chr11,+,124625903,1	2	0.186426	0.00238095	0.184045
chr11,+,72822961,72823544	ENSG00000168010	ATG16L2	chr11	+	72822961	72823544	72822961	72823544	582	CAGGTGAGG	GT	yes	AGCCTAACACCTCTTCTCAGTCT	AG	yes	yes_yes	GT_AG	37	44	63	16	6	13	10.07	2.88	0.860465	0.862745	0.807692	0.615385	NA	0.684211	chr11,+,72822961,1	3	0.843634	0.649798	0.193837
chr11,+,72228498,72228647	ENSG00000165458	INPPL1	chr11	+	72228498	72228647	72228498	72228647	148	CAGGTACTT	GT	yes	TAACCCTCTTTCCATGGAAGTCA	AG	no	yes_no	GT_AG	76	84	109	4	4	8	8.17	3.11	0.393782	0.454054	0.40824	0.013289	0.0152091	0.0305344	chr11,+,72228498,1	2	0.418692	0.0196775	0.399015
chr11,-,71881649,71916074	ENSG00000254469	RP11-849H4.2	chr11	-	71881649	71916074	71916074	71881649	34424	AAGGTATGT	GT	yes	GAATGTAATCATATTTGAAGATT	AG	no	yes_no	GT_AG	1	8	10	1	0	0	9.79	2.17	0.030303	0.228571	0.243902	0.0434783	0	0	chr11,-,71916074,4	7	0.167592	0.0144928	0.1531
chr11,-,93154216,93162706	ENSG00000180773	SLC36A4	chr11	-	93154216	93162706	93162706	93154216	8489	ATGGTAGGT	GT	yes	TTGTGACATATTCAATTCAGTTC	AG	no	yes_no	GT_AG	38	27	11	2	1	2	8.6	4.51	0.426966	0.313953	0.5	0.0217391	0.0117647	0.0266667	chr11,-,93162706,1	3	0.41364	0.0200568	0.393583
chr11,-,66369199,66369369	ENSG00000174669	SLC29A2	chr11	-	66369199	66369369	66369369	66369199	169	GTGGTGAGA	GT	yes	CTCTGCCTGCTTCTGAGCAGCGT	AG	yes	yes_yes	GT_AG	19	13	11	12	14	11	5.46	5.5	0.904762	0.866667	NA	NA	0.7	NA	chr11,-,66369369,2	2	0.885714	0.7	0.185714
chr11,-,73079496,73083695	ENSG00000137478	FCHSD2	chr11	-	73079496	73083695	73083695	73079496	4198	CAGGTAAGC	GT	yes	TTTAAATTATTTACTTCTAGGCC	AG	no	yes_no	GT_AG	4	9	5	2	4	1	9.88	8.07	0.266667	0.321429	0.277778	NA	0.166667	0.0625	chr11,-,73083695,5	4	0.288624	0.114583	0.174041
chr11,-,8126807,8137378	ENSG00000166405	RIC3	chr11	-	8126807	8137378	8137378	8126807	10570	GAGGTAGGT	GT	yes	GATTGTCTGATATTTCTAAGCAG	AG	yes	yes_yes	GT_AG	0	1	11	0	0	1	9.65	2	NA	NA	0.186441	NA	0	0.0384615	chr11,-,8137378,1	2	0.186441	0.0192308	0.16721
chr11,-,62670234,62671240	ENSG00000162194	LBHD1	chr11	-	62670234	62671240	62671240	62670234	1005	TGGGTAATA	GT	yes	TACCCTTGTTGCCATCCCAGTGT	AG	no	yes_no	GT_AG	4	1	5	1	1	3	4.95	4.73	NA	NA	0.263158	NA	0.0526316	NA	chr11,-,62671240,3	4	0.263158	0.0526316	0.210526
chr11,-,6449469,6450551	ENSG00000110171	TRIM3	chr11	-	6449469	6450551	6450551	6449469	1081	AAGGTCAGT	GT	yes	GCCTGAGGCCAGGTCCCCAGTCC	AG	no	yes_no	GT_AG	3	16	9	0	0	0	8.68	-4.91	0.136364	0.444444	0.230769	0	0	0	chr11,-,6450551,1	2	0.270526	0	0.270526
chr11,-,62618170,62620497	ENSG00000149541	B3GAT3	chr11	-	62618170	62620497	62620497	62618170	2326	CAGGTATGG	GT	yes	TTTTTTTTTTTTTGAGACAGAGT	AG	no	yes_no	GT_AG	3	0	8	2	0	0	9.99	3.01	0.130435	NA	0.421053	0.117647	NA	0	chr11,-,62620497,2	2	0.275744	0.0588235	0.21692
chr11,-,67436032,67437617	ENSG00000213402	PTPRCAP	chr11	-	67436032	67437617	67437617	67436032	1584	ATGGTAAGC	GT	yes	ACAATGACCTTGAGCGACAGGAG	AG	no	yes_no	GT_AG	28	25	22	0	0	0	9.26	-2.55	0.183007	0.177305	0.22449	0	0	0	chr11,-,67437617,1	3	0.194934	0	0.194934
chr11,-,7504872,7512123	ENSG00000251364	CTD-2516F10.2	chr11	-	7504872	7512123	7512123	7504872	7250	AAGGTAGGT	GT	yes	CAGTGCTTGGGTTCTTAAAGCCC	AG	yes	yes_yes	GT_AG	2	2	5	1	1	2	10.29	2.21	NA	NA	0.238095	NA	0.0588235	NA	chr11,-,7512123,2	2	0.238095	0.0588235	0.179272
chr11,-,62670015,62671240	ENSG00000162194	LBHD1	chr11	-	62670015	62671240	62671240	62670015	1224	TGGGTAATA	GT	yes	CACCATGGCCCTTGTGCCAGGGA	AG	yes	yes_yes	GT_AG	8	3	9	7	4	5	4.95	4.44	NA	NA	0.473684	NA	0.210526	NA	chr11,-,62671240,3	4	0.473684	0.210526	0.263158
chr11,-,118992342,118997728	ENSG00000255121	RP11-110I1.12	chr11	-	118992342	118997728	118997728	118992342	5385	GAGGTAAGG	GT	yes	GCATTTTTTGGTGGAGACAGGGT	AG	no	yes_no	GT_AG	12	8	18	2	3	7	10.28	-1.19	0.428571	0.266667	0.473684	0.0769231	0.176471	0.25	chr11,-,118997728,1	3	0.389641	0.167798	0.221843
chr11,-,66287014,66287598	ENSG00000174851	YIF1A	chr11	-	66287014	66287598	66287598	66287014	583	CCAGTGAGT	GT	yes	GTCCACATGGCATTTTTCAGGCT	AG	yes	yes_yes	GT_AG	13	16	20	12	8	8	8.28	4.25	0.8125	0.615385	0.8	0.48	0.5	0.4	chr11,-,66287598,4	2	0.742628	0.46	0.282628
chr11,-,18469218,18480485	ENSG00000074319	TSG101	chr11	-	18469218	18480485	18480485	18469218	11266	TCAGTAGGT	GT	yes	TGAACTTACTGTCCCCACAGACT	AG	yes	yes_yes	GT_AG	11	16	33	9	13	12	4.29	9.82	NA	1	0.846154	NA	NA	0.75	chr11,-,18480485,1	2	0.923077	0.75	0.173077
chr11,-,93479284,93499276	ENSG00000166002	SMCO4	chr11	-	93479284	93499276	93499276	93479284	19991	AAGGTAAAC	GT	yes	TTTATTCTCTACTATCACAGTTG	AG	yes	yes_yes	GT_AG	132	137	162	70	70	62	8.14	6.21	0.476534	0.41896	0.476471	0.238908	0.188679	0.214533	chr11,-,93499276,1	2	0.457322	0.21404	0.243282
chr11,-,130883833,130903255	ENSG00000120451	SNX19	chr11	-	130883833	130903255	130903255	130883833	19421	AAGGTAAGA	GT	yes	TTATCATGTTTTCCTTCCAGATT	AG	no	yes_no	GT_AG	9	8	11	4	3	6	10.57	11.57	NA	0.258065	0.44	0.222222	0.142857	0.214286	chr11,-,130903255,3	3	0.349032	0.193122	0.155911
chr11,-,110257927,110258106	ENSG00000137710	RDX	chr11	-	110257927	110258106	110258106	110257927	178	AAGGTATTT	GT	yes	CTTAAATATATTACATTTAGTTT	AG	no	yes_no	GT_AG	53	49	42	0	0	0	7.64	3.11	0.226496	0.2	0.179487	0	0	0	chr11,-,110258106,3	2	0.201994	0	0.201994
chr11,-,83060178,83071691	ENSG00000137502	RAB30	chr11	-	83060178	83071691	83071691	83060178	11512	CAGGTGAGT	GT	yes	GTTTTGCTTTTGTTGCCCAGGTT	AG	yes	yes_yes	GT_AG	0	1	10	3	4	5	10.67	6.46	NA	NA	0.384615	0.115385	0.166667	NA	chr11,-,83071691,5	2	0.384615	0.141026	0.24359
chr11,-,31477759,31488128	ENSG00000148950	IMMP1L	chr11	-	31477759	31488128	31488128	31477759	10368	ATGGTAAGT	GT	no	GTGGATTTGACTTCTTTCAGGTG	AG	yes	no_yes	GT_AG	14	21	10	4	5	3	11.01	7.98	0.5	0.7	0.384615	NA	0.294118	0.2	chr11,-,31488128,4	2	0.528205	0.247059	0.281146
chr11,-,17846761,17878208	ENSG00000129158	SERGEF	chr11	-	17846761	17878208	17878208	17846761	31446	TTGGTAAGT	GT	yes	CTCTCATTTAATCTTTGCAGTAT	AG	yes	yes_yes	GT_AG	16	16	25	14	10	11	10.47	7.67	0.761905	0.941176	0.862069	NA	NA	0.6875	chr11,-,17878208,2	2	0.85505	0.6875	0.16755
chr11,-,18067666,18079619	ENSG00000166788	SAAL1	chr11	-	18067666	18079619	18079619	18067666	11952	CAGGTAGGC	GT	yes	CTGACTTCTTTTATATCCAGAAT	AG	no	yes_no	GT_AG	3	5	5	0	3	5	9.88	7.17	NA	0.277778	0.25	0	0.166667	NA	chr11,-,18079619,2	2	0.263889	0.0833333	0.180556
chr11,-,46494222,46512727	ENSG00000110497	AMBRA1	chr11	-	46494222	46512727	46512727	46494222	18504	GAGGTAAGG	GT	yes	AGTGACTCTCTTATGTGTAGTGT	AG	no	yes_no	GT_AG	3	2	5	0	0	0	10.28	4.13	0.166667	NA	0.294118	0	0	NA	chr11,-,46512727,2	2	0.230392	0	0.230392
chr11,-,125101303,125102734	ENSG00000150433	TMEM218	chr11	-	125101303	125102734	125102734	125101303	1430	CTGGTGAGT	GT	yes	ATTTGTCTTTTTAACCCCAGGTT	AG	yes	yes_yes	GT_AG	20	35	37	13	17	16	10.1	8.93	0.833333	0.777778	0.860465	0.684211	0.708333	0.592593	chr11,-,125102734,1	2	0.823859	0.661712	0.162147
chr11,-,117197907,117198319	NA	NA	chr11	-	117197907	117198319	117198319	117197907	411	AAGGTGAGA	GT	no	AGTCTAAATGAATCTTTCAGGGA	AG	no	no_no	GT_AG	2	8	29	24	12	12	8.68	4.02	NA	NA	0.966667	0.923077	0.705882	NA	chr11,-,117198319,1	2	0.966667	0.81448	0.152187
chr11,-,77392538,77438908	ENSG00000149269	PAK1	chr11	-	77392538	77438908	77438908	77392538	46369	TGGGTGAGT	GT	no	CTTATTTCTGATTCTAGTAGCTG	AG	yes	no_yes	GT_AG	13	1	0	3	4	4	8.73	2.3	0.433333	NA	NA	NA	0.190476	NA	chr11,-,77438908,1	2	0.433333	0.190476	0.242857
chr11,-,46118145,46118742	ENSG00000135365	PHF21A	chr11	-	46118145	46118742	46118742	46118145	596	TTGGTAAGT	GT	yes	ATGGGGCCTATTTCTTTTAGCTT	AG	yes	yes_yes	GT_AG	9	10	13	0	5	6	10.47	6.13	0.6	0.384615	0.52	NA	0.294118	0.352941	chr11,-,46118742,3	2	0.501538	0.323529	0.178009
chr11,-,57333071,57333435	ENSG00000149136	SSRP1	chr11	-	57333071	57333435	57333435	57333071	363	GTGGTGAGT	GT	yes	TGTGTCCCAGTGCACCACAGGCA	AG	no	yes_no	GT_AG	766	777	675	3	5	7	8.95	2.28	0.171326	0.17367	0.166174	0.000646134	0.00100786	0.00147152	chr11,-,57333435,3	6	0.17039	0.00104184	0.169348
chr11,-,64178730,64180330	NA	NA	chr11	-	64178730	64180330	64180330	64178730	1599	CAGGTATGT	GT	no	AAAAGTGATTCTGCTCTTAGGAA	AG	no	no_no	GT_AG	26	37	66	8	8	5	9.8	5.49	0.634146	0.787234	0.785714	0.444444	0.470588	NA	chr11,-,64180330,2	2	0.735698	0.457516	0.278182
chr11,-,115087776,115126539	NA	NA	chr11	-	115087776	115126539	115126539	115087776	38762	ACTGTGAGT	GT	no	AACCCTTCTACTGATCACAGACT	AG	no	no_no	GT_AG	19	3	0	10	6	1	7.94	3.99	0.655172	NA	NA	0.454545	0.333333	NA	chr11,-,115126539,4	2	0.655172	0.393939	0.261233
chr11,-,65868440,65868510	ENSG00000172638	EFEMP2	chr11	-	65868440	65868510	65868510	65868440	69	AAGGTACAG	GT	yes	CCTGACGCCCCCGATTCCAGCCC	AG	no	yes_no	GT_AG	10	4	10	3	0	1	8.04	5.21	NA	NA	0.625	0.2	NA	0.0666667	chr11,-,65868510,1	2	0.625	0.133333	0.491667
chr11,-,18239969,18245910	ENSG00000134339	SAA2	chr11	-	18239969	18245910	18245910	18239969	5940	CAGGTAACT	GT	yes	TATTAATCTGCCTTTGTCAGTTT	AG	yes	yes_yes	GT_AG	0	13	0	2	3	2	8.63	5.45	NA	0.464286	NA	NA	0.157895	NA	chr11,-,18245910,1	2	0.464286	0.157895	0.306391
chr11,-,125102351,125102637	ENSG00000150433	TMEM218	chr11	-	125102351	125102637	125102637	125102351	285	TAGGTAGGG	GT	yes	ATAACCTGTAATGAGTTTAGGCT	AG	yes	yes_yes	GT_AG	69	66	72	8	9	15	6.53	1	0.784091	0.795181	0.734694	0.170213	0.1875	0.283019	chr11,-,125102637,2	2	0.771322	0.213577	0.557745
chr11,-,104000237,104163804	ENSG00000170962	PDGFD	chr11	-	104000237	104163804	104163804	104000237	163566	ATGGTAAGA	GT	yes	AGAGAGCAATCACCTCACAGACT	AG	yes	yes_yes	GT_AG	9	2	23	3	2	0	9.48	0.42	0.290323	NA	0.149351	0.0714286	0.125	0	chr11,-,104163804,1	2	0.219837	0.0654762	0.15436
chr11,-,125102351,125102734	ENSG00000150433	TMEM218	chr11	-	125102351	125102734	125102734	125102351	382	CTGGTGAGT	GT	yes	ATAACCTGTAATGAGTTTAGGCT	AG	yes	yes_yes	GT_AG	59	46	70	7	7	14	10.1	1	0.504274	0.511111	0.534351	0.0648148	0.056	0.130841	chr11,-,125102734,2	2	0.516579	0.0838853	0.432693
chr11,-,62608826,62608962	ENSG00000149499	EML3	chr11	-	62608826	62608962	62608962	62608826	135	ATGGTGAGG	GT	yes	TTGAGAGACCCTTTCCCTAGAGT	AG	no	yes_no	GT_AG	62	50	78	0	1	0	7.61	2.61	0.205298	0.207469	0.214286	0	0.00262467	0	chr11,-,62608962,2	2	0.209018	0.000874891	0.208143
chr11,-,78136001,78139494	ENSG00000159063	ALG8	chr11	-	78136001	78139494	78139494	78136001	3492	ATAGTAAGG	GT	yes	ACTTTTTGTATTTTTTGCAGAGA	AG	no	yes_no	GT_AG	0	0	8	0	2	5	4.33	9.48	NA	NA	0.421053	0	NA	NA	chr11,-,78139494,9	3	0.421053	0	0.421053
chr11,-,67796833,67797660	ENSG00000160172	FAM86C2P	chr11	-	67796833	67797660	67797660	67796833	826	CAGGTAATG	GT	yes	ACCTGAAGCTTTCACCGTAGACG	AG	yes	yes_yes	GT_AG	10	19	4	5	9	14	9.43	4.43	NA	0.95	NA	NA	NA	0.7	chr11,-,67797660,1	2	0.95	0.7	0.25
chr11,-,85663277,85663524	ENSG00000137504	CREBZF	chr11	-	85663277	85663524	85663524	85663277	246	CTGGTAAGG	GT	yes	TCAGACTTGCGTGTACCTAGCTC	AG	no	yes_no	GT_AG	27	20	32	2	0	0	9.68	3.67	0.321429	0.307692	0.32	0.0273973	0	0	chr11,-,85663524,3	3	0.316374	0.00913242	0.307241
chr11,-,58505542,58511793	NA	NA	chr11	-	58505542	58511793	58511793	58505542	6250	TAGGTATGA	GT	no	TTTCTCATTGAAATCTACAGAGC	AG	no	no_no	GT_AG	72	24	37	16	13	10	6.99	5.55	0.8	0.685714	0.804348	0.592593	0.590909	0.555556	chr11,-,58511793,6	2	0.763354	0.579686	0.183668
chr11,-,64115986,64151239	ENSG00000133315	MACROD1	chr11	-	64115986	64151239	64151239	64115986	35252	CCGGTGAGT	GT	yes	CTAATGTTAAATCTTATCAGGAG	AG	no	yes_no	GT_AG	17	35	14	21	16	17	10.9	4.83	0.708333	0.897436	0.451613	0.35	0.355556	0.386364	chr11,-,64151239,1	2	0.685794	0.363973	0.321821
chr11,-,130895156,130903255	ENSG00000120451	SNX19	chr11	-	130895156	130903255	130903255	130895156	8098	AAGGTAAGA	GT	yes	TGGCTCTCTCCTTTCCAAAGAGT	AG	no	yes_no	GT_AG	1	11	10	3	4	4	10.57	6.65	NA	0.354839	0.4	0.166667	0.190476	0.142857	chr11,-,130903255,3	3	0.377419	0.166667	0.210753
chr11,-,8135844,8137378	ENSG00000166405	RIC3	chr11	-	8135844	8137378	8137378	8135844	1533	GAGGTAGGT	GT	yes	TTTCTGCCCTAACCCTGTAGCTG	AG	yes	yes_yes	GT_AG	0	0	15	0	12	14	9.65	8.48	NA	NA	0.833333	NA	NA	0.608696	chr11,-,8137378,2	2	0.833333	0.608696	0.224638
chr11,-,102302140,102322647	NA	NA	chr11	-	102302140	102322647	102322647	102302140	20506	AAGGTAAGT	GT	no	AACTTGTTTTGACTTCACAGGTT	AG	no	no_no	GT_AG	23	9	47	11	10	10	11	8.06	0.851852	0.428571	0.854545	0.458333	NA	0.625	chr11,-,102322647,2	2	0.711656	0.541667	0.16999
chr11,-,93479284,93479372	ENSG00000166002	SMCO4	chr11	-	93479284	93479372	93479372	93479284	87	CATGTAAGT	GT	no	TTTATTCTCTACTATCACAGTTG	AG	yes	no_yes	GT_AG	3	16	2	0	1	2	8.31	6.21	NA	0.533333	NA	NA	0.0625	NA	chr11,-,93479372,1	2	0.533333	0.0625	0.470833
chr11,-,6608272,6608601	NA	NA	chr11	-	6608272	6608601	6608601	6608272	328	CCTGTAAGT	GT	no	CTTTCTACTGTATGTTACAGTGC	AG	no	no_no	GT_AG	6	2	10	5	1	9	7.52	8.39	NA	NA	0.416667	0.3125	0.0588235	0.36	chr11,-,6608601,1	2	0.416667	0.243775	0.172892
chr11,-,10855118,10856144	ENSG00000236287	ZBED5	chr11	-	10855118	10856144	10856144	10855118	1025	CAGGTATCT	GT	yes	TGCTAAACTCATTTCTATAGCTT	AG	yes	yes_yes	GT_AG	155	151	167	25	20	38	7.33	5.59	0.459941	0.440233	0.42602	0.0883392	0.0749064	0.111437	chr11,-,10856144,2	5	0.442065	0.0915608	0.350504
chr21,+,42009584,42011221	ENSG00000237232	ZNF295-AS1	chr21	+	42009584	42011221	42009584	42011221	1636	AAGGTCTGC	GT	yes	GATCTTTTTTTTTTTTGCAGAAA	AG	no	yes_no	GT_AG	70	47	46	33	42	37	5.38	10.59	0.921053	0.94	0.978723	0.767442	0.711864	0.72549	chr21,+,42009584,1	2	0.946592	0.734932	0.21166
chr21,+,44306754,44307260	ENSG00000141959	PFKL	chr21	+	44306754	44307260	44306754	44307260	505	GAGGTAAGG	GT	yes	TGTTCATTGTGTCCCCGCAGGAG	AG	no	yes_no	GT_AG	16	10	15	5	11	12	10.28	12.06	1	NA	0.882353	NA	NA	0.666667	chr21,+,44306754,1	2	0.941176	0.666667	0.27451
chr21,+,37129063,37132352	ENSG00000182670	TTC3	chr21	+	37129063	37132352	37129063	37132352	3288	CAGGTATGT	GT	yes	TTTCTTTTTTTTTTTTTTAGATG	AG	no	yes_no	GT_AG	10	18	31	13	12	14	9.8	12.05	NA	1	1	NA	0.666667	NA	chr21,+,37129063,1	2	1	0.666667	0.333333
chr21,+,33569087,33571735	ENSG00000159140	SON	chr21	+	33569087	33571735	33569087	33571735	2647	AAGGTACAC	GT	yes	TTATATTGTACTCTGCACAGTTG	AG	yes	yes_yes	GT_AG	4	12	14	0	2	0	7.56	5.82	NA	0.521739	0.4	0	NA	NA	chr21,+,33569087,1	3	0.46087	0	0.46087
chr21,+,25735578,25741561	ENSG00000154727	GABPA	chr21	+	25735578	25741561	25735578	25741561	5982	TGGGTGAGT	GT	yes	TTTTAAAATATCTTAAAAAGTCA	AG	no	yes_no	GT_AG	29	19	24	3	3	2	8.73	1.31	0.207143	0.118012	0.192	0.0225564	0.0230769	0.015873	chr21,+,25735578,1	2	0.172385	0.0205021	0.151883
chr21,+,45914025,45929920	ENSG00000183570	PCBP3	chr21	+	45914025	45929920	45914025	45929920	15894	CAGGTAAGA	GT	yes	TGTCCCTCCTACCCCAGCAGTTG	AG	yes	yes_yes	GT_AG	5	7	6	2	4	1	10.77	6.29	0.277778	0.466667	0.162162	0.125	0.2	0.0625	chr21,+,45914025,3	2	0.302202	0.129167	0.173036
chr21,+,46550744,46551617	ENSG00000160305	DIP2A	chr21	+	46550744	46551617	46550744	46551617	872	CAGGTTAGT	GT	yes	GTCACCAGCTTTTCATTCAGAGT	AG	no	yes_no	GT_AG	40	34	48	0	0	0	8.02	3.79	0.465116	0.414634	0.45283	0	0	0	chr21,+,46550744,1	2	0.444194	0	0.444194
chr21,+,44032172,44032802	ENSG00000160218	TRAPPC10	chr21	+	44032172	44032802	44032172	44032802	629	AAGGTATGA	GT	yes	TTGACCAGAATGTCTTAAAGGCA	AG	no	yes_no	GT_AG	61	78	84	9	9	16	9.11	0.14	0.847222	0.764706	0.815534	0.391304	0.310345	0.457143	chr21,+,44032172,1	4	0.809154	0.386264	0.42289
chr21,-,45277773,45278103	ENSG00000186866	POFUT2	chr21	-	45277773	45278103	45278103	45277773	329	GATGTGAGT	GT	yes	CTCCTTTCTCCTCTCTTTAGCTT	AG	yes	yes_yes	GT_AG	6	7	17	9	16	15	7.77	10.37	NA	NA	1	0.5625	0.941176	0.9375	chr21,-,45278103,3	2	1	0.813725	0.186275
chr21,-,44935890,44938444	ENSG00000183250	LINC01547	chr21	-	44935890	44938444	44938444	44935890	2553	AATGTGAGT	GT	no	TCCCTTCGTGTTGTACCCAGGAG	AG	yes	no_yes	GT_AG	19	14	29	13	12	14	7.8	8.65	0.863636	0.875	0.935484	NA	NA	0.736842	chr21,-,44938444,1	2	0.891373	0.736842	0.154531
chr21,-,45612595,45615599	NA	NA	chr21	-	45612595	45615599	45615599	45612595	3003	TGGGTGAGT	GT	no	ACATCTCATTTTTGCCCTAGGAG	AG	no	no_no	GT_AG	10	12	11	1	0	1	8.73	9.12	0.344828	0.27907	0.305556	0.0588235	0	0.0555556	chr21,-,45615599,2	2	0.309818	0.0381264	0.271691
chr21,-,41828299,41834505	ENSG00000141956	PRDM15	chr21	-	41828299	41834505	41834505	41828299	6205	CAGGTTAGC	GT	yes	CAATGTGAGATGTGTTTCAGATT	AG	no	yes_no	GT_AG	6	6	8	0	0	2	4.9	2.64	0.315789	0.285714	0.266667	0	0	0.1	chr21,-,41834505,1	2	0.28939	0.0333333	0.256057
chr21,-,6644891,6666429	ENSG00000280145	CH507-154B10.1	chr21	-	6644891	6666429	6666429	6644891	21537	GAGGTAAGT	GT	yes	TGTTTTTTTCTTTTCTCCAGGTC	AG	no	yes_no	GT_AG	7	13	0	0	5	0	11.08	13.01	NA	0.254902	NA	NA	NA	0	chr21,-,6666429,1	2	0.254902	0	0.254902
chr21,-,33524484,33524769	ENSG00000159131	GART	chr21	-	33524484	33524769	33524769	33524484	284	CAGGTAAAA	GT	yes	ATTTTTAATTTTTTTAACAGGGT	AG	no	yes_no	GT_AG	22	9	9	13	20	11	8.59	9.1	0.916667	NA	NA	NA	0.740741	NA	chr21,-,33524769,2	2	0.916667	0.740741	0.175926
chr21,-,28998715,29001330	NA	NA	chr21	-	28998715	29001330	29001330	28998715	2614	ATGGTGAGT	GT	no	ATTTTTTGTATTTTTAGTAGAGA	AG	no	no_no	GT_AG	3	1	10	5	0	0	10.13	3.25	0.1875	NA	0.454545	0.294118	0	NA	chr21,-,29001330,1	2	0.321023	0.147059	0.173964
chr21,-,46301713,46302485	ENSG00000160298	C21orf58	chr21	-	46301713	46302485	46302485	46301713	771	CAGGTAGGC	GT	yes	GGACCCCTCCTTTCCTGTAGGGC	AG	yes	yes_yes	GT_AG	8	8	0	2	1	7	9.88	8.84	0.470588	0.4	NA	NA	0.0666667	NA	chr21,-,46302485,1	3	0.435294	0.0666667	0.368627
chr21,-,6991733,6992110	ENSG00000280018	CH507-154B10.2	chr21	-	6991733	6992110	6992110	6991733	376	TTGGTAAGG	GT	yes	TTTTCAACTTTTATTTTAAGTTT	AG	no	yes_no	GT_AG	8	7	10	1	4	2	8.92	7.35	0.32	0.212121	0.526316	0.0588235	NA	0.0869565	chr21,-,6992110,1	2	0.352812	0.07289	0.279922
chr21,-,34017568,34018740	NA	NA	chr21	-	34017568	34018740	34018740	34017568	1171	GAGGTAAGA	GT	no	ATAACTGATGTTTCTTCTAGCTA	AG	no	no_no	GT_AG	33	16	35	9	8	2	10.06	6.8	0.970588	0.888889	0.972222	0.5625	NA	NA	chr21,-,34018740,1	2	0.9439	0.5625	0.3814
chr21,-,6995369,6997592	ENSG00000280018	CH507-154B10.2	chr21	-	6995369	6997592	6997592	6995369	2222	ATGGTGAGT	GT	yes	TAGTGACATTTATACTTTAGTAT	AG	no	yes_no	GT_AG	0	33	21	0	0	0	10.13	2.13	NA	0.825	0.84	NA	0	NA	chr21,-,6997592,1	4	0.8325	0	0.8325
chr21,-,39423490,39429131	ENSG00000157578	LCA5L	chr21	-	39423490	39429131	39429131	39423490	5640	GAGGTAAGC	GT	yes	TGGATTTTCTGCTTACACAGGCC	AG	yes	yes_yes	GT_AG	1	16	12	9	15	10	9.85	6.59	NA	0.941176	NA	NA	0.75	NA	chr21,-,39429131,1	2	0.941176	0.75	0.191176
chr21,-,32738319,32743678	ENSG00000159086	PAXBP1	chr21	-	32738319	32743678	32743678	32738319	5358	AAAGTAAGT	GT	yes	ATTTTTTTTCTTCTTTCCAGCTG	AG	yes	yes_yes	GT_AG	18	24	31	12	12	13	9.72	11.06	0.72	0.705882	0.837838	0.666667	0.6	0.541667	chr21,-,32743678,1	3	0.754573	0.602778	0.151796
chr7,+,65838090,65838183	NA	NA	chr7	+	65838090	65838183	65838090	65838183	92	ATGGTGAGT	GT	no	GCTTGAATCTTTTGGCTCAGCTC	AG	no	no_no	GT_AG	12	19	17	9	11	9	10.13	3.15	NA	0.678571	0.708333	0.529412	NA	NA	chr7,+,65838090,1	2	0.693452	0.529412	0.164041
chr7,+,38359331,38359452	NA	NA	chr7	+	38359331	38359452	38359331	38359452	120	TGGGTAAGC	GT	no	CCAGAACCTTGTCCTGACAGGAA	AG	no	no_no	GT_AG	17	11	18	6	0	6	8.84	5.91	1	NA	0.947368	0.375	NA	NA	chr7,+,38359331,1	2	0.973684	0.375	0.598684
chr7,+,94528250,94533189	ENSG00000127995	CASD1	chr7	+	94528250	94533189	94528250	94533189	4938	GAGGTCTGT	GT	yes	ATTATAATACTATGATAAAGATT	AG	no	yes_no	GT_AG	96	73	102	3	4	8	5.39	-0.36	0.545455	0.51049	0.525773	0.0140187	0.0178571	0.0470588	chr7,+,94528250,1	2	0.527239	0.0263116	0.500928
chr7,+,68307596,68330547	NA	NA	chr7	+	68307596	68330547	68307596	68330547	22950	TGGGTAAGT	GT	no	TGTTTGAGTTTCTCCTTTAGGTT	AG	no	no_no	GT_AG	8	9	12	2	4	1	10.24	9.28	0.421053	0.375	0.4	NA	0.166667	NA	chr7,+,68307596,2	2	0.398684	0.166667	0.232018
chr7,+,64336982,64348090	ENSG00000234444	ZNF736	chr7	+	64336982	64348090	64336982	64348090	11107	CAGGTAGGT	GT	yes	ATTTTATTTTTTTTCTCCAGCTG	AG	yes	yes_yes	GT_AG	58	47	59	0	15	18	10.28	10.1	0.644444	0.47	0.648352	NA	0.357143	0.321429	chr7,+,64336982,1	5	0.587599	0.339286	0.248313
chr7,+,102433661,102436202	ENSG00000160991	ORAI2	chr7	+	102433661	102436202	102433661	102436202	2540	CCGGTGAGT	GT	yes	AGCTAACCTACGGATTGCAGCGT	AG	yes	yes_yes	GT_AG	256	257	346	13	9	6	10.9	0.84	0.766467	0.725989	0.786364	0.037464	0.024	0.0230769	chr7,+,102433661,1	4	0.759606	0.0281803	0.731426
chr7,+,6591867,6593745	ENSG00000146576	C7orf26	chr7	+	6591867	6593745	6591867	6593745	1877	CAGGTACTG	GT	yes	TGCAGACTCAACCTTCCTAGGCC	AG	no	yes_no	GT_AG	0	12	5	8	5	12	9.04	4.12	NA	0.666667	NA	0.444444	NA	0.521739	chr7,+,6591867,1	2	0.666667	0.483092	0.183575
chr7,+,74897835,74900798	ENSG00000123965	PMS2P5	chr7	+	74897835	74900798	74897835	74900798	2962	AAGGTACAG	GT	yes	CCTTGCTGGTCTCGTGATAGTGA	AG	no	yes_no	GT_AG	0	0	11	0	0	0	8.04	5.69	NA	NA	0.478261	NA	0	NA	chr7,+,74897835,1	2	0.478261	0	0.478261
chr7,+,26114419,26123210	NA	NA	chr7	+	26114419	26123210	26114419	26123210	8790	CAGGTATGT	GT	no	CCCTGCCTTCTCTCCCTCAGCGT	AG	no	no_no	GT_AG	23	37	31	14	16	9	9.8	10.7	0.92	0.755102	0.688889	0.736842	0.615385	0.5	chr7,+,26114419,1	2	0.787997	0.617409	0.170588
chr7,+,99479787,99480953	ENSG00000198556	ZNF789	chr7	+	99479787	99480953	99479787	99480953	1165	TGGGTAGGA	GT	yes	TTTAATTTTCCCTTTAAAAGCAT	AG	no	yes_no	GT_AG	10	3	7	3	0	0	5.12	6.37	0.4	NA	0.241379	0.125	0	NA	chr7,+,99479787,1	4	0.32069	0.0625	0.25819
chr7,+,74187798,74188304	ENSG00000106682	EIF4H	chr7	+	74187798	74188304	74187798	74188304	505	AAGGTGAGT	GT	yes	TTCAGATATGGTGTCTATAGGTC	AG	no	yes_no	GT_AG	26	18	16	1	3	4	10.47	5.07	0.634146	0.545455	0.64	0.0555556	0.15	0.166667	chr7,+,74187798,1	2	0.606534	0.124074	0.48246
chr7,+,2709816,2724481	ENSG00000174945	AMZ1	chr7	+	2709816	2724481	2709816	2724481	14664	CAGGTGAGT	GT	yes	CCCTTCATTTTCACCAACAGGAC	AG	no	yes_no	GT_AG	9	0	0	4	2	0	10.67	11.36	0.36	NA	NA	0.2	0.125	NA	chr7,+,2709816,2	3	0.36	0.1625	0.1975
chr7,+,100211185,100211438	ENSG00000066923	STAG3	chr7	+	100211185	100211438	100211185	100211438	252	GGGGTGAGG	GT	yes	TCCTGCTTCATTCCCAGCAGTCA	AG	yes	yes_yes	GT_AG	17	5	14	11	17	11	5.5	5.56	0.653846	NA	0.666667	0.255814	0.548387	0.578947	chr7,+,100211185,1	2	0.660256	0.461049	0.199207
chr7,+,7673453,7747994	ENSG00000219545	UMAD1	chr7	+	7673453	7747994	7673453	7747994	74540	TAGGTGAGT	GT	yes	TTGTTTTGTTTTGTTTACAGTGG	AG	no	yes_no	GT_AG	55	57	96	55	39	14	8.83	8.23	0.948276	0.919355	0.932039	0.887097	0.78	0.636364	chr7,+,7673453,3	2	0.933223	0.76782	0.165403
chr7,+,849603,849832	ENSG00000164828	SUN1	chr7	+	849603	849832	849603	849832	228	TGTGTAAGT	GT	yes	TGTGTAATTGAGTTTCCCAGTTT	AG	no	yes_no	GT_AG	204	200	195	28	23	34	7.65	-0.79	0.647619	0.593472	0.549296	0.0483592	0.0364501	0.0666667	chr7,+,849603,1	4	0.596796	0.050492	0.546304
chr7,+,152825122,152861827	ENSG00000133627	ACTR3B	chr7	+	152825122	152861827	152825122	152861827	36704	AAGGTATGA	GT	yes	CTTTCCTTCCCTTCACCCAGTGA	AG	no	yes_no	GT_AG	6	1	7	4	3	7	9.11	8.35	0.3	NA	NA	0.08	0.0909091	0.241379	chr7,+,152825122,3	4	0.3	0.137429	0.162571
chr7,+,64797108,64799191	NA	NA	chr7	+	64797108	64799191	64797108	64799191	2082	TTGGTGAGT	GT	no	TTCTTTTTTTTTTGAGATAGAGT	AG	no	no_no	GT_AG	9	20	16	14	19	16	9.27	2.34	NA	0.952381	0.941176	NA	0.863636	0.695652	chr7,+,64797108,2	2	0.946779	0.779644	0.167134
chr7,+,99338285,99348893	ENSG00000241685	ARPC1A	chr7	+	99338285	99348893	99338285	99348893	10607	CAGGTAAAG	GT	yes	AAAGCCGATTCGCTCCACAGTCC	AG	no	yes_no	GT_AG	7	1	4	3	3	3	9.65	5.8	0.411765	NA	NA	NA	NA	0.166667	chr7,+,99338285,3	2	0.411765	0.166667	0.245098
chr7,+,2709816,2712330	ENSG00000174945	AMZ1	chr7	+	2709816	2712330	2709816	2712330	2513	CAGGTGAGT	GT	yes	CCTGTGTTTCTCCCTCTTAGAGA	AG	yes	yes_yes	GT_AG	10	19	3	20	9	5	10.67	10.48	NA	0.95	NA	0.8	NA	NA	chr7,+,2709816,1	2	0.95	0.8	0.15
chr7,+,139787426,139796433	ENSG00000059377	TBXAS1	chr7	+	139787426	139796433	139787426	139796433	9006	CAGGTAAGA	GT	yes	ACTATGATATTCTGGCATAGGCA	AG	no	yes_no	GT_AG	8	6	2	1	3	5	10.77	5.73	0.4	0.285714	NA	0.0555556	NA	NA	chr7,+,139787426,1	3	0.342857	0.0555556	0.287302
chr7,+,128640842,128641264	NA	NA	chr7	+	128640842	128641264	128640842	128641264	421	CAGGTAAGT	GT	no	CACCTGTCCTGCGAGCTTAGGGG	AG	no	no_no	GT_AG	23	29	38	5	0	4	10.86	1.71	0.302632	0.315217	0.333333	0.0574713	0	0.057971	chr7,+,128640842,1	3	0.317061	0.0384808	0.27858
chr7,+,73694050,73697356	ENSG00000071462	WBSCR22	chr7	+	73694050	73697356	73694050	73697356	3305	GAGGTAAAG	GT	yes	GACTGCTCGCTGGTGTTTAGGTC	AG	no	yes_no	GT_AG	25	48	29	15	32	10	8.27	5.6	0.390625	0.505263	0.42029	0.241935	0.376471	0.15625	chr7,+,73694050,2	3	0.438726	0.258219	0.180507
chr7,+,65103439,65108395	NA	NA	chr7	+	65103439	65108395	65103439	65108395	4955	CATGTAAGT	GT	no	TCCAGTTCTAACCCTCACAGTTC	AG	no	no_no	GT_AG	7	1	6	0	1	1	8.31	5.17	0.291667	NA	0.3	0	NA	0.0555556	chr7,+,65103439,1	2	0.295833	0.0277778	0.268056
chr7,+,143268943,143269292	ENSG00000197448	GSTK1	chr7	+	143268943	143269292	143268943	143269292	348	GAGGTATTT	GT	yes	TCCCCCGTTCTCTCACACAGAAA	AG	yes	yes_yes	GT_AG	8	15	21	8	2	8	7.63	9.79	0.285714	0.5	0.368421	0.222222	0.08	0.307692	chr7,+,143268943,1	3	0.384712	0.203305	0.181407
chr7,+,39781351,39781770	ENSG00000188185	LINC00265	chr7	+	39781351	39781770	39781351	39781770	418	CAGGTAAGT	GT	yes	CATATGTCCTGTGAGCTTAGGGG	AG	no	yes_no	GT_AG	162	128	210	60	52	64	10.86	0.78	0.723214	0.703297	0.742049	0.382166	0.385185	0.374269	chr7,+,39781351,1	4	0.722853	0.38054	0.342314
chr7,+,55912068,55912635	ENSG00000178665	ZNF713	chr7	+	55912068	55912635	55912068	55912635	566	AAGGTAAAC	GT	yes	GATGCTTCTCTTTTTCCTAGTTA	AG	yes	yes_yes	GT_AG	45	57	58	30	28	29	8.14	7.33	0.681818	0.686747	0.674419	0.526316	0.571429	0.453125	chr7,+,55912068,1	2	0.680995	0.516956	0.164038
chr7,+,100356883,100358227	ENSG00000272752	STAG3L5P-PVRIG2P-PILRB	chr7	+	100356883	100358227	100356883	100358227	1343	AGGGTGAGT	GT	yes	CCACTCACCTCAGCCCTCAGGCA	AG	no	yes_no	GT_AG	216	189	299	12	7	2	9.25	1.6	0.330275	0.354597	0.34447	0.0132013	0.01059	0.00274348	chr7,+,100356883,2	5	0.343114	0.00884494	0.334269
chr7,+,64679336,64683946	ENSG00000196247	ZNF107	chr7	+	64679336	64683946	64679336	64683946	4609	TAGGTAAGA	GT	yes	TTTTACCTCTCTTCTAACAGATA	AG	no	yes_no	GT_AG	44	80	39	33	39	51	9.14	11.55	0.647059	0.481928	0.414894	0.3	0.29771	0.354167	chr7,+,64679336,2	3	0.514627	0.317292	0.197335
chr7,+,134986701,134987875	ENSG00000146856	AGBL3	chr7	+	134986701	134987875	134986701	134987875	1173	GAGGTATGC	GT	yes	CTGTCATATAATTTCCTTAGAAA	AG	yes	yes_yes	GT_AG	18	31	40	2	4	3	9.12	6.81	0.461538	0.584906	0.597015	0.0833333	0.137931	0.09375	chr7,+,134986701,1	2	0.54782	0.105005	0.442815
chr7,+,100356938,100358227	ENSG00000121716	PILRB	chr7	+	100356938	100358227	100356938	100358227	1288	CAGGTGTGT	GT	yes	CCACTCACCTCAGCCCTCAGGCA	AG	no	yes_no	GT_AG	28	11	22	0	0	1	6.99	1.6	0.444444	0.234043	0.372881	0	0	0.0128205	chr7,+,100356938,1	3	0.350456	0.0042735	0.346183
chr7,+,112462378,112465718	ENSG00000006652	IFRD1	chr7	+	112462378	112465718	112462378	112465718	3339	AGTGTAAGT	GT	yes	TGCTGCCTGAGGTTGTATAGATC	AG	no	yes_no	GT_AG	33	13	21	0	0	0	8.46	-1.68	0.717391	0.481481	0.617647	NA	NA	0	chr7,+,112462378,1	3	0.605507	0	0.605507
chr7,+,100233810,100234112	NA	NA	chr7	+	100233810	100234112	100233810	100234112	301	CGGGTAAGT	GT	no	TGTCTTGGGCTCCTCCTCAGCAA	AG	no	no_no	GT_AG	2	5	3	0	0	0	10.75	4.41	NA	0.3125	0.176471	0	0	NA	chr7,+,100233810,1	2	0.244485	0	0.244485
chr7,+,151140116,151140781	ENSG00000133612	AGAP3	chr7	+	151140116	151140781	151140116	151140781	664	AAGGTTAGG	GT	yes	TGTGACACAGTGATGCTTAGTAC	AG	no	yes_no	GT_AG	0	5	2	0	0	0	6.06	-5.27	NA	0.25	0.111111	0	0	0	chr7,+,151140116,1	2	0.180556	0	0.180556
chr7,+,65954203,65955393	NA	NA	chr7	+	65954203	65955393	65954203	65955393	1189	CACGTACGT	GT	no	CTAATTTAATTGTTTTGCAGTCA	AG	no	no_no	GT_AG	6	9	15	6	8	15	8.98	6.58	NA	NA	1	NA	0.533333	1	chr7,+,65954203,1	2	1	0.766667	0.233333
chr7,+,120395948,120442960	NA	NA	chr7	+	120395948	120442960	120395948	120442960	47011	CAAGTAAAC	GT	no	TTCACTTTACTTCGTTCTAGGAG	AG	no	no_no	GT_AG	8	4	5	7	7	0	1.87	9.29	0.533333	NA	NA	0.241379	0.189189	0	chr7,+,120395948,2	4	0.533333	0.143523	0.389811
chr7,+,37864421,37867757	ENSG00000086288	NME8	chr7	+	37864421	37867757	37864421	37867757	3335	AAAGTAAGT	GT	yes	TGGCTTAAGCTATATTCTAGTTG	AG	no	yes_no	GT_AG	14	6	5	0	0	0	9.72	0.21	0.666667	0.3	NA	0	0	0	chr7,+,37864421,2	2	0.483333	0	0.483333
[truncated: 1,794 more rows]
