# Supplementary material for: SF3B1 mutation–mediated sensitization to H3B-8800 splicing inhibitor in chronic lymphocytic leukemia
Source: Life Sci Alliance. 2023 Aug 10;6(11):e202301955. doi: 10.26508/lsa.202301955 (PMC10415613; doi:10.26508/lsa.202301955)
Supplement: Supplementary file 10 [file LSA-2023-01955_TableS8.xlsx]

## Sheet: Hoja1
TableS8. Differentially spliced events between SF3B1 WT and SF3B1 mutated CLL samples with a single pair 3’ss plotted in figure 4A (Juncexplorer).
JUNCTIONID	ALT3ID	TYPE OF 3'SS	GENEID	GENENAME	CHR	STRAND	CO1	CO2	DONOR	ACCEPTOR	JUNC_LEN	SEQ_DONOR	LETTERS_DONOR	DONOR_ANNOTATED	SEQ_ACCEPTOR	LETTERS_ACCEPTOR	ACCEPTOR_ANNOTATED	ANNOT_CODE_DON_ACC	LETTER_CODE_DON_ACC	DONOR_MAXENTSCORE	ACCEPTOR_MAXENTSCORE	AVGPSU_GRPA	N_GRPA_MINQOK	AVGPSU_GRPB	N_GRPB_MINQOK	DPSU	WILCOX_PVAL	ALT3CASE_NSPLICESITES
chr16,-,67658832,67658928	chr16,-,67658928,2	Alt 3'ss	ENSG00000102977	ACD	chr16	-	67658832	67658928	67658928	67658832	95	ACGGTCAGT	GT	yes	TAAACGGGCCTGTCCTACAGAGT	AG	yes	yes_yes	GT_AG	8.02	6.2	48.3868	14	7.26813	227	41.1187	4.60107e-10	2
chr8,-,73709177,73738284	chr8,-,73738284,5	Alt 3'ss	ENSG00000040341	STAU2	chr8	-	73709177	73738284	73738284	73709177	29106	CAGGTGAGT	GT	yes	TCTTCACAAAAACTTTATAGCCT	AG	yes	yes_yes	GT_AG	10.67	2.76	49.2712	8	6.28046	57	42.9907	4.40405e-06	2
chr19,+,57397174,57398413	chr19,+,57397174,2	Cryptic 3'ss	ENSG00000188785	ZNF548	chr19	+	57397174	57398413	57397174	57398413	1238	TAGGTAAGG	GT	yes	GTCAACATGCACTTCTCCAGCAT	AG	yes	yes_yes	GT_AG	9.31	2.9	40.1347	15	0.896987	234	39.2378	4.44265e-12	2
chr19,+,49474672,49475674	chr19,+,49474672,1	Alt 3'ss	ENSG00000090554,ENSG00000273189	CTD-3148I10.15,FLT3LG	chr19	+	49474672	49475674	49474672	49475674	1001	ACAGTGCGT	GT	yes	ACAGCAGAGGGCTCCCCCAGCAC	AG	yes	yes_yes	GT_AG	5.66	-6.7	29.7252	13	13.328	226	16.3972	1.34688e-07	2
chr19,+,1272051,1273601	chr19,+,1272051,4	Alt 3'ss	ENSG00000099622	CIRBP	chr19	+	1272051	1273601	1272051	1273601	1549	ACGGTAAGT	GT	yes	TTCTGAGCATTCTCTGCTAGCCT	AG	yes	yes_yes	GT_AG	11.81	1.95	42.9971	13	13.9828	142	29.0143	2.56214e-07	2
chr19,-,9618166,9619432	chr19,-,9619432,2	Alt 3'ss	ENSG00000171469	ZNF561	chr19	-	9618166	9619432	9619432	9618166	1265	GTGGTAAGT	GT	yes	CCACTAGGGTTTTTTTCCAGGGA	AG	yes	yes_yes	GT_AG	10.36	6.23	45.0813	13	10.3166	215	34.7647	9.3953e-09	2
chr19,-,57722422,57723214	chr19,-,57723214,1	Cryptic 3'ss	ENSG00000083814	ZNF671	chr19	-	57722422	57723214	57723214	57722422	791	TGGGTAAGG	GT	yes	TTAGGAATTGCATTTTCCAGATC	AG	yes	yes_yes	GT_AG	9.08	4.27	19.7609	15	1.36307	229	18.3978	1.05235e-11	2
chrX,-,75071704,75073689	chrX,-,75073689,1	Cryptic 3'ss	ENSG00000131269	ABCB7	chrX	-	75071704	75073689	75073689	75071704	1984	AAGGTAATA	GT	yes	CTAATTATACTTGCCTATAGTTA	AG	yes	yes_yes	GT_AG	8.49	4.29	33.3535	11	1.65433	195	31.6992	1.76245e-10	2
chrX,-,149536255,149538115	chrX,-,149538115,2	Alt 3'ss	ENSG00000241769	LINC00893	chrX	-	149536255	149538115	149538115	149536255	1859	GAGGTGAGG	GT	yes	GTTGGCTTTTTGTATTTCAGAGA	AG	yes	yes_yes	GT_AG	8.41	8.55	79.9193	8	62.0011	107	17.9182	0.00073597	2
chrX,-,119625396,119629318	chrX,-,119629318,4	Cryptic 3'ss	ENSG00000125354	2006-09-01	chrX	-	119625396	119629318	119629318	119625396	3921	AAAGTAAGT	GT	yes	GCTCACTCCATCTTCATCAGCTC	AG	yes	yes_yes	GT_AG	9.72	3.39	51.6199	15	3.62325	234	47.9966	1.03134e-10	2
chr1,+,155308965,155310043	chr1,+,155308965,3	Alt 3'ss	ENSG00000160752	FDPS	chr1	+	155308965	155310043	155308965	155310043	1077	CAGGTGAGA	GT	yes	CTTGTTTTTCTTCTACTTAGAGC	AG	yes	yes_yes	GT_AG	9.22	8.62	71.3841	15	47.1945	234	24.1897	4.21243e-10	2
chr1,-,25242426,25242539	chr1,-,25242539,1	Alt 3'ss	ENSG00000117616	RSRP1	chr1	-	25242426	25242539	25242539	25242426	112	CAAGTTAGT	GT	yes	CTCAAATATTAACATTTTAGGTT	AG	yes	yes_yes	GT_AG	4.22	6.56	49.2397	15	30.5835	229	18.6561	1.03428e-07	2
chr1,-,52912021,52913895	chr1,-,52913895,1	Alt 3'ss	ENSG00000121310	ECHDC2	chr1	-	52912021	52913895	52913895	52912021	1873	AAGGTAGGA	GT	yes	CTCCCCATTTTGCTTCACAGTTT	AG	yes	yes_yes	GT_AG	9.45	8.61	94.1078	9	75.1484	179	18.9594	4.80083e-05	2
chr1,-,155668777,155670320	chr1,-,155670320,2	Alt 3'ss	ENSG00000163374	YY1AP1	chr1	-	155668777	155670320	155670320	155668777	1542	CAAGTAAGT	GT	yes	TGTTATTGCTCCTTTCTCAGTTT	AG	yes	yes_yes	GT_AG	10.08	7.58	51.0564	15	35.5911	234	15.4653	4.75858e-08	2
chr1,-,101001587,101021641	chr1,-,101021641,1	Alt 3'ss	ENSG00000117543	DPH5	chr1	-	101001587	101021641	101021641	101001587	20053	TGGGTAAGT	GT	yes	ATTAATGTTTTTTTTTCTAGTTA	AG	yes	yes_yes	GT_AG	10.24	7.83	69.5939	5	46.5358	92	23.0582	0.00154658	2
chr11,+,59145856,59148836	chr11,+,59145856,3	Alt 3'ss	ENSG00000166801	FAM111A	chr11	+	59145856	59148836	59145856	59148836	2979	GTGGTGAGT	GT	yes	ATTTGAAAATTTGAAATTAGTGT	AG	yes	yes_yes	GT_AG	8.95	1.39	84.3095	15	64.9577	231	19.3518	4.83726e-07	2
chr11,-,7457959,7461239	chr11,-,7461239,2	Alt 3'ss	ENSG00000251364	CTD-2516F10.2	chr11	-	7457959	7461239	7461239	7457959	3279	TGTGTGAGT	GT	yes	ATTGATTCTTACTTGAACAGAAT	AG	yes	yes_yes	GT_AG	5.84	5.4	68.5177	6	34.5712	109	33.9464	9.86379e-05	2
chr11,-,129884882,129885435	chr11,-,129885435,1	Alt 3'ss	ENSG00000170322	NFRKB	chr11	-	129884882	129885435	129885435	129884882	552	AGGGTGAGT	GT	yes	TCCCCTATTGGAGTCCACAGCCA	AG	yes	yes_yes	GT_AG	9.25	0.31	42.9722	13	27.4354	222	15.5368	6.15794e-05	2
chr11,-,46090581,46092183	chr11,-,46092183,2	Cryptic 3'ss	ENSG00000135365	PHF21A	chr11	-	46090581	46092183	46092183	46090581	1601	TTGGTAAGT	GT	yes	CATTAAACAAAGTTAAACAGGTT	AG	yes	yes_yes	GT_AG	10.47	-2.98	23.3972	13	2.98742	222	20.4098	4.13008e-09	2
chr2,+,241335212,241335959	chr2,+,241335212,2	Cryptic 3'ss	ENSG00000168385	2002-09-01	chr2	+	241335212	241335959	241335212	241335959	746	CAGGTAAAA	GT	yes	TGCTTATATTCCCTATTAAGTTT	AG	yes	yes_yes	GT_AG	8.59	5.53	29.5419	15	3.50386	234	26.038	2.61711e-10	2
chr2,+,19869613,19870402	chr2,+,19869613,1	Alt 3'ss	ENSG00000228784	LINC00954	chr2	+	19869613	19870402	19869613	19870402	788	CAGGTGAGC	GT	yes	CTTTCTTGCCCTTCTTCCAGGAT	AG	yes	yes_yes	GT_AG	9.6	11.7	31.3638	8	15.4856	161	15.8782	0.000333958	2
chr2,+,218746231,218747030	chr2,+,218746231,2	Cryptic 3'ss	ENSG00000135912	TTLL4	chr2	+	218746231	218747030	218746231	218747030	798	AAGGTAGGG	GT	yes	ATTTCCCAGGCTCATTCCAGATT	AG	yes	yes_yes	GT_AG	8.76	2	16.2284	8	1.16232	129	15.0661	4.2555e-07	2
chr17,-,8886602,8887096	chr17,-,8887096,1	Alt 3'ss	ENSG00000141506	PIK3R5	chr17	-	8886602	8887096	8887096	8886602	493	CAGGTAAGT	GT	yes	CTTCCCTCTGGCCACAGCAGTCC	AG	yes	yes_yes	GT_AG	10.86	2.36	50.8943	9	35.4907	180	15.4037	0.00128615	2
chr17,-,59001741,59012328	chr17,-,59012328,2	Alt 3'ss	ENSG00000108395	TRIM37	chr17	-	59001741	59012328	59012328	59001741	10586	AAGGTAAGG	GT	yes	TTACAGTGGTTTCTTTTCAGAAA	AG	yes	yes_yes	GT_AG	10.51	7.32	25.504	14	8.62934	198	16.8747	1.82343e-08	2
chr9,+,131144754,131146129	chr9,+,131144754,2	Alt 3'ss	ENSG00000126883	NUP214	chr9	+	131144754	131146129	131144754	131146129	1374	AAAGTAAGT	GT	yes	TTCAGGCTGCCATTTTTCAGGTT	AG	yes	yes_yes	GT_AG	9.72	7.23	75.2554	15	55.4968	232	19.7586	6.03719e-06	2
chr9,+,77210675,77212969	chr9,+,77210675,1	Alt 3'ss	ENSG00000197969	VPS13A	chr9	+	77210675	77212969	77210675	77212969	2293	CAGGTATTT	GT	yes	TTGTTTTTTTTCCTTTTCAGACA	AG	yes	yes_yes	GT_AG	7.51	12.06	59.162	11	42.3286	162	16.8334	0.00693379	2
chr9,-,26884902,26886104	chr9,-,26886104,1	Cryptic 3'ss	ENSG00000120159	CAAP1	chr9	-	26884902	26886104	26886104	26884902	1201	AGGGTAAGA	GT	yes	TATAAGTGTGCTTTCAATAGTTT	AG	yes	yes_yes	GT_AG	9.21	4.54	21.4133	14	2.10008	220	19.3132	9.37153e-11	2
chr9,-,128635784,128636281	chr9,-,128636281,1	Cryptic 3'ss	ENSG00000119333	WDR34	chr9	-	128635784	128636281	128636281	128635784	496	CAGGTGAGC	GT	yes	GGGGCTGAGCCTCTGCCCAGGTC	AG	no	yes_no	GT_AG	9.6	0.41	23.8137	8	0.86291	199	22.9508	6.46757e-10	2
chr5,+,169674445,169681730	chr5,+,169674445,1	Cryptic 3'ss	ENSG00000134516	DOCK2	chr5	+	169674445	169681730	169674445	169681730	7284	CAAGTAACC	GT	yes	TGATTTGTCTTCACCTCCAGTTT	AG	yes	yes_yes	GT_AG	2.85	9.15	21.4585	15	1.03211	234	20.4264	8.91643e-11	2
chr5,-,65214948,65215324	chr5,-,65215324,1	Alt 3'ss	ENSG00000049192	ADAMTS6	chr5	-	65214948	65215324	65215324	65214948	375	ATGGTAAAT	GT	yes	ATTTTAATTGTCTTCACCAGTTG	AG	no	yes_no	GT_AG	6.41	7.63	34.1815	7	10.1566	135	24.025	0.000298188	2
chr5,-,181240345,181241492	chr5,-,181241492,2	Alt 3'ss	ENSG00000204628	RACK1	chr5	-	181240345	181241492	181241492	181240345	1146	CAGGTAAAG	GT	yes	TTTGTTTTGTTTTGAGACAGTCT	AG	yes	yes_yes	GT_AG	9.65	2.2	70.6558	5	48.1084	60	22.5474	0.00675427	2
chr5,-,869404,870473	chr5,-,870473,2	Alt 3'ss	ENSG00000028310	BRD9	chr5	-	869404	870473	870473	869404	1068	TGGGTGAGT	GT	yes	TTTTGAGATAAAATACTCAGTTT	AG	yes	yes_yes	GT_AG	8.73	-2.19	97.3345	15	46.8464	163	50.4881	2.34696e-10	2
chr6,+,10723241,10724556	chr6,+,10723241,1	Cryptic 3'ss	ENSG00000111843	TMEM14C	chr6	+	10723241	10724556	10723241	10724556	1314	CCGGTGCGA	GT	yes	TTTAACTACCTCTGATCCAGCTT	AG	yes	yes_yes	GT_AG	7.03	5.09	63.9982	13	4.83443	221	59.1637	1.69496e-09	2
chr6,+,35287845,35290253	chr6,+,35287845,2	Cryptic 3'ss	ENSG00000065029	ZNF76	chr6	+	35287845	35290253	35287845	35290253	2407	AAGGTGAGC	GT	yes	ATACATATAGGGATCTCAAGACT	AG	yes	yes_yes	GT_AG	9.6	-7.94	26.1573	15	3.54943	234	22.6079	4.32694e-08	2
chr6,-,104777110,104777206	chr6,-,104777206,2	Alt 3'ss	ENSG00000085382	HACE1	chr6	-	104777110	104777206	104777206	104777110	95	GAGGTATGC	GT	yes	AACCAATGCTACATATTTAGATT	AG	yes	yes_yes	GT_AG	9.12	3.65	88.7575	10	71.7576	168	16.9998	4.98974e-05	2
chr6,-,152284184,152293588	chr6,-,152293588,1	Alt 3'ss	ENSG00000131018	SYNE1	chr6	-	152284184	152293588	152293588	152284184	9403	CAGGTACAA	GT	yes	ACATGAGTGTGATTCCACAGTCT	AG	yes	yes_yes	GT_AG	7.09	4.51	56.0214	13	27.3086	213	28.7127	2.14745e-08	2
chr3,+,16269275,16270929	chr3,+,16269275,1	Alt 3'ss	ENSG00000154814	OXNAD1	chr3	+	16269275	16270929	16269275	16270929	1653	AAGGTAAGT	GT	yes	AAAACAATTTGAAATTTCAGTTT	AG	yes	yes_yes	GT_AG	11	3.5	30.3204	7	13.2209	87	17.0995	0.0023093	2
chr3,-,149041680,149042166	chr3,-,149042166,1	Alt 3'ss	ENSG00000071794	HLTF	chr3	-	149041680	149042166	149042166	149041680	485	CAGGTAGGT	GT	yes	CTCTGAAATTAATTTTTCAGCCT	AG	yes	yes_yes	GT_AG	10.28	5.69	47.1156	5	8.90631	84	38.2093	0.000173963	2
chr3,-,142177605,142181461	chr3,-,142181461,1	Alt 3'ss	ENSG00000175066	GK5	chr3	-	142177605	142181461	142181461	142177605	3855	TAGGTAAGT	GT	yes	ACCTCTTCATTTTGTTTTAGGGT	AG	yes	yes_yes	GT_AG	9.66	11.9	30.5892	14	10.8026	224	19.7866	1.6989e-08	2
chr3,-,149059804,149060643	chr3,-,149060643,1	Alt 3'ss	ENSG00000071794	HLTF	chr3	-	149059804	149060643	149060643	149059804	838	AAGGTATGT	GT	yes	CTTTGTTGTTTTATCAGCAGGAT	AG	yes	yes_yes	GT_AG	9.79	7.81	47.8081	5	30.9589	99	16.8492	0.00818153	2
chr3,-,129566029,129566527	chr3,-,129566527,1	Cryptic 3'ss	ENSG00000004399	PLXND1	chr3	-	129566029	129566527	129566527	129566029	497	AAGGTGAGT	GT	yes	TCTGGACACCCCATCACCAGTTG	AG	no	yes_no	GT_AG	10.47	2.83	25.7486	15	1.54276	214	24.2058	2.94158e-12	2
chr12,+,95266632,95270039	chr12,+,95266632,2	Alt 3'ss	ENSG00000028203	VEZT	chr12	+	95266632	95270039	95266632	95270039	3406	ACTGTGAGT	GT	yes	ATCACATTTTACTTTTCAAGTTT	AG	yes	yes_yes	GT_AG	7.94	6.45	74.5051	15	54.3958	223	20.1092	1.29863e-07	2
chr12,+,51049185,51053812	chr12,+,51049185,3	Alt 3'ss	ENSG00000050426	LETMD1	chr12	+	51049185	51053812	51049185	51053812	4626	AAGGTAAAA	GT	yes	CACCAAGTGTCTTTTCCTAGGTA	AG	yes	yes_yes	GT_AG	8.38	6.54	37.173	14	17.2386	210	19.9344	5.12108e-06	2
chr12,+,105120597,105121089	chr12,+,105120597,1	Alt 3'ss	ENSG00000136051	KIAA1033	chr12	+	105120597	105121089	105120597	105121089	491	CAGGTAAAA	GT	yes	CTAAATGATAATCATTAAAGGTT	AG	yes	yes_yes	GT_AG	8.59	2	58.7983	15	19.0456	234	39.7526	1.5977e-10	2
chr12,+,431954,433174	chr12,+,431954,1	Alt 3'ss	ENSG00000120647	CCDC77	chr12	+	431954	433174	431954	433174	1219	CAGGTAAAG	GT	yes	CCCCTTTTTGGCCTGTCTAGGTG	AG	yes	yes_yes	GT_AG	9.65	10.13	84.6663	12	68.458	186	16.2083	0.000837876	2
chr12,-,112226820,112228089	chr12,-,112228089,1	Alt 3'ss	ENSG00000173064	HECTD4	chr12	-	112226820	112228089	112228089	112226820	1268	AAGGTGAGT	GT	yes	GATTGAAATGTTTTTCACAGTTG	AG	yes	yes_yes	GT_AG	10.47	5.21	24.5193	15	9.49708	231	15.0222	1.64527e-08	2
chr12,-,47206145,47209281	chr12,-,47209281,1	Alt 3'ss	ENSG00000247774	PCED1B-AS1	chr12	-	47206145	47209281	47209281	47206145	3135	CAGGTGAGC	GT	yes	ATGCTTGAGATATTTTGCAGACC	AG	yes	yes_yes	GT_AG	9.6	2.51	77.701	14	54.8657	233	22.8353	2.48232e-07	2
chr10,+,119104197,119107948	chr10,+,119104197,2	Alt 3'ss	ENSG00000119979	FAM45A	chr10	+	119104197	119107948	119104197	119107948	3750	TCGGTGAGG	GT	yes	GCTGTTTGACATTCTCACAGTGA	AG	yes	yes_yes	GT_AG	8.99	5.14	66.7363	6	35.4394	116	31.2969	0.000436921	2
chr20,+,64070635,64071858	chr20,+,64070635,1	Cryptic 3'ss	ENSG00000171703	TCEA2	chr20	+	64070635	64071858	64070635	64071858	1222	CAGGTGAGC	GT	yes	GTGACCCTGGGTTCACCCAGCCC	AG	yes	yes_yes	GT_AG	9.6	2.96	32.0059	15	1.84265	234	30.1633	4.63054e-11	2
chr18,-,224200,224924	chr18,-,224924,1	Cryptic 3'ss	ENSG00000079134	THOC1	chr18	-	224200	224924	224924	224200	723	AAGGTAAAT	GT	yes	ATTTGTAATTCAAAAAATAGTGT	AG	yes	yes_yes	GT_AG	8.88	1.32	20.8387	15	3.32722	234	17.5115	1.53596e-10	2
chr4,+,146228522,146229004	chr4,+,146228522,2	Alt 3'ss	ENSG00000250673	RP11-6L6.2	chr4	+	146228522	146229004	146228522	146229004	481	CAGGTAAGG	GT	yes	ACTTAATGACCTGTTTTCAGCCC	AG	no	yes_no	GT_AG	11.08	5.18	48.2755	7	9.33303	105	38.9425	1.22407e-05	2
chr21,-,6668254,6670522	chr21,-,6670522,2	Alt 3'ss	ENSG00000280145,ENSG00000278878	CH507-154B10.1,CH507-145C22.3	chr21	-	6668254	6670522	6670522	6668254	2267	ATGGTGAGT	GT	yes	TTCATCATATCAATGTGAAGATT	AG	yes	yes_yes	GT_AG	10.13	2.93	75.5393	11	59.0591	62	16.4803	0.000227586	2
chr21,-,6995324,6997592	chr21,-,6997592,1	Alt 3'ss	ENSG00000280018	CH507-154B10.2	chr21	-	6995324	6997592	6997592	6995324	2267	ATGGTGAGT	GT	yes	TTCATCATATCAATGTGAAGATT	AG	yes	yes_yes	GT_AG	10.13	2.93	75.2022	11	59.005	62	16.1972	0.000389408	2
Information in each column (following column order): JUNCTIONID: consists of scaffold, strand, and both coordinates; ALT3ID: IDs for alternative 3' cases. All junctions whose acceptor site are part of this alt 3' case will have the same ID. A value NA means that this junction is not part of any alt 3' case. IDs are: <SCAFFOLD>,<STRAND>,<DONOR_COORDINATE>,<COUNTER>; TYPE OF 3’SS: Alternative or Cr…
