# Supplementary material for: SF3B1 mutation–mediated sensitization to H3B-8800 splicing inhibitor in chronic lymphocytic leukemia
Source: Life Sci Alliance. 2023 Aug 10;6(11):e202301955. doi: 10.26508/lsa.202301955 (PMC10415613; doi:10.26508/lsa.202301955)
Supplement: Supplementary file 11 [file LSA-2023-01955_TableS9.xlsx]

## Sheet: Hoja2
TableS9. Differentially spliced events between SF3B1 WT and SF3B1 K700E MEC1 cell lines with a single pair 3’ss plotted in figure 4A (Juncexplorer).
JUNCTIONID	ALT3CASEID	TYPE OF 3'SS	dPSU	GENEID	GENE NAME	CHR	STRAND	CO1	CO2	DONOR	ACCEPTOR	JUNC_LEN	SEQ_DONOR	LETTERS_DONOR	DONOR_ANNOTATED	SEQ_ACCEPTOR	LETTERS_ACCEPTOR	ACCEPTOR_ANNOTATED	ANNOT_CODE_DON_ACC	LETTER_CODE_DON_ACC
chr19,+,42397224,42400568	chr19,+,42397224,1	Alt 3'ss	0.272343	ENSG00000213904	LIPE-AS1	chr19	+	42397224	42400565	42397224	42400565	3340	CGGGTAAGC	GT	yes	GGCATGTTTTTTCTTCCTAGCAG	AG	no	yes_no	GT_AG
chr19,+,19668966,19672970	chr19,+,19668966,1	Alt 3'ss	0.214087	ENSG00000181896	ZNF101	chr19	+	19668966	19672210	19668966	19672210	3243	ATGGTGAGC	GT	yes	TTTATTTTTTTACTTTCGAGACA	AG	yes	yes_yes	GT_AG
chr19,+,45144995,45145094	chr19,+,45144995,1	Alt 3'ss	0.2375	ENSG00000104866	PPP1R37	chr19	+	45144995	45145207	45144995	45145207	211	AGGGTAGGG	GT	yes	CACTGTCGTTGGCCCTCAAGGTG	AG	no	yes_no	GT_AG
chr19,+,49836406,49838580	chr19,+,49836406,1	Alt 3'ss	0.171955	ENSG00000104973	MED25	chr19	+	49836406	49838580	49836406	49838580	2173	CAGGTAAGG	GT	yes	ACCCATGTCTCTATCACAAGCGG	AG	yes	yes_yes	GT_AG
chr19,+,53486758,53490375	chr19,+,53486758,1	Alt 3'ss	0.200952	ENSG00000198346	ZNF813	chr19	+	53486758	53490375	53486758	53490375	3616	TGGGTGAGG	GT	yes	TTCGTGTTTATATTTTGTAGATA	AG	yes	yes_yes	GT_AG
chr19,+,49676260,49676346	chr19,+,49676260,1	Alt 3'ss	0.229882	ENSG00000126457	PRMT1	chr19	+	49676260	49676346	49676260	49676346	85	AGTGTGAGC	GT	yes	ATTCAGCTTCATTCAACTAGGAA	AG	yes	yes_yes	GT_AG
chr19,+,32826749,32827194	chr19,+,32826749,1	Alt 3'ss	0.297009	ENSG00000173809	TDRD12	chr19	+	32826749	32827164	32826749	32827164	414	AGGGTAAGG	GT	yes	ATAATATCTTACTCCTTTAGTAG	AG	yes	yes_yes	GT_AG
chr19,+,54576109,54587201	chr19,+,54576109,1	Alt 3'ss	0.161668	ENSG00000239998	LILRA2	chr19	+	54576109	54587201	54576109	54587201	11091	CAGGTGAGG	GT	yes	TCTGTGACCTCTTTGTCCAGCAT	AG	yes	yes_yes	GT_AG
chr19,+,21186287,21189865	chr19,+,21186287,1	Alt 3'ss	0.233358	ENSG00000196705	ZNF431	chr19	+	21186287	21189865	21186287	21189865	3577	AAAGTAAAA	GT	yes	GTTTTTGTTTTTTTTTTAAGGCC	AG	yes	yes_yes	GT_AG
chr19,+,57390845,57392801	chr19,+,57390845,1	Alt 3'ss	0.237241	ENSG00000188785	ZNF548	chr19	+	57390845	57392801	57390845	57392801	1955	AAGGTGTGG	GT	yes	TCTTGAGGTTGTCATTTCAGGTG	AG	yes	yes_yes	GT_AG
chr19,+,37218274,37219599	chr19,+,37218274,1	Alt 3'ss	0.194118	ENSG00000188283	ZNF383	chr19	+	37218274	37219599	37218274	37219599	1324	CAGGTACGT	GT	yes	ATCCCTTCTTCTCTCCATAGATA	AG	yes	yes_yes	GT_AG
chr19,+,1036562,1036899	chr19,+,1036562,1	Alt 3'ss	0.190202	ENSG00000064666	CNN2	chr19	+	1036562	1036879	1036562	1036879	316	CAGGTGGGG	GT	yes	ATGTATTTATTTTGAGATAGGAT	AG	yes	yes_yes	GT_AG
chr19,+,11447618,11447693	chr19,+,11447618,1	Alt 3'ss	0.197695	ENSG00000130175	PRKCSH	chr19	+	11447618	11447693	11447618	11447693	74	AAGGTCCGT	GT	yes	TGACCCTGCCCCTGCCCCAGGAG	AG	yes	yes_yes	GT_AG
chr19,+,7075105,7075655	chr19,+,7075105,1	Alt 3'ss	0.280579	ENSG00000130544	ZNF557	chr19	+	7075105	7075676	7075105	7075676	570	CCGGTGAGT	GT	yes	TCTGTCTTCCCTGTTCCCAGCCT	AG	yes	yes_yes	GT_AG
chr19,+,8210862,8241341	chr19,+,8210862,1	Alt 3'ss	0.236392	ENSG00000090661	CERS4	chr19	+	8210862	8214366	8210862	8214366	3503	GAGGTACTT	GT	yes	CGGAGCTGATGTCCCCGCAGGGA	AG	yes	yes_yes	GT_AG
chr19,+,10961729,10984124	chr19,+,10961729,1	Alt 3'ss	0.204861	ENSG00000127616	SMARCA4	chr19	+	10961729	10984121	10961729	10984121	22391	AAGGTAAAG	GT	yes	TGACCAGGACTGTCTTCCAGCAG	AG	yes	yes_yes	GT_AG
chr19,+,16148800,16151450	chr19,+,16148800,1	Alt 3'ss	0.25	ENSG00000196684	HSH2D	chr19	+	16148800	16151450	16148800	16151450	2649	CTGGTTTGT	GT	yes	TCTTTCTGTTCTCACAGCAGCCT	AG	no	yes_no	GT_AG
chr19,+,49476566,49478963	chr19,+,49476566,1	Alt 3'ss	0.154251	ENSG00000090554	FLT3LG	chr19	+	49476566	49478963	49476566	49478963	2396	CAGGTCAGC	GT	yes	ACATCTCCCGCCTCCTGCAGGAG	AG	yes	yes_yes	GT_AG
chr19,+,19436219,19457007	chr19,+,19436219,1	Alt 3'ss	0.285407	ENSG00000167491	GATAD2A	chr19	+	19436219	19457007	19436219	19457007	20787	CAGGTGAGT	GT	yes	TGCTTCTATTAATTACAAAGGAG	AG	no	yes_no	GT_AG
chr19,+,35785106,35785189	chr19,+,35785106,1	Alt 3'ss	0.155556	ENSG00000004777	ARHGAP33	chr19	+	35785106	35785189	35785106	35785189	82	AAGGTGAGT	GT	yes	GTTTCTCCCCCAAACCGCAGGAG	AG	yes	yes_yes	GT_AG
chr19,+,57584990,57588539	chr19,+,57584990,1	Alt 3'ss	0.176499	ENSG00000171649	ZIK1	chr19	+	57584990	57588581	57584990	57588581	3590	AAGGTGAGT	GT	yes	TCGCCATTTACTTCTCACAGGAC	AG	yes	yes_yes	GT_AG
chr19,+,40589178,40590730	chr19,+,40589178,2	Alt 3'ss	0.199256	ENSG00000160410	SHKBP1	chr19	+	40589178	40590730	40589178	40590730	1551	GCGGTGAGG	GT	yes	CCTGCTTCCGTGCCCCCCAGCAG	AG	yes	yes_yes	GT_AG
chr19,-,52854126,52854258	chr19,-,52854258,2	Alt 3'ss	0.24924	ENSG00000204604	ZNF468	chr19	-	52854126	52854258	52854258	52854126	131	CAGGTGAGA	GT	yes	TCACTTATGCCTTCCTTCAGTCC	AG	yes	yes_yes	GT_AG
chr19,-,50510445,50511117	chr19,-,50511117,2	Alt 3'ss	0.172876	ENSG00000161677	JOSD2	chr19	-	50510448	50511117	50511117	50510448	668	GGGGTGAGG	GT	yes	CTCCCCCTCCCAACCCCCAGCAG	AG	yes	yes_yes	GT_AG
chr19,-,6191610,6199476	chr19,-,6199476,1	Alt 3'ss	0.411131	ENSG00000087903	RFX2	chr19	-	6191610	6199476	6199476	6191610	7865	TAGGTGAGC	GT	yes	CTAACCTGTCCCTATAAAAGGGA	AG	no	yes_no	GT_AG
chr19,-,51417465,51417545	chr19,-,51417545,1	Alt 3'ss	0.164193	ENSG00000142512	SIGLEC10	chr19	-	51417465	51417545	51417545	51417465	79	GCGGTGAGT	GT	yes	GAGCCTCTGTCTCCCCACAGGGT	AG	yes	yes_yes	GT_AG
chr19,-,12250368,12274973	chr19,-,12274973,1	Alt 3'ss	0.324492	ENSG00000197857	ZNF44	chr19	-	12271977	12274973	12274973	12271977	2995	AAGGTAATT	GT	yes	TTTCCATTTCTTTCAAATAGAGT	AG	no	yes_no	GT_AG
chr19,-,18090766,18091444	chr19,-,18091444,1	Alt 3'ss	0.176316	ENSG00000096996	IL12RB1	chr19	-	18090769	18091444	18091444	18090769	674	GAGGTGGGG	GT	yes	CTCCCTCGATGTTTTTCCAGCAG	AG	yes	yes_yes	GT_AG
chr19,-,10320724,10320858	chr19,-,10320858,1	Alt 3'ss	0.250871	ENSG00000161847	RAVER1	chr19	-	10320724	10320858	10320858	10320724	133	CGGGTAAGG	GT	yes	CTCAAGTCCCGCCTGCTCAGCCC	AG	no	yes_no	GT_AG
chr19,-,9618166,9619432	chr19,-,9619432,4	Alt 3'ss	0.349079	ENSG00000171469	ZNF561	chr19	-	9618179	9619432	9619432	9618179	1252	GTGGTAAGT	GT	yes	CCTTCTTACTTTTCCACTAGGGT	AG	yes	yes_yes	GT_AG
chr19,-,37156355,37169839	chr19,-,37169839,1	Alt 3'ss	0.154545	ENSG00000267360,ENSG00000196967	CTC-454I21.3,ZNF585A	chr19	-	37165696	37169839	37169839	37165696	4142	GAGGTGAGA	GT	yes	TTGTTTTATTTTGTTTACAGTGT	AG	yes	yes_yes	GT_AG
chr19,-,18091545,18098755	chr19,-,18098755,6	Alt 3'ss	0.261536	ENSG00000096996	IL12RB1	chr19	-	18096056	18098755	18098755	18096056	2698	TGGGTAAGT	GT	yes	TTTTTGGGTTTTTTTTGTAGAGA	AG	no	yes_no	GT_AG
chr19,-,49564283,49580515	chr19,-,49580515,3	Alt 3'ss	0.316993	ENSG00000142546	NOSIP	chr19	-	49564283	49580515	49580515	49564283	16231	GAGGTGAGT	GT	yes	TTTTTGTATTTTTAGTACAGATG	AG	no	yes_no	GT_AG
chr19,-,37654879,37655420	chr19,-,37655420,1	Alt 3'ss	0.207802	ENSG00000120784	ZFP30	chr19	-	37654785	37655420	37655420	37654785	634	CGGGTGAGG	GT	yes	AACTCTGCCTGCTTCCCCAGCCC	AG	yes	yes_yes	GT_AG
chr19,-,1393602,1393888	chr19,-,1393888,1	Alt 3'ss	0.164792	ENSG00000248015	AC005329.7	chr19	-	1393606	1393888	1393888	1393606	281	CAGGTATGC	GT	yes	AGGTCTTTGGTTTGTGCCAGGTA	AG	yes	yes_yes	GT_AG
chr19,-,6588916,6590103	chr19,-,6590103,3	Alt 3'ss	0.356391	ENSG00000125726	CD70	chr19	-	6589038	6590103	6590103	6589038	1064	CAGGTAACA	GT	yes	TCTCTCCCTTTCCCTCTCAGTCC	AG	no	yes_no	GT_AG
chr19,-,57912186,57916379	chr19,-,57916379,2	Alt 3'ss	0.186842	ENSG00000269476,ENSG00000173480	ZNF417,CTD-2583A14.9	chr19	-	57912186	57916379	57916379	57912186	4192	CAGGTAATT	GT	yes	ATCTGTCACTATCATAGCAGGGC	AG	yes	yes_yes	GT_AG
chr19,-,6593688,6603941	chr19,-,6603941,4	Alt 3'ss	0.231235	ENSG00000125726	CD70	chr19	-	6593688	6603941	6603941	6593688	10252	CATGTAGGT	GT	yes	GTTAATTGGCCTTCACAAAGGTT	AG	no	yes_no	GT_AG
chr19,-,6047504,6110393	chr19,-,6110393,2	Alt 3'ss	0.309783	ENSG00000087903	RFX2	chr19	-	6078334	6110393	6110393	6078334	32058	CAGGTGACC	GT	yes	TTTTTTTTTTTTTTTTACAGCTG	AG	yes	yes_yes	GT_AG
chr19,-,9617768,9618091	chr19,-,9618091,3	Alt 3'ss	0.278911	ENSG00000171469	ZNF561	chr19	-	9617758	9618091	9618091	9617758	332	CAGGTAAGC	GT	yes	CACTTATCAGCATTTATCAGGTA	AG	yes	yes_yes	GT_AG
chr19,-,3019773,3025020	chr19,-,3025020,1	Alt 3'ss	0.255682	ENSG00000065717	TLE2	chr19	-	3019773	3025020	3025020	3019773	5246	GAGGTGAGT	GT	yes	TGATCCCTTCCACCCGCCAGCAT	AG	yes	yes_yes	GT_AG
chr19,-,204065,204844	chr19,-,204844,1	Alt 3'ss	0.312879	ENSG00000282508	LINC01002	chr19	-	204065	204844	204844	204065	778	TCAGTAAGT	GT	yes	TTTATTTTTTTCTGAGACAGGGT	AG	yes	yes_yes	GT_AG
chr19,-,2782747,2783233	chr19,-,2783233,4	Alt 3'ss	0.2875	ENSG00000104969	SGTA	chr19	-	2782658	2783233	2783233	2782658	574	GAGGTGAGT	GT	yes	TCGTCTTATATCATGTTTAGAGT	AG	yes	yes_yes	GT_AG
chr19,-,17489095,17491076	chr19,-,17491076,1	Alt 3'ss	0.266667	ENSG00000269439	CTD-3131K8.2	chr19	-	17489095	17491076	17491076	17489095	1980	CAGGTGTGT	GT	yes	TGCAGTTGTACTTGATGCAGTCG	AG	yes	yes_yes	GT_AG
chr19,-,17503622,17511343	chr19,-,17511343,2	Alt 3'ss	0.264093	ENSG00000269439	CTD-3131K8.2	chr19	-	17492392	17511343	17511343	17492392	18950	TTGGTGAGT	GT	yes	CACAGAAATTCCACTTCTAGGAA	AG	no	yes_no	GT_AG
chr19,-,52917997,52923369	chr19,-,52923369,2	Alt 3'ss	0.169117	ENSG00000213793	ZNF888	chr19	-	52917931	52923369	52923369	52917931	5437	GCGGTGAGT	GT	yes	TTCATGATTGACTTCTAAAGACT	AG	no	yes_no	GT_AG
chr17,+,60526501,60548408	chr17,+,60526501,2	Alt 3'ss	0.168179	ENSG00000259349	RP11-15E18.1	chr17	+	60526501	60548408	60526501	60548408	21906	CAGGTAAAA	GT	yes	TCTTTTTTTTTTTTTTTCAGATG	AG	yes	yes_yes	GT_AG
chr17,+,36990857,36994099	chr17,+,36990857,1	Alt 3'ss	0.153524	ENSG00000275700	AATF	chr17	+	36990857	36995260	36990857	36995260	4402	CAGGTGAGA	GT	yes	CTTCTTTCATTTGCCATCAGGAC	AG	no	yes_no	GT_AG
chr17,+,47569494,47577045	chr17,+,47569494,1	Alt 3'ss	0.155019	ENSG00000141279	NPEPPS	chr17	+	47569494	47577045	47569494	47577045	7550	CAGGTAAGA	GT	yes	GTGTTTTGTTTGAATTTCAGGTA	AG	yes	yes_yes	GT_AG
chr17,+,32488540,32489144	chr17,+,32488540,1	Alt 3'ss	0.323529	ENSG00000176749	CDK5R1	chr17	+	32488540	32489144	32488540	32489144	603	TCGGTGAGC	GT	yes	TTGCTGTTTTCTTTTTTTAGGGA	AG	yes	yes_yes	GT_AG
chr17,+,31976614,31978394	chr17,+,31976614,1	Alt 3'ss	0.262745	ENSG00000178691	SUZ12	chr17	+	31976614	31978394	31976614	31978394	1779	CAGGTAATG	GT	yes	AATTTTTGTATTTTTAGTAGAGA	AG	no	yes_no	GT_AG
chr17,+,31249119,31249955	chr17,+,31249119,1	Alt 3'ss	0.169635	ENSG00000196712	NF1	chr17	+	31249119	31249955	31249119	31249955	835	CAGGTATGC	GT	yes	TTGTGTCTCTCTCTTTGCAGAGT	AG	yes	yes_yes	GT_AG
chr17,-,17267977,17270896	chr17,-,17270896,1	Alt 3'ss	0.372985	ENSG00000141030	COPS3	chr17	-	17267977	17270896	17270896	17267977	2918	CTTGTAAGC	GT	yes	AGAGATGTCATTTCTGACAGCCC	AG	yes	yes_yes	GT_AG
chr17,-,64008606,64020406	chr17,-,64020406,2	Alt 3'ss	0.177024	ENSG00000108622	ICAM2	chr17	-	64007822	64020406	64020406	64007822	12583	CTGGTAAGT	GT	yes	TTCTGCGGATTCCTCCCTAGGAA	AG	yes	yes_yes	GT_AG
chr17,-,78618208,78624192	chr17,-,78624192,2	Alt 3'ss	0.166667	ENSG00000267123	CTD-2357A8.3	chr17	-	78619044	78624192	78624192	78619044	5147	GAGGTAAGT	GT	yes	CATTTTGCTCTATGTCACAGGCT	AG	yes	yes_yes	GT_AG
chr17,-,65016040,65018253	chr17,-,65018253,2	Alt 3'ss	0.2375	ENSG00000120063	GNA13	chr17	-	65017952	65018253	65018253	65017952	300	CCAGTAAGT	GT	yes	TTCTCCCTCTAACTGTCCAGGTC	AG	no	yes_no	GT_AG
chr17,-,42166546,42169477	chr17,-,42169477,1	Alt 3'ss	0.231618	ENSG00000089558	KCNH4	chr17	-	42166546	42169477	42169477	42166546	2930	GAGGTAGCC	GT	yes	GACCTATGCCCCTTATGCAGTTA	AG	yes	yes_yes	GT_AG
chr17,-,74773685,74775599	chr17,-,74775599,1	Alt 3'ss	0.1875	ENSG00000109065	NAT9	chr17	-	74773685	74775599	74775599	74773685	1913	GGGGTGCGT	GT	yes	CCACCCCTCTGTCCCAGCAGGTA	AG	yes	yes_yes	GT_AG
chr17,-,5480459,5481101	chr17,-,5481101,2	Alt 3'ss	0.165495	ENSG00000072849	DERL2	chr17	-	5480543	5481101	5481101	5480543	557	CAGGTGGGT	GT	yes	GCTTAGTTTTCTTGGGCCAGGCC	AG	yes	yes_yes	GT_AG
chr17,-,36513013,36513429	chr17,-,36513429,3	Alt 3'ss	0.229167	ENSG00000278259	MYO19	chr17	-	36513013	36513429	36513429	36513013	415	AAGGTCAGA	GT	yes	TTTATGCCTGAGAAAACCAGAGA	AG	no	yes_no	GT_AG
chr17,-,8210009,8210177	chr17,-,8210177,5	Alt 3'ss	0.161128	ENSG00000178999	AURKB	chr17	-	8210055	8210177	8210177	8210055	121	ACGGTAAGG	GT	yes	TTCCCCGTTATGCTCCAAAGTAC	AG	yes	yes_yes	GT_AG
chr17,-,3678136,3679590	chr17,-,3679590,2	Alt 3'ss	0.186433	ENSG00000083454	P2RX5	chr17	-	3678136	3679590	3679590	3678136	1453	CAGGTGAGG	GT	yes	CCCCTCCCGCCCACACACAGGTC	AG	no	yes_no	GT_AG
chr17,-,64782619,64785222	chr17,-,64785222,1	Alt 3'ss	0.190476	ENSG00000214176	PLEKHM1P1	chr17	-	64782619	64785222	64785222	64782619	2602	GGGGTGAGT	GT	yes	GTGGGTGTTACTATTGATAGGAA	AG	yes	yes_yes	GT_AG
chr17,-,56912165,56913392	chr17,-,56913392,4	Alt 3'ss	0.392466	ENSG00000121060	TRIM25	chr17	-	56912165	56913392	56913392	56912165	1226	GAGGTAGGG	GT	yes	ATTTCATTTCATTCTCACAGCAC	AG	yes	yes_yes	GT_AG
chr5,+,69590367,69592079	chr5,+,69590367,1	Alt 3'ss	0.2	ENSG00000183474	GTF2H2C	chr5	+	69590367	69591482	69590367	69591482	1114	CATGTAAGT	GT	yes	TTTTTTTTTTTTATTCAAAGCCA	AG	no	yes_no	GT_AG
chr5,+,177882752,177950309	chr5,+,177882752,1	Alt 3'ss	0.417964	ENSG00000170089	RP11-423H2.1	chr5	+	177882752	177950309	177882752	177950309	67556	CAGGTAACT	GT	yes	GTTTTTCTTTATTACTACAGATA	AG	yes	yes_yes	GT_AG
chr5,+,143605731,143662895	chr5,+,143605731,2	Alt 3'ss	0.193478	ENSG00000249881	CTB-57H20.1	chr5	+	143605731	143641307	143605731	143641307	35575	AAGGTAAGT	GT	yes	TTGATCTTTGTATTCCCTAGGAC	AG	no	yes_no	GT_AG
chr5,+,917151,917719	chr5,+,917151,1	Alt 3'ss	0.178231	ENSG00000071539	TRIP13	chr5	+	917151	919020	917151	919020	1868	CCAGTAAGT	GT	yes	CTCAGTATTAACCATCACAGGCA	AG	yes	yes_yes	GT_AG
chr5,+,138444867,138445228	chr5,+,138444867,1	Alt 3'ss	0.18716	ENSG00000132563	REEP2	chr5	+	138444867	138445228	138444867	138445228	360	AAGGTGAGA	GT	yes	GTGCGTGGTGGTGACCCTAGGGC	AG	yes	yes_yes	GT_AG
chr5,+,423977,425828	chr5,+,423977,1	Alt 3'ss	0.195833	ENSG00000063438	AHRR	chr5	+	423977	425642	423977	425642	1664	CTGGTGAGT	GT	yes	TTAAAAACTCTTATTTCTAGGTG	AG	no	yes_no	GT_AG
chr5,+,71562520,71572314	chr5,+,71562520,2	Alt 3'ss	0.151521	ENSG00000145734	BDP1	chr5	+	71562520	71572314	71562520	71572314	9793	CAGGTATGT	GT	yes	ATTCATCCCCCTTTGTTCAGTCC	AG	no	yes_no	GT_AG
chr5,+,36177292,36178598	chr5,+,36177292,1	Alt 3'ss	0.3	ENSG00000145604	SKP2	chr5	+	36177292	36180170	36177292	36180170	2877	ACTGTAAGT	GT	yes	TTCCCTTAAATATTCTCCAGTGC	AG	no	yes_no	GT_AG
chr5,+,169583889,169587261	chr5,+,169583889,1	Alt 3'ss	0.174582	ENSG00000040275	SPDL1	chr5	+	169583889	169587261	169583889	169587261	3371	GAGGTAGGG	GT	yes	AATGAATCTGAACTGCCCAGAAT	AG	yes	yes_yes	GT_AG
chr5,+,98929311,98961443	chr5,+,98929311,1	Alt 3'ss	0.254412	ENSG00000248489	CTD-2007H13.3	chr5	+	98929311	98961443	98929311	98961443	32131	CGGGTATGG	GT	yes	TACTTCCTTACCTCTCACAGATC	AG	no	yes_no	GT_AG
chr5,+,149372353,149374709	chr5,+,149372353,1	Alt 3'ss	0.160913	ENSG00000253865	RP11-394O4.3	chr5	+	149372353	149376131	149372353	149376131	3777	AAGGTAAGT	GT	yes	TGGTCCTTACTATGGGTCAGGCA	AG	no	yes_no	GT_AG
chr5,+,272772,276012	chr5,+,272772,1	Alt 3'ss	0.296944	ENSG00000249915	PDCD6	chr5	+	272772	276012	272772	276012	3239	ACGGTGAGT	GT	yes	TCTGCCTTTCATCTCTGTAGGAT	AG	yes	yes_yes	GT_AG
chr5,-,33596060,33614238	chr5,-,33614238,1	Alt 3'ss	0.175595	ENSG00000151388	ADAMTS12	chr5	-	33603725	33614238	33614238	33603725	10512	CAGGTGAGA	GT	yes	AAATATTACCTTTGTTCTAGATC	AG	yes	yes_yes	GT_AG
chr5,-,65273443,65291329	chr5,-,65291329,1	Alt 3'ss	0.277778	ENSG00000049192	ADAMTS6	chr5	-	65273443	65291329	65291329	65273443	17885	GGGGTAAGA	GT	yes	TTGCCTTCTTTCCTAGGAAGTGT	AG	yes	yes_yes	GT_AG
chr5,-,65452221,65452707	chr5,-,65452707,1	Alt 3'ss	0.171053	ENSG00000049192	ADAMTS6	chr5	-	65452221	65452707	65452707	65452221	485	ATTGTAAGT	GT	yes	TCTTTTCTTATTTTCTGGAGGTC	AG	yes	yes_yes	GT_AG
chr5,-,177310006,177310426	chr5,-,177310426,2	Alt 3'ss	0.185763	ENSG00000213347	MXD3	chr5	-	177309282	177310426	177310426	177309282	1143	CAGGTGAGG	GT	yes	TGTCTTCTACTTTGCTCTAGAAT	AG	no	yes_no	GT_AG
chr5,-,177539042,177554249	chr5,-,177554249,3	Alt 3'ss	0.265609	ENSG00000146067	FAM193B	chr5	-	177539042	177554249	177554249	177539042	15206	CAGGTAGGA	GT	yes	AAAATGGACTGGTGTTGCAGGGT	AG	yes	yes_yes	GT_AG
chr5,-,43588766,43602778	chr5,-,43602778,3	Alt 3'ss	0.248444	ENSG00000248092	NNT-AS1	chr5	-	43586951	43602778	43602778	43586951	15826	CAGGTAATA	GT	yes	TACAATTTTGTTTTTACCAGTTT	AG	no	yes_no	GT_AG
chr5,-,37107778,37108293	chr5,-,37108293,1	Alt 3'ss	0.160902	ENSG00000197603	C5orf42	chr5	-	37079821	37108293	37108293	37079821	28471	CAAGTAAGC	GT	yes	CTTGCTTTGCTTTTCTGTAGGAA	AG	no	yes_no	GT_AG
chr5,-,179885511,179888103	chr5,-,179888103,4	Alt 3'ss	0.170221	ENSG00000197226	TBC1D9B	chr5	-	179887904	179888103	179888103	179887904	198	GAGGTGAGA	GT	yes	CAGCCTCTCTGCACCCCCAGCCA	AG	yes	yes_yes	GT_AG
chr5,-,88823927,88839379	chr5,-,88839379,1	Alt 3'ss	0.189706	ENSG00000081189	MEF2C	chr5	-	88823927	88839379	88839379	88823927	15451	TAGGTAGGT	GT	yes	TTTTCTTTTTTGTTCAGCAGGAA	AG	yes	yes_yes	GT_AG
chr5,-,139389436,139389680	chr5,-,139389680,5	Alt 3'ss	0.704969	ENSG00000170476	MZB1	chr5	-	139389420	139389680	139389680	139389420	259	CAGGTGAGT	GT	yes	TTAGACTTCTCCCTTTCCAGGCC	AG	yes	yes_yes	GT_AG
chr5,-,869404,870473	chr5,-,870473,3	Alt 3'ss	0.440499	ENSG00000028310	BRD9	chr5	-	869394	870473	870473	869394	1078	TGGGTGAGT	GT	yes	AAATACTCAGTTTCTTTCAGGGC	AG	yes	yes_yes	GT_AG
chr5,-,72227841,72228266	chr5,-,72228266,4	Alt 3'ss	0.480702	ENSG00000113048	MRPS27	chr5	-	72227908	72228266	72228266	72227908	357	TTGGTAAGC	GT	yes	AGATCTTTCTGTCTCTTTAGATC	AG	no	yes_no	GT_AG
chr5,-,55261444,55267138	chr5,-,55267138,3	Alt 3'ss	0.759868	ENSG00000067248	DHX29	chr5	-	55261444	55267138	55267138	55261444	5693	GAGGTAATT	GT	yes	CCTAATAACCCCTTTTCCAGTTT	AG	no	yes_no	GT_AG
chr5,-,108302060,108348399	chr5,-,108348399,4	Alt 3'ss	0.172555	ENSG00000145743	FBXL17	chr5	-	108302060	108348399	108348399	108302060	46338	TTAGTAAGT	GT	yes	ATTTGTGGCATGTTTTTCAGAAA	AG	no	yes_no	GT_AG
chr5,-,88823930,88827036	chr5,-,88827036,1	Alt 3'ss	0.282558	ENSG00000081189	MEF2C	chr5	-	88823930	88827036	88827036	88823930	3105	TTAGTAAGC	GT	yes	AATTTTTCTTTTTTGTTCAGCAG	AG	yes	yes_yes	GT_AG
chr5,-,43579200,43583467	chr5,-,43583467,3	Alt 3'ss	0.31757	ENSG00000248092	NNT-AS1	chr5	-	43579200	43583467	43583467	43579200	4266	TAGGTAGGT	GT	yes	TCTTGAATATCACATAAAAGGAT	AG	yes	yes_yes	GT_AG
chr5,-,140561722,140561844	chr5,-,140561844,1	Alt 3'ss	0.75485	ENSG00000113108	APBB3	chr5	-	140561701	140561844	140561844	140561701	142	CAGGTGAGT	GT	yes	CCCATCTCTGCCCCTGCTAGGGA	AG	yes	yes_yes	GT_AG
chr14,+,55129300,55133352	chr14,+,55129300,2	Alt 3'ss	0.224138	ENSG00000131981	LGALS3	chr14	+	55129300	55133352	55129300	55133352	4051	GCGGTGAGC	GT	yes	AGTCTCCCCCTTATTTTCAGGGG	AG	no	yes_no	GT_AG
chr14,+,95641870,95642018	chr14,+,95641870,1	Alt 3'ss	0.220993	ENSG00000258927	RP11-1070N10.5	chr14	+	95641870	95642018	95641870	95642018	147	CAGGTAAAT	GT	yes	TTTTTTGTTTTCCTCTTTAGGAG	AG	yes	yes_yes	GT_AG
chr14,+,95670577,95671331	chr14,+,95670577,1	Alt 3'ss	0.247365	ENSG00000259084,ENSG00000187621	TCL6,RP11-1070N10.6	chr14	+	95670577	95671335	95670577	95671335	757	CAGGTGAGA	GT	yes	TCTGCCACCCTGCTAGAAAGGAC	AG	yes	yes_yes	GT_AG
chr14,+,61721823,61724197	chr14,+,61721823,2	Alt 3'ss	0.363636	ENSG00000100644	HIF1A	chr14	+	61721823	61724148	61721823	61724148	2324	ATGGTAAGA	GT	yes	GTTTTTTTTTTCCTCATTAGGAA	AG	no	yes_no	GT_AG
chr14,+,45096228,45096596	chr14,+,45096228,2	Alt 3'ss	0.228616	ENSG00000185246	PRPF39	chr14	+	45096228	45096649	45096228	45096649	420	GAGGTGCGT	GT	yes	CTATGGTCTGTAACCCAAAGCCT	AG	no	yes_no	GT_AG
chr14,+,58407468,58408529	chr14,+,58407468,1	Alt 3'ss	0.2125	ENSG00000196860	TOMM20L	chr14	+	58407468	58408529	58407468	58408529	1060	CAGGTGAGC	GT	yes	CTATTTTATGTATTCACCAGCAA	AG	yes	yes_yes	GT_AG
chr14,-,71295456,71310558	chr14,-,71310558,1	Alt 3'ss	0.182542	ENSG00000259146	RP1-261D10.2	chr14	-	71295456	71310558	71310558	71295456	15101	CAGGTGCGC	GT	yes	CTTGCTTCTGGGGACATTAGGGC	AG	yes	yes_yes	GT_AG
chr14,-,89486668,89619028	chr14,-,89619028,2	Alt 3'ss	0.151257	ENSG00000259053,ENSG00000053254	RP11-33N16.3,FOXN3	chr14	-	89486671	89619028	89619028	89486671	132356	AAGGTAACG	GT	yes	TTCCTACTGCTCCTCTCCAGCAG	AG	yes	yes_yes	GT_AG
chr14,-,63641490,63641804	chr14,-,63641804,4	Alt 3'ss	0.178268	ENSG00000140006	WDR89	chr14	-	63641490	63641804	63641804	63641490	313	AAGGTACAT	GT	yes	ACGCCCTTGCTCATTTTCAGGGA	AG	no	yes_no	GT_AG
chr14,-,65246946,65247638	chr14,-,65247638,2	Alt 3'ss	0.153626	ENSG00000258760	CTD-2509G16.5	chr14	-	65246946	65247638	65247638	65246946	691	CATGTAAGT	GT	yes	AAGTCTCGCTCTATTGCCAGGCT	AG	no	yes_no	GT_AG
chr14,-,35402663,35403150	chr14,-,35403150,1	Alt 3'ss	0.209402	ENSG00000100906	NFKBIA	chr14	-	35402534	35403150	35403150	35402534	615	ATGGTATGT	GT	yes	AGGGCTATTCTCCCTACCAGCTC	AG	yes	yes_yes	GT_AG
chr14,-,74007812,74011091	chr14,-,74011091,4	Alt 3'ss	0.190649	ENSG00000187097	ENTPD5	chr14	-	74007812	74011091	74011091	74007812	3278	TTGGTAAGT	GT	yes	TTTTTTTTTTTCAACACAAGGTC	AG	yes	yes_yes	GT_AG
chr14,-,88688359,88694307	chr14,-,88694307,1	Alt 3'ss	0.240132	ENSG00000165521	EML5	chr14	-	88688473	88694307	88694307	88688473	5833	CAGGTAAGA	GT	yes	TAATATTTTTTGTGAACTAGGGG	AG	yes	yes_yes	GT_AG
chr14,-,23293688,23296756	chr14,-,23296756,1	Alt 3'ss	0.197165	ENSG00000235194	PPP1R3E	chr14	-	23296260	23296756	23296756	23296260	495	GAGGTGAGA	GT	yes	CCATTCCTTTCCCCATCCAGGCA	AG	yes	yes_yes	GT_AG
chr14,-,22913821,22918999	chr14,-,22918999,7	Alt 3'ss	0.169558	ENSG00000100461	RBM23	chr14	-	22913845	22918999	22918999	22913845	5153	CTGGTGAGA	GT	yes	TTTTGTATTTTTTTTTTGAGATG	AG	yes	yes_yes	GT_AG
chr14,-,92121413,92121642	chr14,-,92121642,5	Alt 3'ss	0.308962	ENSG00000183648	NDUFB1	chr14	-	92121413	92121642	92121642	92121413	228	CAGGTGGGT	GT	yes	TTCTGAGGCTGTCATAACAGGAA	AG	no	yes_no	GT_AG
chr14,-,20314649,20315485	chr14,-,20315485,1	Alt 3'ss	0.261467	ENSG00000100814	CCNB1IP1	chr14	-	20314649	20315485	20315485	20314649	835	TGGGTAAGT	GT	yes	GTCTTTTTATTCTCTTACAGGGT	AG	yes	yes_yes	GT_AG
chr6,+,395007,397111	chr6,+,395007,3	Alt 3'ss	0.408041	ENSG00000137265	IRF4	chr6	+	395007	397108	395007	397108	2100	AAGGTAGGG	GT	yes	CCTCTCCTGCACTCCTTTAGCAG	AG	yes	yes_yes	GT_AG
chr6,+,44247195,44248343	chr6,+,44247195,1	Alt 3'ss	0.172047	ENSG00000096384	HSP90AB1	chr6	+	44247195	44248343	44247195	44248343	1147	AAGGTAAGG	GT	yes	TTTTTCTGCCATACTACCAGATG	AG	no	yes_no	GT_AG
chr6,+,73481116,73482040	chr6,+,73481116,1	Alt 3'ss	0.201696	ENSG00000135297	MTO1	chr6	+	73481116	73482029	73481116	73482029	912	CAGGTAATT	GT	yes	TGGCCTTTTAAACATTTCAGTGC	AG	yes	yes_yes	GT_AG
chr6,+,35347150,35383577	chr6,+,35347150,4	Alt 3'ss	0.186605	ENSG00000112033	PPARD	chr6	+	35347150	35356229	35347150	35356229	9078	GAGGTAATC	GT	yes	TTTCATTTGTGATCTGCTAGGAC	AG	no	yes_no	GT_AG
chr6,+,32642253,32646778	chr6,+,32642253,4	Alt 3'ss	0.365474	ENSG00000196735	HLA-DQA1	chr6	+	32642253	32646757	32642253	32646757	4503	GGGGTAAGG	GT	yes	GTTATTGTTATTTTCTGGAGTCC	AG	no	yes_no	GT_AG
chr6,+,43184905,43185491	chr6,+,43184905,1	Alt 3'ss	0.179446	ENSG00000112659	CUL9	chr6	+	43184905	43185456	43184905	43185456	550	CTGGTAAGA	GT	yes	GGATTGGGTATGGATTACAGGGA	AG	yes	yes_yes	GT_AG
chr6,+,107506427,107508289	chr6,+,107506427,1	Alt 3'ss	0.217319	ENSG00000112320	SOBP	chr6	+	107506427	107533459	107506427	107533459	27031	CAGGTAAGT	GT	yes	TTCTTATACTTTTATTATAGAAG	AG	yes	yes_yes	GT_AG
chr6,+,43438013,43438271	chr6,+,43438013,1	Alt 3'ss	0.170455	ENSG00000124574	ABCC10	chr6	+	43438013	43438271	43438013	43438271	257	CAGGTAACC	GT	yes	AGTGTCAGCTATTCTTTCAGAAA	AG	no	yes_no	GT_AG
chr6,+,87356503,87364961	chr6,+,87356503,1	Alt 3'ss	0.151599	ENSG00000203872	C6orf163	chr6	+	87356503	87364961	87356503	87364961	8457	AAGGTATTC	GT	yes	ATCCATATTATCTTTTGTAGCAA	AG	yes	yes_yes	GT_AG
chr6,+,41787825,41789568	chr6,+,41787825,2	Alt 3'ss	0.169653	ENSG00000124593,ENSG00000214736	PRICKLE4,TOMM6	chr6	+	41787825	41789568	41787825	41789568	1742	GAGGTAACC	GT	yes	GTCTTATCATCTGATTGCAGACA	AG	yes	yes_yes	GT_AG
chr6,+,30326995,30328889	chr6,+,30326995,2	Alt 3'ss	0.17829	ENSG00000204599	TRIM39	chr6	+	30326995	30328889	30326995	30328889	1893	AAGGTAGGT	GT	yes	ATGACTTTTTTACTTCTCAGATT	AG	yes	yes_yes	GT_AG
chr6,+,2766444,2770195	chr6,+,2766444,2	Alt 3'ss	0.248297	ENSG00000124535	WRNIP1	chr6	+	2766444	2770120	2766444	2770120	3675	AAGGTGAGT	GT	yes	TGTTTTCCTCCCATGATTAGGAC	AG	yes	yes_yes	GT_AG
chr6,+,30326995,30327652	chr6,+,30326995,1	Alt 3'ss	0.16589	ENSG00000204599	TRIM39	chr6	+	30326995	30327647	30326995	30327647	651	AAGGTAGGT	GT	yes	TCTCACCACTTCTTTGCCAGTCT	AG	yes	yes_yes	GT_AG
chr6,+,125885343,125888939	chr6,+,125885343,1	Alt 3'ss	0.156465	ENSG00000111912	NCOA7	chr6	+	125885343	125888972	125885343	125888972	3628	ATCGTAAGA	GT	yes	GATCTTTGTCCTCTGTACAGGCC	AG	yes	yes_yes	GT_AG
chr6,+,28281918,28283756	chr6,+,28281918,1	Alt 3'ss	0.663005	ENSG00000137338	PGBD1	chr6	+	28281918	28283756	28281918	28283756	1837	CAGGTACGT	GT	yes	GATAAATTCTTATGCCTCAGATC	AG	yes	yes_yes	GT_AG
chr6,-,90560234,90561622	chr6,-,90561622,1	Alt 3'ss	0.653475	ENSG00000135341	MAP3K7	chr6	-	90560234	90561622	90561622	90560234	1387	ATGGTGAGT	GT	yes	TGCAATAAAGTTCTTTTTAGTTT	AG	no	yes_no	GT_AG
chr6,-,145671414,145686122	chr6,-,145686122,3	Alt 3'ss	0.210215	ENSG00000112425	EPM2A	chr6	-	145671399	145686122	145686122	145671399	14722	AAGGTAAAA	GT	yes	ATCAGCTTCTCTGCTTTCAGATC	AG	yes	yes_yes	GT_AG
chr6,-,16657901,16761298	chr6,-,16761298,2	Alt 3'ss	0.178216	ENSG00000124788	ATXN1	chr6	-	16739918	16761298	16761298	16739918	21379	ACAGTAAGT	GT	yes	AGAATGTTTCTCTCTAACAGGTC	AG	yes	yes_yes	GT_AG
chr6,-,679514,693019	chr6,-,693019,2	Alt 3'ss	0.22342	ENSG00000112685	EXOC2	chr6	-	679514	693019	693019	679514	13504	GAGGTATGT	GT	yes	GTGGCCGAATTATTTTTCAGAGT	AG	yes	yes_yes	GT_AG
chr6,-,31540664,31541833	chr6,-,31541833,1	Alt 3'ss	0.162745	ENSG00000254870,ENSG00000198563	ATP6V1G2-DDX39B,DDX39B	chr6	-	31540664	31541833	31541833	31540664	1168	TTGGTTCGC	GT	yes	TTTTTTTTTCCCCCCTCCAGCTC	AG	yes	yes_yes	GT_AG
chr6,-,158111502,158113449	chr6,-,158113449,1	Alt 3'ss	0.235266	ENSG00000122335	SERAC1	chr6	-	158111502	158113449	158113449	158111502	1946	CAGGTATTC	GT	yes	GACTTTTTTATTTTCTTCAGATT	AG	yes	yes_yes	GT_AG
chr6,-,6362361,6366355	chr6,-,6366355,1	Alt 3'ss	0.155972	ENSG00000216863	LY86-AS1	chr6	-	6362361	6366355	6366355	6362361	3993	TAGGTAAGA	GT	yes	TACCCTGTGTGTGTCTGAAGGTG	AG	yes	yes_yes	GT_AG
chr6,-,149729533,149731613	chr6,-,149731613,4	Alt 3'ss	0.211833	ENSG00000120253	NUP43	chr6	-	149729518	149731613	149731613	149729518	2094	AAGGTAAAA	GT	yes	AAAAGTTTGTTCTGAATTAGGAG	AG	no	yes_no	GT_AG
chr6,-,131586937,131587709	chr6,-,131587709,1	Alt 3'ss	0.281357	ENSG00000112282	MED23	chr6	-	131574295	131587709	131587709	131574295	13413	CAGGTGCCC	GT	yes	TCTCTCAATTTGTTTTGCAGTAA	AG	yes	yes_yes	GT_AG
chr6,-,31540534,31541153	chr6,-,31541153,1	Alt 3'ss	0.342029	ENSG00000254870,ENSG00000198563	ATP6V1G2-DDX39B,DDX39B	chr6	-	31540534	31541153	31541153	31540534	618	AAGGTGAGC	GT	yes	TTCTTCCCCTGCCGGCCCAGTTA	AG	yes	yes_yes	GT_AG
chr6,-,149728478,149731613	chr6,-,149731613,3	Alt 3'ss	0.160784	ENSG00000120253	NUP43	chr6	-	149728478	149731613	149731613	149728478	3134	AAGGTAAAA	GT	yes	AAATTCTAAAACTTCTTCAGAAA	AG	no	yes_no	GT_AG
chr6,-,31540534,31541396	chr6,-,31541396,1	Alt 3'ss	0.239732	ENSG00000254870,ENSG00000198563	ATP6V1G2-DDX39B,DDX39B	chr6	-	31540664	31541396	31541396	31540664	731	TTGGTAAAG	GT	yes	TTTTTTTTTCCCCCCTCCAGCTC	AG	yes	yes_yes	GT_AG
chr6,-,152284184,152293588	chr6,-,152293588,1	Alt 3'ss	0.503352	ENSG00000131018	SYNE1	chr6	-	152284184	152293588	152293588	152284184	9403	CAGGTACAA	GT	yes	ACATGAGTGTGATTCCACAGTCT	AG	yes	yes_yes	GT_AG
chr6,-,32931346,32937172	chr6,-,32937172,1	Alt 3'ss	0.155855	ENSG00000242574	HLA-DMB	chr6	-	32931346	32937172	32937172	32931346	5825	GGAGTAAGT	GT	yes	CCTCTTCCCTCTGCTCTTAGGCT	AG	no	yes_no	GT_AG
chr6,-,52271635,52272301	chr6,-,52272301,5	Alt 3'ss	0.181164	ENSG00000112118	MCM3	chr6	-	52271635	52272301	52272301	52271635	665	AGGGTGAGT	GT	yes	TTTTTGTTTTGGTGAGACAGAGT	AG	no	yes_no	GT_AG
chr22,+,19964299,19967164	chr22,+,19964299,2	Alt 3'ss	0.193782	ENSG00000093010	COMT	chr22	+	19964299	19967164	19964299	19967164	2864	GAGGTGAGC	GT	yes	TTCCTGTTTAACTCGTGCAGGTG	AG	yes	yes_yes	GT_AG
chr22,+,28800737,28818683	chr22,+,28800737,1	Alt 3'ss	0.479167	ENSG00000226471	CTA-292E10.6	chr22	+	28800737	28814141	28800737	28814141	13403	AAGGTACTT	GT	yes	TGTTTTATTTTTATTTTCAGAGA	AG	no	yes_no	GT_AG
chr22,+,46151970,46175989	chr22,+,46151970,1	Alt 3'ss	0.179103	ENSG00000186951	PPARA	chr22	+	46151970	46152644	46151970	46152644	673	CAGGTAAAT	GT	yes	TTGATTTGAATATTAAGCAGATG	AG	no	yes_no	GT_AG
chr22,+,35413986,35415203	chr22,+,35413986,1	Alt 3'ss	0.311765	ENSG00000100297	MCM5	chr22	+	35413986	35415203	35413986	35415203	1216	GGGGTGAGT	GT	yes	ACCCCGTTTCAATTTAAAAGGAA	AG	no	yes_no	GT_AG
chr22,-,49416735,49416815	chr22,-,49416815,1	Alt 3'ss	0.193651	ENSG00000188511	C22orf34	chr22	-	49416035	49416815	49416815	49416035	779	AAGGTAAGC	GT	yes	TAGATATTGTATTTTTACAGCTG	AG	yes	yes_yes	GT_AG
chr22,-,23697999,23700726	chr22,-,23700726,3	Alt 3'ss	0.239216	ENSG00000228315	GUSBP11	chr22	-	23697999	23700726	23700726	23697999	2726	CAGGTAGGT	GT	yes	CCCATTTTCTCCTGGGATAGGTC	AG	no	yes_no	GT_AG
chr22,-,50579830,50580190	chr22,-,50580190,2	Alt 3'ss	0.18937	ENSG00000254413,ENSG00000100288	CHKB-CPT1B,CHKB	chr22	-	50579830	50580190	50580190	50579830	359	TAGGTGAGG	GT	yes	CTCTTGGCCATTGATCGTAGTTG	AG	yes	yes_yes	GT_AG
chr22,-,30286948,30287155	chr22,-,30287155,1	Alt 3'ss	0.181862	ENSG00000239282,ENSG00000248751	RP1-130H16.18,GATSL3	chr22	-	30286948	30287155	30287155	30286948	206	ATGGTGAGG	GT	yes	CTGCTGCTGTCCTCCAGCAGGGC	AG	yes	yes_yes	GT_AG
chr2,+,46576656,46580557	chr2,+,46576656,3	Alt 3'ss	0.156303	ENSG00000119729	RHOQ	chr2	+	46576656	46580557	46576656	46580557	3900	GAGGTAATG	GT	yes	ACTCTGCTTTTTCCCCACAGCAT	AG	no	yes_no	GT_AG
chr2,+,27037702,27037815	chr2,+,27037702,1	Alt 3'ss	0.43067	ENSG00000119777	TMEM214	chr2	+	27037702	27037815	27037702	27037815	112	GAGGTGAGG	GT	yes	ATTCTGAGGCTTTTCCTTAGCTC	AG	yes	yes_yes	GT_AG
chr2,+,43720749,43726282	chr2,+,43720749,1	Alt 3'ss	0.27154	ENSG00000152527	PLEKHH2	chr2	+	43720749	43726282	43720749	43726282	5532	AAGGTATGT	GT	yes	TTTACTTTAGTTTCCTTTAGGTC	AG	no	yes_no	GT_AG
chr2,+,135168749,135175327	chr2,+,135168749,1	Alt 3'ss	0.18522	ENSG00000115839	RAB3GAP1	chr2	+	135168749	135175327	135168749	135175327	6577	CAGGTGCCT	GT	yes	TTCTTTTGTGTGTTTATCAGCTC	AG	yes	yes_yes	GT_AG
chr2,+,178133900,178134702	chr2,+,178133900,1	Alt 3'ss	0.180587	ENSG00000155636	RBM45	chr2	+	178133900	178134702	178133900	178134702	801	AAGGTATGG	GT	yes	TTCTCTCTTTGTCAACAAAGCCT	AG	no	yes_no	GT_AG
chr2,+,210017559,210017772	chr2,+,210017559,1	Alt 3'ss	0.163323	ENSG00000197713	RPE	chr2	+	210017559	210017772	210017559	210017772	212	GAGGTGAGA	GT	yes	TTTTTCTTTTTCTGAGACAGTCT	AG	no	yes_no	GT_AG
chr2,+,178426703,178430695	chr2,+,178426703,1	Alt 3'ss	0.372549	ENSG00000223960	AC009948.5	chr2	+	178426703	178430770	178426703	178430770	4066	GGGGTGAGT	GT	yes	TTCATGTTTCCTCTATGAAGCTT	AG	yes	yes_yes	GT_AG
chr2,+,58058488,58084089	chr2,+,58058488,1	Alt 3'ss	0.230576	ENSG00000028116	VRK2	chr2	+	58058488	58060085	58058488	58060085	1596	CAGGTATTC	GT	yes	AAACCTTTTATCTTACACAGTGT	AG	no	yes_no	GT_AG
chr2,+,231355934,231360754	chr2,+,231355934,1	Alt 3'ss	0.289945	ENSG00000135931	ARMC9	chr2	+	231355934	231360754	231355934	231360754	4819	CATGTAAGA	GT	yes	CTTTCTCTCCTCCTCCCCAGCAG	AG	yes	yes_yes	GT_AG
chr2,+,231798964,231801155	chr2,+,231798964,2	Alt 3'ss	0.218069	ENSG00000144524	COPS7B	chr2	+	231798964	231801155	231798964	231801155	2190	GAGGTAAGG	GT	yes	ATTAGATTGCTTGTTTTCAGAGG	AG	yes	yes_yes	GT_AG
chr2,+,219498938,219500178	chr2,+,219498938,2	Alt 3'ss	0.221468	ENSG00000144591	GMPPA	chr2	+	219498938	219500121	219498938	219500121	1182	GTGGTAAAG	GT	yes	TCTCCTCTCTCCTCTCCCAGGAA	AG	yes	yes_yes	GT_AG
chr2,+,203391143,203395656	chr2,+,203391143,2	Alt 3'ss	0.160714	ENSG00000138443	ABI2	chr2	+	203391143	203395659	203391143	203395659	4515	TGGGTGAGT	GT	yes	GGCTCTTATTTCTTTAGCAGCAG	AG	yes	yes_yes	GT_AG
chr2,+,102419797,102422439	chr2,+,102419797,1	Alt 3'ss	0.330882	ENSG00000115607	IL18RAP	chr2	+	102419797	102422349	102419797	102422349	2551	CAGGTATGT	GT	yes	CATTCTTTATTTTCCATTAGCCC	AG	no	yes_no	GT_AG
chr2,+,74459098,74459478	chr2,+,74459098,1	Alt 3'ss	0.197188	ENSG00000239779	WBP1	chr2	+	74459098	74459478	74459098	74459478	379	CTGGTTGGG	GT	yes	ATCCTCTTCCACGTTGACAGCCC	AG	yes	yes_yes	GT_AG
chr2,+,241972169,241972468	chr2,+,241972169,1	Alt 3'ss	0.261066	ENSG00000237940	AC093642.3	chr2	+	241972169	241972452	241972169	241972452	282	AAGGTGGGT	GT	yes	TCTGATGGTTTTATAAACAGGAA	AG	yes	yes_yes	GT_AG
chr2,+,232703489,232722554	chr2,+,232703489,1	Alt 3'ss	0.177425	ENSG00000204120	GIGYF2	chr2	+	232703489	232722554	232703489	232722554	19064	CAGGTAAGT	GT	yes	CTATCTTTATTGGTCTTTAGAGA	AG	yes	yes_yes	GT_AG
chr2,+,231166017,231166381	chr2,+,231166017,1	Alt 3'ss	0.491239	ENSG00000173692	PSMD1	chr2	+	231166017	231166381	231166017	231166381	363	CCAGTAAGT	GT	yes	TAAATCTCTCTCTGCCTCAGTTT	AG	no	yes_no	GT_AG
chr2,+,11598860,11600800	chr2,+,11598860,1	Alt 3'ss	0.241548	ENSG00000196208	GREB1	chr2	+	11598860	11600803	11598860	11600803	1942	GAGGTTAGA	GT	yes	GTCTTCTCCTCCCTCAGTAGCAC	AG	no	yes_no	GT_AG
chr2,+,174397404,174398275	chr2,+,174397404,1	Alt 3'ss	0.21767	ENSG00000144306	SCRN3	chr2	+	174397404	174398366	174397404	174398366	961	GAGGTAATC	GT	yes	TATTTTTGGAAAAAATTCAGATA	AG	yes	yes_yes	GT_AG
chr2,+,99206757,99215998	chr2,+,99206757,1	Alt 3'ss	0.166667	ENSG00000241962	RP11-111H13.1	chr2	+	99206757	99215998	99206757	99215998	9240	CAGGTGCGT	GT	yes	TCTCCCACTCCTTTCTGCAGAAA	AG	yes	yes_yes	GT_AG
chr2,+,135645527,135649087	chr2,+,135645527,1	Alt 3'ss	0.303368	ENSG00000048991	R3HDM1	chr2	+	135645527	135649087	135645527	135649087	3559	CAGGTGCAC	GT	yes	GTTTTTTTTTTTTTTTTTAGACG	AG	yes	yes_yes	GT_AG
chr2,+,86442233,86449807	chr2,+,86442233,1	Alt 3'ss	0.175885	ENSG00000115548	KDM3A	chr2	+	86442233	86442990	86442233	86442990	756	AAGGTACAG	GT	yes	TCAGAACCTTTTTCTGTTAGATC	AG	no	yes_no	GT_AG
chr2,+,42304551,42307229	chr2,+,42304551,1	Alt 3'ss	0.376362	ENSG00000143924	EML4	chr2	+	42304551	42305454	42304551	42305454	902	CAGGTAGGG	GT	yes	TCTCCTCATCTTTTATGCAGGGG	AG	no	yes_no	GT_AG
chr2,+,218234397,218234849	chr2,+,218234397,1	Alt 3'ss	0.304762	ENSG00000163466	ARPC2	chr2	+	218234397	218234849	218234397	218234849	451	CAGGTATGT	GT	yes	CAGACCCTTTCTTAATCCAGTCT	AG	yes	yes_yes	GT_AG
chr2,+,237720822,237725173	chr2,+,237720822,1	Alt 3'ss	0.229727	ENSG00000124831	LRRFIP1	chr2	+	237720822	237725173	237720822	237725173	4350	AGGGTCAGT	GT	yes	TTTATTCTCTCTTATGGCAGTGT	AG	no	yes_no	GT_AG
chr2,+,32209561,32210854	chr2,+,32209561,1	Alt 3'ss	0.310777	ENSG00000152683	SLC30A6	chr2	+	32209561	32210854	32209561	32210854	1292	TTGGTATGT	GT	yes	TGTCTAAAACTTATTACAAGAAA	AG	no	yes_no	GT_AG
chr2,+,230248968,230253316	chr2,+,230248968,3	Alt 3'ss	0.479076	ENSG00000079263	SP140	chr2	+	230248968	230253316	230248968	230253316	4347	AAGGTAATT	GT	yes	CACCCTCTGTGGTCTGTCAGTTT	AG	yes	yes_yes	GT_AG
chr2,+,17753967,17759912	chr2,+,17753967,1	Alt 3'ss	0.657407	ENSG00000178295	GEN1	chr2	+	17753967	17759929	17753967	17759929	5961	GAGGTGAGT	GT	yes	AAGTGTGTTTCACATAACAGCAG	AG	yes	yes_yes	GT_AG
chr2,+,230251061,230253316	chr2,+,230251061,1	Alt 3'ss	0.250177	ENSG00000079263	SP140	chr2	+	230251061	230253334	230251061	230253334	2272	CAGGTAAAG	GT	yes	AGTTTCTTGTTTATCTGCAGAGA	AG	no	yes_no	GT_AG
chr2,+,147896508,147899458	chr2,+,147896508,1	Alt 3'ss	0.217469	ENSG00000121989	ACVR2A	chr2	+	147896508	147896907	147896508	147896907	398	CAGGTAAGA	GT	yes	TGTGTTTAATTTTCTTTCAGTTT	AG	no	yes_no	GT_AG
chr2,-,151788199,151789752	chr2,-,151789752,1	Alt 3'ss	0.256944	ENSG00000162980	ARL5A	chr2	-	151788199	151789752	151789752	151788199	1552	ACGGTATGA	GT	yes	GGATTTTTGTCTATTTTCAGCAG	AG	no	yes_no	GT_AG
chr2,-,102732426,102736646	chr2,-,102736646,1	Alt 3'ss	0.799088	ENSG00000135953	MFSD9	chr2	-	102732409	102736646	102736646	102732409	4236	TTGGTGAGT	GT	yes	CAGCATTTATTTTGTTTTAGGAT	AG	yes	yes_yes	GT_AG
chr2,-,24889518,24918313	chr2,-,24918313,3	Alt 3'ss	0.223214	ENSG00000138031	ADCY3	chr2	-	24889518	24918313	24918313	24889518	28794	GAGGTGAGT	GT	yes	TTTGAACTTATGTTTTGCAGCTG	AG	no	yes_no	GT_AG
chr2,-,213097960,213147708	chr2,-,213147708,4	Alt 3'ss	0.327534	ENSG00000030419	IKZF2	chr2	-	213097960	213147708	213147708	213097960	49747	GCAGTAAGT	GT	yes	AAGCTTTCTCTAATTTATAGGGT	AG	yes	yes_yes	GT_AG
chr2,-,55225313,55232236	chr2,-,55232236,1	Alt 3'ss	0.30209	ENSG00000162994	CLHC1	chr2	-	55222493	55232236	55232236	55222493	9742	CAGGTGAGG	GT	yes	ATGCTCTTTTTTTCTTTCAGGCT	AG	yes	yes_yes	GT_AG
chr2,-,99295694,99298459	chr2,-,99298459,1	Alt 3'ss	0.30179	ENSG00000144214	LYG1	chr2	-	99295702	99298459	99298459	99295702	2756	AGGGTGAGT	GT	yes	GCTAATTTTTGTTTTAAAAGTGT	AG	yes	yes_yes	GT_AG
chr2,-,27471029,27472250	chr2,-,27472250,2	Alt 3'ss	0.169688	ENSG00000138002	IFT172	chr2	-	27471095	27472250	27472250	27471095	1154	CGTGTGAGA	GT	yes	CCTGCCTTTTCTTTCTTCAGTTG	AG	yes	yes_yes	GT_AG
chr2,-,27368139,27368654	chr2,-,27368654,4	Alt 3'ss	0.159722	ENSG00000115211	EIF2B4	chr2	-	27368113	27368654	27368654	27368113	540	CAGGTAGGA	GT	yes	ATCCTCTGTGATCCACCCAGCCA	AG	yes	yes_yes	GT_AG
chr2,-,43958870,43960541	chr2,-,43960541,2	Alt 3'ss	0.350397	ENSG00000138095	LRPPRC	chr2	-	43958870	43960541	43960541	43958870	1670	TTTGTAAGT	GT	yes	ATTTGAGCTTTTCCTGTCAGTGC	AG	no	yes_no	GT_AG
chr2,-,234272,243503	chr2,-,243503,1	Alt 3'ss	0.295139	ENSG00000035115	SH3YL1	chr2	-	242176	243503	243503	242176	1326	TGGGTATGT	GT	yes	CATTGTTTCTGTTCATTCAGGTT	AG	yes	yes_yes	GT_AG
chr2,-,197490661,197493324	chr2,-,197493324,3	Alt 3'ss	0.154353	ENSG00000144381	HSPD1	chr2	-	197490661	197493324	197493324	197490661	2662	TAGGTAATA	GT	yes	ATTTTTGTTATTTTCAGTAGAGA	AG	no	yes_no	GT_AG
chr2,-,106164799,106166056	chr2,-,106166056,1	Alt 3'ss	0.430605	ENSG00000115652	UXS1	chr2	-	106164784	106166056	106166056	106164784	1271	GAGGTAATT	GT	yes	TATAGCTTTCTACTCAACAGGTC	AG	yes	yes_yes	GT_AG
chr2,-,70152865,70160625	chr2,-,70160625,2	Alt 3'ss	0.166573	ENSG00000115998	C2orf42	chr2	-	70152868	70160625	70160625	70152868	7756	TTGGTAAGT	GT	yes	GCTAATTTTTGTATTTTTAGTAG	AG	no	yes_no	GT_AG
chr2,-,260702,262631	chr2,-,262631,2	Alt 3'ss	0.31706	ENSG00000035115	SH3YL1	chr2	-	261130	262631	262631	261130	1500	CCAGTGAGT	GT	yes	TATTCTTTTTGTTCTGACAGAGA	AG	yes	yes_yes	GT_AG
chr2,-,169688948,169694261	chr2,-,169694261,2	Alt 3'ss	0.230024	ENSG00000154479	CCDC173	chr2	-	169681233	169694261	169694261	169681233	13027	CAGGTGAGC	GT	yes	CATTTTTTACAATTTATTAGAAA	AG	yes	yes_yes	GT_AG
chr2,-,178469785,178473029	chr2,-,178473029,1	Alt 3'ss	0.168378	ENSG00000079150	FKBP7	chr2	-	178469782	178473029	178473029	178469782	3246	GCGGTATGT	GT	yes	AAAATTTATACCCTTAGCAGAAG	AG	yes	yes_yes	GT_AG
chr2,-,61534654,61537562	chr2,-,61537562,7	Alt 3'ss	0.187343	ENSG00000082898	XPO1	chr2	-	61534678	61537562	61537562	61534678	2883	TGGGTAAGT	GT	yes	TTTGTTTGTTTGTTTTTGAGATG	AG	yes	yes_yes	GT_AG
chr3,+,190129075,190129285	chr3,+,190129075,1	Alt 3'ss	0.196807	ENSG00000225764	P3H2-AS1	chr3	+	190129075	190143286	190129075	190143286	14210	AAGGTAATT	GT	yes	CCATTTTTTTTTTTGTAAAGGAA	AG	yes	yes_yes	GT_AG
chr3,+,23811510,23898004	chr3,+,23811510,4	Alt 3'ss	0.210227	ENSG00000170142	UBE2E1	chr3	+	23811510	23890509	23811510	23890509	78998	CAGGTGAGT	GT	yes	TCTACATTCTTTTCTTCCAGCCG	AG	yes	yes_yes	GT_AG
chr3,+,114233642,114235209	chr3,+,114233642,1	Alt 3'ss	0.235834	ENSG00000241490	RP11-553L6.2	chr3	+	114233642	114235191	114233642	114235191	1548	CAGGTTTGT	GT	yes	TTTTGTTTTGTTTGTCTTAGCTC	AG	yes	yes_yes	GT_AG
chr3,+,44625143,44629074	chr3,+,44625143,1	Alt 3'ss	0.281999	ENSG00000186448	ZNF197	chr3	+	44625143	44629074	44625143	44629074	3930	CCGGTGAGC	GT	yes	GATTTCTTGAGGTCTTGTAGATG	AG	yes	yes_yes	GT_AG
chr3,+,41236709,41239660	chr3,+,41236709,2	Alt 3'ss	0.19778	ENSG00000168036	CTNNB1	chr3	+	41236709	41239660	41236709	41239660	2950	GAGGTAGGG	GT	yes	GCCTTTCTCTCTTTATACAGCTG	AG	yes	yes_yes	GT_AG
chr3,+,93995944,93996548	chr3,+,93995944,1	Alt 3'ss	0.340663	ENSG00000169379	ARL13B	chr3	+	93995944	93996563	93995944	93996563	618	GAGGTAAGC	GT	yes	ATTAGGTCTTTTTTTGGTAGAGA	AG	yes	yes_yes	GT_AG
chr3,+,62322053,62327667	chr3,+,62322053,1	Alt 3'ss	0.266667	ENSG00000114405	C3orf14	chr3	+	62322053	62327667	62322053	62327667	5613	AAGGTAAGT	GT	yes	TATTCCTTCTCTTTCAATAGCTT	AG	no	yes_no	GT_AG
chr3,+,179574501,179575403	chr3,+,179574501,1	Alt 3'ss	0.192941	ENSG00000136518	ACTL6A	chr3	+	179574501	179575403	179574501	179575403	901	GAAGTATGT	GT	yes	CTGAGCTTTTCTTTTTACAGCTT	AG	yes	yes_yes	GT_AG
chr3,+,160412084,160413473	chr3,+,160412084,3	Alt 3'ss	0.205976	ENSG00000113810	SMC4	chr3	+	160412084	160413473	160412084	160413473	1388	AAGGTGAAT	GT	yes	TTTTTTTTTCCTCCCTATAGTTA	AG	yes	yes_yes	GT_AG
chr3,+,185609350,185612607	chr3,+,185609350,2	Alt 3'ss	0.247826	ENSG00000163904	SENP2	chr3	+	185609350	185612611	185609350	185612611	3260	CAGGTGACA	GT	yes	TTTACCATCCTCACAGATAGACT	AG	no	yes_no	GT_AG
chr3,+,122384299,122401376	chr3,+,122384299,3	Alt 3'ss	0.343202	ENSG00000114023	FAM162A	chr3	+	122384299	122401376	122384299	122401376	17076	CAGGTGAGA	GT	yes	GAGAACTCCTTTTCTTTCAGGTT	AG	yes	yes_yes	GT_AG
chr3,+,179347810,179348848	chr3,+,179347810,1	Alt 3'ss	0.156793	ENSG00000171109	MFN1	chr3	+	179347810	179348845	179347810	179348845	1034	ACTGTGAGT	GT	yes	CTAACTTTATCTCCCTCTAGTAG	AG	yes	yes_yes	GT_AG
chr3,+,113959600,113960720	chr3,+,113959600,1	Alt 3'ss	0.280952	ENSG00000184307	ZDHHC23	chr3	+	113959600	113960720	113959600	113960720	1119	CTGGTAGGA	GT	yes	TAACAACTTACCTCTAATAGGGT	AG	yes	yes_yes	GT_AG
chr3,+,37040294,37047519	chr3,+,37040294,2	Alt 3'ss	0.247936	ENSG00000076242	MLH1	chr3	+	37040294	37047519	37040294	37047519	7224	TAGGTAAAT	GT	yes	ATGTTCTTGCTTCTTCCTAGGAG	AG	yes	yes_yes	GT_AG
chr3,-,149041680,149042166	chr3,-,149042166,2	Alt 3'ss	0.355355	ENSG00000071794	HLTF	chr3	-	149041680	149042166	149042166	149041680	485	CAGGTAGGT	GT	yes	CTCTGAAATTAATTTTTCAGCCT	AG	yes	yes_yes	GT_AG
chr3,-,170128408,170128684	chr3,-,170128684,3	Alt 3'ss	0.179545	ENSG00000173889	PHC3	chr3	-	170128408	170128684	170128684	170128408	275	GTGGTAAGC	GT	yes	TCCATCTGCTATCTTTACAGAGT	AG	no	yes_no	GT_AG
chr3,-,49811080,49811273	chr3,-,49811273,4	Alt 3'ss	0.168817	ENSG00000182179	UBA7	chr3	-	49811091	49811273	49811273	49811091	181	AAGGTGGGC	GT	yes	GCCTGAAGTGCTGCCCCTAGGCA	AG	yes	yes_yes	GT_AG
chr3,-,10315800,10318050	chr3,-,10318050,3	Alt 3'ss	0.295906	ENSG00000157020	SEC13	chr3	-	10315800	10318050	10318050	10315800	2249	ATTGTAAGT	GT	yes	CCAGGGGTATTCCCCTTTAGCCC	AG	no	yes_no	GT_AG
chr3,-,122459681,122459774	chr3,-,122459774,3	Alt 3'ss	0.389543	ENSG00000114030	KPNA1	chr3	-	122459645	122459774	122459774	122459645	128	AAGGTAGAG	GT	yes	AATTCTGGTCCCCATCTAAGGCC	AG	no	yes_no	GT_AG
chr3,-,142177605,142181461	chr3,-,142181461,1	Alt 3'ss	0.298043	ENSG00000175066	GK5	chr3	-	142177605	142181461	142181461	142177605	3855	TAGGTAAGT	GT	yes	ACCTCTTCATTTTGTTTTAGGGT	AG	yes	yes_yes	GT_AG
chr3,-,48643677,48644216	chr3,-,48644216,1	Alt 3'ss	0.165919	ENSG00000008300	CELSR3	chr3	-	48643677	48644216	48644216	48643677	538	ACTGTGAGT	GT	yes	TTCCCATGTCCCCACAGCAGGAC	AG	yes	yes_yes	GT_AG
chr3,-,39100454,39100747	chr3,-,39100747,1	Alt 3'ss	0.303367	ENSG00000114745	GORASP1	chr3	-	39100454	39100747	39100747	39100454	292	CAGGTACTT	GT	yes	TACACCGGATCCCAACTCAGCCC	AG	yes	yes_yes	GT_AG
chr3,-,98521442,98522542	chr3,-,98522542,1	Alt 3'ss	0.189153	ENSG00000080822	CLDND1	chr3	-	98521437	98522542	98522542	98521437	1104	AAGGTCATT	GT	yes	TCAACTTCTAAACAGAGCAGTCT	AG	yes	yes_yes	GT_AG
chr3,-,50349494,50349931	chr3,-,50349931,2	Alt 3'ss	0.192433	ENSG00000114388	NPRL2	chr3	-	50349494	50349931	50349931	50349494	436	TGTGTGAGA	GT	yes	GCTTTCCATGCTCTGTCTAGCTA	AG	yes	yes_yes	GT_AG
chr3,-,169949257,169965978	chr3,-,169965978,3	Alt 3'ss	0.157682	ENSG00000239219	RP11-379K17.4	chr3	-	169955207	169965978	169965978	169955207	10770	CTGGTAAGT	GT	yes	TACATTTTTGCTTGTTGCAGGAG	AG	yes	yes_yes	GT_AG
chr3,-,49811469,49811870	chr3,-,49811870,1	Alt 3'ss	0.247805	ENSG00000182179	UBA7	chr3	-	49811455	49811870	49811870	49811455	414	CCTGTGAGT	GT	yes	CCACAGAGTCCTACCAACAGGTT	AG	yes	yes_yes	GT_AG
chr3,-,125177974,125187237	chr3,-,125187237,2	Alt 3'ss	0.333333	ENSG00000221955	SLC12A8	chr3	-	125177964	125187237	125187237	125177964	9272	CAGGTGAGG	GT	yes	CGCATGTCAGTGTGTTGCAGGTG	AG	yes	yes_yes	GT_AG
chr3,-,59749568,59752221	chr3,-,59752221,1	Alt 3'ss	0.29972	ENSG00000189283	FHIT	chr3	-	59749568	59752221	59752221	59749568	2652	CAGGTAAAG	GT	yes	TGGCTTAAGATGTTTTTCAGATC	AG	yes	yes_yes	GT_AG
chr3,-,127594933,127595452	chr3,-,127595452,1	Alt 3'ss	0.156024	ENSG00000163870	TPRA1	chr3	-	127595140	127595452	127595452	127595140	311	CAGGTAGGA	GT	yes	GTGTGATCTCCTCCCAACAGCAT	AG	no	yes_no	GT_AG
chr3,-,39100454,39100788	chr3,-,39100788,1	Alt 3'ss	0.154757	ENSG00000114745	GORASP1	chr3	-	39100454	39100788	39100788	39100454	333	GAGGTGACT	GT	yes	TACACCGGATCCCAACTCAGCCC	AG	yes	yes_yes	GT_AG
chr3,-,46927159,46940998	chr3,-,46940998,2	Alt 3'ss	0.466667	ENSG00000160799	CCDC12	chr3	-	46936710	46940998	46940998	46936710	4287	CAGGTAATG	GT	yes	TTTTTTCTGCTTTAATTTAGGGA	AG	no	yes_no	GT_AG
chr3,-,9330596,9362840	chr3,-,9362840,2	Alt 3'ss	0.200162	ENSG00000206573,ENSG00000254485	THUMPD3-AS1,RP11-380O24.1	chr3	-	9350066	9362840	9362840	9350066	12773	TGGGTAAGC	GT	yes	TTGTCTTTTTTTTTTTACAGATC	AG	yes	yes_yes	GT_AG
chr3,-,48632044,48632974	chr3,-,48632974,3	Alt 3'ss	0.17047	ENSG00000225697	SLC26A6	chr3	-	48632092	48632974	48632974	48632092	881	TGGGTAAGT	GT	yes	TGCCCTGCGCTCCTCATTAGCAA	AG	yes	yes_yes	GT_AG
chr1,+,28643517,28648197	chr1,+,28643517,1	Alt 3'ss	0.285648	ENSG00000229388	RP11-442N24__B.1	chr1	+	28643517	28648193	28643517	28648193	4675	TCGGTTGGT	GT	yes	GTGATTCTTGTCTTCCCCAGTCA	AG	yes	yes_yes	GT_AG
chr1,+,12084551,12089370	chr1,+,12084551,1	Alt 3'ss	0.194482	ENSG00000120949	TNFRSF8	chr1	+	12084551	12089370	12084551	12089370	4818	TGGGTGAGT	GT	yes	CGCATACTCTTCTGTGACAGCCA	AG	no	yes_no	GT_AG
chr1,+,244970443,245002121	chr1,+,244970443,1	Alt 3'ss	0.24386	ENSG00000203666	EFCAB2	chr1	+	244970443	244972509	244970443	244972509	2065	AAGGTAAGG	GT	yes	TCATTTTAACATGTTTGTAGGTG	AG	no	yes_no	GT_AG
chr1,+,219179246,219210515	chr1,+,219179246,3	Alt 3'ss	0.404129	ENSG00000143353	LYPLAL1	chr1	+	219179246	219210532	219179246	219210532	31285	CAGGTATGC	GT	yes	AAGTATGTTTTTGTTTTTAGGAG	AG	yes	yes_yes	GT_AG
chr1,+,7827815,7829837	chr1,+,7827815,1	Alt 3'ss	0.272204	ENSG00000049246	PER3	chr1	+	7827815	7829837	7827815	7829837	2021	TATGTAAGT	GT	yes	GTGCCCTTACTTTCTAGCAGTGT	AG	yes	yes_yes	GT_AG
chr1,+,145847348,145847517	chr1,+,145847348,1	Alt 3'ss	0.217176	ENSG00000186364	NUDT17	chr1	+	145847348	145847517	145847348	145847517	168	CAGGTAGGG	GT	yes	TCCATGAAACCTGCGGGTAGGTT	AG	no	yes_no	GT_AG
chr1,+,46303820,46307146	chr1,+,46303820,1	Alt 3'ss	0.346591	ENSG00000173660	UQCRH	chr1	+	46303820	46307091	46303820	46307091	3270	GAGGTAAGG	GT	yes	GGAGTCTCTCTGTCGCCCAGGCT	AG	no	yes_no	GT_AG
chr1,+,22078583,22078747	chr1,+,22078583,1	Alt 3'ss	0.190476	ENSG00000070831	CDC42	chr1	+	22078583	22078706	22078583	22078706	122	ACTGTAAGT	GT	yes	TTTGTTTCCTGTTTTTAAAGATC	AG	yes	yes_yes	GT_AG
chr1,+,96812928,96813276	chr1,+,96812928,2	Alt 3'ss	0.241968	ENSG00000117569	PTBP2	chr1	+	96812928	96813273	96812928	96813273	344	CCCGTAAGT	GT	yes	ATTTTATAATTTTGTTTCAGAAG	AG	yes	yes_yes	GT_AG
chr1,+,32171206,32172079	chr1,+,32171206,1	Alt 3'ss	0.240548	ENSG00000250135	RP4-622L5.2	chr1	+	32171206	32172079	32171206	32172079	872	AAGGTAATC	GT	yes	TTTTATATTCTATATATTAGGTA	AG	no	yes_no	GT_AG
chr1,+,46409198,46410398	chr1,+,46409198,1	Alt 3'ss	0.160317	ENSG00000117480	FAAH	chr1	+	46409198	46410403	46409198	46410403	1204	CTTGTGAGT	GT	yes	CATTTTGTTTCCCAGCAAAGGTG	AG	no	yes_no	GT_AG
chr1,+,161099505,161099579	chr1,+,161099505,1	Alt 3'ss	0.309127	ENSG00000162755	KLHDC9	chr1	+	161099505	161099579	161099505	161099579	73	AAGGTATTA	GT	yes	GCCCAGGTCTCTTCGGACAGTCC	AG	yes	yes_yes	GT_AG
chr1,+,155309076,155310043	chr1,+,155309076,2	Alt 3'ss	0.380661	ENSG00000160752	FDPS	chr1	+	155309076	155310043	155309076	155310043	966	AAGGTCGGT	GT	yes	CTTGTTTTTCTTCTACTTAGAGC	AG	yes	yes_yes	GT_AG
chr1,+,11662731,11662816	chr1,+,11662731,1	Alt 3'ss	0.273684	ENSG00000132879	FBXO44	chr1	+	11662731	11662852	11662731	11662852	120	ATGGTAATC	GT	yes	AGATCTGATGGTTTTACAAGTGA	AG	yes	yes_yes	GT_AG
chr1,+,200891402,200898307	chr1,+,200891402,1	Alt 3'ss	0.170153	ENSG00000163362	C1orf106	chr1	+	200891402	200898307	200891402	200898307	6904	CGGGTACGT	GT	yes	GTTCTCTTTTCTCTTTAAAGCTG	AG	yes	yes_yes	GT_AG
chr1,+,202171786,202177049	chr1,+,202171786,1	Alt 3'ss	0.182609	ENSG00000243323	PTPRVP	chr1	+	202171786	202177049	202171786	202177049	5262	AAAGTGAGT	GT	yes	ACATCTTGCTCTCCTCGCAGGCC	AG	yes	yes_yes	GT_AG
chr1,+,65425378,65565546	chr1,+,65425378,2	Alt 3'ss	0.198488	ENSG00000213625,ENSG00000116678	LEPROT,LEPR	chr1	+	65425378	65565546	65425378	65565546	140167	TGGGTAAGT	GT	yes	TTTAGATTTACCTTTTCCAGGTG	AG	yes	yes_yes	GT_AG
chr1,+,75740110,75742825	chr1,+,75740110,1	Alt 3'ss	0.355322	ENSG00000117054	ACADM	chr1	+	75740110	75742825	75740110	75742825	2714	TTGGTATGT	GT	yes	CCTCCCATTCACACACCCAGATC	AG	no	yes_no	GT_AG
chr1,+,32672901,32673459	chr1,+,32672901,1	Alt 3'ss	0.198453	ENSG00000162521	RBBP4	chr1	+	32672901	32673483	32672901	32673483	581	ATGGTAAGG	GT	yes	TCTCTCACTTTTTCACCCAGGCT	AG	no	yes_no	GT_AG
chr1,+,110412293,110414152	chr1,+,110412293,1	Alt 3'ss	0.221493	ENSG00000224699	LAMTOR5-AS1	chr1	+	110412293	110414152	110412293	110414152	1858	AAGGTAAAG	GT	yes	TCACTATCCCCCTTTTACAGTTA	AG	yes	yes_yes	GT_AG
chr1,+,147968428,147968875	chr1,+,147968428,1	Alt 3'ss	0.233991	ENSG00000188092	GPR89B	chr1	+	147968428	147968875	147968428	147968875	446	AAGGTAATG	GT	yes	TGATGCCCATTCTGTGCCAGATC	AG	yes	yes_yes	GT_AG
chr1,+,156213176,156225557	chr1,+,156213176,1	Alt 3'ss	0.176471	ENSG00000160783	PMF1	chr1	+	156213176	156220677	156213176	156220677	7500	CAGGTAAAG	GT	yes	TATATTTTATTTTTTTTCAGACG	AG	yes	yes_yes	GT_AG
chr1,+,11826224,11827115	chr1,+,11826224,1	Alt 3'ss	0.160008	ENSG00000011021	CLCN6	chr1	+	11826224	11827089	11826224	11827089	864	AAGGTTAGA	GT	yes	CGTCTCTCTCCTCTCCTCAGAGA	AG	yes	yes_yes	GT_AG
chr1,+,52860871,52866541	chr1,+,52860871,2	Alt 3'ss	0.163059	ENSG00000203995	ZYG11A	chr1	+	52860871	52866503	52860871	52866503	5631	AAGGTAATT	GT	yes	TTTTCTTTATTCTCTAAAAGTTA	AG	yes	yes_yes	GT_AG
chr1,+,6237345,6237470	chr1,+,6237345,1	Alt 3'ss	0.169714	ENSG00000225077	LINC00337	chr1	+	6237345	6237814	6237345	6237814	468	CAGGTATGA	GT	yes	AGTAAATTCTCTCACCTCAGGTA	AG	yes	yes_yes	GT_AG
chr1,+,21445219,21454856	chr1,+,21445219,2	Alt 3'ss	0.154774	ENSG00000142794	NBPF3	chr1	+	21445219	21454856	21445219	21454856	9636	CAGGTAAAA	GT	yes	AATGATTTATTTTCTTGCAGTGT	AG	no	yes_no	GT_AG
chr1,-,200409723,200409946	chr1,-,200409946,1	Alt 3'ss	0.231557	ENSG00000162702	ZNF281	chr1	-	200409723	200409946	200409946	200409723	222	CCCGTAAGT	GT	yes	CTTCCTCCTCCTTTCTTCAGCCA	AG	yes	yes_yes	GT_AG
chr1,-,1725422,1734690	chr1,-,1734690,2	Alt 3'ss	0.153968	ENSG00000215790	SLC35E2	chr1	-	1725422	1734690	1734690	1725422	9267	CAGGTGAGC	GT	yes	CTTTCATTTTCCCATTTCAGGCC	AG	yes	yes_yes	GT_AG
chr1,-,32634072,32650402	chr1,-,32650402,4	Alt 3'ss	0.250451	ENSG00000176261	ZBTB8OS	chr1	-	32634110	32650402	32650402	32634110	16291	CATGTAAGC	GT	yes	TCAAATTTTCTTTCTTGCAGTGG	AG	yes	yes_yes	GT_AG
chr1,-,193044329,193049746	chr1,-,193049746,3	Alt 3'ss	0.327411	ENSG00000116750	UCHL5	chr1	-	193046582	193049746	193049746	193046582	3163	CAGGTATGG	GT	yes	ACAATTATCTGGTTTTGCAGGCT	AG	no	yes_no	GT_AG
chr1,-,109345878,109347483	chr1,-,109347483,1	Alt 3'ss	0.204706	ENSG00000134243	SORT1	chr1	-	109345881	109347483	109347483	109345881	1601	GCAGTAAGT	GT	yes	AATATTTTGTCTTGTTTAAGAAG	AG	yes	yes_yes	GT_AG
chr1,-,100126768,100132750	chr1,-,100132750,4	Alt 3'ss	0.187829	ENSG00000156876	SASS6	chr1	-	100126764	100132750	100132750	100126764	5985	GAGGTAAGG	GT	yes	TATTTTATTTTTTGAGACAGGGT	AG	no	yes_no	GT_AG
chr1,-,203304705,203305057	chr1,-,203305057,1	Alt 3'ss	0.232759	ENSG00000233791	LINC01136	chr1	-	203304630	203305057	203305057	203304630	426	ACGGTCAGA	GT	yes	TCTCCCTCTTCCACACTCAGGGA	AG	no	yes_no	GT_AG
chr1,-,88964712,88964829	chr1,-,88964829,2	Alt 3'ss	0.4375	ENSG00000137944	KYAT3	chr1	-	88964712	88964829	88964829	88964712	116	GAAGTAAGT	GT	yes	ATTTTTAATTATGTTTTAAGTAT	AG	yes	yes_yes	GT_AG
chr1,-,21001324,21002713	chr1,-,21002713,4	Alt 3'ss	0.339117	ENSG00000075151	EIF4G3	chr1	-	21001312	21002713	21002713	21001312	1400	CCGGTAAGT	GT	yes	TAAACCAGTTTTTTTGACAGCCC	AG	yes	yes_yes	GT_AG
chr1,-,47313946,47314036	chr1,-,47314036,4	Alt 3'ss	0.164584	ENSG00000123473	STIL	chr1	-	47313929	47314036	47314036	47313929	106	GCGGTAAGT	GT	yes	TAGTGGGTTCCGCCCTCCAGGAG	AG	no	yes_no	GT_AG
chr1,-,25242426,25242539	chr1,-,25242539,1	Alt 3'ss	0.246823	ENSG00000117616	RSRP1	chr1	-	25242426	25242539	25242539	25242426	112	CAAGTTAGT	GT	yes	CTCAAATATTAACATTTTAGGTT	AG	yes	yes_yes	GT_AG
chr1,-,32215216,32215673	chr1,-,32215673,1	Alt 3'ss	0.223351	ENSG00000160055	TMEM234	chr1	-	32215216	32215673	32215673	32215216	456	AAGGTAGGA	GT	yes	TTAAGCACTGCCCTTTCCAGGTG	AG	yes	yes_yes	GT_AG
chr1,-,43683707,43702656	chr1,-,43702656,1	Alt 3'ss	0.297214	ENSG00000236200	KDM4A-AS1	chr1	-	43683707	43702656	43702656	43683707	18948	CAGGTAAGT	GT	yes	GACTTCTTATTCTCTTCTAGGGA	AG	no	yes_no	GT_AG
chr1,-,154974045,154974248	chr1,-,154974248,3	Alt 3'ss	0.316955	ENSG00000160691	SHC1	chr1	-	154973508	154974248	154974248	154973508	739	CTGGTGAGT	GT	yes	TTTTTTTTTTTTTTTTTAAGACG	AG	yes	yes_yes	GT_AG
chr1,-,144442917,144448775	chr1,-,144448775,2	Alt 3'ss	0.16038	ENSG00000266338	NBPF15	chr1	-	144442917	144448775	144448775	144442917	5857	AAGGTGCGT	GT	yes	CCTTCTTTGCCCATCAGCAGGCC	AG	no	yes_no	GT_AG
chr1,-,234448576,234450428	chr1,-,234450428,4	Alt 3'ss	0.172971	ENSG00000059588	TARBP1	chr1	-	234448576	234450428	234450428	234448576	1851	AAAGTAAGT	GT	yes	AACTGTTGTTATTTAAGCAGGAG	AG	no	yes_no	GT_AG
chr1,-,228108321,228109261	chr1,-,228109261,1	Alt 3'ss	0.21655	ENSG00000162910	MRPL55	chr1	-	228108318	228109261	228109261	228108318	942	GCAGTGAGT	GT	yes	CTTCATTCTCTGCCTAGCAGGTT	AG	yes	yes_yes	GT_AG
chr1,-,230954403,230956421	chr1,-,230956421,1	Alt 3'ss	0.234848	ENSG00000143643	TTC13	chr1	-	230954378	230956421	230956421	230954378	2042	CTGGTGAGT	GT	yes	GCTTATGTCTTGATTGGCAGTGG	AG	no	yes_no	GT_AG
chr1,-,113820455,113825142	chr1,-,113825142,3	Alt 3'ss	0.194444	ENSG00000134242	PTPN22	chr1	-	113820455	113825142	113825142	113820455	4686	AGAGTAAGT	GT	yes	ATTATGTTTTTTTGAGACAGGGT	AG	no	yes_no	GT_AG
chr1,-,43998025,44000767	chr1,-,44000767,1	Alt 3'ss	0.185746	ENSG00000196517	SLC6A9	chr1	-	43998225	44000767	44000767	43998225	2541	TTCGTGAGT	GT	yes	CAGACTTCTCCCTTCCGCAGAGC	AG	no	yes_no	GT_AG
chr1,-,206909868,206911730	chr1,-,206911730,2	Alt 3'ss	0.172368	ENSG00000162894	FCMR	chr1	-	206909868	206911730	206911730	206909868	1861	GAGGTAAGA	GT	yes	CCCGTGGCTTTGTGGGGAAGCCC	AG	yes	yes_yes	GT_AG
chr1,-,93337483,93338230	chr1,-,93338230,4	Alt 3'ss	0.581134	ENSG00000223745	CCDC18-AS1	chr1	-	93337483	93338230	93338230	93337483	746	ATTGTAAGT	GT	yes	CTGAAACACAAAAAATTTAGATT	AG	no	yes_no	GT_AG
chr1,-,19153954,19154918	chr1,-,19154918,1	Alt 3'ss	0.330237	ENSG00000127481	UBR4	chr1	-	19153939	19154918	19154918	19153939	978	AAGGTGGGA	GT	yes	GCCAGTTTTGTTGTCTGCAGTTC	AG	yes	yes_yes	GT_AG
chr1,-,5986232,5992244	chr1,-,5992244,4	Alt 3'ss	0.228261	ENSG00000131697	NPHP4	chr1	-	5986327	5992244	5992244	5986327	5916	TAGGTAACG	GT	yes	TTTGAATACGACTGGCACAGATC	AG	yes	yes_yes	GT_AG
chr1,-,217492693,217495015	chr1,-,217495015,1	Alt 3'ss	0.22493	ENSG00000092978	GPATCH2	chr1	-	217492693	217495015	217495015	217492693	2321	AAGGTAAGA	GT	yes	TTGTTATTTCCATTTTACAGGTG	AG	yes	yes_yes	GT_AG
chr1,-,153952650,153952805	chr1,-,153952805,2	Alt 3'ss	0.206825	ENSG00000160741	CRTC2	chr1	-	153952650	153952805	153952805	153952650	154	AAGGTATGT	GT	yes	TCCAACTCTCCCATCACCAGTCT	AG	yes	yes_yes	GT_AG
chr1,-,16569236,16573142	chr1,-,16573142,2	Alt 3'ss	0.2	ENSG00000219481	NBPF1	chr1	-	16569236	16573142	16573142	16569236	3905	CAGGTAATG	GT	yes	TGTCCTGCCTGGCTCATCAGGAA	AG	yes	yes_yes	GT_AG
chr1,-,77180966,77206640	chr1,-,77206640,3	Alt 3'ss	0.160251	ENSG00000142892	PIGK	chr1	-	77180966	77206640	77206640	77180966	25673	CAGGTAAGA	GT	yes	TTTTCTTTGTTTTTATCTAGGAA	AG	no	yes_no	GT_AG
chr1,-,246851996,246853091	chr1,-,246853091,2	Alt 3'ss	0.16749	ENSG00000153207	AHCTF1	chr1	-	246852038	246853091	246853091	246852038	1052	CATGTAAAA	GT	yes	TCCCCTTCCCTTACCAAAAGGTA	AG	yes	yes_yes	GT_AG
chr1,-,156597938,156598035	chr1,-,156598035,3	Alt 3'ss	0.162319	ENSG00000160818	GPATCH4	chr1	-	156597938	156598035	156598035	156597938	96	AAGGTATTA	GT	yes	TATGCCTTATCAATTCTCAGAAC	AG	no	yes_no	GT_AG
chr1,-,206921945,206923147	chr1,-,206923147,1	Alt 3'ss	0.244913	ENSG00000162894	FCMR	chr1	-	206921945	206923147	206923147	206921945	1201	AGTGTGAGT	GT	yes	GGCTAGAAATCTCTTTCCAGTTC	AG	yes	yes_yes	GT_AG
chr1,-,16316568,16352255	chr1,-,16352255,2	Alt 3'ss	0.183752	ENSG00000037637	FBXO42	chr1	-	16316571	16352255	16352255	16316571	35683	CAGGTGAGG	GT	yes	GGCTAATTTTTGTATTTTAGTAG	AG	no	yes_no	GT_AG
chr1,-,101001544,101013710	chr1,-,101013710,3	Alt 3'ss	0.158266	ENSG00000117543	DPH5	chr1	-	101001587	101013710	101013710	101001587	12122	CAGGTAATG	GT	yes	ATTAATGTTTTTTTTTCTAGTTA	AG	yes	yes_yes	GT_AG
chr15,+,40056641,40059133	chr15,+,40056641,1	Alt 3'ss	0.620395	ENSG00000248508	SRP14-AS1	chr15	+	40056641	40059133	40056641	40059133	2491	GAGGTGGGA	GT	yes	ATTTATTTATTTTGAGACAGGAT	AG	no	yes_no	GT_AG
chr15,+,89293063,89294915	chr15,+,89293063,3	Alt 3'ss	0.166667	ENSG00000140525	FANCI	chr15	+	89293063	89294915	89293063	89294915	1851	CAGGTAAGG	GT	yes	CTCTCTCTGTCTCTCTCTAGGGA	AG	yes	yes_yes	GT_AG
chr15,+,99712835,99715468	chr15,+,99712835,1	Alt 3'ss	0.163938	ENSG00000068305	MEF2A	chr15	+	99712835	99715468	99712835	99715468	2632	TCGGTAAAT	GT	yes	AACAATGTATTCCATTTCAGGAA	AG	yes	yes_yes	GT_AG
chr15,+,84604333,84614655	chr15,+,84604333,1	Alt 3'ss	0.156382	ENSG00000176371	ZSCAN2	chr15	+	84604333	84606529	84604333	84606529	2195	GTGGTGAGA	GT	yes	CCTGTCTCCCTATTTTACAGCTG	AG	yes	yes_yes	GT_AG
chr15,+,28637630,28640259	chr15,+,28637630,1	Alt 3'ss	0.175	ENSG00000206149	HERC2P9	chr15	+	28637630	28640237	28637630	28640237	2606	GAGGTAAGA	GT	yes	TAAGTGTATGATTTTTATAGTGA	AG	no	yes_no	GT_AG
chr15,+,42681612,42682104	chr15,+,42681612,1	Alt 3'ss	0.442881	ENSG00000159433	STARD9	chr15	+	42681612	42681753	42681612	42681753	140	AAAGTAGGT	GT	yes	GGTGTTCTCTTTTCTTTTAGACA	AG	no	yes_no	GT_AG
chr15,+,84637420,84638396	chr15,+,84637420,1	Alt 3'ss	0.180372	ENSG00000176700	SCAND2P	chr15	+	84637420	84638354	84637420	84638354	933	CAGGTGAGT	GT	yes	AAGGGGTGTTGTTTCCTCAGGAG	AG	yes	yes_yes	GT_AG
chr15,+,44499813,44503424	chr15,+,44499813,2	Alt 3'ss	0.219838	ENSG00000137770	CTDSPL2	chr15	+	44499813	44503424	44499813	44503424	3610	CAGGTAATT	GT	yes	GAGGTCTCCACTGTATTTAGTTT	AG	yes	yes_yes	GT_AG
chr15,+,45405505,45407029	chr15,+,45405505,1	Alt 3'ss	0.190694	ENSG00000171763	SPATA5L1	chr15	+	45405505	45407029	45405505	45407029	1523	AAGGTAAGA	GT	yes	GGATTTCCTCTGCTTTGAAGTTC	AG	yes	yes_yes	GT_AG
chr15,+,101972049,101972596	chr15,+,101972049,2	Alt 3'ss	0.240854	ENSG00000185596	WASH3P	chr15	+	101972049	101972596	101972049	101972596	546	CAGGTGAGG	GT	yes	ATGGCAGGATCTCCCAGCAGGTA	AG	yes	yes_yes	GT_AG
chr15,-,45490881,45511138	chr15,-,45511138,1	Alt 3'ss	0.204793	ENSG00000104154	SLC30A4	chr15	-	45490881	45511138	45511138	45490881	20256	TAGGTAGGT	GT	yes	ATATGTGTTTTTCCCTCTAGAGG	AG	yes	yes_yes	GT_AG
chr15,-,51725121,51751271	chr15,-,51751271,1	Alt 3'ss	0.150354	ENSG00000140280	LYSMD2	chr15	-	51725121	51751271	51751271	51725121	26149	CAGGTACAG	GT	yes	TCTCCTTTTTTATATTTTAGATG	AG	yes	yes_yes	GT_AG
chr15,-,72752895,72760407	chr15,-,72760407,1	Alt 3'ss	0.19499	ENSG00000159322	ADPGK	chr15	-	72752895	72760407	72760407	72752895	7511	CAGGTAAGG	GT	yes	CCTGTTGTTGTTTTTGTTAGCAG	AG	yes	yes_yes	GT_AG
chr15,-,74676983,74695880	chr15,-,74695880,4	Alt 3'ss	0.228644	ENSG00000179151	EDC3	chr15	-	74677022	74695880	74695880	74677022	18857	GAGGTGGGA	GT	yes	TCATTTTGCATTCCTGTCAGCAA	AG	yes	yes_yes	GT_AG
chr15,-,20462986,20466195	chr15,-,20466195,1	Alt 3'ss	0.168459	ENSG00000180229	HERC2P3	chr15	-	20463001	20466195	20466195	20463001	3193	AAGGTGTGT	GT	yes	TCTGGTTTCTGTATATACAGAGT	AG	yes	yes_yes	GT_AG
chr15,-,55988001,55991926	chr15,-,55991926,1	Alt 3'ss	0.250778	ENSG00000069869	NEDD4	chr15	-	55988001	55991926	55991926	55988001	3924	AAGGTATCA	GT	yes	TGCAATGACTTTCTTCACAGAAT	AG	yes	yes_yes	GT_AG
chr15,-,43649900,43664418	chr15,-,43664418,4	Alt 3'ss	0.271115	ENSG00000166762	CATSPER2	chr15	-	43649879	43664418	43664418	43649879	14538	ATGGTATGT	GT	yes	TACTCTTTTCGTTTGGACAGAGG	AG	yes	yes_yes	GT_AG
chr15,-,34389768,34391123	chr15,-,34391123,1	Alt 3'ss	0.2	ENSG00000175265	GOLGA8A	chr15	-	34389768	34391123	34391123	34389768	1354	AGGGTGAGT	GT	yes	GTTACGCAGCTGTCTTCCAGGTG	AG	yes	yes_yes	GT_AG
chr15,-,43649900,43668028	chr15,-,43668028,3	Alt 3'ss	0.458337	ENSG00000249839	AC011330.5	chr15	-	43649900	43668028	43668028	43649900	18127	TAGGTATGG	GT	yes	ATGGAATTATTCTTGTTCAGGTA	AG	no	yes_no	GT_AG
chr15,-,34419948,34435383	chr15,-,34435383,3	Alt 3'ss	0.194271	ENSG00000175265	GOLGA8A	chr15	-	34420242	34435383	34435383	34420242	15140	AAGGTAATT	GT	yes	TTCTCTTTGTGATACCCCAGGCT	AG	no	yes_no	GT_AG
chr15,-,63589100,63594695	chr15,-,63594695,1	Alt 3'ss	0.151532	ENSG00000259248	USP3-AS1	chr15	-	63589100	63594695	63594695	63589100	5594	TGAGTAAGT	GT	yes	TATCTGAATCCATTTTTTAGGAA	AG	yes	yes_yes	GT_AG
chr15,-,73597369,73633125	chr15,-,73633125,4	Alt 3'ss	0.319608	ENSG00000156642	NPTN	chr15	-	73597369	73633125	73633125	73597369	35755	ACGGTAAGC	GT	yes	CCTGCTCCCCCTCCCTCTAGCTG	AG	yes	yes_yes	GT_AG
chr12,+,9307314,9309948	chr12,+,9307314,1	Alt 3'ss	0.179184	ENSG00000111788	RP11-22B23.1	chr12	+	9307314	9309873	9307314	9309873	2558	CCGGTAAGG	GT	yes	GTGTACTTGCTGTCTCTTAGGCC	AG	no	yes_no	GT_AG
chr12,+,130874733,130875674	chr12,+,130874733,2	Alt 3'ss	0.193182	ENSG00000132341	RAN	chr12	+	130874733	130875674	130874733	130875674	940	CAGGTGTGT	GT	yes	CCCTTCCTCTGGCTTGCTAGGAA	AG	no	yes_no	GT_AG
chr12,+,50427909,50428917	chr12,+,50427909,1	Alt 3'ss	0.156182	ENSG00000161813	LARP4	chr12	+	50427909	50428935	50427909	50428935	1025	AGGGTAAGT	GT	yes	AGTGTCTGTCTTTAATACAGGTA	AG	yes	yes_yes	GT_AG
chr12,+,106957149,106959270	chr12,+,106957149,1	Alt 3'ss	0.170513	ENSG00000151135	TMEM263	chr12	+	106957149	106959288	106957149	106959288	2138	CAGGTAAAC	GT	yes	AGTCTTGCTCTGTCGCCCAGGCT	AG	yes	yes_yes	GT_AG
chr12,+,2939424,2940530	chr12,+,2939424,1	Alt 3'ss	0.166839	ENSG00000078246	TULP3	chr12	+	2939424	2940530	2939424	2940530	1105	ACAGTAAGC	GT	yes	CACCAGTTCACCCTTCCCAGAAT	AG	yes	yes_yes	GT_AG
chr12,+,50454417,50455507	chr12,+,50454417,1	Alt 3'ss	0.346947	ENSG00000161813	LARP4	chr12	+	50454417	50455902	50454417	50455902	1484	TCGGTAAGA	GT	yes	ACCAAAAATACAAAAATTAGCTG	AG	no	yes_no	GT_AG
chr12,+,116836282,116849314	chr12,+,116836282,1	Alt 3'ss	0.228614	ENSG00000135119	RNFT2	chr12	+	116836282	116844252	116836282	116844252	7969	CAGGTGAGC	GT	yes	TGTTTCATTTTGTTTTTCAGACA	AG	no	yes_no	GT_AG
chr12,+,55831083,55832959	chr12,+,55831083,2	Alt 3'ss	0.285714	ENSG00000182796	TMEM198B	chr12	+	55831083	55832959	55831083	55832959	1875	ATGGTGAGT	GT	yes	CCTCCTGCCTCACTTCCCAGGCT	AG	yes	yes_yes	GT_AG
chr12,+,53503212,53503713	chr12,+,53503212,1	Alt 3'ss	0.172774	ENSG00000139546	TARBP2	chr12	+	53503212	53503713	53503212	53503713	500	CAGGTGACA	GT	yes	GCCCCCTTCCCCTCGGGAAGTTC	AG	yes	yes_yes	GT_AG
chr12,+,68746779,68748076	chr12,+,68746779,2	Alt 3'ss	0.464646	ENSG00000175782	SLC35E3	chr12	+	68746779	68748079	68746779	68748079	1299	CTGGTGAGT	GT	yes	TTTATGTGCCTTTTTAGCAGATT	AG	no	yes_no	GT_AG
chr12,+,93394719,93398768	chr12,+,93394719,2	Alt 3'ss	0.25962	ENSG00000173598	NUDT4	chr12	+	93394719	93398768	93394719	93398768	4048	GAGGTGAGA	GT	yes	CATTTCTTTTTATATTCAAGCAG	AG	yes	yes_yes	GT_AG
chr12,+,132104170,132104378	chr12,+,132104170,1	Alt 3'ss	0.226316	ENSG00000185684	EP400NL	chr12	+	132104170	132104567	132104170	132104567	396	ATGGTGAGA	GT	yes	GTGGACACTTTGTGTTTCAGGAT	AG	yes	yes_yes	GT_AG
chr12,+,51049185,51053812	chr12,+,51049185,2	Alt 3'ss	0.396062	ENSG00000050426	LETMD1	chr12	+	51049185	51053778	51049185	51053778	4592	AAGGTAAAA	GT	yes	CTGTGTTTATTTCTGCTTAGTTC	AG	yes	yes_yes	GT_AG
chr12,+,105120597,105121089	chr12,+,105120597,1	Alt 3'ss	0.374959	ENSG00000136051	KIAA1033	chr12	+	105120597	105121101	105120597	105121101	503	CAGGTAAAA	GT	yes	CATTAAAGGTTTTTTGACAGACT	AG	yes	yes_yes	GT_AG
chr12,+,132567526,132568798	chr12,+,132567526,1	Alt 3'ss	0.159406	ENSG00000112787	FBRSL1	chr12	+	132567526	132569926	132567526	132569926	2399	AAGGTAAGT	GT	yes	CAGCCACCCTCTCTCTGCAGGCC	AG	yes	yes_yes	GT_AG
chr12,+,123616603,123619432	chr12,+,123616603,3	Alt 3'ss	0.179625	ENSG00000111364	DDX55	chr12	+	123616603	123619448	123616603	123619448	2844	AAGGTATGG	GT	yes	TCAGATCTTGATTTTGCCAGCCT	AG	yes	yes_yes	GT_AG
chr12,+,7120625,7122245	chr12,+,7120625,1	Alt 3'ss	0.155755	ENSG00000205885	C1RL-AS1	chr12	+	7120625	7121712	7120625	7121712	1086	AGGGTGAGT	GT	yes	TTGACCTTTGGTCTTTGCAGACT	AG	yes	yes_yes	GT_AG
chr12,+,92146762,92184126	chr12,+,92146762,2	Alt 3'ss	0.254545	ENSG00000245904	RP11-796E2.4	chr12	+	92146762	92184126	92146762	92184126	37363	GTGGTGTGT	GT	yes	GTTTTATCCCCCTTTTCCAGAAT	AG	yes	yes_yes	GT_AG
chr12,-,110538755,110539822	chr12,-,110539822,3	Alt 3'ss	0.271053	ENSG00000196850	PPTC7	chr12	-	110538755	110539822	110539822	110538755	1066	AAGGTAATT	GT	yes	TTCCCATCCCCGTTTTGCAGATG	AG	no	yes_no	GT_AG
chr12,-,48835214,48836121	chr12,-,48836121,3	Alt 3'ss	0.290404	ENSG00000174243	DDX23	chr12	-	48835214	48836121	48836121	48835214	906	CAGGTGAGG	GT	yes	AGTCTCGCTCTATTGTCTAGGCT	AG	yes	yes_yes	GT_AG
chr12,-,48922201,48924223	chr12,-,48924223,1	Alt 3'ss	0.201058	ENSG00000272822,ENSG00000134285	FKBP11,RP11-302B13.5	chr12	-	48903908	48924223	48924223	48903908	20314	GGGGTGAGT	GT	yes	AGTCTCTCTCTGTCGCCTAGGAT	AG	yes	yes_yes	GT_AG
chr12,-,6448737,6450341	chr12,-,6450341,1	Alt 3'ss	0.410753	ENSG00000215039	CD27-AS1	chr12	-	6448737	6450341	6450341	6448737	1603	AAGGTAAGT	GT	yes	AGTCTTGCTTTGTCGCCCAGGTT	AG	yes	yes_yes	GT_AG
chr12,-,56721459,56724452	chr12,-,56724452,3	Alt 3'ss	0.153409	ENSG00000196531	NACA	chr12	-	56721459	56724452	56724452	56721459	2992	CAGGTAGGT	GT	yes	CTCCTTTTGCCTTTCTCCAGCTG	AG	yes	yes_yes	GT_AG
chr12,-,106985215,106986969	chr12,-,106986969,2	Alt 3'ss	0.660879	ENSG00000120832	MTERF2	chr12	-	106985225	106986969	106986969	106985225	1743	CGGGTGAGT	GT	yes	CCTAAAATGCCATTGGCAAGTTT	AG	yes	yes_yes	GT_AG
chr12,-,50002037,50002247	chr12,-,50002247,3	Alt 3'ss	0.391176	ENSG00000161800	RACGAP1	chr12	-	50002037	50002247	50002247	50002037	209	AGGGTATGT	GT	yes	GAGTTTTGCTCATTTCCCAGGCT	AG	no	yes_no	GT_AG
chr12,-,110386469,110395101	chr12,-,110395101,4	Alt 3'ss	0.338813	ENSG00000196510	ANAPC7	chr12	-	110386366	110395101	110395101	110386366	8734	AAAGTAAGT	GT	yes	ATAAAAACTCTGTCCTCAAGTTT	AG	no	yes_no	GT_AG
chr12,-,6558113,6560098	chr12,-,6560098,2	Alt 3'ss	0.220833	ENSG00000111641	NOP2	chr12	-	6558137	6560098	6560098	6558137	1960	CAGGTAAGT	GT	yes	TTTTTTTTTTTTTTTTTGAGACG	AG	yes	yes_yes	GT_AG
chr12,-,122997572,123000778	chr12,-,123000778,1	Alt 3'ss	0.31016	ENSG00000090975	PITPNM2	chr12	-	122997572	123000778	123000778	122997572	3205	GAGGTGGGT	GT	yes	CTGTCCCCCAACCCATGCAGGAC	AG	yes	yes_yes	GT_AG
chr12,-,117158084,117165485	chr12,-,117165485,1	Alt 3'ss	0.277875	ENSG00000135108	FBXO21	chr12	-	117158084	117165485	117165485	117158084	7400	AAGGTAATT	GT	yes	CTGAAAATATTATCTTTTAGTCT	AG	yes	yes_yes	GT_AG
chr8,+,17198413,17207960	chr8,+,17198413,2	Alt 3'ss	0.50774	ENSG00000104219	ZDHHC2	chr8	+	17198413	17207960	17198413	17207960	9546	ATGGTGAGT	GT	yes	TTTTCTTCCTTTCTTTATAGAAT	AG	yes	yes_yes	GT_AG
chr8,+,90021056,90042728	chr8,+,90021056,3	Alt 3'ss	0.217006	ENSG00000104325	DECR1	chr8	+	90021056	90042728	90021056	90042728	21671	AAGGTATGT	GT	yes	TTGTTGATTTTAATTTTTAGGTC	AG	yes	yes_yes	GT_AG
chr8,+,71963048,71966742	chr8,+,71963048,2	Alt 3'ss	0.197682	ENSG00000235531	MSC-AS1	chr8	+	71963048	71973538	71963048	71973538	10489	CAGGTAAGA	GT	yes	TTAAAACTTGATTTTCATAGGAT	AG	yes	yes_yes	GT_AG
chr8,+,27808338,27811305	chr8,+,27808338,1	Alt 3'ss	0.164835	ENSG00000171320	ESCO2	chr8	+	27808338	27811305	27808338	27811305	2966	GAGGTGAGA	GT	yes	GATTACTTTCTACCTTTCAGGTT	AG	yes	yes_yes	GT_AG
chr8,+,51899846,51911420	chr8,+,51899846,1	Alt 3'ss	0.29267	ENSG00000228801	RP11-110G21.1	chr8	+	51899846	51913057	51899846	51913057	13210	CGGGTGAGT	GT	yes	TTTTTTTTTTTTTTTTGTAGAGA	AG	yes	yes_yes	GT_AG
chr8,+,71973659,72052539	chr8,+,71973659,3	Alt 3'ss	0.20028	ENSG00000235531	MSC-AS1	chr8	+	71973659	72034620	71973659	72034620	60960	GAGGTAAGG	GT	yes	TATCTATTTTTTGGATACAGGGT	AG	no	yes_no	GT_AG
chr8,+,109560929,109563480	chr8,+,109560929,1	Alt 3'ss	0.290539	ENSG00000147654	EBAG9	chr8	+	109560929	109563397	109560929	109563397	2467	GAGGTATTT	GT	yes	CTCACACCCTAACCCTTCAGATC	AG	yes	yes_yes	GT_AG
chr8,+,102864623,102879895	chr8,+,102864623,1	Alt 3'ss	0.413682	ENSG00000253320	AZIN1-AS1	chr8	+	102864623	102865103	102864623	102865103	479	GGGGTAAGC	GT	yes	TTTATTTTCATCTTTTTTAGATG	AG	yes	yes_yes	GT_AG
chr8,+,19845797,19847292	chr8,+,19845797,1	Alt 3'ss	0.187381	ENSG00000104613	INTS10	chr8	+	19845797	19847394	19845797	19847394	1596	CAAGTAAGC	GT	yes	GTTCAAAATATTCTTAACAGTGT	AG	no	yes_no	GT_AG
chr8,+,39082721,39090047	chr8,+,39082721,2	Alt 3'ss	0.185084	ENSG00000168615	ADAM9	chr8	+	39082721	39090047	39082721	39090047	7325	GGGGTAGGT	GT	yes	TGTAAAATTCTTCTCTCTAGAAA	AG	yes	yes_yes	GT_AG
chr8,+,143049298,143049732	chr8,+,143049298,1	Alt 3'ss	0.166444	ENSG00000177335	C8orf31	chr8	+	143049298	143049732	143049298	143049732	433	TAGGTGAGC	GT	yes	ATGCTCCTCCTCCTTTGCAGGTA	AG	no	yes_no	GT_AG
chr8,+,94739790,94761702	chr8,+,94739790,2	Alt 3'ss	0.204334	ENSG00000156162	DPY19L4	chr8	+	94739790	94761700	94739790	94761700	21909	CAGGTAAGA	GT	yes	CTTTCATTTGTTTTCCCTAGAGG	AG	yes	yes_yes	GT_AG
chr8,+,132798860,132799083	chr8,+,132798860,1	Alt 3'ss	0.194245	ENSG00000129292	PHF20L1	chr8	+	132798860	132799083	132798860	132799083	222	CAGGTAAGA	GT	yes	CTAAAGTTATAGGTCACTAGTTT	AG	yes	yes_yes	GT_AG
chr8,+,67074351,67074806	chr8,+,67074351,1	Alt 3'ss	0.15035	ENSG00000104218	CSPP1	chr8	+	67074351	67074806	67074351	67074806	454	AAGGTAAAT	GT	yes	CTTTTTTTTTTTTGAGATAGAAT	AG	yes	yes_yes	GT_AG
chr8,+,100492675,100500965	chr8,+,100492675,2	Alt 3'ss	0.160784	ENSG00000254364	KB-1615E4.3	chr8	+	100492675	100500762	100492675	100500762	8086	TGGGTGAGT	GT	yes	TATTCTTTCCTCTTTTTTAGTTT	AG	no	yes_no	GT_AG
chr8,-,144516661,144517050	chr8,-,144517050,1	Alt 3'ss	0.205128	ENSG00000160957	RECQL4	chr8	-	144516661	144517050	144517050	144516661	388	CAGGTGAGG	GT	yes	GCCTGTCCCCTCCTTTGCAGAAA	AG	yes	yes_yes	GT_AG
chr8,-,144440870,144442037	chr8,-,144442037,2	Alt 3'ss	0.20261	ENSG00000160949	TONSL	chr8	-	144440906	144442037	144442037	144440906	1130	ATGGTGAGC	GT	yes	GGTTGACGAGGCCTGGCCAGGGT	AG	no	yes_no	GT_AG
chr8,-,71317674,71321734	chr8,-,71321734,1	Alt 3'ss	0.156356	ENSG00000104313	EYA1	chr8	-	71317689	71321734	71321734	71317689	4044	ATGGTGAGT	GT	yes	GCTATCACTAACTGATTTAGGTG	AG	yes	yes_yes	GT_AG
chr8,-,16120606,16143558	chr8,-,16143558,1	Alt 3'ss	0.154331	ENSG00000038945	MSR1	chr8	-	16141045	16143558	16143558	16141045	2512	TAAGTAAGT	GT	yes	CTCCTTTATATATGTGTCAGGAC	AG	yes	yes_yes	GT_AG
chr8,-,54087496,54100908	chr8,-,54100908,9	Alt 3'ss	0.234596	ENSG00000120992	LYPLA1	chr8	-	54082023	54100908	54100908	54082023	18884	TGGGTAGGT	GT	yes	TTTTAAATTTCTCTCCTCAGATG	AG	no	yes_no	GT_AG
chr8,-,2595703,2596625	chr8,-,2596625,1	Alt 3'ss	0.287469	ENSG00000277526	RP11-378A12.1	chr8	-	2595700	2596625	2596625	2595700	924	CAGGTACAT	GT	yes	CTATCCTTATTCTTCAGCAGTGA	AG	yes	yes_yes	GT_AG
chr8,-,30637274,30653433	chr8,-,30653433,5	Alt 3'ss	0.331685	ENSG00000197265	GTF2E2	chr8	-	30643656	30653433	30653433	30643656	9776	CTGGTTAGT	GT	yes	CTTTTTTTTTTTTTTTTTAGGCA	AG	no	yes_no	GT_AG
chr8,-,144890074,144890308	chr8,-,144890308,1	Alt 3'ss	0.179766	ENSG00000196150	ZNF250	chr8	-	144890059	144890308	144890308	144890059	248	CAGGTAAGC	GT	yes	AGCAGCCCCTGTCGTTCCAGGCC	AG	yes	yes_yes	GT_AG
chr8,-,129217406,129223221	chr8,-,129223221,1	Alt 3'ss	0.272727	ENSG00000250400	LINC00977	chr8	-	129217406	129223221	129223221	129217406	5814	AAGGTAAGT	GT	yes	CTATGTCTCCTTGTGTCTAGGAT	AG	yes	yes_yes	GT_AG
chr8,-,692313,692478	chr8,-,692478,2	Alt 3'ss	0.196634	ENSG00000104714	ERICH1	chr8	-	691096	692478	692478	691096	1381	AAGGTAAAA	GT	yes	TTTGTTCTTCAAAATGAAAGAGA	AG	yes	yes_yes	GT_AG
chr8,-,92917007,92966007	chr8,-,92966007,2	Alt 3'ss	0.254625	ENSG00000205133	TRIQK	chr8	-	92917010	92966007	92966007	92917010	48996	GAGGTGTGT	GT	yes	TATAATTGTTTTCTTTTCAGCAG	AG	yes	yes_yes	GT_AG
chr8,-,223906,232129	chr8,-,232129,5	Alt 3'ss	0.380463	ENSG00000223508	RPL23AP53	chr8	-	223906	232129	232129	223906	8222	TAGGTAAGA	GT	yes	TTACTTTTTTTTTTTTTGAGACG	AG	no	yes_no	GT_AG
chr8,-,223906,230804	chr8,-,230804,3	Alt 3'ss	0.232336	ENSG00000223508	RPL23AP53	chr8	-	223906	230804	230804	223906	6897	CAGGTGCGT	GT	yes	TTACTTTTTTTTTTTTTGAGACG	AG	no	yes_no	GT_AG
chr8,-,216407,219290	chr8,-,219290,3	Alt 3'ss	0.16581	ENSG00000223508	RPL23AP53	chr8	-	216447	219290	219290	216447	2842	AAGGTGAGG	GT	yes	TATCACATGAATTATTCTAGCCT	AG	no	yes_no	GT_AG
chr16,+,29820510,29830474	chr16,+,29820510,1	Alt 3'ss	0.336809	ENSG00000013364,ENSG00000281348	CTD-2574D22.6,MVP	chr16	+	29820510	29830474	29820510	29830474	9963	GATGTGAGT	GT	yes	TCATGCCTGCCCCACCCCAGGCT	AG	yes	yes_yes	GT_AG
chr16,+,89550609,89551097	chr16,+,89550609,1	Alt 3'ss	0.262745	ENSG00000197912	SPG7	chr16	+	89550609	89551097	89550609	89551097	487	AAGGTGGGT	GT	yes	ACAAAAAACTACTCTTGTAGGCA	AG	no	yes_no	GT_AG
chr16,+,89948814,89949417	chr16,+,89948814,1	Alt 3'ss	0.20625	ENSG00000140995	DEF8	chr16	+	89948814	89949420	89948814	89949420	605	CAGGTGAGC	GT	yes	GTGGCTTCTCCCTGCAGCAGGTG	AG	yes	yes_yes	GT_AG
chr16,+,15696860,15699597	chr16,+,15696860,1	Alt 3'ss	0.156466	ENSG00000072864	NDE1	chr16	+	15696860	15699597	15696860	15699597	2736	GGGGTCAGT	GT	yes	TCCTCTTCTTCATTTCACAGGAG	AG	yes	yes_yes	GT_AG
chr16,+,16336137,16337394	chr16,+,16336137,1	Alt 3'ss	0.52381	ENSG00000183889	AC138969.4	chr16	+	16336137	16337397	16336137	16337397	1259	CAGGTTTGT	GT	yes	AATTTTTGTATTTTTAGTAGAGA	AG	yes	yes_yes	GT_AG
chr16,+,57028203,57028310	chr16,+,57028203,1	Alt 3'ss	0.150209	ENSG00000140853	NLRC5	chr16	+	57028203	57028302	57028203	57028302	98	CTGGTACTC	GT	yes	CATCTTTGCTTACTCTGTAGGTT	AG	yes	yes_yes	GT_AG
chr16,+,659376,660058	chr16,+,659376,1	Alt 3'ss	0.415251	ENSG00000161996	WDR90	chr16	+	659376	659614	659376	659614	237	ATGGTGAGC	GT	yes	CCTCTCCCCCTTGGCCCCAGGCA	AG	no	yes_no	GT_AG
chr16,+,31713435,31714367	chr16,+,31713435,1	Alt 3'ss	0.226006	ENSG00000197302	ZNF720	chr16	+	31713435	31714367	31713435	31714367	931	ATGGTGAAT	GT	yes	ATTTTCCTGAAACCTGTTAGGTC	AG	yes	yes_yes	GT_AG
chr16,+,31873969,31875152	chr16,+,31873969,1	Alt 3'ss	0.484477	ENSG00000185947	ZNF267	chr16	+	31873969	31875152	31873969	31875152	1182	ATGGTGAGT	GT	yes	TTGCTTTGGAAACTTTACAGGGC	AG	yes	yes_yes	GT_AG
chr16,+,19078899,19079128	chr16,+,19078899,1	Alt 3'ss	0.183496	ENSG00000167186	COQ7	chr16	+	19078899	19079128	19078899	19079128	228	CAAGTAAGT	GT	yes	ATACCTCATCCTCTCCACAGTGT	AG	yes	yes_yes	GT_AG
chr16,+,89114487,89116993	chr16,+,89114487,1	Alt 3'ss	0.29596	ENSG00000176715	ACSF3	chr16	+	89114487	89116993	89114487	89116993	2505	CAGGTACGA	GT	yes	ATCGTTGTCCTTCTTAGTAGGAT	AG	no	yes_no	GT_AG
chr16,+,28983290,28984609	chr16,+,28983290,2	Alt 3'ss	0.154591	ENSG00000169682,ENSG00000261067	RP11-264B17.3,SPNS1	chr16	+	28983290	28984205	28983290	28984205	914	CTGGTGAGC	GT	yes	CTCTGACCCTCCCCCCTCAGGCC	AG	yes	yes_yes	GT_AG
chr16,+,47461426,47463882	chr16,+,47461426,2	Alt 3'ss	0.349752	ENSG00000102893	PHKB	chr16	+	47461426	47463899	47461426	47463899	2472	CAGGTTTGG	GT	yes	CAGTTTTAAAATTGCTATAGCTT	AG	yes	yes_yes	GT_AG
chr16,+,16324934,16325028	chr16,+,16324934,1	Alt 3'ss	0.15	ENSG00000244257,ENSG00000183889	PKD1P1,AC138969.4	chr16	+	16324934	16325308	16324934	16325308	373	TGGGTGAGT	GT	yes	CCACCCCCCTCTGCTCGTAGGTC	AG	yes	yes_yes	GT_AG
chr16,+,23643023,23657486	chr16,+,23643023,1	Alt 3'ss	0.168156	ENSG00000166847	DCTN5	chr16	+	23643023	23657486	23643023	23657486	14462	AAGGTAAGG	GT	yes	ATCTCACTCTTTTCGTCCAGGCT	AG	yes	yes_yes	GT_AG
chr16,+,30001530,30005368	chr16,+,30001530,4	Alt 3'ss	0.297906	ENSG00000169592	INO80E	chr16	+	30001530	30005368	30001530	30005368	3837	AAGGTACCC	GT	yes	TGAGCACGGTCCCTCGGCAGATG	AG	yes	yes_yes	GT_AG
chr16,+,69626528,69631671	chr16,+,69626528,1	Alt 3'ss	0.192922	ENSG00000102908	NFAT5	chr16	+	69626528	69631671	69626528	69631671	5142	CTGGTATGC	GT	yes	GAGTCTTGCTCTTTTGCCAGGCT	AG	no	yes_no	GT_AG
chr16,+,30407664,30408032	chr16,+,30407664,1	Alt 3'ss	0.346371	ENSG00000179965	ZNF771	chr16	+	30407664	30408045	30407664	30408045	380	CTGGTGAGT	GT	yes	GATCCAGCTCCCCGCCTCAGGAC	AG	yes	yes_yes	GT_AG
chr16,-,89291799,89305206	chr16,-,89305206,6	Alt 3'ss	0.610999	ENSG00000167522	ANKRD11	chr16	-	89291799	89305206	89305206	89291799	13406	CAGGTACCA	GT	yes	CTCACACCGTGTCTTGTTAGTGC	AG	no	yes_no	GT_AG
chr16,-,4345856,4351232	chr16,-,4351232,4	Alt 3'ss	0.275886	ENSG00000217930	PAM16	chr16	-	4346006	4351232	4351232	4346006	5225	ATGGTGAGC	GT	yes	CGTTCATTATTTTGCAACAGTCA	AG	yes	yes_yes	GT_AG
chr16,-,4343594,4351232	chr16,-,4351232,3	Alt 3'ss	0.267832	ENSG00000217930	PAM16	chr16	-	4343616	4351232	4351232	4343616	7615	ATGGTGAGC	GT	yes	CCCTGTGTTCTGGCTCCCAGACC	AG	no	yes_no	GT_AG
chr16,-,18798044,18798723	chr16,-,18798723,1	Alt 3'ss	0.269737	ENSG00000170540	ARL6IP1	chr16	-	18797952	18798723	18798723	18797952	770	TGGGTGTGG	GT	yes	CTACCTTGTTCCCATTCTAGCGC	AG	yes	yes_yes	GT_AG
chr16,-,87305905,87310297	chr16,-,87310297,1	Alt 3'ss	0.168971	ENSG00000131152,ENSG00000260456	RP11-178L8.4,C16orf95	chr16	-	87305905	87310297	87310297	87305905	4391	AAGGTAACT	GT	yes	CCCACCTTTTCTTTGCCTAGCAC	AG	yes	yes_yes	GT_AG
chr16,-,30184148,30184504	chr16,-,30184504,1	Alt 3'ss	0.398121	ENSG00000261416	RP11-455F5.5	chr16	-	30184148	30184504	30184504	30184148	355	CAGGTAGGA	GT	yes	TGCCTCCTCCCCCACCACAGGTA	AG	no	yes_no	GT_AG
chr16,-,84502842,84504601	chr16,-,84504601,2	Alt 3'ss	0.376369	ENSG00000140950	TLDC1	chr16	-	84502862	84504601	84504601	84502862	1738	AGGGTAGGT	GT	yes	TTTGTGTTTTTATGAGACAGAGT	AG	yes	yes_yes	GT_AG
chr16,-,11775482,11776320	chr16,-,11776320,2	Alt 3'ss	0.238489	ENSG00000122299	ZC3H7A	chr16	-	11775562	11776320	11776320	11775562	757	AAGGTAAAG	GT	yes	CCTGTTATTCTGCTGAATAGCCT	AG	no	yes_no	GT_AG
chr16,-,71449882,71456764	chr16,-,71456764,1	Alt 3'ss	0.153142	ENSG00000167377,ENSG00000261611	ZNF23,AC010547.9	chr16	-	71449885	71456764	71456764	71449885	6878	CAGGTGAGC	GT	yes	ATGTTTTCTGTTTTTTATAGTAG	AG	yes	yes_yes	GT_AG
chr16,-,80998351,81006734	chr16,-,81006734,7	Alt 3'ss	0.249242	ENSG00000103121	CMC2	chr16	-	80998354	81006734	81006734	80998354	8379	CGGGTGAGT	GT	yes	ATTTTCTGTTTTTTTTTCAGCAG	AG	yes	yes_yes	GT_AG
chr16,-,28492195,28493495	chr16,-,28493495,1	Alt 3'ss	0.222826	ENSG00000188603	CLN3	chr16	-	28492195	28493495	28493495	28492195	1299	AAGGTAAGG	GT	yes	TTTAAAACCTGCGGTTCCAGGGT	AG	yes	yes_yes	GT_AG
chr16,-,74367635,74368065	chr16,-,74368065,3	Alt 3'ss	0.177801	ENSG00000214331	RP11-252A24.2	chr16	-	74367684	74368065	74368065	74367684	380	GAGGTAAGG	GT	yes	CCGGTCCTCCATCCCTGCAGATG	AG	yes	yes_yes	GT_AG
chr16,-,89682795,89686447	chr16,-,89686447,1	Alt 3'ss	0.203459	ENSG00000260259	RP11-368I7.4	chr16	-	89682842	89686447	89686447	89682842	3604	CAGGTGAGA	GT	yes	CTAAGATTGGCCTTTTGCAGTAC	AG	yes	yes_yes	GT_AG
chr16,-,30759458,30760284	chr16,-,30760284,2	Alt 3'ss	0.200261	ENSG00000196118	CCDC189	chr16	-	30759444	30760284	30760284	30759444	839	TTGGTGAGA	GT	yes	CCACAGCGGCCTCCTTTCAGCAT	AG	yes	yes_yes	GT_AG
chr9,+,21854870,21931008	chr9,+,21854870,4	Alt 3'ss	0.171429	ENSG00000099810	MTAP	chr9	+	21854870	21910759	21854870	21910759	55888	GCAGTAGGT	GT	yes	GTTTATATATATTCACACAGGTG	AG	no	yes_no	GT_AG
chr9,+,3606738,3668263	chr9,+,3606738,4	Alt 3'ss	0.257884	ENSG00000232104	RFX3-AS1	chr9	+	3606738	3668263	3606738	3668263	61524	CAGGTAGGT	GT	yes	TTAACTGTAATTTGTTTTAGTTT	AG	no	yes_no	GT_AG
chr9,+,94928531,94931715	chr9,+,94928531,1	Alt 3'ss	0.173692	ENSG00000148120	C9orf3	chr9	+	94928531	94955177	94928531	94955177	26645	AAGGTAAAG	GT	yes	TTGTTACTAAATCGTTTTAGACC	AG	yes	yes_yes	GT_AG
chr9,+,99129100,99132497	chr9,+,99129100,1	Alt 3'ss	0.345982	ENSG00000106799	TGFBR1	chr9	+	99129100	99132497	99129100	99132497	3396	CTGGTAAGT	GT	yes	TGATGTTTATTTCACTCGAGGCC	AG	yes	yes_yes	GT_AG
chr9,+,97362441,97364018	chr9,+,97362441,1	Alt 3'ss	0.179638	ENSG00000255036,ENSG00000197816	RP11-23J9.4,CCDC180	chr9	+	97362441	97364051	97362441	97364051	1609	CAGGTAGGA	GT	yes	CACCCACCTTTGTCCCACAGCTT	AG	yes	yes_yes	GT_AG
chr9,+,125748623,125770007	chr9,+,125748623,1	Alt 3'ss	0.164138	ENSG00000167081	PBX3	chr9	+	125748623	125748945	125748623	125748945	321	CAGGTAAGA	GT	yes	TCGCCTTGTTTGTGTGTCAGTTT	AG	no	yes_no	GT_AG
chr9,+,127365366,127365495	chr9,+,127365366,1	Alt 3'ss	0.150595	ENSG00000136895	GARNL3	chr9	+	127365366	127365495	127365366	127365495	128	ACTGTAAGT	GT	yes	GGTTTGTAATTGCCTTCCAGGAA	AG	no	yes_no	GT_AG
chr9,+,129068332,129068838	chr9,+,129068332,1	Alt 3'ss	0.246982	ENSG00000148343	FAM73B	chr9	+	129068332	129068838	129068332	129068838	505	ACGGTGGGT	GT	yes	TGTGTTGTGCCCCTTTACAGAAG	AG	no	yes_no	GT_AG
chr9,+,2039900,2041331	chr9,+,2039900,1	Alt 3'ss	0.17701	ENSG00000080503	SMARCA2	chr9	+	2039900	2041331	2039900	2041331	1430	CTGGTAGGT	GT	yes	AGCAAATTTATTTCTTACAGCTC	AG	yes	yes_yes	GT_AG
chr9,+,71947112,71952042	chr9,+,71947112,2	Alt 3'ss	0.211111	ENSG00000155621	C9orf85	chr9	+	71947112	71952042	71947112	71952042	4929	GTGGTGAGT	GT	yes	ATTTTGTCCCTTTCCTCAAGCAG	AG	no	yes_no	GT_AG
chr9,+,122945432,122957011	chr9,+,122945432,1	Alt 3'ss	0.160714	ENSG00000011454	RABGAP1	chr9	+	122945432	122957149	122945432	122957149	11716	GAGGTACTC	GT	yes	GATTTTGTCTTGGTTTCCAGGCA	AG	yes	yes_yes	GT_AG
chr9,+,97323903,97325085	chr9,+,97323903,1	Alt 3'ss	0.367922	ENSG00000255036	RP11-23J9.4	chr9	+	97323903	97325085	97323903	97325085	1181	GACGTGCGT	GT	yes	ACCTCTTCAAGTATTTCCAGGAG	AG	no	yes_no	GT_AG
chr9,+,3546912,3568794	chr9,+,3546912,1	Alt 3'ss	0.162602	ENSG00000232104	RFX3-AS1	chr9	+	3546912	3568794	3546912	3568794	21881	AAGGTATGA	GT	yes	ACTCTGGCTTCTTTACACAGAAA	AG	yes	yes_yes	GT_AG
chr9,-,62859193,62869190	chr9,-,62869190,1	Alt 3'ss	0.216553	ENSG00000234665	RP11-262H14.3	chr9	-	62859193	62869190	62869190	62859193	9996	AAGGTGAGG	GT	yes	TTTCTCACTTGGAATTTCAGATA	AG	yes	yes_yes	GT_AG
chr9,-,128169700,128170020	chr9,-,128170020,3	Alt 3'ss	0.287698	ENSG00000148337	CIZ1	chr9	-	128169700	128170020	128170020	128169700	319	AAGGTAGGA	GT	yes	TCTGCCATCCTATCTCTCAGCCA	AG	yes	yes_yes	GT_AG
chr9,-,112454072,112486390	chr9,-,112486390,1	Alt 3'ss	0.27451	ENSG00000230185	C9orf147	chr9	-	112454072	112486390	112486390	112454072	32317	GAGGTGTGT	GT	yes	TCTAAATGTTTCTTCCACAGCTC	AG	no	yes_no	GT_AG
chr9,-,85655200,85657435	chr9,-,85657435,1	Alt 3'ss	0.163162	ENSG00000135049	AGTPBP1	chr9	-	85655200	85657435	85657435	85655200	2234	CAAGTGAGT	GT	yes	AAAGTTCTTTTCATTTCCAGTTG	AG	yes	yes_yes	GT_AG
chr9,-,137366361,137366493	chr9,-,137366493,1	Alt 3'ss	0.238636	ENSG00000187609	EXD3	chr9	-	137366361	137366493	137366493	137366361	131	CAGGTGAGT	GT	yes	TTCTGGTGTTTGGGTCACAGCTG	AG	yes	yes_yes	GT_AG
chr9,-,136461296,136463679	chr9,-,136463679,1	Alt 3'ss	0.208333	ENSG00000148396	SEC16A	chr9	-	136461296	136463679	136463679	136461296	2382	CAAGTATGT	GT	yes	GCCGCCGATAACCCACCAAGGTC	AG	no	yes_no	GT_AG
chr9,-,137023052,137024143	chr9,-,137024143,1	Alt 3'ss	0.289744	ENSG00000107331	ABCA2	chr9	-	137023840	137024143	137024143	137023840	302	AAGGTGAGT	GT	yes	TGTCCTCGGCTGGCATGCAGTCT	AG	yes	yes_yes	GT_AG
chr9,-,92300810,92301551	chr9,-,92301551,2	Alt 3'ss	0.164453	ENSG00000198000	NOL8	chr9	-	92300810	92301551	92301551	92300810	740	AAGGTACTT	GT	yes	TTTTTTTTTTTTTTTTGGAGACA	AG	yes	yes_yes	GT_AG
chr9,-,128836105,128836802	chr9,-,128836802,1	Alt 3'ss	0.158376	ENSG00000171097	KYAT1	chr9	-	128836073	128836802	128836802	128836073	728	TTGGTGAGC	GT	yes	TTCTGTTCGGCCTTGGGCAGCCA	AG	yes	yes_yes	GT_AG
chr9,-,123411829,123440360	chr9,-,123440360,2	Alt 3'ss	0.160301	ENSG00000119522	DENND1A	chr9	-	123440189	123440360	123440360	123440189	170	CAGGTGTGT	GT	yes	GGTGCAAACATGTTTTGCAGGCA	AG	yes	yes_yes	GT_AG
chr9,-,136367828,136369750	chr9,-,136369750,1	Alt 3'ss	0.175983	ENSG00000187796	CARD9	chr9	-	136367828	136369750	136369750	136367828	1921	CAGGTGGGC	GT	yes	GCCTTGTGCTGTCCCGTCAGGCC	AG	yes	yes_yes	GT_AG
chr9,-,133414833,133415662	chr9,-,133415662,1	Alt 3'ss	0.282456	ENSG00000148300	REXO4	chr9	-	133415011	133415662	133415662	133415011	650	CAGGTAAGT	GT	yes	TATTTTATTTTGGGTCCCAGTGG	AG	yes	yes_yes	GT_AG
chr10,+,119105022,119107948	chr10,+,119105022,1	Alt 3'ss	0.229836	ENSG00000119979	FAM45A	chr10	+	119105022	119107948	119105022	119107948	2925	AATGTAATT	GT	yes	GCTGTTTGACATTCTCACAGTGA	AG	yes	yes_yes	GT_AG
chr10,+,38371173,38371878	chr10,+,38371173,1	Alt 3'ss	0.438235	ENSG00000099251	HSD17B7P2	chr10	+	38371173	38371889	38371173	38371889	715	AAGGTAAAT	GT	yes	ATGCGTAAGGTTTATTTCAGCCC	AG	no	yes_no	GT_AG
chr10,+,102144307,102146672	chr10,+,102144307,2	Alt 3'ss	0.154701	ENSG00000148840	PPRC1	chr10	+	102144307	102147114	102144307	102147114	2806	AGGGTAAGT	GT	yes	CCCTGCCTTGCCCCATCCAGCTT	AG	no	yes_no	GT_AG
chr10,+,132365550,132375066	chr10,+,132365550,2	Alt 3'ss	0.260526	ENSG00000148814	LRRC27	chr10	+	132365550	132366846	132365550	132366846	1295	ATTGTAAGG	GT	yes	GCTGTTTCCCTCTCTCCTAGAGC	AG	yes	yes_yes	GT_AG
chr10,+,13100302,13108138	chr10,+,13100302,1	Alt 3'ss	0.170468	ENSG00000123240	OPTN	chr10	+	13100302	13101773	13100302	13101773	1470	CAGGTGAGC	GT	yes	CTTCTAATTTTTCAAATAAGTTA	AG	no	yes_no	GT_AG
chr10,+,102617428,102625811	chr10,+,102617428,1	Alt 3'ss	0.16094	ENSG00000107882	SUFU	chr10	+	102617428	102619066	102617428	102619066	1637	CAAGTGAGA	GT	yes	GTTATGTTTGACATCCTCAGCTC	AG	yes	yes_yes	GT_AG
chr10,+,133498005,133498987	chr10,+,133498005,1	Alt 3'ss	0.152901	ENSG00000130649,ENSG00000214279	SCART1,CYP2E1	chr10	+	133498005	133526796	133498005	133526796	28790	AAAGTGAGT	GT	yes	TCTTCCATGGAATTTTCCAGTTA	AG	yes	yes_yes	GT_AG
chr10,+,50080931,50082661	chr10,+,50080931,1	Alt 3'ss	0.167892	ENSG00000099290	FAM21A	chr10	+	50080931	50082661	50080931	50082661	1729	AAGGTGAAG	GT	yes	CTAATTTTTGTATTTTTTAGTAG	AG	no	yes_no	GT_AG
chr10,+,38094490,38095358	chr10,+,38094490,2	Alt 3'ss	0.207067	ENSG00000075407	ZNF37A	chr10	+	38094490	38095538	38094490	38095538	1047	AGGGTGAGT	GT	yes	TCGTTACTCGCTCGTTCTAGATG	AG	yes	yes_yes	GT_AG
chr10,+,93894211,93906252	chr10,+,93894211,2	Alt 3'ss	0.15	ENSG00000176273	SLC35G1	chr10	+	93894211	93900752	93894211	93900752	6540	CGGGTGAGT	GT	yes	TTCTTCATTTGAATTTACAGAAC	AG	yes	yes_yes	GT_AG
chr10,+,119105495,119107948	chr10,+,119105495,1	Alt 3'ss	0.261505	ENSG00000119979	FAM45A	chr10	+	119105495	119107968	119105495	119107968	2472	CAGGTGGAT	GT	yes	TGACCATCTTTCCACCGTAGAAA	AG	yes	yes_yes	GT_AG
chr10,+,73794330,73794541	chr10,+,73794330,1	Alt 3'ss	0.222594	ENSG00000214655	ZSWIM8	chr10	+	73794330	73794541	73794330	73794541	210	CAGGTATGA	GT	yes	TTACCCCAACTTTTATACAGTGG	AG	yes	yes_yes	GT_AG
chr10,+,102714681,102716589	chr10,+,102714681,3	Alt 3'ss	0.150198	ENSG00000156398	SFXN2	chr10	+	102714681	102716589	102714681	102716589	1907	CAGGTAAGG	GT	yes	TTTTTTTTTTTTTTTTTGAGATG	AG	yes	yes_yes	GT_AG
chr10,+,80082204,80090380	chr10,+,80082204,1	Alt 3'ss	0.208026	ENSG00000133678	TMEM254	chr10	+	80082204	80090380	80082204	80090380	8175	CAAGTAAGT	GT	yes	CTGCTGTTCCTGTTTTTCAGATG	AG	yes	yes_yes	GT_AG
chr10,+,89392717,89402281	chr10,+,89392717,1	Alt 3'ss	0.296296	ENSG00000185745	IFIT1	chr10	+	89392717	89399895	89392717	89399895	7177	GAGGTAAGG	GT	yes	CTCTGTGCCACTGAGGAAAGGCC	AG	no	yes_no	GT_AG
chr10,+,119104197,119107948	chr10,+,119104197,3	Alt 3'ss	0.193989	ENSG00000119979	FAM45A	chr10	+	119104197	119107968	119104197	119107968	3770	TCGGTGAGG	GT	yes	TGACCATCTTTCCACCGTAGAAA	AG	yes	yes_yes	GT_AG
chr10,+,73248450,73251563	chr10,+,73248450,1	Alt 3'ss	0.296066	ENSG00000236756	DNAJC9-AS1	chr10	+	73248450	73251563	73248450	73251563	3112	AAAGTAAGT	GT	yes	TTTTTTTTTTTTATTTTTAGTAG	AG	no	yes_no	GT_AG
chr10,-,68443111,68446296	chr10,-,68446296,2	Alt 3'ss	0.173839	ENSG00000138346	DNA2	chr10	-	68443106	68446296	68446296	68443106	3189	GAGGTTGAG	GT	yes	GAACTTTATATTTAGAGCAGTTG	AG	no	yes_no	GT_AG
chr10,-,42523324,42523612	chr10,-,42523612,1	Alt 3'ss	0.200193	ENSG00000234420	ZNF37BP	chr10	-	42523305	42523612	42523612	42523305	306	TAGGTAGGT	GT	yes	GGGTATTGCATCATTCACAGGGT	AG	yes	yes_yes	GT_AG
chr10,-,42551858,42551990	chr10,-,42551990,1	Alt 3'ss	0.172081	ENSG00000234420	ZNF37BP	chr10	-	42551858	42551990	42551990	42551858	131	GGGGTGAGA	GT	yes	TCGATTTGTGTCCTGTTCAGACT	AG	no	yes_no	GT_AG
chr10,-,14911330,14919738	chr10,-,14919738,3	Alt 3'ss	0.277778	ENSG00000152457	DCLRE1C	chr10	-	14911330	14919738	14919738	14911330	8407	CAGGTAAGA	GT	yes	CTTTTACCTTTGTTATGCAGGAA	AG	no	yes_no	GT_AG
chr10,-,37829688,37831232	chr10,-,37831232,1	Alt 3'ss	0.373465	ENSG00000198105	ZNF248	chr10	-	37803943	37831232	37831232	37803943	27288	TATGTGAGT	GT	yes	CCCAACATTGTTATTCACAGCAT	AG	yes	yes_yes	GT_AG
chr10,-,32345562,32346763	chr10,-,32346763,2	Alt 3'ss	0.17793	ENSG00000120616	EPC1	chr10	-	32345623	32346763	32346763	32345623	1139	TCGGTACGT	GT	yes	CTTCCTCTCATTTCCCCCAGATC	AG	yes	yes_yes	GT_AG
chr10,-,97467603,97469646	chr10,-,97469646,2	Alt 3'ss	0.2	ENSG00000155229	MMS19	chr10	-	97467603	97469646	97469646	97467603	2042	GAGGTGAGT	GT	yes	AAAATATTCTTTGACTCTAGTAC	AG	yes	yes_yes	GT_AG
chr10,-,96238371,96242735	chr10,-,96242735,4	Alt 3'ss	0.184743	ENSG00000095585	BLNK	chr10	-	96238371	96242735	96242735	96238371	4363	CAGGTAAGG	GT	yes	GATTTATGTCCTCTTTCCAGTTC	AG	no	yes_no	GT_AG
chr10,-,45651625,45651966	chr10,-,45651966,2	Alt 3'ss	0.205556	ENSG00000172671	ZFAND4	chr10	-	45649102	45651966	45651966	45649102	2863	GAGGTAGGC	GT	yes	AATTTTTGTATTTTTTTTAGTAG	AG	no	yes_no	GT_AG
chr10,-,121974100,121974390	chr10,-,121974390,1	Alt 3'ss	0.706876	ENSG00000107672	NSMCE4A	chr10	-	121974100	121974390	121974390	121974100	289	ATGGTGTGT	GT	yes	GCTGAACAAATTTCCCAAAGTTT	AG	no	yes_no	GT_AG
chr10,-,18539299,18542069	chr10,-,18542069,2	Alt 3'ss	0.322416	ENSG00000240291	RP11-499P20.2	chr10	-	18539642	18542069	18542069	18539642	2426	CAGGTATAC	GT	yes	CTTCTCCATCCTTTTCACAGTAG	AG	no	yes_no	GT_AG
chr10,-,45847244,45847860	chr10,-,45847860,1	Alt 3'ss	0.15729	ENSG00000188234	AGAP4	chr10	-	45847244	45847860	45847860	45847244	615	AGGGTGGGG	GT	yes	ATCTGAGATCTATGAGGCAGGAG	AG	no	yes_no	GT_AG
chr10,-,56359848,56360293	chr10,-,56360293,2	Alt 3'ss	0.227602	ENSG00000122952	ZWINT	chr10	-	56359848	56360293	56360293	56359848	444	GTGGTATGT	GT	yes	GGTGGCTCATCTCAGGACAGAAG	AG	no	yes_no	GT_AG
chr10,-,74150464,74150755	chr10,-,74150755,5	Alt 3'ss	0.448155	ENSG00000185009	AP3M1	chr10	-	74150464	74150755	74150755	74150464	290	GGGGTGAGT	GT	yes	ACAGACGGCAGGAATCTCAGTCC	AG	no	yes_no	GT_AG
chr10,-,73724828,73725961	chr10,-,73725961,5	Alt 3'ss	0.346921	ENSG00000271816	BMS1P4	chr10	-	73724828	73725961	73725961	73724828	1132	CTGGTAAGT	GT	yes	TTTTATTTAGTTTTTTCTAGAGC	AG	no	yes_no	GT_AG
chr10,-,100505495,100506040	chr10,-,100506040,1	Alt 3'ss	0.158333	ENSG00000075826	SEC31B	chr10	-	100505734	100506040	100506040	100505734	305	AAGGTTTGA	GT	yes	TATCTTTCTCTCTTCTATAGATC	AG	no	yes_no	GT_AG
chr13,+,51453418,51454150	chr13,+,51453418,1	Alt 3'ss	0.19596	ENSG00000236778	INTS6-AS1	chr13	+	51453418	51454003	51453418	51454003	584	GAGGTGATA	GT	yes	CTCTTGCCGTGTTTACTTAGAGC	AG	yes	yes_yes	GT_AG
chr13,+,46733998,46744132	chr13,+,46733998,1	Alt 3'ss	0.525604	ENSG00000136141	LRCH1	chr13	+	46733998	46744132	46733998	46744132	10133	GAGGTAACA	GT	yes	CTCTGTGGTTTTTCTCCAAGGTA	AG	no	yes_no	GT_AG
chr13,+,33818265,33820395	chr13,+,33818265,1	Alt 3'ss	0.205541	ENSG00000133119	RFC3	chr13	+	33818265	33820395	33818265	33820395	2129	CTGGTGAGT	GT	yes	CCCCCATCCACTTTTCTAAGCAG	AG	no	yes_no	GT_AG
chr13,+,113838247,113839271	chr13,+,113838247,2	Alt 3'ss	0.497543	ENSG00000233695	GAS6-AS1	chr13	+	113838247	113839291	113838247	113839291	1043	ACGGTAGGA	GT	yes	GGTCTTCACTGACACCACAGGTC	AG	no	yes_no	GT_AG
chr13,+,91756420,91907937	chr13,+,91756420,2	Alt 3'ss	0.47362	ENSG00000179399	GPC5	chr13	+	91756420	91907937	91756420	91907937	151516	AAGGTATTT	GT	yes	TTTCACATTTCCCTTGCTAGTTA	AG	yes	yes_yes	GT_AG
chr13,+,79422214,79422727	chr13,+,79422214,1	Alt 3'ss	0.157675	ENSG00000227354	RBM26-AS1	chr13	+	79422214	79422727	79422214	79422727	512	AGGGTAAGA	GT	yes	TATTACCTTTTTATGTCCAGACA	AG	yes	yes_yes	GT_AG
chr13,+,42206146,42208947	chr13,+,42206146,1	Alt 3'ss	0.401318	ENSG00000102780	DGKH	chr13	+	42206146	42208959	42206146	42208959	2812	GATGTAAGT	GT	yes	TAATGTAGTTTTTCTTTCAGATA	AG	yes	yes_yes	GT_AG
chr13,-,46372210,46387677	chr13,-,46387677,4	Alt 3'ss	0.27451	ENSG00000102445	KIAA0226L	chr13	-	46372210	46387677	46387677	46372210	15466	CGGGTAAGT	GT	yes	AGATGCTGCCTCTCCCTCAGGCC	AG	yes	yes_yes	GT_AG
chr13,-,36975853,36985627	chr13,-,36985627,5	Alt 3'ss	0.224265	ENSG00000120697	ALG5	chr13	-	36975853	36985627	36985627	36975853	9773	CCTGTGAGT	GT	yes	AATTTTTGTATTTTTAATAGAGA	AG	no	yes_no	GT_AG
chr13,-,24897464,24899419	chr13,-,24899419,2	Alt 3'ss	0.204933	ENSG00000151849	CENPJ	chr13	-	24897538	24899419	24899419	24897538	1880	CAGGTATGC	GT	yes	GTTCTTTTTCTGTTTACAAGAAT	AG	no	yes_no	GT_AG
chr13,-,110697967,110701438	chr13,-,110701438,7	Alt 3'ss	0.327606	ENSG00000134905	CARS2	chr13	-	110697967	110701438	110701438	110697967	3470	GAGGTAAGT	GT	yes	GCTCTTCTCTTGTCTCTTAGGCA	AG	yes	yes_yes	GT_AG
chr13,-,110904780,110906033	chr13,-,110906033,9	Alt 3'ss	0.152646	ENSG00000088448	ANKRD10	chr13	-	110904780	110906033	110906033	110904780	1252	CGAGTAAGT	GT	yes	TGTTTACTGTTACATTGCAGGGA	AG	no	yes_no	GT_AG
chr13,-,27202261,27207295	chr13,-,27207295,2	Alt 3'ss	0.234783	ENSG00000275294	RP11-428O18.6	chr13	-	27202199	27207295	27207295	27202199	5095	CAGGTAAGT	GT	yes	CTCCCTCTCCACACACACAGAGG	AG	no	yes_no	GT_AG
chr13,-,41014425,41019228	chr13,-,41019228,6	Alt 3'ss	0.193468	ENSG00000120690	ELF1	chr13	-	41014425	41019228	41019228	41014425	4802	AAGGTAACT	GT	yes	GCTATTTGCTTTGTTGACAGAGA	AG	no	yes_no	GT_AG
chr13,-,46372078,46377890	chr13,-,46377890,2	Alt 3'ss	0.354605	ENSG00000102445	KIAA0226L	chr13	-	46372078	46377890	46377890	46372078	5811	CTGGTGAGT	GT	yes	CTTCTCTCTGTCCTCAACAGAGG	AG	yes	yes_yes	GT_AG
chr13,-,110904342,110906033	chr13,-,110906033,8	Alt 3'ss	0.152339	ENSG00000088448	ANKRD10	chr13	-	110904342	110906033	110906033	110904342	1690	CGAGTAAGT	GT	yes	AATTCTGTCCTTGGTTACAGGGC	AG	yes	yes_yes	GT_AG
chr13,-,110900661,110906033	chr13,-,110906033,6	Alt 3'ss	0.271864	ENSG00000088448	ANKRD10	chr13	-	110900661	110906033	110906033	110900661	5371	CGAGTAAGT	GT	yes	ATTGACTTGATTTTTTCAAGTAA	AG	yes	yes_yes	GT_AG
chr13,-,59965534,59969944	chr13,-,59969944,3	Alt 3'ss	0.357168	ENSG00000139734	DIAPH3	chr13	-	59927435	59969944	59969944	59927435	42508	AAGGTAAGT	GT	yes	TGCAAATATTGTTATTACAGAAA	AG	no	yes_no	GT_AG
chr13,-,108217492,108218162	chr13,-,108218162,3	Alt 3'ss	0.166918	ENSG00000174405	LIG4	chr13	-	108215840	108218162	108218162	108215840	2321	CAGGTTTGC	GT	yes	TACCACTGTTTTACGTACAGAGA	AG	no	yes_no	GT_AG
chrX,+,70133540,70133898	chrX,+,70133540,1	Alt 3'ss	0.415196	ENSG00000089289	IGBP1	chrX	+	70133540	70133723	70133540	70133723	182	GAGGTAAGG	GT	yes	TGTTTGTTTGCTTTTAACAGATG	AG	yes	yes_yes	GT_AG
chrX,+,154463690,154463804	chrX,+,154463690,1	Alt 3'ss	0.285985	ENSG00000130827	PLXNA3	chrX	+	154463690	154463951	154463690	154463951	260	CAGGTGAGG	GT	yes	TCTGGCCCGACCCCGTGCAGGTG	AG	yes	yes_yes	GT_AG
chrX,+,101623430,101623814	chrX,+,101623430,1	Alt 3'ss	0.247059	ENSG00000102401	ARMCX3	chrX	+	101623430	101623814	101623430	101623814	383	ACGGTGAGC	GT	yes	AGCCTCTCCCGGGTGGCCAGTCT	AG	yes	yes_yes	GT_AG
chrX,+,1732723,1733953	chrX,+,1732723,1	Alt 3'ss	0.169162	ENSG00000223511	RP13-297E16.4	chrX	+	1732723	1733950	1732723	1733950	1226	AAGGTGGGG	GT	yes	TTTTTTTTTTGTATTTTTAGTAG	AG	yes	yes_yes	GT_AG
chrX,+,53428084,53428283	chrX,+,53428084,1	Alt 3'ss	0.163227	ENSG00000158423	RIBC1	chrX	+	53428084	53428493	53428084	53428493	408	ATGGTAAAA	GT	yes	TAATACCTATCCTGGTCCAGCCA	AG	no	yes_no	GT_AG
chrX,+,132218837,132239620	chrX,+,132218837,1	Alt 3'ss	0.352941	ENSG00000232160	RAP2C-AS1	chrX	+	132218837	132239620	132218837	132239620	20782	AAGGTAACC	GT	yes	CCCTTGTTATCTTTGTTTAGACT	AG	yes	yes_yes	GT_AG
chrX,-,16852517,16852749	chrX,-,16852749,2	Alt 3'ss	0.167686	ENSG00000102054	RBBP7	chrX	-	16852550	16852749	16852749	16852550	198	AAGGTTTCG	GT	yes	ATAAAGATGAAATTTTCCAGGTA	AG	yes	yes_yes	GT_AG
chrX,-,101895879,101897868	chrX,-,101897868,1	Alt 3'ss	0.165205	ENSG00000166432	ZMAT1	chrX	-	101895882	101897868	101897868	101895882	1985	TGGGTAAGG	GT	yes	TCTTATTACAACTATTTCAGCAG	AG	yes	yes_yes	GT_AG
chrX,-,84322014,84326178	chrX,-,84326178,1	Alt 3'ss	0.242706	ENSG00000165259	HDX	chrX	-	84322240	84326178	84326178	84322240	3937	CAGGTAGGT	GT	yes	CTAATATCCCCTTTGTACAGGTT	AG	no	yes_no	GT_AG
chrX,-,54174146,54182500	chrX,-,54182500,1	Alt 3'ss	0.329386	ENSG00000184083	FAM120C	chrX	-	54159616	54182500	54182500	54159616	22883	AAGGTGAGG	GT	yes	GTTCTCTTCTTCCCTTCTAGGTC	AG	yes	yes_yes	GT_AG
chrX,-,41743736,41745524	chrX,-,41745524,1	Alt 3'ss	0.217767	ENSG00000147044	CASK	chrX	-	41743736	41745524	41745524	41743736	1787	CAGGTATGT	GT	yes	CATTTCTTTTACAATTATAGCAT	AG	yes	yes_yes	GT_AG
chrX,-,47467670,47482459	chrX,-,47482459,2	Alt 3'ss	0.229381	ENSG00000147124	ZNF41	chrX	-	47467760	47482459	47482459	47467760	14698	GGAGTGAGT	GT	yes	CGAACTTTTCTCTTCCGCAGCAT	AG	yes	yes_yes	GT_AG
chrX,-,75065241,75069291	chrX,-,75069291,2	Alt 3'ss	0.460663	ENSG00000131269	ABCB7	chrX	-	75065241	75069291	75069291	75065241	4049	AGGGTGGGT	GT	yes	ATTCAGTATATCTGCTTCAGGAT	AG	yes	yes_yes	GT_AG
chr18,+,58723251,58723990	chr18,+,58723251,1	Alt 3'ss	0.224883	ENSG00000172175	MALT1	chr18	+	58723251	58726270	58723251	58726270	3018	ATGGTAAGA	GT	yes	ACTGATTCGTGTCTTAACAGGGT	AG	no	yes_no	GT_AG
chr18,-,224200,224924	chr18,-,224924,1	Alt 3'ss	0.286066	ENSG00000079134	THOC1	chr18	-	224179	224924	224924	224179	744	AAGGTAAAT	GT	yes	GTATGTTTTGTTCACGACAGAAC	AG	yes	yes_yes	GT_AG
chr18,-,62137112,62138243	chr18,-,62138243,5	Alt 3'ss	0.175861	ENSG00000197563	PIGN	chr18	-	62123544	62138243	62138243	62123544	14698	TAAGTAAGT	GT	yes	TATTTTCATCCTGATTTTAGGAA	AG	yes	yes_yes	GT_AG
chr18,-,9133522,9136364	chr18,-,9136364,1	Alt 3'ss	0.801718	ENSG00000266053	NDUFV2-AS1	chr18	-	9133510	9136364	9136364	9133510	2853	AGGGTATTC	GT	yes	GAAAAAAGTTTCCAAACCAGGAT	AG	yes	yes_yes	GT_AG
chr11,+,64287014,64288065	chr11,+,64287014,2	Alt 3'ss	0.187879	ENSG00000173264	GPR137	chr11	+	64287014	64288065	64287014	64288065	1050	CTTGTAAGT	GT	yes	TCTGTTGTTACCTGTGCCAGGGG	AG	yes	yes_yes	GT_AG
chr11,+,68365702,68375231	chr11,+,68365702,1	Alt 3'ss	0.230386	ENSG00000162337	LRP5	chr11	+	68365702	68386316	68365702	68386316	20613	CAGGTGAGG	GT	yes	CATTGCACCTGTCTCCACAGGAG	AG	yes	yes_yes	GT_AG
chr11,+,61848284,61850276	chr11,+,61848284,3	Alt 3'ss	0.203116	ENSG00000134824	FADS2	chr11	+	61848284	61850276	61848284	61850276	1991	GAGGTACGA	GT	yes	TTCTTTTTTTTTTGAGACAGAGT	AG	no	yes_no	GT_AG
chr11,+,65455581,65456638	chr11,+,65455581,2	Alt 3'ss	0.166569	ENSG00000173727	CMB9-22P13.1	chr11	+	65455581	65456638	65455581	65456638	1056	GAGGTGAGT	GT	yes	TGCTTCAAAATCTTTTACAGATG	AG	no	yes_no	GT_AG
chr11,+,76116015,76133440	chr11,+,76116015,1	Alt 3'ss	0.168402	ENSG00000198382	UVRAG	chr11	+	76116015	76133440	76116015	76133440	17424	GTGGTGAGT	GT	yes	CAATCTCTTTTCTGTAAAAGGAG	AG	no	yes_no	GT_AG
chr11,+,121532552,121535362	chr11,+,121532552,1	Alt 3'ss	0.695133	ENSG00000137642	SORL1	chr11	+	121532552	121532731	121532552	121532731	178	AAAGTAAGT	GT	yes	AGTCTTGCTCTCTCCCCCAGGCA	AG	no	yes_no	GT_AG
chr11,+,6540083,6544106	chr11,+,6540083,1	Alt 3'ss	0.222963	ENSG00000179532	DNHD1	chr11	+	6540083	6544106	6540083	6544106	4022	CAGGTGAGA	GT	yes	TCATCTGACTGCCAGTTCAGCTT	AG	no	yes_no	GT_AG
chr11,+,747578,759009	chr11,+,747578,3	Alt 3'ss	0.160185	ENSG00000177156	TALDO1	chr11	+	747578	759009	747578	759009	11430	ACGGTGAGG	GT	yes	TTTTGTGTTGTTTGGAGCAGAAA	AG	yes	yes_yes	GT_AG
chr11,+,327628,329104	chr11,+,327628,1	Alt 3'ss	0.159621	ENSG00000255328	RP11-326C3.12	chr11	+	327628	329099	327628	329099	1470	TTGGTGAGA	GT	yes	CTAATTTTTTGTATTTTTAGTAC	AG	no	yes_no	GT_AG
chr11,+,73919032,73919298	chr11,+,73919032,1	Alt 3'ss	0.164716	ENSG00000175575	PAAF1	chr11	+	73919032	73919261	73919032	73919261	228	AAGGTGGGT	GT	yes	ATTCATTGTGTTATTCCCAGAAT	AG	no	yes_no	GT_AG
chr11,+,118436944,118468775	chr11,+,118436944,2	Alt 3'ss	0.183938	ENSG00000118058	KMT2A	chr11	+	118436944	118468775	118436944	118468775	31830	GAGGTAAGG	GT	yes	ATAATTTTCCTTTGTTGTAGGAT	AG	yes	yes_yes	GT_AG
chr11,+,67393610,67393723	chr11,+,67393610,1	Alt 3'ss	0.225056	ENSG00000172613	RAD9A	chr11	+	67393610	67393691	67393610	67393691	80	TCGGTGAGT	GT	yes	AGACCCTATCGCCCATCCAGGGG	AG	yes	yes_yes	GT_AG
chr11,+,35198246,35200646	chr11,+,35198246,1	Alt 3'ss	0.344345	ENSG00000026508	CD44	chr11	+	35198246	35201082	35198246	35201082	2835	CCAGTAAGA	GT	yes	TTCAATCATCGTTATCACAGTTT	AG	yes	yes_yes	GT_AG
chr11,+,9694286,9703396	chr11,+,9694286,1	Alt 3'ss	0.546296	ENSG00000133789	SWAP70	chr11	+	9694286	9703396	9694286	9703396	9109	AAGGTATGA	GT	yes	GCCTTCTCTCTGTTCCCCAGATT	AG	yes	yes_yes	GT_AG
chr11,+,124804848,124805320	chr11,+,124804848,1	Alt 3'ss	0.18432	ENSG00000245498	RP11-677M14.7	chr11	+	124804848	124805267	124804848	124805267	418	CTTGTGAGC	GT	yes	TGTCTGCATTTTCTTTCTAGCAT	AG	no	yes_no	GT_AG
chr11,-,67796833,67797660	chr11,-,67797660,1	Alt 3'ss	0.25	ENSG00000160172	FAM86C2P	chr11	-	67796855	67797660	67797660	67796855	804	CAGGTAATG	GT	yes	TGTCCGCTGGTCCCTTTCAGTAA	AG	no	yes_no	GT_AG
chr11,-,66369199,66369369	chr11,-,66369369,2	Alt 3'ss	0.185714	ENSG00000174669	SLC29A2	chr11	-	66369199	66369369	66369369	66369199	169	GTGGTGAGA	GT	yes	CTCTGCCTGCTTCTGAGCAGCGT	AG	yes	yes_yes	GT_AG
chr11,-,7504872,7512123	chr11,-,7512123,2	Alt 3'ss	0.179272	ENSG00000251364	CTD-2516F10.2	chr11	-	7469766	7512123	7512123	7469766	42356	AAGGTAGGT	GT	yes	CTTTTTTTTTTCTTTTTTAGAGA	AG	yes	yes_yes	GT_AG
chr11,-,66287014,66287598	chr11,-,66287598,4	Alt 3'ss	0.282628	ENSG00000174851	YIF1A	chr11	-	66287120	66287598	66287598	66287120	477	CCAGTGAGT	GT	yes	GTTATTGCTTGTCCTCCAAGGCG	AG	no	yes_no	GT_AG
chr11,-,83060178,83071691	chr11,-,83071691,5	Alt 3'ss	0.24359	ENSG00000137502	RAB30	chr11	-	83060881	83071691	83071691	83060881	10809	CAGGTGAGT	GT	yes	TCTGCTTTTGTTTTCTCCAGGCC	AG	no	yes_no	GT_AG
chr11,-,125102351,125102637	chr11,-,125102637,2	Alt 3'ss	0.557745	ENSG00000150433	TMEM218	chr11	-	125102317	125102637	125102637	125102317	319	TAGGTAGGG	GT	yes	TCTGAATGCTTTCACGGGAGTGT	AG	yes	yes_yes	GT_AG
chr11,-,62618170,62620497	chr11,-,62620497,2	Alt 3'ss	0.21692	ENSG00000149541	B3GAT3	chr11	-	62618170	62620497	62620497	62618170	2326	CAGGTATGG	GT	yes	TTTTTTTTTTTTTGAGACAGAGT	AG	no	yes_no	GT_AG
chr11,-,65868440,65868510	chr11,-,65868510,1	Alt 3'ss	0.491667	ENSG00000172638	EFEMP2	chr11	-	65868421	65868510	65868510	65868421	88	AAGGTACAG	GT	yes	GCCCCTCTCCCCTGGCACAGACA	AG	yes	yes_yes	GT_AG
chr11,-,18469218,18480485	chr11,-,18480485,1	Alt 3'ss	0.173077	ENSG00000074319	TSG101	chr11	-	18469218	18480485	18480485	18469218	11266	TCAGTAGGT	GT	yes	TGAACTTACTGTCCCCACAGACT	AG	yes	yes_yes	GT_AG
chr11,-,93479284,93499276	chr11,-,93499276,1	Alt 3'ss	0.243282	ENSG00000166002	SMCO4	chr11	-	93479284	93499276	93499276	93479284	19991	AAGGTAAAC	GT	yes	TTTATTCTCTACTATCACAGTTG	AG	yes	yes_yes	GT_AG
chr11,-,104000237,104163804	chr11,-,104163804,1	Alt 3'ss	0.15436	ENSG00000170962	PDGFD	chr11	-	104000255	104163804	104163804	104000255	163548	ATGGTAAGA	GT	yes	CAAGTTGTGACTACTAACAGAGA	AG	yes	yes_yes	GT_AG
chr11,-,17846761,17878208	chr11,-,17878208,2	Alt 3'ss	0.16755	ENSG00000129158	SERGEF	chr11	-	17846761	17878208	17878208	17846761	31446	TTGGTAAGT	GT	yes	CTCTCATTTAATCTTTGCAGTAT	AG	yes	yes_yes	GT_AG
chr11,-,8135844,8137378	chr11,-,8137378,2	Alt 3'ss	0.224638	ENSG00000166405	RIC3	chr11	-	8128354	8137378	8137378	8128354	9023	GAGGTAGGT	GT	yes	GTCTACCCATCCTCTTTTAGGAT	AG	yes	yes_yes	GT_AG
chr11,-,18067666,18079619	chr11,-,18079619,2	Alt 3'ss	0.180556	ENSG00000166788	SAAL1	chr11	-	18067666	18079619	18079619	18067666	11952	CAGGTAGGC	GT	yes	CTGACTTCTTTTATATCCAGAAT	AG	no	yes_no	GT_AG
chr11,-,125101303,125102734	chr11,-,125102734,1	Alt 3'ss	0.162147	ENSG00000150433	TMEM218	chr11	-	125101303	125102734	125102734	125101303	1430	CTGGTGAGT	GT	yes	ATTTGTCTTTTTAACCCCAGGTT	AG	yes	yes_yes	GT_AG
chr11,-,64115986,64151239	chr11,-,64151239,1	Alt 3'ss	0.321821	ENSG00000133315	MACROD1	chr11	-	64015281	64151239	64151239	64015281	135957	CCGGTGAGT	GT	yes	TTTGTCTCTCTCTCTTGCAGCCA	AG	yes	yes_yes	GT_AG
chr11,-,46118145,46118742	chr11,-,46118742,3	Alt 3'ss	0.178009	ENSG00000135365	PHF21A	chr11	-	46118145	46118742	46118742	46118145	596	TTGGTAAGT	GT	yes	ATGGGGCCTATTTCTTTTAGCTT	AG	yes	yes_yes	GT_AG
chr11,-,18239969,18245910	chr11,-,18245910,1	Alt 3'ss	0.306391	ENSG00000134339	SAA2	chr11	-	18245515	18245910	18245910	18245515	394	CAGGTAACT	GT	yes	CTTGCCTGCCTGGACTACAGCAA	AG	yes	yes_yes	GT_AG
chr11,-,125102351,125102734	chr11,-,125102734,2	Alt 3'ss	0.432693	ENSG00000150433	TMEM218	chr11	-	125102351	125102734	125102734	125102351	382	CTGGTGAGT	GT	yes	ATAACCTGTAATGAGTTTAGGCT	AG	yes	yes_yes	GT_AG
chr21,+,42009584,42011221	chr21,+,42009584,1	Alt 3'ss	0.21166	ENSG00000237232	ZNF295-AS1	chr21	+	42009584	42011221	42009584	42011221	1636	AAGGTCTGC	GT	yes	GATCTTTTTTTTTTTTGCAGAAA	AG	no	yes_no	GT_AG
chr21,+,44306754,44307260	chr21,+,44306754,1	Alt 3'ss	0.27451	ENSG00000141959	PFKL	chr21	+	44306754	44307260	44306754	44307260	505	GAGGTAAGG	GT	yes	TGTTCATTGTGTCCCCGCAGGAG	AG	no	yes_no	GT_AG
chr21,+,37129063,37132352	chr21,+,37129063,1	Alt 3'ss	0.333333	ENSG00000182670	TTC3	chr21	+	37129063	37132352	37129063	37132352	3288	CAGGTATGT	GT	yes	TTTCTTTTTTTTTTTTTTAGATG	AG	no	yes_no	GT_AG
chr21,+,45914025,45929920	chr21,+,45914025,3	Alt 3'ss	0.173036	ENSG00000183570	PCBP3	chr21	+	45914025	45929917	45914025	45929917	15891	CAGGTAAGA	GT	yes	TCGTGTCCCTCCTACCCCAGCAG	AG	yes	yes_yes	GT_AG
chr21,-,45277773,45278103	chr21,-,45278103,3	Alt 3'ss	0.186275	ENSG00000186866	POFUT2	chr21	-	45277773	45278103	45278103	45277773	329	GATGTGAGT	GT	yes	CTCCTTTCTCCTCTCTTTAGCTT	AG	yes	yes_yes	GT_AG
chr21,-,39423490,39429131	chr21,-,39429131,1	Alt 3'ss	0.191176	ENSG00000157578	LCA5L	chr21	-	39428503	39429131	39429131	39428503	627	GAGGTAAGC	GT	yes	TTTTACTTTTCTTTTATTAGGTT	AG	yes	yes_yes	GT_AG
chr21,-,33524484,33524769	chr21,-,33524769,2	Alt 3'ss	0.175926	ENSG00000159131	GART	chr21	-	33524484	33524769	33524769	33524484	284	CAGGTAAAA	GT	yes	ATTTTTAATTTTTTTAACAGGGT	AG	no	yes_no	GT_AG
chr21,-,6991733,6992110	chr21,-,6992110,1	Alt 3'ss	0.279922	ENSG00000280018	CH507-154B10.2	chr21	-	6991733	6992110	6992110	6991733	376	TTGGTAAGG	GT	yes	TTTTCAACTTTTATTTTAAGTTT	AG	no	yes_no	GT_AG
chr7,+,149290038,149291689	chr7,+,149290038,1	Alt 3'ss	0.24143	ENSG00000204946,ENSG00000244560	RP4-800G7.2,ZNF783	chr7	+	149290038	149291556	149290038	149291556	1517	CTGGTGAGT	GT	yes	TTCTCTGTAAACTTTTCCAGATT	AG	yes	yes_yes	GT_AG
chr7,+,6591867,6593745	chr7,+,6591867,1	Alt 3'ss	0.183575	ENSG00000146576	C7orf26	chr7	+	6591867	6593745	6591867	6593745	1877	CAGGTACTG	GT	yes	TGCAGACTCAACCTTCCTAGGCC	AG	no	yes_no	GT_AG
chr7,+,1570533,1574715	chr7,+,1570533,1	Alt 3'ss	0.283094	ENSG00000230487	PSMG3-AS1	chr7	+	1570533	1572802	1570533	1572802	2268	CAGGTGCAG	GT	yes	TGTATTCTCCCTCTCTGTAGGCA	AG	no	yes_no	GT_AG
chr7,+,74187798,74188304	chr7,+,74187798,1	Alt 3'ss	0.48246	ENSG00000106682	EIF4H	chr7	+	74187798	74188304	74187798	74188304	505	AAGGTGAGT	GT	yes	TTCAGATATGGTGTCTATAGGTC	AG	no	yes_no	GT_AG
chr7,+,45069961,45070389	chr7,+,45069961,1	Alt 3'ss	0.164236	ENSG00000136280	CCM2	chr7	+	45069961	45070094	45069961	45070094	132	GCGGTATGT	GT	yes	TGGTGGCCTTTTGTTTCCAGACT	AG	no	yes_no	GT_AG
chr7,+,100211185,100211438	chr7,+,100211185,1	Alt 3'ss	0.199207	ENSG00000066923	STAG3	chr7	+	100211185	100211438	100211185	100211438	252	GGGGTGAGG	GT	yes	TCCTGCTTCATTCCCAGCAGTCA	AG	yes	yes_yes	GT_AG
chr7,+,7673453,7747994	chr7,+,7673453,3	Alt 3'ss	0.165403	ENSG00000219545	UMAD1	chr7	+	7673453	7747994	7673453	7747994	74540	TAGGTGAGT	GT	yes	TTGTTTTGTTTTGTTTACAGTGG	AG	no	yes_no	GT_AG
chr7,+,99338285,99348893	chr7,+,99338285,3	Alt 3'ss	0.245098	ENSG00000241685	ARPC1A	chr7	+	99338285	99348893	99338285	99348893	10607	CAGGTAAAG	GT	yes	AAAGCCGATTCGCTCCACAGTCC	AG	no	yes_no	GT_AG
chr7,+,129225439,129379641	chr7,+,129225439,1	Alt 3'ss	0.244634	ENSG00000158467	AHCYL2	chr7	+	129225439	129379638	129225439	129379638	154198	AAGGTACTG	GT	yes	ACTAGGTTTCTTTTTCTTAGCAG	AG	yes	yes_yes	GT_AG
chr7,+,55912068,55912635	chr7,+,55912068,1	Alt 3'ss	0.164038	ENSG00000178665	ZNF713	chr7	+	55912068	55912635	55912068	55912635	566	AAGGTAAAC	GT	yes	GATGCTTCTCTTTTTCCTAGTTA	AG	yes	yes_yes	GT_AG
chr7,+,134986701,134987875	chr7,+,134986701,1	Alt 3'ss	0.442815	ENSG00000146856	AGBL3	chr7	+	134986701	134987875	134986701	134987875	1173	GAGGTATGC	GT	yes	CTGTCATATAATTTCCTTAGAAA	AG	yes	yes_yes	GT_AG
chr7,+,28412917,28488175	chr7,+,28412917,1	Alt 3'ss	0.169937	ENSG00000146592	CREB5	chr7	+	28412917	28414302	28412917	28414302	1384	ATGGTAAGG	GT	yes	AAGGTCTTTTTTTTTTTTAGAGG	AG	no	yes_no	GT_AG
chr7,+,92463026,92464687	chr7,+,92463026,1	Alt 3'ss	0.201053	ENSG00000244055	AC007566.10	chr7	+	92463026	92465102	92463026	92465102	2075	GTGGTGAGG	GT	yes	CTAACTCCCTCATTCTACAGATA	AG	yes	yes_yes	GT_AG
chr7,+,22857016,22869015	chr7,+,22857016,3	Alt 3'ss	0.271489	ENSG00000228649	AC005682.5	chr7	+	22857016	22869015	22857016	22869015	11998	GAGGTATAT	GT	yes	CAGTTCTGGTCACATAACAGGTT	AG	no	yes_no	GT_AG
chr7,+,30771556,30778418	chr7,+,30771556,1	Alt 3'ss	0.493733	ENSG00000254959,ENSG00000106125	INMT-FAM188B,FAM188B	chr7	+	30771556	30778432	30771556	30778432	6875	AAGGTAACG	GT	yes	ATTCAGCTTTCTTCCCTCAGGGC	AG	yes	yes_yes	GT_AG
chr7,-,1448761,1450240	chr7,-,1450240,1	Alt 3'ss	0.281046	ENSG00000164877	MICALL2	chr7	-	1449829	1450240	1450240	1449829	410	CTGGTGAGT	GT	yes	CTGCCTTCCGGCCCTGCCAGGAT	AG	no	yes_no	GT_AG
chr7,-,122133741,122144161	chr7,-,122144161,1	Alt 3'ss	0.222222	ENSG00000008311	AASS	chr7	-	122143818	122144161	122144161	122143818	342	GAGGTGAGG	GT	yes	CTTTCTTTTTTGGCGGACAGTGG	AG	no	yes_no	GT_AG
chr7,-,5127743,5132448	chr7,-,5132448,2	Alt 3'ss	0.196036	ENSG00000159904	ZNF890P	chr7	-	5127743	5132448	5132448	5127743	4704	CAGGTGAGT	GT	yes	TCAGCCATGTGCTGTTCCAGGGG	AG	yes	yes_yes	GT_AG
chr7,-,30167985,30178937	chr7,-,30178937,1	Alt 3'ss	0.38046	ENSG00000227017	AC007036.6	chr7	-	30167985	30178937	30178937	30167985	10951	AAAGTGAGT	GT	yes	TGTGCTGCTTCCTCCTACAGGAA	AG	no	yes_no	GT_AG
chr7,-,96708229,96709688	chr7,-,96709688,5	Alt 3'ss	0.510655	ENSG00000127922	SHFM1	chr7	-	96708214	96709688	96709688	96708214	1473	AAGGTAACC	GT	yes	TTCAGTCATGTTTTCTTTAGCTC	AG	yes	yes_yes	GT_AG
chr7,-,44122195,44122282	chr7,-,44122282,1	Alt 3'ss	0.228788	ENSG00000106628	POLD2	chr7	-	44122195	44122282	44122282	44122195	86	AGGGTGAGA	GT	yes	TGTTCTCCTTCTTTTCCCAGTAT	AG	yes	yes_yes	GT_AG
chr7,-,131326935,131327615	chr7,-,131327615,1	Alt 3'ss	0.471099	ENSG00000236753	MKLN1-AS	chr7	-	131326895	131327615	131327615	131326895	719	GAGGTAAGG	GT	yes	TATGTCGCTTATTGTCTAAGAGG	AG	yes	yes_yes	GT_AG
chr7,-,92234886,92235534	chr7,-,92235534,2	Alt 3'ss	0.214283	ENSG00000001631	KRIT1	chr7	-	92234886	92235534	92235534	92234886	647	CAGGTCAGA	GT	yes	AAATCCATACTTTGGTCTAGGAG	AG	no	yes_no	GT_AG
chr7,-,92211501,92213195	chr7,-,92213195,2	Alt 3'ss	0.245437	ENSG00000001631	KRIT1	chr7	-	92211004	92213195	92213195	92211004	2190	AAGGTAGAT	GT	yes	TTTTGTCATTTTGATAATAGCCA	AG	no	yes_no	GT_AG
chr20,+,5957229,5958034	chr20,+,5957229,1	Alt 3'ss	0.2681	ENSG00000125885	MCM8	chr20	+	5957229	5958034	5957229	5958034	804	AAGGTGAGG	GT	yes	TCTTTTTTCCTTGAGAACAGCCT	AG	no	yes_no	GT_AG
chr20,+,21136552,21141204	chr20,+,21136552,1	Alt 3'ss	0.240452	ENSG00000088970	KIZ	chr20	+	21136552	21141204	21136552	21141204	4651	AAGGTGACT	GT	yes	CCCCATTATCCTTGTCTCAGGTT	AG	no	yes_no	GT_AG
chr20,+,63685872,63686004	chr20,+,63685872,1	Alt 3'ss	0.200755	ENSG00000026036,ENSG00000258366	RTEL1,RTEL1-TNFRSF6B	chr20	+	63685872	63687638	63685872	63687638	1765	GAGGTACAG	GT	yes	TGCCGCCCCCCGCCCCACAGGGA	AG	yes	yes_yes	GT_AG
chr20,-,35346789,35347164	chr20,-,35347164,4	Alt 3'ss	0.153497	ENSG00000101019	UQCC1	chr20	-	35346747	35347164	35347164	35346747	416	GGGGTAAGT	GT	yes	GGGGCCTGCACTGTCTTCAGGAA	AG	yes	yes_yes	GT_AG
chr20,-,31722348,31722618	chr20,-,31722618,1	Alt 3'ss	0.466646	ENSG00000171552	BCL2L1	chr20	-	31722330	31722618	31722618	31722330	287	AATGTAGGT	GT	yes	AGCTCTTTCTCTCCCTTCAGAAT	AG	yes	yes_yes	GT_AG
chr20,-,31722348,31722444	chr20,-,31722444,1	Alt 3'ss	0.369415	ENSG00000171552	BCL2L1	chr20	-	31722330	31722444	31722444	31722330	113	TTCGTAAGA	GT	yes	AGCTCTTTCTCTCCCTTCAGAAT	AG	yes	yes_yes	GT_AG
chr20,-,34613936,34616042	chr20,-,34616042,4	Alt 3'ss	0.317119	ENSG00000101464	PIGU	chr20	-	34603284	34616042	34616042	34603284	12757	CAGGTAAGC	GT	yes	TACAACCCCTTATGGTCTAGGTA	AG	no	yes_no	GT_AG
chr20,-,31722348,31723735	chr20,-,31723735,1	Alt 3'ss	0.544351	ENSG00000171552	BCL2L1	chr20	-	31722348	31723735	31723735	31722348	1386	CAGGTGAGA	GT	yes	ATTATTTTTTTTTCCTGAAGCTC	AG	yes	yes_yes	GT_AG
chr20,-,31722348,31723864	chr20,-,31723864,1	Alt 3'ss	0.501958	ENSG00000171552	BCL2L1	chr20	-	31722330	31723864	31723864	31722330	1533	CAGGTAGGC	GT	yes	AGCTCTTTCTCTCCCTTCAGAAT	AG	yes	yes_yes	GT_AG
chr20,-,34106289,34112096	chr20,-,34112096,2	Alt 3'ss	0.267974	ENSG00000125977	EIF2S2	chr20	-	34110093	34112096	34112096	34110093	2002	GAGGTGAGG	GT	yes	TTTTTTTTTTTTTTTTTGAGATG	AG	no	yes_no	GT_AG
chr20,-,36614437,36615225	chr20,-,36615225,1	Alt 3'ss	0.189732	ENSG00000101082	SLA2	chr20	-	36614437	36615225	36615225	36614437	787	CTGGTATGG	GT	yes	GATGGAGGTCTCTTCCTCAGAGC	AG	yes	yes_yes	GT_AG
chr20,-,34860130,34860254	chr20,-,34860254,1	Alt 3'ss	0.375468	ENSG00000131067	GGT7	chr20	-	34860042	34860254	34860254	34860042	211	CAGGTAACA	GT	yes	CTGCTCTCCGGCCCCCCCAGGCT	AG	yes	yes_yes	GT_AG
chr20,-,35626852,35630439	chr20,-,35630439,2	Alt 3'ss	0.15625	ENSG00000214078	CPNE1	chr20	-	35626803	35630439	35630439	35626803	3635	CAGGTAAGT	GT	yes	ATGAATGGGCTTGTCCCCAGCAA	AG	yes	yes_yes	GT_AG
chr20,-,34644226,34657180	chr20,-,34657180,2	Alt 3'ss	0.207212	ENSG00000101464	PIGU	chr20	-	34644181	34657180	34657180	34644181	12998	GAAGTAAGT	GT	yes	CCCTGTATTTTGCAATCCAGGAC	AG	no	yes_no	GT_AG
chr4,+,16238871,16256257	chr4,+,16238871,2	Alt 3'ss	0.179459	ENSG00000263327	TAPT1-AS1	chr4	+	16238871	16256257	16238871	16256257	17385	CAGGTAAGT	GT	yes	TTTTTTTTTTTTTTTTTTAGGTT	AG	yes	yes_yes	GT_AG
chr4,+,70681599,70686607	chr4,+,70681599,1	Alt 3'ss	0.19339	ENSG00000132464	ENAM	chr4	+	70681599	70686607	70681599	70686607	5007	TAGGTAAGA	GT	yes	ATCCTTCTGTTCTCTTACAGCAC	AG	yes	yes_yes	GT_AG
chr4,+,113311399,113317722	chr4,+,113311399,1	Alt 3'ss	0.166908	ENSG00000145362	ANK2	chr4	+	113311399	113317707	113311399	113317707	6307	CAGGTATCT	GT	yes	GCCTCCTGCCAACCTACCAGCCT	AG	yes	yes_yes	GT_AG
chr4,+,25315400,25318383	chr4,+,25315400,1	Alt 3'ss	0.154412	ENSG00000168228	ZCCHC4	chr4	+	25315400	25318383	25315400	25318383	2982	AAGGTACTG	GT	yes	TTTTTTTTTTTGAGCTACAGTTT	AG	no	yes_no	GT_AG
chr4,+,128176907,128178512	chr4,+,128176907,2	Alt 3'ss	0.270158	ENSG00000138709	LARP1B	chr4	+	128176907	128178431	128176907	128178431	1523	AAGGTAACA	GT	yes	AAGAGTTTTTTATTTTGCAGATT	AG	yes	yes_yes	GT_AG
chr4,+,10006692,10009558	chr4,+,10006692,1	Alt 3'ss	0.161905	ENSG00000250413	RP11-448G15.1	chr4	+	10006692	10009558	10006692	10009558	2865	AGGGTAAGT	GT	yes	TCAACTTAATTGCTCTACAGAAA	AG	no	yes_no	GT_AG
chr4,+,102869187,102882792	chr4,+,102869187,2	Alt 3'ss	0.165033	ENSG00000145354	CISD2	chr4	+	102869187	102882792	102869187	102882792	13604	CAGGTAATC	GT	yes	GTCTTGCTCTTGTCACCCAGGCT	AG	no	yes_no	GT_AG
chr4,-,17804771,17805107	chr4,-,17805107,1	Alt 3'ss	0.28029	ENSG00000163257	DCAF16	chr4	-	17804771	17805107	17805107	17804771	335	AAGGTAAAA	GT	yes	CTTTAATATCATGTCTCTAGTCT	AG	yes	yes_yes	GT_AG
chr4,-,38981186,38986336	chr4,-,38986336,3	Alt 3'ss	0.16712	ENSG00000121895	TMEM156	chr4	-	38981186	38986336	38986336	38981186	5149	CAGGTAAGT	GT	yes	CAGGTTTCAACTTCCTGCAGATG	AG	no	yes_no	GT_AG
chr4,-,10539976,10540494	chr4,-,10540494,2	Alt 3'ss	0.153337	ENSG00000109684	CLNK	chr4	-	10532283	10540494	10540494	10532283	8210	CAGGTGAGA	GT	yes	CGTATTTCTTTTTCTTGCAGTCA	AG	yes	yes_yes	GT_AG
chr4,-,177434481,177436298	chr4,-,177436298,1	Alt 3'ss	0.163102	ENSG00000038002	AGA	chr4	-	177434481	177436298	177436298	177434481	1816	ATGGTATAA	GT	yes	ACCCTCTCAAAGCCGTGTAGGAG	AG	yes	yes_yes	GT_AG
chr4,-,105473378,105473894	chr4,-,105473894,5	Alt 3'ss	0.174854	ENSG00000138777	PPA2	chr4	-	105473775	105473894	105473894	105473775	118	TTAGTAAGT	GT	yes	TCTCTTTTTGGGGCCCTCAGCGG	AG	yes	yes_yes	GT_AG
chr4,-,152775604,152779482	chr4,-,152779482,1	Alt 3'ss	0.434343	ENSG00000169989	TIGD4	chr4	-	152771542	152779482	152779482	152771542	7939	AAGGTTATT	GT	yes	TTTAATTTTTCAAACAACAGAAG	AG	yes	yes_yes	GT_AG
chr4,-,184370880,184371669	chr4,-,184371669,3	Alt 3'ss	0.182749	ENSG00000249096	RP11-290F5.1	chr4	-	184369292	184371669	184371669	184369292	2376	CCAGTAAGC	GT	yes	ACTGGATTTCTTTTTAAAAGGTG	AG	no	yes_no	GT_AG
chr4,-,8431443,8440648	chr4,-,8440648,3	Alt 3'ss	0.192932	ENSG00000087008	ACOX3	chr4	-	8429672	8440648	8440648	8429672	10975	TGGGTGAGG	GT	yes	CTTTTCCTTTAATCACCTAGCCT	AG	no	yes_no	GT_AG
chr4,-,108608650,108620308	chr4,-,108620308,3	Alt 3'ss	0.206301	ENSG00000234492	RPL34-AS1	chr4	-	108617388	108620308	108620308	108617388	2919	AAGGTGGGA	GT	yes	TATTTGTTTATTTATTATAGGAA	AG	no	yes_no	GT_AG
chr4,-,966301,966466	chr4,-,966466,2	Alt 3'ss	0.165326	ENSG00000145214	DGKQ	chr4	-	966301	966466	966466	966301	164	CAGGTGAGT	GT	yes	GAGCTACTTGGTCCCTGCAGGGA	AG	yes	yes_yes	GT_AG
chr4,-,17804771,17810447	chr4,-,17810447,1	Alt 3'ss	0.218529	ENSG00000163257	DCAF16	chr4	-	17804771	17810447	17810447	17804771	5675	GAGGTTAGT	GT	yes	CTTTAATATCATGTCTCTAGTCT	AG	yes	yes_yes	GT_AG
chr4,-,99559361,99563558	chr4,-,99563558,1	Alt 3'ss	0.277752	ENSG00000145331	TRMT10A	chr4	-	99559350	99563558	99563558	99559350	4207	AAAGTGAGT	GT	yes	TGTCAAAAGTTGTTTTTCAGAGG	AG	yes	yes_yes	GT_AG
chr4,-,38452814,38453223	chr4,-,38453223,1	Alt 3'ss	0.249894	ENSG00000249534	LINC01258	chr4	-	38452688	38453223	38453223	38452688	534	CAGGTATGT	GT	yes	GCTGCTGGATATTGACACAGGGG	AG	no	yes_no	GT_AG
chr4,-,82881940,82890736	chr4,-,82890736,1	Alt 3'ss	0.208333	ENSG00000138674	SEC31A	chr4	-	82881940	82890736	82890736	82881940	8795	AGGGTGAGG	GT	yes	GTATAAAATATTCCCTTTAGCAG	AG	yes	yes_yes	GT_AG
chr4,-,98895563,98901876	chr4,-,98901876,6	Alt 3'ss	0.2875	ENSG00000151247	EIF4E	chr4	-	98895268	98901876	98901876	98895268	6607	CAGGTAAGC	GT	yes	GCCTTTTCTATAAATTGAAGGTT	AG	no	yes_no	GT_AG
chr19,+,37932692,38028270	chr19,+,37932692,1	Cryptic 3'ss	0.359477	ENSG00000105738	SIPA1L3	chr19	+	37932692	38029089	37932692	38029089	96396	CAGGTGAGC	GT	yes	CTTCTTTTTCCTCCATGTAGATG	AG	yes	yes_yes	GT_AG
chr19,+,13920922,13923318	chr19,+,13920922,1	Cryptic 3'ss	0.19496	ENSG00000132024	CC2D1A	chr19	+	13920922	13923333	13920922	13923333	2410	AAGGTGAAC	GT	yes	ACCAGCCTCGTCCTCCCCAGGTG	AG	yes	yes_yes	GT_AG
chr19,+,21361858,21375069	chr19,+,21361858,2	Cryptic 3'ss	0.166667	ENSG00000172687	ZNF738	chr19	+	21361858	21371964	21361858	21371964	10105	AAGGTAACC	GT	yes	TTTTCTTTTTTCTTTTTTAGACG	AG	yes	yes_yes	GT_AG
chr19,+,57604406,57605669	chr19,+,57604406,1	Cryptic 3'ss	0.45484	ENSG00000183647	ZNF530	chr19	+	57604406	57605669	57604406	57605669	1262	TAGGTAAGG	GT	yes	GTAAATCTGTGTTTTCTCAGCAT	AG	no	yes_no	GT_AG
chr19,+,57397174,57398413	chr19,+,57397174,1	Cryptic 3'ss	0.753063	ENSG00000188785	ZNF548	chr19	+	57397174	57398413	57397174	57398413	1238	TAGGTAAGG	GT	yes	GTCAACATGCACTTCTCCAGCAT	AG	yes	yes_yes	GT_AG
chr19,-,5595510,5598793	chr19,-,5598793,2	Cryptic 3'ss	0.287261	ENSG00000130254	SAFB2	chr19	-	5595510	5598793	5598793	5595510	3282	AGAGTGAGT	GT	yes	TCCTGACATTAATAAACCAGTTT	AG	no	yes_no	GT_AG
chr17,+,38717953,38719205	chr17,+,38717953,1	Cryptic 3'ss	0.263158	ENSG00000275023	MLLT6	chr17	+	38717953	38719240	38717953	38719240	1286	CAGGTATGT	GT	yes	AAATTTCTATAACTCTGAAGATC	AG	no	yes_no	GT_AG
chr17,+,34992692,34994254	chr17,+,34992692,1	Cryptic 3'ss	0.213296	ENSG00000005156	LIG3	chr17	+	34992692	34994276	34992692	34994276	1583	TTGGTGAGG	GT	yes	TTTGCTTTCCCCACCCCAAGGCG	AG	yes	yes_yes	GT_AG
chr17,+,28359404,28360154	chr17,+,28359404,1	Cryptic 3'ss	0.254414	ENSG00000244045	TMEM199	chr17	+	28359404	28360151	28359404	28360151	746	CAGGTAAGG	GT	yes	CTAATTTTTTGTATTTTTAGTAG	AG	yes	yes_yes	GT_AG
chr17,+,2363134,2363434	chr17,+,2363134,1	Cryptic 3'ss	0.356202	ENSG00000141258	SGSM2	chr17	+	2363134	2363465	2363134	2363465	330	GGGGTAGGT	GT	yes	AGCCCCGGCCTTCCACACAGATC	AG	yes	yes_yes	GT_AG
chr17,-,44852582,44853517	chr17,-,44853517,2	Cryptic 3'ss	0.237175	ENSG00000108883	EFTUD2	chr17	-	44852582	44853517	44853517	44852582	934	ATGGTAAGA	GT	yes	ATGTTTGACTAGAGGCTCAGCCT	AG	no	yes_no	GT_AG
chr17,-,80214783,80215033	chr17,-,80215033,1	Cryptic 3'ss	0.172178	ENSG00000181523	SGSH	chr17	-	80214783	80215033	80215033	80214783	249	CAGGTGAGG	GT	yes	GCTGAAGGGACTCTGGCCAGGCC	AG	yes	yes_yes	GT_AG
chr17,-,64578594,64580789	chr17,-,64580789,1	Cryptic 3'ss	0.27901	ENSG00000108854	SMURF2	chr17	-	64578576	64580789	64580789	64578576	2212	ATGGTATGA	GT	yes	AGTGTTTATTAATTTTACAGAAC	AG	yes	yes_yes	GT_AG
chr17,-,3615574,3621237	chr17,-,3621237,2	Cryptic 3'ss	0.335256	ENSG00000262304	RP11-235E17.2	chr17	-	3615574	3621237	3621237	3615574	5662	CAGGTAAGT	GT	yes	ACTTGTGACCTCTGAGTTAGCCC	AG	no	yes_no	GT_AG
chr17,-,47634164,47636512	chr17,-,47636512,2	Cryptic 3'ss	0.182261	ENSG00000263766	RP11-580I16.2	chr17	-	47626627	47636512	47636512	47626627	9884	TAGGTGAGA	GT	yes	CTCTGCCAATTCCTCCCCAGTGT	AG	yes	yes_yes	GT_AG
chr17,-,43376182,43377671	chr17,-,43377671,1	Cryptic 3'ss	0.426313	ENSG00000188825	LINC00910	chr17	-	43376182	43377671	43377671	43376182	1488	GATGTAAGG	GT	yes	GTGCTTGAGATATTTTGCAGACC	AG	no	yes_no	GT_AG
chr17,-,68283099,68291086	chr17,-,68291086,3	Cryptic 3'ss	0.217391	ENSG00000108932	SLC16A6	chr17	-	68283123	68291086	68291086	68283123	7962	TTGGTGAGT	GT	yes	TAAAAAAAAATTTTTTTTAGACA	AG	yes	yes_yes	GT_AG
chr17,-,82058091,82058781	chr17,-,82058781,1	Cryptic 3'ss	0.277778	ENSG00000169718	DUS1L	chr17	-	82058091	82058781	82058781	82058091	689	AAGGTGAGT	GT	yes	CCCACAACCCCCACCCCCAGGAC	AG	yes	yes_yes	GT_AG
chr5,+,177604541,177605023	chr5,+,177604541,1	Cryptic 3'ss	0.157005	ENSG00000027847	B4GALT7	chr5	+	177604541	177605023	177604541	177605023	481	CAGGTAGCG	GT	yes	CCTGAGATCTCACCCACCAGCCC	AG	no	yes_no	GT_AG
chr5,+,149622062,149623983	chr5,+,149622062,1	Cryptic 3'ss	0.333333	ENSG00000183111	ARHGEF37	chr5	+	149622062	149623983	149622062	149623983	1920	CAGGTAAGG	GT	yes	CATTGTCCCCTCTTGCCCAGCTC	AG	no	yes_no	GT_AG
chr5,+,10411537,10413256	chr5,+,10411537,1	Cryptic 3'ss	0.217703	ENSG00000145495	MARCH6	chr5	+	10411537	10413275	10411537	10413275	1737	AGGGTAGGT	GT	yes	GCTCTCTCGCCTCTCCGCAGACA	AG	no	yes_no	GT_AG
chr5,+,119071656,119081560	chr5,+,119071656,1	Cryptic 3'ss	0.637681	ENSG00000172869	DMXL1	chr5	+	119071656	119081560	119071656	119081560	9903	ACGGTGAGT	GT	yes	ATAGTTGGCTTCTGGTTAAGTTT	AG	no	yes_no	GT_AG
chr5,+,14399070,14399803	chr5,+,14399070,1	Cryptic 3'ss	0.35	ENSG00000038382	TRIO	chr5	+	14399070	14399819	14399070	14399819	748	TTTGTAAGT	GT	yes	TCAGAGGCTTATTCATGCAGGGT	AG	no	yes_no	GT_AG
chr5,+,109846006,109847628	chr5,+,109846006,1	Cryptic 3'ss	0.384759	ENSG00000112893	MAN2A1	chr5	+	109846006	109847657	109846006	109847657	1650	GTGGTATGT	GT	yes	TTTGTTTGTTTGTGTGTTAGGTC	AG	yes	yes_yes	GT_AG
chr5,-,79988666,79989152	chr5,-,79989152,1	Cryptic 3'ss	0.188174	ENSG00000177034	MTX3	chr5	-	79988644	79989152	79989152	79988644	507	GTGGTGAGT	GT	yes	TTTTTTCTCTTCTTTTGCAGCTT	AG	yes	yes_yes	GT_AG
chr5,-,140561722,140562100	chr5,-,140562100,1	Cryptic 3'ss	0.158302	ENSG00000113108	APBB3	chr5	-	140561722	140562100	140562100	140561722	377	CCGGTGAGG	GT	yes	CTAACCAGCTTCTACCCCAGCCC	AG	yes	yes_yes	GT_AG
chr5,-,33578866,33588599	chr5,-,33588599,1	Cryptic 3'ss	0.217391	ENSG00000151388	ADAMTS12	chr5	-	33577160	33588599	33588599	33577160	11438	GAGGTGAGC	GT	yes	CAGCTGTTTCTCTCTTCTAGTGT	AG	yes	yes_yes	GT_AG
chr5,-,74637618,74640307	chr5,-,74640307,3	Cryptic 3'ss	0.186081	ENSG00000171617	ENC1	chr5	-	74637701	74640307	74640307	74637701	2605	GCTGTAAGT	GT	yes	TTTGAACTCCTTCTATGCAGGTG	AG	yes	yes_yes	GT_AG
chr5,-,140105779,140106296	chr5,-,140106296,1	Cryptic 3'ss	0.344167	ENSG00000245146	LINC01024	chr5	-	140105762	140106296	140106296	140105762	533	GAGGTGAGA	GT	yes	CAGTTTTTCCTAATTAACAGCAT	AG	yes	yes_yes	GT_AG
chr5,-,132823541,132823623	chr5,-,132823623,1	Cryptic 3'ss	0.309931	ENSG00000164403	SHROOM1	chr5	-	132823541	132823623	132823623	132823541	81	AAAGTGAGT	GT	yes	AGTCATGAGCCTGGCCCCAGCCT	AG	no	yes_no	GT_AG
chr14,+,101810036,101818976	chr14,+,101810036,1	Cryptic 3'ss	0.458333	ENSG00000078304	PPP2R5C	chr14	+	101810036	101818976	101810036	101818976	8939	GAGGTAAGT	GT	yes	ACTTATAACTTATGAAAAAGTTA	AG	no	yes_no	GT_AG
chr14,+,73892208,73893776	chr14,+,73892208,1	Cryptic 3'ss	0.285115	ENSG00000119725	ZNF410	chr14	+	73892208	73893776	73892208	73893776	1567	GAGGTGAGC	GT	yes	TAACAACTCGTATTTCTCAGTGT	AG	yes	yes_yes	GT_AG
chr14,+,73892107,73893776	chr14,+,73892107,1	Cryptic 3'ss	0.178472	ENSG00000258653,ENSG00000119725	RP5-1021I20.4,ZNF410	chr14	+	73892107	73893797	73892107	73893797	1689	AAGGTATCA	GT	yes	GTTGTCTTTTCTCCCCCCAGCTC	AG	yes	yes_yes	GT_AG
chr14,+,22768171,22769777	chr14,+,22768171,1	Cryptic 3'ss	0.211887	ENSG00000155463	OXA1L	chr14	+	22768171	22769791	22768171	22769791	1619	CATGTAAGG	GT	yes	TCCTAGTTTGTATTTTCCAGGTA	AG	yes	yes_yes	GT_AG
chr14,-,23298281,23299401	chr14,-,23299401,2	Cryptic 3'ss	0.413194	ENSG00000235194	PPP1R3E	chr14	-	23298281	23299401	23299401	23298281	1119	CAGGTAACC	GT	yes	TTGCTATAATCTCTTATTAGGAA	AG	yes	yes_yes	GT_AG
chr14,-,22773728,22773933	chr14,-,22773933,1	Cryptic 3'ss	0.248797	ENSG00000155465	SLC7A7	chr14	-	22773728	22773933	22773933	22773728	204	TGGGTAAGC	GT	yes	TTCTCAATTCCAACTCAAAGTTC	AG	no	yes_no	GT_AG
chr14,-,39158415,39159450	chr14,-,39159450,3	Cryptic 3'ss	0.229336	ENSG00000182400	TRAPPC6B	chr14	-	39158415	39159450	39159450	39158415	1034	CAGGTAGGT	GT	yes	AAATACTGTATTACTTCTAGTTG	AG	no	yes_no	GT_AG
chr14,-,23285028,23285913	chr14,-,23285913,2	Cryptic 3'ss	0.188023	ENSG00000215271	HOMEZ	chr14	-	23285028	23285913	23285913	23285028	884	GCGGTGAGT	GT	yes	GTTCCCAATTCTCTTTCCAGTAT	AG	yes	yes_yes	GT_AG
chr14,-,53096235,53103683	chr14,-,53103683,4	Cryptic 3'ss	0.198719	ENSG00000100523	DDHD1	chr14	-	53096218	53103683	53103683	53096218	7464	ATGGTAAGA	GT	yes	CAGTGTTTTTGCTTTCTTAGTTG	AG	no	yes_no	GT_AG
chr14,-,50341286,50342132	chr14,-,50342132,1	Cryptic 3'ss	0.150516	ENSG00000100490	CDKL1	chr14	-	50341286	50342132	50342132	50341286	845	TGAGTGAGT	GT	yes	TTCTGAGATCTCCCCCTCAGTTT	AG	no	yes_no	GT_AG
chr14,-,88627813,88634469	chr14,-,88634469,1	Cryptic 3'ss	0.282449	ENSG00000165521	EML5	chr14	-	88627819	88634469	88634469	88627819	6649	CAGGTAAGG	GT	yes	TTGATACTATCTTTATTTAGCTA	AG	yes	yes_yes	GT_AG
chr14,-,75056560,75061684	chr14,-,75061684,2	Cryptic 3'ss	0.253364	ENSG00000119640	ACYP1	chr14	-	75060261	75061684	75061684	75060261	1422	CAGGTAAGT	GT	yes	GTTGTTTGTTTGTTTTTCAGGTA	AG	yes	yes_yes	GT_AG
chr14,-,67775132,67775860	chr14,-,67775860,1	Cryptic 3'ss	0.194223	ENSG00000072121	ZFYVE26	chr14	-	67775114	67775860	67775860	67775114	745	CAGGTAACT	GT	yes	AGCATTTTCCCTCTCTACAGATT	AG	yes	yes_yes	GT_AG
chr6,+,89146609,89148506	chr6,+,89146609,1	Cryptic 3'ss	0.4375	ENSG00000146281	PM20D2	chr6	+	89146609	89148506	89146609	89148506	1896	AAGGTGAGG	GT	yes	AAAATGTTTATTCTGTAAAGTTC	AG	no	yes_no	GT_AG
chr6,+,144453869,144458773	chr6,+,144453869,1	Cryptic 3'ss	0.155769	ENSG00000152818	UTRN	chr6	+	144453869	144458773	144453869	144458773	4903	AAGGTAAGA	GT	yes	TTTTCATGTCTGCATAGAAGGCC	AG	no	yes_no	GT_AG
chr6,+,83067779,83096712	chr6,+,83067779,1	Cryptic 3'ss	0.210709	ENSG00000083097	DOPEY1	chr6	+	83067779	83096712	83067779	83096712	28932	CAGGTAAAA	GT	yes	TACTTACTAAATTTTCACAGTCA	AG	no	yes_no	GT_AG
chr6,+,109763982,109764999	chr6,+,109763982,1	Cryptic 3'ss	0.290734	ENSG00000112367	FIG4	chr6	+	109763982	109765013	109763982	109765013	1030	CAGGTATAC	GT	yes	CTTAAGGTATTTCTCTTTAGACT	AG	yes	yes_yes	GT_AG
chr6,+,31615736,31616022	chr6,+,31615736,1	Cryptic 3'ss	0.180403	ENSG00000204472	AIF1	chr6	+	31615736	31616104	31615736	31616104	367	AAGGTGAGG	GT	yes	TGCTCTCTCCCCTCACCCAGAGA	AG	yes	yes_yes	GT_AG
chr6,+,30916984,30917095	chr6,+,30916984,1	Cryptic 3'ss	0.30049	ENSG00000137411	VARS2	chr6	+	30916984	30917095	30916984	30917095	110	CCTGTGAGT	GT	yes	TCTTAGAGGTGGACACTCAGGTC	AG	no	yes_no	GT_AG
chr6,+,30643011,30643529	chr6,+,30643011,1	Cryptic 3'ss	0.192308	ENSG00000137343	ATAT1	chr6	+	30643011	30643529	30643011	30643529	517	CAGGTAATA	GT	yes	TCCATAACATCCTTCCACAGCTC	AG	yes	yes_yes	GT_AG
chr6,-,109633339,109641518	chr6,-,109641518,1	Cryptic 3'ss	0.171429	ENSG00000155085	AK9	chr6	-	109633339	109641518	109641518	109633339	8178	AATGTAAGT	GT	yes	TGCCCATATTTTTAATGTAGTAT	AG	no	yes_no	GT_AG
chr6,-,119003063,119003501	chr6,-,119003501,1	Cryptic 3'ss	0.151279	ENSG00000111879	FAM184A	chr6	-	119003049	119003501	119003501	119003049	451	TAGGTACAT	GT	yes	ATGCAGTTGTTTTATTTTAGACA	AG	yes	yes_yes	GT_AG
chr6,-,49438952,49440206	chr6,-,49440206,2	Cryptic 3'ss	0.179167	ENSG00000146085	MUT	chr6	-	49436597	49440206	49440206	49436597	3608	CAGGTACTA	GT	yes	TTTTTTTTTTTTTGAAACAGAGT	AG	no	yes_no	GT_AG
chr6,-,8027419,8041139	chr6,-,8041139,6	Cryptic 3'ss	0.222446	ENSG00000188428	BLOC1S5	chr6	-	8027399	8041139	8041139	8027399	13739	GATGTGAGT	GT	yes	TTGTTATGTTCATTTTACAGATG	AG	yes	yes_yes	GT_AG
chr6,-,49448951,49451466	chr6,-,49451466,1	Cryptic 3'ss	0.203717	ENSG00000146085	MUT	chr6	-	49448951	49451466	49451466	49448951	2514	AAGGTAAGT	GT	yes	TTTTTAATATTCTCTTTTAGTTT	AG	no	yes_no	GT_AG
chr6,-,166469571,166469841	chr6,-,166469841,1	Cryptic 3'ss	0.152209	ENSG00000071242	RPS6KA2	chr6	-	166459551	166469841	166469841	166459551	10289	AACGTAAGT	GT	yes	TGCTTTCCTTGTATTAATAGACG	AG	yes	yes_yes	GT_AG
chr22,+,41776267,41778689	chr22,+,41776267,1	Cryptic 3'ss	0.157895	ENSG00000167077	MEI1	chr22	+	41776267	41778708	41776267	41778708	2440	GAGGTCAGT	GT	yes	GTCCTCCTTGTTCTTCACAGCCT	AG	yes	yes_yes	GT_AG
chr22,+,50198186,50199100	chr22,+,50198186,2	Cryptic 3'ss	0.191633	ENSG00000170638	TRABD	chr22	+	50198186	50199116	50198186	50199116	929	GACGTGAGT	GT	yes	TCAGGTAATTTTAATTTCAGAGA	AG	yes	yes_yes	GT_AG
chr22,+,37282588,37282808	chr22,+,37282588,1	Cryptic 3'ss	0.319608	ENSG00000100055	CYTH4	chr22	+	37282588	37282808	37282588	37282808	219	CAGGTAAGC	GT	yes	CGCTGTTTCCCCCTTCATAGGCT	AG	no	yes_no	GT_AG
chr22,+,50487465,50487666	chr22,+,50487465,1	Cryptic 3'ss	0.20582	ENSG00000100253	MIOX	chr22	+	50487465	50487666	50487465	50487666	200	ACGGTGAGT	GT	yes	ACCCTCCGGCCTGCAGTCAGGTC	AG	no	yes_no	GT_AG
chr22,-,19057186,19063202	chr22,-,19063202,1	Cryptic 3'ss	0.175157	ENSG00000070413	DGCR2	chr22	-	19057162	19063202	19063202	19057162	6039	AAGGTGAGC	GT	yes	ACCTTTTGTCTCCCCAACAGGCT	AG	yes	yes_yes	GT_AG
chr22,-,50527732,50528512	chr22,-,50528512,1	Cryptic 3'ss	0.278199	ENSG00000025708	TYMP	chr22	-	50527732	50528512	50528512	50527732	779	CAGGTACGG	GT	yes	CCATAAGTCACTGAGAACAGGGG	AG	no	yes_no	GT_AG
chr22,-,39523567,39529820	chr22,-,39529820,1	Cryptic 3'ss	0.384113	ENSG00000187051	RPS19BP1	chr22	-	39523567	39529820	39529820	39523567	6252	CAGGTTGGT	GT	yes	CACTCTCACTCTCCTCCCAGCCA	AG	no	yes_no	GT_AG
chr2,+,113597638,113598377	chr2,+,113597638,1	Cryptic 3'ss	0.184524	ENSG00000146556	WASH2P	chr2	+	113597638	113598398	113597638	113598398	759	AAGGTGAGC	GT	yes	CTGTGACTTTCCCGTTGCAGTGA	AG	yes	yes_yes	GT_AG
chr2,+,43774146,43774403	chr2,+,43774146,1	Cryptic 3'ss	0.91293	ENSG00000138036	DYNC2LI1	chr2	+	43774146	43774403	43774146	43774403	256	CAGGTATTC	GT	yes	ATTCAATGATTGAATAAAAGTTT	AG	no	yes_no	GT_AG
chr2,+,108485908,108486499	chr2,+,108485908,1	Cryptic 3'ss	0.740942	ENSG00000135968	GCC2	chr2	+	108485908	108486511	108485908	108486511	602	AAAGTAAGG	GT	yes	ATTTAAAGATTTACCCCCAGATA	AG	yes	yes_yes	GT_AG
chr2,+,231331897,231344949	chr2,+,231331897,1	Cryptic 3'ss	0.361091	ENSG00000135931	ARMC9	chr2	+	231331897	231344949	231331897	231344949	13051	GGGGTAAGT	GT	yes	TCTAATAGATATTTCTCCAGCCC	AG	no	yes_no	GT_AG
chr2,+,23984831,23999655	chr2,+,23984831,2	Cryptic 3'ss	0.188142	ENSG00000173960	UBXN2A	chr2	+	23984831	23999655	23984831	23999655	14823	TAGGTGAGT	GT	yes	TCCTAAAATTATATTAATAGTTT	AG	no	yes_no	GT_AG
chr2,+,32388943,32392024	chr2,+,32388943,1	Cryptic 3'ss	0.202293	ENSG00000115760	BIRC6	chr2	+	32388943	32392024	32388943	32392024	3080	CAGGTATGA	GT	yes	CTAACTTCAATTACATAAAGTAT	AG	no	yes_no	GT_AG
chr2,+,48474819,48475557	chr2,+,48474819,1	Cryptic 3'ss	0.279762	ENSG00000162869	PPP1R21	chr2	+	48474819	48477143	48474819	48477143	2323	CAAGTAAGT	GT	yes	TTTTTTTTTTTTTTTTTTAGACA	AG	no	yes_no	GT_AG
chr2,+,202292903,202297358	chr2,+,202292903,2	Cryptic 3'ss	0.183419	ENSG00000055044	NOP58	chr2	+	202292903	202297358	202292903	202297358	4454	CAGGTGATG	GT	yes	CATCTGAACATGGAATATAGTTC	AG	no	yes_no	GT_AG
chr2,+,203049975,203056411	chr2,+,203049975,1	Cryptic 3'ss	0.237745	ENSG00000144426	NBEAL1	chr2	+	203049975	203056411	203049975	203056411	6435	CAGGTATCT	GT	yes	TCTTATGTAAAAAATTAAAGTCT	AG	no	yes_no	GT_AG
chr2,+,23983033,23999655	chr2,+,23983033,2	Cryptic 3'ss	0.492312	ENSG00000173960	UBXN2A	chr2	+	23983033	23999672	23983033	23999672	16638	AAGGTAAAT	GT	yes	TAGTTTTTGCTGTTTTACAGAGT	AG	yes	yes_yes	GT_AG
chr2,-,99171660,99173414	chr2,-,99173414,1	Cryptic 3'ss	0.193642	ENSG00000158411	MITD1	chr2	-	99171646	99173414	99173414	99171646	1767	CAGGTAGGT	GT	yes	TTGAAGCCTGTGTTTTATAGATG	AG	yes	yes_yes	GT_AG
chr2,-,96619776,96631312	chr2,-,96631312,3	Cryptic 3'ss	0.302316	ENSG00000114982	KANSL3	chr2	-	96619776	96631312	96631312	96619776	11535	CAGGTAGGC	GT	yes	GTTTGACTATAATTCCTCAGAGT	AG	no	yes_no	GT_AG
chr2,-,43592431,43592844	chr2,-,43592844,1	Cryptic 3'ss	0.244444	ENSG00000115970	THADA	chr2	-	43592416	43592844	43592844	43592416	427	GAGGTTAGT	GT	yes	TAAAGTCTTCTTTCTTGCAGTGA	AG	yes	yes_yes	GT_AG
chr2,-,27477628,27477995	chr2,-,27477995,2	Cryptic 3'ss	0.171164	ENSG00000138002	IFT172	chr2	-	27477612	27477995	27477995	27477612	382	GAGGTAGGA	GT	yes	TAAGTCTTCTCCCGTTACAGATA	AG	yes	yes_yes	GT_AG
chr2,-,174597873,174598171	chr2,-,174598171,2	Cryptic 3'ss	0.233333	ENSG00000115935	WIPF1	chr2	-	174597873	174598171	174598171	174597873	297	AAGGTAGGT	GT	yes	CTTAAGCAAAACCAATCTAGTTT	AG	no	yes_no	GT_AG
chr2,-,169531508,169537227	chr2,-,169537227,1	Cryptic 3'ss	0.329007	ENSG00000138399	FASTKD1	chr2	-	169531490	169537227	169537227	169531490	5736	TAGGTAAGT	GT	yes	AGTTTCTATGCTTCCTTAAGATT	AG	yes	yes_yes	GT_AG
chr2,-,230173027,230177538	chr2,-,230177538,1	Cryptic 3'ss	0.155296	ENSG00000135899	SP110	chr2	-	230173027	230177538	230177538	230173027	4510	AAGGTATTA	GT	yes	ACAAAAATGATGTGTTCTAGAAC	AG	no	yes_no	GT_AG
chr2,-,201715178,201715672	chr2,-,201715672,2	Cryptic 3'ss	0.177238	ENSG00000003393	ALS2	chr2	-	201711108	201715672	201715672	201711108	4563	CAGGTGAGT	GT	yes	TTTTCTTTCCCTTTTTATAGTCC	AG	yes	yes_yes	GT_AG
chr2,-,55225313,55232223	chr2,-,55232223,3	Cryptic 3'ss	0.52636	ENSG00000162994	CLHC1	chr2	-	55225313	55232223	55232223	55225313	6909	GAGGTAGGA	GT	yes	GTAATTCTATCCCGCTCTAGACC	AG	no	yes_no	GT_AG
chr2,-,24315245,24321814	chr2,-,24321814,1	Cryptic 3'ss	0.160265	ENSG00000198399	ITSN2	chr2	-	24315245	24321814	24321814	24315245	6568	AAGGTGAGC	GT	yes	TTCTCATGTATACACTATAGTTT	AG	no	yes_no	GT_AG
chr2,-,241255496,241256184	chr2,-,241256184,2	Cryptic 3'ss	0.17062	ENSG00000115677	HDLBP	chr2	-	241255496	241256184	241256184	241255496	687	AAGGTACAC	GT	yes	CCAAGGGCAATTCATTGCAGGAG	AG	no	yes_no	GT_AG
chr2,-,241269066,241269201	chr2,-,241269201,2	Cryptic 3'ss	0.191786	ENSG00000115677	HDLBP	chr2	-	241269066	241269201	241269201	241269066	134	AAGGTGACT	GT	yes	GGACTGAAGGACTTTTACAGGCT	AG	no	yes_no	GT_AG
chr2,-,73264443,73265282	chr2,-,73265282,1	Cryptic 3'ss	0.474074	ENSG00000163013	FBXO41	chr2	-	73264443	73265282	73265282	73264443	838	CAGGTAGGT	GT	yes	CGCTCCAATGAGGTCATCAGCCC	AG	no	yes_no	GT_AG
chr3,+,141553940,141555806	chr3,+,141553940,1	Cryptic 3'ss	0.174651	ENSG00000155903	RASA2	chr3	+	141553940	141555840	141553940	141555840	1899	TAGGTAATA	GT	yes	ACTCTACCACATTGGAACAGGAA	AG	yes	yes_yes	GT_AG
chr3,+,108684341,108686428	chr3,+,108684341,1	Cryptic 3'ss	0.550691	ENSG00000198919	DZIP3	chr3	+	108684341	108686445	108684341	108686445	2103	CTGGTAAAA	GT	yes	TAGCTCTCTGCCTCTTACAGATG	AG	yes	yes_yes	GT_AG
chr3,+,184849195,184849918	chr3,+,184849195,2	Cryptic 3'ss	0.207356	ENSG00000156931	VPS8	chr3	+	184849195	184849936	184849195	184849936	740	CAGGTAAGA	GT	yes	AGCACTTAGTTGTCTTATAGATC	AG	yes	yes_yes	GT_AG
chr3,+,121923129,121923206	chr3,+,121923129,1	Cryptic 3'ss	0.3	ENSG00000163406	SLC15A2	chr3	+	121923129	121923206	121923129	121923206	76	CAGGTAAGA	GT	yes	AAAGGGATTTCTCATAACAGGAT	AG	no	yes_no	GT_AG
chr3,+,172755374,172755469	chr3,+,172755374,1	Cryptic 3'ss	0.198286	ENSG00000114346	ECT2	chr3	+	172755374	172755469	172755374	172755469	94	AAGGTACGG	GT	yes	TTCTTAACCTCATACTTAAGTCT	AG	no	yes_no	GT_AG
chr3,+,160426200,160427217	chr3,+,160426200,1	Cryptic 3'ss	0.364146	ENSG00000113810	SMC4	chr3	+	160426200	160427217	160426200	160427217	1016	CAGGTATGT	GT	yes	AGCAGTAAACAAAAATAAAGTCT	AG	no	yes_no	GT_AG
chr3,+,113780783,113781033	chr3,+,113780783,1	Cryptic 3'ss	0.471356	ENSG00000114573	ATP6V1A	chr3	+	113780783	113781050	113780783	113781050	266	CAGGTAAGT	GT	yes	TAGTCTTTTGTTCTCTTCAGTGG	AG	yes	yes_yes	GT_AG
chr3,-,68988395,68988506	chr3,-,68988506,1	Cryptic 3'ss	0.203032	ENSG00000163378	EOGT	chr3	-	68988381	68988506	68988506	68988381	124	CTGGTAAGC	GT	yes	AACCAGTGTTTTTATTTTAGATA	AG	yes	yes_yes	GT_AG
chr3,-,44450584,44450868	chr3,-,44450868,1	Cryptic 3'ss	0.418741	ENSG00000185219	ZNF445	chr3	-	44450584	44450868	44450868	44450584	283	CAGGTGAGC	GT	yes	GGACCAGCTCTAGGGCACAGTGT	AG	no	yes_no	GT_AG
chr1,+,112619883,112643868	chr1,+,112619883,1	Cryptic 3'ss	0.236964	ENSG00000116489	CAPZA1	chr1	+	112619883	112620361	112619883	112620361	477	AAGGTAAGG	GT	yes	TTTTGCTCCTCCTTCCTCAGGAA	AG	no	yes_no	GT_AG
chr1,+,35405468,35407987	chr1,+,35405468,1	Cryptic 3'ss	0.15879	ENSG00000146463	ZMYM4	chr1	+	35405468	35408008	35405468	35408008	2539	GAGGTAAAA	GT	yes	TGTTTTCTACCTTTCCACAGTCC	AG	yes	yes_yes	GT_AG
chr1,+,145645743,145646184	chr1,+,145645743,1	Cryptic 3'ss	0.333333	ENSG00000117262	GPR89A	chr1	+	145645743	145646184	145645743	145646184	440	AAGGTAATG	GT	yes	TGATGCCCATTCTGTGCCAGATC	AG	yes	yes_yes	GT_AG
chr1,+,179348942,179350277	chr1,+,179348942,1	Cryptic 3'ss	0.255391	ENSG00000057252	SOAT1	chr1	+	179348942	179350296	179348942	179350296	1353	TGGGTAAGT	GT	yes	GTGTTTTCCTTTTTCTTTAGTTT	AG	yes	yes_yes	GT_AG
chr1,+,44723906,44723985	chr1,+,44723906,1	Cryptic 3'ss	0.230431	ENSG00000198520	C1orf228	chr1	+	44723906	44724122	44723906	44724122	215	CAGGTGGGC	GT	yes	GCACCTCTGCCCTTCCGCAGCCA	AG	yes	yes_yes	GT_AG
chr1,+,160750132,160750322	chr1,+,160750132,1	Cryptic 3'ss	0.170604	ENSG00000026751	SLAMF7	chr1	+	160750132	160750322	160750132	160750322	189	CAGGTCCTA	GT	yes	AGGTGCTGCTGATGACCCAGATT	AG	no	yes_no	GT_AG
chr1,+,229271370,229286468	chr1,+,229271370,1	Cryptic 3'ss	0.183878	ENSG00000168118	RAB4A	chr1	+	229271370	229286486	229271370	229286486	15115	ACGGTACGA	GT	yes	AGTCTCTTTTTATCTTTCAGATT	AG	yes	yes_yes	GT_AG
chr1,+,185087640,185091565	chr1,+,185087640,1	Cryptic 3'ss	0.234177	ENSG00000121481	RNF2	chr1	+	185087640	185091579	185087640	185091579	3938	CAGGTAATG	GT	yes	TTAAAGTGACTCTTTTACAGGAG	AG	yes	yes_yes	GT_AG
chr1,+,161167234,161167339	chr1,+,161167234,1	Cryptic 3'ss	0.380319	ENSG00000143224	PPOX	chr1	+	161167234	161167371	161167234	161167371	136	CTGGTGAGA	GT	yes	TGAGGGCATGTGGAGAGCAGGTT	AG	yes	yes_yes	GT_AG
chr1,-,200586281,200589217	chr1,-,200589217,1	Cryptic 3'ss	0.181695	ENSG00000118193	KIF14	chr1	-	200586281	200589217	200589217	200586281	2935	CAGGTAATT	GT	yes	ATCTCAATGTGGTGTTATAGTTT	AG	no	yes_no	GT_AG
chr1,-,114741615,114749821	chr1,-,114749821,4	Cryptic 3'ss	0.239766	ENSG00000009307	CSDE1	chr1	-	114741615	114749821	114749821	114741615	8205	GAGGTAGGT	GT	yes	TCCTCATCCCTCTCCTGCAGCCC	AG	no	yes_no	GT_AG
chr1,-,83907686,83911165	chr1,-,83911165,1	Cryptic 3'ss	0.426686	ENSG00000137941	TTLL7	chr1	-	83907686	83911165	83911165	83907686	3478	CCAGTAAGT	GT	yes	TATTAATACTGCTACTGTAGTAT	AG	no	yes_no	GT_AG
chr1,-,179865869,179877239	chr1,-,179877239,3	Cryptic 3'ss	0.248866	ENSG00000169905	TOR1AIP2	chr1	-	179865869	179877239	179877239	179865869	11369	GAGGTAGGT	GT	yes	AACCCATGAGTCGTCTGAAGTTT	AG	no	yes_no	GT_AG
chr1,-,33012142,33013207	chr1,-,33013207,2	Cryptic 3'ss	0.198725	ENSG00000004455	AK2	chr1	-	33012142	33013207	33013207	33012142	1064	CATGTAAAG	GT	yes	AAAGGTCCTTTTGAATTCAGATT	AG	no	yes_no	GT_AG
chr1,-,179865869,179877693	chr1,-,179877693,3	Cryptic 3'ss	0.312844	ENSG00000169905	TOR1AIP2	chr1	-	179865854	179877693	179877693	179865854	11838	TTTGTAAGT	GT	yes	TGAAGTTTTATCATTTACAGGTA	AG	yes	yes_yes	GT_AG
chr1,-,45008339,45009144	chr1,-,45009144,2	Cryptic 3'ss	0.19149	ENSG00000126107	HECTD3	chr1	-	45008321	45009144	45009144	45008321	822	GAGGTGAGG	GT	yes	AGTCTATCTACCCATGCCAGATT	AG	yes	yes_yes	GT_AG
chr1,-,235751378,235752005	chr1,-,235752005,2	Cryptic 3'ss	0.152564	ENSG00000143669	LYST	chr1	-	235751362	235752005	235752005	235751362	642	AAAGTAAGA	GT	yes	CTAGTATCTTCTGTTTTTAGATA	AG	yes	yes_yes	GT_AG
chr1,-,235733681,235733830	chr1,-,235733830,1	Cryptic 3'ss	0.20284	ENSG00000143669	LYST	chr1	-	235733681	235733830	235733830	235733681	148	AAGGTAAGA	GT	yes	ATTTGTTTAGTCTCTTTCAGCGT	AG	no	yes_no	GT_AG
chr1,-,100992754,100995110	chr1,-,100995110,2	Cryptic 3'ss	0.657567	ENSG00000117543	DPH5	chr1	-	100992740	100995110	100995110	100992740	2369	CAAGTAAGT	GT	yes	ATCTAGTTTTCTGCCTATAGGGG	AG	yes	yes_yes	GT_AG
chr1,-,35746977,35747907	chr1,-,35747907,3	Cryptic 3'ss	0.150342	ENSG00000092853	CLSPN	chr1	-	35746977	35747907	35747907	35746977	929	TGGGTAGGT	GT	yes	CTTAGGTTCTTAAATGTTAGAAA	AG	no	yes_no	GT_AG
chr1,-,180273408,180273937	chr1,-,180273937,1	Cryptic 3'ss	0.361697	ENSG00000230124	ACBD6	chr1	-	180273398	180273937	180273937	180273398	538	TTGGTGAGC	GT	yes	AACAATCCAGTATGTTCTAGGTG	AG	yes	yes_yes	GT_AG
chr15,+,22547089,22547852	chr15,+,22547089,1	Cryptic 3'ss	0.169226	ENSG00000276550	HERC2P2	chr15	+	22547089	22547852	22547089	22547852	762	TTGGTGAGT	GT	yes	ATTCTTGTATCCATTACAAGAAA	AG	no	yes_no	GT_AG
chr15,+,24962209,24974387	chr15,+,24962209,3	Cryptic 3'ss	0.222624	ENSG00000128739	SNRPN	chr15	+	24962209	24974387	24962209	24974387	12177	AGAGTGAGT	GT	yes	CGTCATACCTTTATCTATAGCCT	AG	yes	yes_yes	GT_AG
chr15,+,77035563,77035811	chr15,+,77035563,1	Cryptic 3'ss	0.292585	ENSG00000140368	PSTPIP1	chr15	+	77035563	77035802	77035563	77035802	238	CTGGTAAAG	GT	yes	ATGTCTCACCCTGCTCTTAGCGT	AG	yes	yes_yes	GT_AG
chr15,+,70911598,70913132	chr15,+,70911598,1	Cryptic 3'ss	0.666667	ENSG00000137821	LRRC49	chr15	+	70911598	70919050	70911598	70919050	7451	CAGGTATTG	GT	yes	TCTCCTATTTTCTTTAACAGATT	AG	yes	yes_yes	GT_AG
chr15,+,44716356,44717409	chr15,+,44716356,2	Cryptic 3'ss	0.384762	ENSG00000166710	B2M	chr15	+	44716356	44717409	44716356	44717409	1052	GAGGTAAGT	GT	yes	TGACCAAAACATCATATCAGCAT	AG	no	yes_no	GT_AG
chr15,-,62247139,62247306	chr15,-,62247306,1	Cryptic 3'ss	0.453799	ENSG00000166104	RP11-299H22.3	chr15	-	62247112	62247306	62247306	62247112	193	CAGGTGAGA	GT	yes	TCCCCCTGTGCTTTGGGCAGGTG	AG	yes	yes_yes	GT_AG
chr15,-,62255151,62255318	chr15,-,62255318,1	Cryptic 3'ss	0.408465	ENSG00000260062	GOLGA2P11	chr15	-	62255151	62255318	62255318	62255151	166	CAGGTGAGA	GT	yes	CTGCCAGCCCCTCTCTGCAGGGC	AG	no	yes_no	GT_AG
chr15,-,58650615,58665097	chr15,-,58665097,2	Cryptic 3'ss	0.171192	ENSG00000137845	ADAM10	chr15	-	58655416	58665097	58665097	58655416	9680	CAGGTAAGG	GT	yes	TGTGGCATCTTCCCCCACAGACA	AG	yes	yes_yes	GT_AG
chr15,-,34529776,34529967	chr15,-,34529967,1	Cryptic 3'ss	0.249183	ENSG00000215252	GOLGA8B	chr15	-	34529776	34529967	34529967	34529776	190	GAGGTGAGA	GT	yes	CCACCAGCCCCTCTCTCCAGGGC	AG	no	yes_no	GT_AG
chr15,-,42182620,42184517	chr15,-,42184517,2	Cryptic 3'ss	0.155714	ENSG00000166887	VPS39	chr15	-	42182620	42184517	42184517	42182620	1896	TGGGTGAGA	GT	yes	TGTCTCCTCTGTTCCTGTAGGAG	AG	no	yes_no	GT_AG
chr15,-,55497810,55498207	chr15,-,55498207,1	Cryptic 3'ss	0.185673	ENSG00000256061,ENSG00000261771	DYX1C1-CCPG1,DYX1C1	chr15	-	55497859	55498207	55498207	55497859	347	AAGGTAAGA	GT	yes	GTTTTCACCCTTCTGCATAGGTC	AG	yes	yes_yes	GT_AG
chr15,-,58917020,58932356	chr15,-,58932356,3	Cryptic 3'ss	0.219398	ENSG00000137776	SLTM	chr15	-	58916999	58932356	58932356	58916999	15356	AAGGTTGTT	GT	yes	CCATTTTCCTTCTTTCGCAGGTA	AG	yes	yes_yes	GT_AG
chr12,+,9311831,9312094	chr12,+,9311831,1	Cryptic 3'ss	0.291087	ENSG00000111788	RP11-22B23.1	chr12	+	9311831	9312278	9311831	9312278	446	CCGGTAAGT	GT	yes	ATGCCCTTCCCCAACATCAGGTC	AG	no	yes_no	GT_AG
chr12,+,109999784,110011991	chr12,+,109999784,1	Cryptic 3'ss	0.225829	ENSG00000076513	ANKRD13A	chr12	+	109999784	110012005	109999784	110012005	12220	CAGGTGAGG	GT	yes	TGCCAGTGTTTCCTTCACAGAAT	AG	yes	yes_yes	GT_AG
chr12,+,6873781,6882180	chr12,+,6873781,2	Cryptic 3'ss	0.400554	ENSG00000240370	U47924.6	chr12	+	6873781	6882180	6873781	6882180	8398	AGGGTAAGG	GT	yes	AATCATAATGTCAAATGCAGTGT	AG	no	yes_no	GT_AG
chr12,+,13076143,13079813	chr12,+,13076143,1	Cryptic 3'ss	0.15625	ENSG00000084444	FAM234B	chr12	+	13076143	13079789	13076143	13079789	3645	AGGGTGAGT	GT	yes	TTGTTTTTGTCCTTCCTCAGTTG	AG	yes	yes_yes	GT_AG
chr12,+,53296551,53297824	chr12,+,53296551,1	Cryptic 3'ss	0.24311	ENSG00000123349	PFDN5	chr12	+	53296551	53297850	53296551	53297850	1298	TAGGTACGC	GT	yes	CCTTAATTCTTGCTTCTCAGATG	AG	yes	yes_yes	GT_AG
chr12,+,109999319,110011991	chr12,+,109999319,1	Cryptic 3'ss	0.302546	ENSG00000076513	ANKRD13A	chr12	+	109999319	110012005	109999319	110012005	12685	GAGGTGGGT	GT	yes	TGCCAGTGTTTCCTTCACAGAAT	AG	yes	yes_yes	GT_AG
chr12,+,4553089,4567955	chr12,+,4553089,2	Cryptic 3'ss	0.533333	ENSG00000111247	RAD51AP1	chr12	+	4553089	4558857	4553089	4558857	5767	AAGGTAAAA	GT	yes	CATCATATGTTTCCTTTCAGCGG	AG	yes	yes_yes	GT_AG
chr12,+,53295941,53297824	chr12,+,53295941,3	Cryptic 3'ss	0.750373	ENSG00000123349	PFDN5	chr12	+	53295941	53297850	53295941	53297850	1908	AGGGTATGG	GT	yes	CCTTAATTCTTGCTTCTCAGATG	AG	yes	yes_yes	GT_AG
chr12,-,105208047,105208158	chr12,-,105208158,1	Cryptic 3'ss	0.361136	ENSG00000136044	APPL2	chr12	-	105208047	105208158	105208158	105208047	110	ATGGTAGGC	GT	yes	TGACCCTCCTGGGTGTTCAGATG	AG	yes	yes_yes	GT_AG
chr12,-,103306164,103368887	chr12,-,103368887,2	Cryptic 3'ss	0.180606	ENSG00000179088	C12orf42	chr12	-	103306164	103368887	103368887	103306164	62722	CAGGTAAAT	GT	yes	CCATTGATTTTTACTGCCAGAGG	AG	no	yes_no	GT_AG
chr12,-,121328458,121335533	chr12,-,121335533,2	Cryptic 3'ss	0.158333	ENSG00000089053	ANAPC5	chr12	-	121328497	121335533	121335533	121328497	7035	CTAGTAAGT	GT	yes	GGGTATATCTGTCCCCTTAGTAC	AG	yes	yes_yes	GT_AG
chr12,-,77064653,77065345	chr12,-,77065345,2	Cryptic 3'ss	0.26133	ENSG00000165891	E2F7	chr12	-	77064653	77065345	77065345	77064653	691	GGGGTAAGC	GT	yes	ATTGCAAAATCATTTTCTAGTGT	AG	yes	yes_yes	GT_AG
chr12,-,77056147,77064543	chr12,-,77064543,1	Cryptic 3'ss	0.232967	ENSG00000165891	E2F7	chr12	-	77056130	77064543	77064543	77056130	8412	AAGGTAAGC	GT	yes	AAGTTTCTTTTTTAAAATAGGAA	AG	yes	yes_yes	GT_AG
chr12,-,115975349,115975515	chr12,-,115975515,2	Cryptic 3'ss	0.153612	ENSG00000123066	MED13L	chr12	-	115975313	115975515	115975515	115975313	201	CAGGTGAGA	GT	yes	CCCATTTCTTTATTTGTTAGGTC	AG	yes	yes_yes	GT_AG
chr8,+,144258914,144259224	chr8,+,144258914,1	Cryptic 3'ss	0.199275	ENSG00000179832	MROH1	chr8	+	144258914	144259240	144258914	144259240	325	CAGGTGAGC	GT	yes	TCAGCGGCCCCCTTTCCCAGGGC	AG	yes	yes_yes	GT_AG
chr8,+,38407463,38408192	chr8,+,38407463,1	Cryptic 3'ss	0.176471	ENSG00000165046	LETM2	chr8	+	38407463	38408212	38407463	38408212	748	CCTGTAAGT	GT	yes	TCCTTGTTTTTTACGCCTAGACA	AG	yes	yes_yes	GT_AG
chr8,+,144468406,144468587	chr8,+,144468406,1	Cryptic 3'ss	0.380952	ENSG00000167702	KIFC2	chr8	+	144468406	144468536	144468406	144468536	129	CAGGTGGGC	GT	yes	GGTGGGGTTGGGCGGGGCAGCTG	AG	yes	yes_yes	GT_AG
chr8,+,100194268,100203750	chr8,+,100194268,1	Cryptic 3'ss	0.173984	ENSG00000104450	SPAG1	chr8	+	100194268	100203750	100194268	100203750	9481	AGAGTAAAA	GT	yes	TCAGGGATTCTGTCTCTCAGCTT	AG	no	yes_no	GT_AG
chr8,+,22025772,22027345	chr8,+,22025772,1	Cryptic 3'ss	0.162558	ENSG00000158806	NPM2	chr8	+	22025772	22027345	22025772	22027345	1572	ATGGTGCGC	GT	yes	TATTTACACATACTTTGCAGGCG	AG	no	yes_no	GT_AG
chr8,+,25366970,25368173	chr8,+,25366970,1	Cryptic 3'ss	0.255241	ENSG00000147459	DOCK5	chr8	+	25366970	25368192	25366970	25368192	1221	AAAGTAAGT	GT	yes	GTTTATGATCTTCTTCCTAGATA	AG	yes	yes_yes	GT_AG
chr8,+,11316893,11319670	chr8,+,11316893,1	Cryptic 3'ss	0.243947	ENSG00000104643	MTMR9	chr8	+	11316893	11319670	11316893	11319670	2776	AAGGTGAGT	GT	yes	ATTAATTACTTTAATGGCAGTGT	AG	no	yes_no	GT_AG
chr8,+,38237627,38238107	chr8,+,38237627,1	Cryptic 3'ss	0.200433	ENSG00000085788	DDHD2	chr8	+	38237627	38238089	38237627	38238089	461	AAGGTAAAA	GT	yes	TCTGATCTGTTCTGTTTAAGCTT	AG	yes	yes_yes	GT_AG
chr8,-,37845794,37846854	chr8,-,37846854,2	Cryptic 3'ss	0.682353	ENSG00000104221	BRF2	chr8	-	37845774	37846854	37846854	37845774	1079	CAGGTACGT	GT	yes	ACAGGGTCTCTTTCACCCAGCCT	AG	yes	yes_yes	GT_AG
chr8,-,66576390,66580133	chr8,-,66580133,1	Cryptic 3'ss	0.378432	ENSG00000185697	MYBL1	chr8	-	66576390	66580133	66580133	66576390	3742	TCTGTAAGT	GT	yes	AGCATTAACTTTATTAACAGTTT	AG	no	yes_no	GT_AG
chr8,-,125038976,125039795	chr8,-,125039795,1	Cryptic 3'ss	0.34499	ENSG00000164961	KIAA0196	chr8	-	125038959	125039795	125039795	125038959	835	TAAGTAAGT	GT	yes	CAGGGTTTTTCTTCCTTTAGGGC	AG	yes	yes_yes	GT_AG
chr8,-,98108768,98113638	chr8,-,98113638,2	Cryptic 3'ss	0.237344	ENSG00000132541	RIDA	chr8	-	98108751	98113638	98113638	98108751	4886	AAGGTAGGT	GT	yes	TAGCTTTCTGTTTATTGCAGTCA	AG	yes	yes_yes	GT_AG
chr8,-,73709177,73738284	chr8,-,73738284,4	Cryptic 3'ss	0.200777	ENSG00000040341	STAU2	chr8	-	73709162	73738284	73738284	73709162	29121	CAGGTGAGT	GT	yes	TATAGCCTTTTTATTTACAGCTT	AG	yes	yes_yes	GT_AG
chr16,+,89491386,89498861	chr16,+,89491386,1	Cryptic 3'ss	0.352941	ENSG00000197912	SPG7	chr16	+	89491386	89498861	89491386	89498861	7474	CTGGTAAGT	GT	yes	TTAATCGTGCACTCATTCAGCAA	AG	no	yes_no	GT_AG
chr16,+,89584857,89585397	chr16,+,89584857,1	Cryptic 3'ss	0.170298	ENSG00000178773	CPNE7	chr16	+	89584857	89585464	89584857	89585464	606	GAGGTGAGC	GT	yes	CAGCCCCTCCCGGCCCACAGGTG	AG	yes	yes_yes	GT_AG
chr16,+,1500699,1501680	chr16,+,1500699,2	Cryptic 3'ss	0.162265	ENSG00000100726	TELO2	chr16	+	1500699	1501680	1500699	1501680	980	CAGGTGAGC	GT	yes	AAGCACGTCCCTCGTTCCAGCCA	AG	no	yes_no	GT_AG
chr16,+,89712222,89712674	chr16,+,89712222,1	Cryptic 3'ss	0.670973	ENSG00000261373	VPS9D1-AS1	chr16	+	89712222	89712674	89712222	89712674	451	CAGGTAAGG	GT	yes	GCCTCATACGCAGCCTTCAGCTT	AG	no	yes_no	GT_AG
chr16,+,58138050,58159643	chr16,+,58138050,2	Cryptic 3'ss	0.187037	ENSG00000260927	RP11-459F6.3	chr16	+	58138050	58158914	58138050	58158914	20863	AAGGTAAAT	GT	yes	AACCTCATTTCTCCTTCCAGGTC	AG	yes	yes_yes	GT_AG
chr16,+,22513610,22513835	chr16,+,22513610,1	Cryptic 3'ss	0.19227	ENSG00000243716	NPIPB5	chr16	+	22513610	22513764	22513610	22513764	153	GGGGTAAAG	GT	yes	TTTTTTAAATTATCTAATAGGTT	AG	yes	yes_yes	GT_AG
chr16,+,793274,794034	chr16,+,793274,1	Cryptic 3'ss	0.638889	ENSG00000127586	CHTF18	chr16	+	793274	794034	793274	794034	759	GAGGTAGGC	GT	yes	TTTAACACGGGTCCATCTAGCTT	AG	no	yes_no	GT_AG
chr16,-,724836,724911	chr16,-,724911,1	Cryptic 3'ss	0.421053	ENSG00000162004	CCDC78	chr16	-	724806	724911	724911	724806	104	GTGGTGAGG	GT	yes	GAGGGCTGCTTCCACCCCAGGTG	AG	yes	yes_yes	GT_AG
chr16,-,47313836,47365788	chr16,-,47365788,1	Cryptic 3'ss	0.164709	ENSG00000129636	ITFG1	chr16	-	47313836	47365788	47365788	47313836	51951	TTGGTAAGA	GT	yes	CTATTAATGGACTCTTGAAGTTT	AG	no	yes_no	GT_AG
chr16,-,71514157,71546277	chr16,-,71546277,1	Cryptic 3'ss	0.205882	ENSG00000157429	ZNF19	chr16	-	71514157	71546277	71546277	71514157	32119	GAGGTAGGT	GT	yes	TAACTGGTCTAAATTTTCAGTCT	AG	yes	yes_yes	GT_AG
chr16,-,67658832,67658928	chr16,-,67658928,4	Cryptic 3'ss	0.216144	ENSG00000102977	ACD	chr16	-	67658832	67658928	67658928	67658832	95	ACGGTCAGT	GT	yes	TAAACGGGCCTGTCCTACAGAGT	AG	yes	yes_yes	GT_AG
chr16,-,30112217,30112306	chr16,-,30112306,1	Cryptic 3'ss	0.389957	ENSG00000102886	GDPD3	chr16	-	30112217	30112306	30112306	30112217	88	GAGGTGGTG	GT	yes	CTTCTCCTCCTCCCAGATAGCAG	AG	no	yes_no	GT_AG
chr9,+,136808326,136809243	chr9,+,136808326,1	Cryptic 3'ss	0.2125	ENSG00000196642	RABL6	chr9	+	136808326	136809243	136808326	136809243	916	ACAGTGAGT	GT	yes	AAGAACTAATGATCAGAAAGACT	AG	no	yes_no	GT_AG
chr9,+,35801154,35801634	chr9,+,35801154,1	Cryptic 3'ss	0.597279	ENSG00000159899	NPR2	chr9	+	35801154	35801643	35801154	35801643	488	CCGGTGAGT	GT	yes	GAGGTGTGCAGTCCTTACAGAAA	AG	yes	yes_yes	GT_AG
chr9,+,128323147,128325766	chr9,+,128323147,3	Cryptic 3'ss	0.242497	ENSG00000167113	COQ4	chr9	+	128323147	128325779	128323147	128325779	2631	ACGGTAAGG	GT	yes	GCCCAAGTCTTGCCTTTCAGGGA	AG	yes	yes_yes	GT_AG
chr9,+,137434079,137434203	chr9,+,137434079,1	Cryptic 3'ss	0.312439	ENSG00000188747	NOXA1	chr9	+	137434079	137434224	137434079	137434224	144	AAGGTAGGG	GT	yes	GCCCGATGTCCCCCTTGCAGTGG	AG	no	yes_no	GT_AG
chr9,+,122997361,122998576	chr9,+,122997361,1	Cryptic 3'ss	0.158622	ENSG00000011454	RABGAP1	chr9	+	122997361	122998597	122997361	122998597	1235	AAGGTGATA	GT	yes	CTCTCTCTTTCTTTGTTTAGATA	AG	yes	yes_yes	GT_AG
chr9,+,121375325,121462657	chr9,+,121375325,1	Cryptic 3'ss	0.392685	ENSG00000227355	RP11-162D16.2	chr9	+	121375325	121377931	121375325	121377931	2605	TAGGTAAGA	GT	yes	GTAATCTGTCATATCAACAGGCT	AG	yes	yes_yes	GT_AG
chr9,+,96465778,96466768	chr9,+,96465778,1	Cryptic 3'ss	0.192584	ENSG00000130956	HABP4	chr9	+	96465778	96466944	96465778	96466944	1165	CAGGTACGG	GT	yes	TTTTTTTTTTTTTTTTTGAGACG	AG	no	yes_no	GT_AG
chr9,+,68274938,68285979	chr9,+,68274938,1	Cryptic 3'ss	0.2	ENSG00000196873	CBWD3	chr9	+	68274938	68285989	68274938	68285989	11050	AAGGTATGT	GT	yes	TTCTAATCAGTTGTTTTTAGTTT	AG	yes	yes_yes	GT_AG
chr9,+,101533914,101535376	chr9,+,101533914,1	Cryptic 3'ss	0.204373	ENSG00000155827	RNF20	chr9	+	101533914	101535376	101533914	101535376	1461	TTGGTGAGT	GT	yes	GCTTACATATATTATGTCAGTTT	AG	no	yes_no	GT_AG
chr9,-,122261498,122264715	chr9,-,122264715,2	Cryptic 3'ss	0.292064	ENSG00000119446	RBM18	chr9	-	122261498	122264715	122264715	122261498	3216	GAGGTGAGT	GT	yes	TTTCCTTTAGTATTTCATAGACA	AG	no	yes_no	GT_AG
chr9,-,72363631,72364696	chr9,-,72364696,3	Cryptic 3'ss	0.165906	ENSG00000107372	ZFAND5	chr9	-	72363606	72364696	72364696	72363606	1089	AGGGTGAGT	GT	yes	TCCTGTTTTCTATCTCCCAGGCC	AG	yes	yes_yes	GT_AG
chr9,-,136012013,136013199	chr9,-,136013199,1	Cryptic 3'ss	0.316659	ENSG00000148411	NACC2	chr9	-	136012013	136013199	136013199	136012013	1185	AATGTAAGA	GT	yes	TCCTCACAGTGTACTGTCAGAAC	AG	no	yes_no	GT_AG
chr9,-,3225304,3228847	chr9,-,3228847,1	Cryptic 3'ss	0.162467	ENSG00000080298	RFX3	chr9	-	3225280	3228847	3228847	3225280	3566	AAGGTAAGA	GT	yes	GGTATTATTTGTTTGTGCAGATG	AG	yes	yes_yes	GT_AG
chr9,-,36351219,36352742	chr9,-,36352742,1	Cryptic 3'ss	0.341663	ENSG00000137075	RNF38	chr9	-	36351219	36352742	36352742	36351219	1522	GTTGTAAGT	GT	yes	TACTAACATATCAATGCTAGTGT	AG	no	yes_no	GT_AG
chr9,-,133473290,133473415	chr9,-,133473415,1	Cryptic 3'ss	0.377639	ENSG00000160326	SLC2A6	chr9	-	133473250	133473415	133473415	133473250	164	TGGGTAGGT	GT	yes	CTGCCTCCTCCTCCGAGCAGGCT	AG	yes	yes_yes	GT_AG
chr9,-,26884902,26887313	chr9,-,26887313,1	Cryptic 3'ss	0.300697	ENSG00000120159	CAAP1	chr9	-	26884902	26887313	26887313	26884902	2410	AAGGTACTT	GT	yes	TATAAGTGTGCTTTCAATAGTTT	AG	yes	yes_yes	GT_AG
chr9,-,35616270,35616600	chr9,-,35616600,1	Cryptic 3'ss	0.314508	ENSG00000137101	CD72	chr9	-	35616270	35616600	35616600	35616270	329	GCTGTGAGT	GT	yes	GTGGCCAAACAGATCTGCAGGTG	AG	no	yes_no	GT_AG
chr9,-,35813156,35813266	chr9,-,35813266,1	Cryptic 3'ss	0.306837	ENSG00000137133	HINT2	chr9	-	35813145	35813266	35813266	35813145	120	TTGGTGAGT	GT	yes	AACCCCAAGCTCAATTTCAGTGA	AG	yes	yes_yes	GT_AG
chr10,+,69191766,69196978	chr10,+,69191766,2	Cryptic 3'ss	0.411765	ENSG00000156502	SUPV3L1	chr10	+	69191766	69196992	69191766	69196992	5225	CTTGTATGT	GT	yes	ACCCAGTTTTGCATTGACAGGAC	AG	yes	yes_yes	GT_AG
chr10,+,8069598,8073747	chr10,+,8069598,1	Cryptic 3'ss	0.176471	ENSG00000107485	GATA3	chr10	+	8069598	8073739	8069598	8073739	4140	AATGTAAGT	GT	yes	AAAAATTGATCTTTGTTTAGATT	AG	yes	yes_yes	GT_AG
chr10,+,94545907,94546361	chr10,+,94545907,1	Cryptic 3'ss	0.369557	ENSG00000119969	HELLS	chr10	+	94545907	94546361	94545907	94546361	453	CGGGTGAGT	GT	yes	TTAAAACTGCAATTTGAAAGCTT	AG	no	yes_no	GT_AG
chr10,+,94545952,94546361	chr10,+,94545952,1	Cryptic 3'ss	0.167047	ENSG00000119969	HELLS	chr10	+	94545952	94546377	94545952	94546377	424	GCGGTGAGT	GT	yes	AAAGCTTTCTCCCCCGTCAGGCT	AG	yes	yes_yes	GT_AG
chr10,+,11217507,11243495	chr10,+,11217507,1	Cryptic 3'ss	0.225	ENSG00000048740	CELF2	chr10	+	11217507	11218074	11217507	11218074	566	GGGGTGAGT	GT	yes	TTTCTCCGTTTCCTTCCCAGTAA	AG	no	yes_no	GT_AG
chr10,+,97738674,97744712	chr10,+,97738674,2	Cryptic 3'ss	0.52974	ENSG00000155256	ZFYVE27	chr10	+	97738674	97744729	97738674	97744729	6054	CAGGTACAG	GT	yes	CAGTGTTTTTGATTCTGCAGGTG	AG	yes	yes_yes	GT_AG
chr10,+,103380019,103381701	chr10,+,103380019,1	Cryptic 3'ss	0.152308	ENSG00000148835	TAF5	chr10	+	103380019	103381701	103380019	103381701	1681	CAGGTTGGT	GT	yes	CCTAAAATAGTATTGTTTAGTCT	AG	no	yes_no	GT_AG
chr10,-,101587382,101587885	chr10,-,101587885,1	Cryptic 3'ss	0.168798	ENSG00000166169	POLL	chr10	-	101587382	101587885	101587885	101587382	502	CAGGTGCAG	GT	yes	CCTGACCAACGCTCCAATAGGCC	AG	yes	yes_yes	GT_AG
chr10,-,99678005,99716348	chr10,-,99716348,1	Cryptic 3'ss	0.152936	ENSG00000014919	COX15	chr10	-	99678005	99716348	99716348	99678005	38342	CAGGTATAA	GT	yes	TTGTGTTGGAATTTTTTCAGATT	AG	no	yes_no	GT_AG
chr10,-,121974100,121974874	chr10,-,121974874,2	Cryptic 3'ss	0.383572	ENSG00000107672	NSMCE4A	chr10	-	121974081	121974874	121974874	121974081	792	AACGTAAGG	GT	yes	GTTTGTATTTTTAAAAATAGAAA	AG	yes	yes_yes	GT_AG
chr13,+,114282943,114284116	chr13,+,114282943,2	Cryptic 3'ss	0.394264	ENSG00000169062	UPF3A	chr13	+	114282943	114284116	114282943	114284116	1172	AAGGTTGGA	GT	yes	GCTCACACCTGTAATCCCAGCAC	AG	no	yes_no	GT_AG
chr13,+,97990537,97991882	chr13,+,97990537,2	Cryptic 3'ss	0.289935	ENSG00000065150	IPO5	chr13	+	97990537	97991882	97990537	97991882	1344	CAGGTATGA	GT	yes	TAATGAGAAGATCATGTAAGTCC	AG	no	yes_no	GT_AG
chr13,+,102645009,102646280	chr13,+,102645009,1	Cryptic 3'ss	0.427586	ENSG00000134900	TPP2	chr13	+	102645009	102646294	102645009	102646294	1284	GCGGTATCA	GT	yes	ATGTAGTTTCCTCATTACAGCCC	AG	yes	yes_yes	GT_AG
chr13,+,26396354,26397139	chr13,+,26396354,1	Cryptic 3'ss	0.219835	ENSG00000132964	CDK8	chr13	+	26396354	26397153	26396354	26397153	798	TACGTAAGT	GT	yes	TCATAGTATTTCTCTTTCAGGTA	AG	yes	yes_yes	GT_AG
chr13,-,52154155,52156075	chr13,-,52156075,2	Cryptic 3'ss	0.154388	ENSG00000136098	NEK3	chr13	-	52154173	52156075	52156075	52154173	1901	AAGGTCACT	GT	yes	TATTTAAAATGTTTTTCTAGTCT	AG	yes	yes_yes	GT_AG
chr13,-,48042278,48079844	chr13,-,48079844,1	Cryptic 3'ss	0.683449	ENSG00000136146	MED4	chr13	-	48042278	48079844	48079844	48042278	37565	CAGGTAATG	GT	yes	GTGTTTGAGATATTTTTCAGACT	AG	no	yes_no	GT_AG
chrX,+,154471317,154471477	chrX,+,154471317,1	Cryptic 3'ss	0.192604	ENSG00000130827	PLXNA3	chrX	+	154471317	154471477	154471317	154471477	159	GAGGTGGGC	GT	yes	CGCCTGAGTGACATACTCAGGGT	AG	no	yes_no	GT_AG
chrX,+,129780154,129787664	chrX,+,129780154,2	Cryptic 3'ss	0.396886	ENSG00000122122	SASH3	chrX	+	129780154	129787677	129780154	129787677	7522	AAGGTGAGG	GT	yes	CATGTAGTCTTTCACTCCAGGAT	AG	no	yes_no	GT_AG
chrX,+,155997787,156002882	chrX,+,155997787,3	Cryptic 3'ss	0.20383	ENSG00000124334	IL9R	chrX	+	155997787	156002906	155997787	156002906	5118	AAGGTGAGT	GT	yes	CTCAGCCCAGTCCCTTGCAGGCT	AG	yes	yes_yes	GT_AG
chrX,+,55753514,55754836	chrX,+,55753514,1	Cryptic 3'ss	0.266757	ENSG00000083750	RRAGB	chrX	+	55753514	55755068	55753514	55755068	1553	CTGGTAAGA	GT	yes	TAGTTTTTGTTTCTCTTGAGACC	AG	no	yes_no	GT_AG
chrX,-,49080328,49100582	chrX,-,49100582,1	Cryptic 3'ss	0.225329	ENSG00000196998	WDR45	chrX	-	49080328	49100582	49100582	49080328	20253	TAGGTAAGG	GT	yes	GAGGTTTCTCCACTTTCAAGGTC	AG	yes	yes_yes	GT_AG
chrX,-,75071704,75073689	chrX,-,75073689,2	Cryptic 3'ss	0.167388	ENSG00000131269	ABCB7	chrX	-	75071683	75073689	75073689	75071683	2005	AAGGTAATA	GT	yes	TATTTTTATATATTTTGTAGTAT	AG	yes	yes_yes	GT_AG
chrX,-,154057860,154058399	chrX,-,154058399,1	Cryptic 3'ss	0.666585	ENSG00000169057	MECP2	chrX	-	154057860	154058399	154058399	154057860	538	CACGTGAGC	GT	yes	TTCTGAGCCTAGTTCTCTAGTTC	AG	no	yes_no	GT_AG
chrX,-,335063,338604	chrX,-,338604,1	Cryptic 3'ss	0.215336	ENSG00000167393	PPP2R3B	chrX	-	335063	338604	338604	335063	3540	CGGGTGAGT	GT	yes	AAGCAGAGGTGTCCCCACAGGAT	AG	no	yes_no	GT_AG
chrX,-,119625396,119629318	chrX,-,119629318,2	Cryptic 3'ss	0.395846	ENSG00000125354	38961	chrX	-	119625396	119629318	119629318	119625396	3921	AAAGTAAGT	GT	yes	GCTCACTCCATCTTCATCAGCTC	AG	yes	yes_yes	GT_AG
chrX,-,53649000,53654063	chrX,-,53654063,3	Cryptic 3'ss	0.469251	ENSG00000086758	HUWE1	chrX	-	53648619	53654063	53654063	53648619	5443	GCTGTAAGT	GT	yes	ATTATTGTTTTTGTTGTCAGCAC	AG	no	yes_no	GT_AG
chr18,+,36145034,36145934	chr18,+,36145034,1	Cryptic 3'ss	0.176868	ENSG00000134759	ELP2	chr18	+	36145034	36145948	36145034	36145948	913	AAGGTAGGA	GT	yes	GATTAGGTTTTATTTTTTAGATG	AG	yes	yes_yes	GT_AG
chr18,+,12408007,12421522	chr18,+,12408007,2	Cryptic 3'ss	0.357671	ENSG00000141391	PRELID3A	chr18	+	12408007	12421522	12408007	12421522	13514	TGGGTGAGG	GT	yes	TTAACGTTCCACTATGCTAGTTT	AG	no	yes_no	GT_AG
chr18,+,74497595,74499882	chr18,+,74497595,1	Cryptic 3'ss	0.198718	ENSG00000133313	CNDP2	chr18	+	74497595	74499882	74497595	74499882	2286	TGAGTAACA	GT	yes	AACACGTGCTTTCTGGGCAGGTC	AG	yes	yes_yes	GT_AG
chr18,+,68734766,68754822	chr18,+,68734766,1	Cryptic 3'ss	0.215006	ENSG00000150636	CCDC102B	chr18	+	68734766	68753296	68734766	68753296	18529	AAGGTATGA	GT	yes	ATTTTCTTTAATCTCACCAGGTA	AG	yes	yes_yes	GT_AG
chr18,+,12420493,12421522	chr18,+,12420493,1	Cryptic 3'ss	0.375566	ENSG00000141391	PRELID3A	chr18	+	12420493	12421522	12420493	12421522	1028	GCGGTGAGC	GT	yes	TTAACGTTCCACTATGCTAGTTT	AG	no	yes_no	GT_AG
chr18,-,683395,685921	chr18,-,685921,1	Cryptic 3'ss	0.498279	ENSG00000132199	ENOSF1	chr18	-	683380	685921	685921	683380	2540	TTGGTAAAT	GT	yes	TGAAGAGTCTCTTTTTGCAGATG	AG	yes	yes_yes	GT_AG
chr18,-,36025678,36026900	chr18,-,36026900,1	Cryptic 3'ss	0.350852	ENSG00000141425	RPRD1A	chr18	-	35993300	36026900	36026900	35993300	33599	GAAGTGCGT	GT	yes	AAAGTGGTTTGATGTTACAGGAG	AG	yes	yes_yes	GT_AG
chr18,-,45879227,45880075	chr18,-,45880075,1	Cryptic 3'ss	0.262617	ENSG00000152223	EPG5	chr18	-	45879214	45880075	45880075	45879214	860	CAGGTGTGT	GT	yes	TGACTAGTTGTCTCTTCCAGGTA	AG	yes	yes_yes	GT_AG
chr11,+,71999370,71999800	chr11,+,71999370,1	Cryptic 3'ss	0.239057	ENSG00000137496	IL18BP	chr11	+	71999370	71999800	71999370	71999800	429	TCTGTGAGA	GT	yes	TTGTCACTTGACCCCCCCAGCTC	AG	no	yes_no	GT_AG
chr11,+,4082982,4083242	chr11,+,4082982,1	Cryptic 3'ss	0.175344	ENSG00000167323	STIM1	chr11	+	4082982	4083263	4082982	4083263	280	TAAGTAAGT	GT	yes	TCTCTTTCCTCTGTCTTCAGGCA	AG	yes	yes_yes	GT_AG
chr11,+,65505662,65505942	chr11,+,65505662,1	Cryptic 3'ss	0.236112	ENSG00000251562	MALAT1	chr11	+	65505662	65506386	65505662	65506386	723	AAGGTAACG	GT	yes	AACTGCCTTGTCTTTTTCAGGTA	AG	yes	yes_yes	GT_AG
chr11,+,33059095,33061515	chr11,+,33059095,1	Cryptic 3'ss	0.338875	ENSG00000176148	TCP11L1	chr11	+	33059095	33061530	33059095	33061530	2434	CAAGTATGT	GT	yes	TGCAGCTTTGTTTTTCACAGATT	AG	yes	yes_yes	GT_AG
chr11,+,64352386,64352727	chr11,+,64352386,1	Cryptic 3'ss	0.465297	ENSG00000168071	CCDC88B	chr11	+	64352386	64352727	64352386	64352727	340	CCGGTGAGC	GT	yes	GGTTCACACAGCCCTCTTAGCCC	AG	no	yes_no	GT_AG
chr11,+,72228498,72228647	chr11,+,72228498,1	Cryptic 3'ss	0.399015	ENSG00000165458	INPPL1	chr11	+	72228498	72228727	72228498	72228727	228	CAGGTACTT	GT	yes	CCACTGACCCCTGCCCACAGATG	AG	yes	yes_yes	GT_AG
chr11,+,125592918,125593622	chr11,+,125592918,1	Cryptic 3'ss	0.525118	ENSG00000134910	STT3A	chr11	+	125592918	125593622	125592918	125593622	703	CAGGTGAGA	GT	yes	ATCAACGCAGTGGTGTTAAGTTT	AG	no	yes_no	GT_AG
chr11,+,124625903,124626460	chr11,+,124625903,1	Cryptic 3'ss	0.184045	ENSG00000154144	TBRG1	chr11	+	124625903	124626473	124625903	124626473	569	AAGGTACTT	GT	yes	ACCCCAGATTTGCGTTTCAGTTC	AG	yes	yes_yes	GT_AG
chr11,-,8126807,8137378	chr11,-,8137378,1	Cryptic 3'ss	0.16721	ENSG00000166405	RIC3	chr11	-	8126807	8137378	8137378	8126807	10570	GAGGTAGGT	GT	yes	GATTGTCTGATATTTCTAAGCAG	AG	yes	yes_yes	GT_AG
chr11,-,6449469,6450551	chr11,-,6450551,1	Cryptic 3'ss	0.270526	ENSG00000110171	TRIM3	chr11	-	6449469	6450551	6450551	6449469	1081	AAGGTCAGT	GT	yes	GCCTGAGGCCAGGTCCCCAGTCC	AG	no	yes_no	GT_AG
chr11,-,110257927,110258106	chr11,-,110258106,3	Cryptic 3'ss	0.201994	ENSG00000137710	RDX	chr11	-	110257927	110258106	110258106	110257927	178	AAGGTATTT	GT	yes	CTTAAATATATTACATTTAGTTT	AG	no	yes_no	GT_AG
chr11,-,46494222,46512727	chr11,-,46512727,2	Cryptic 3'ss	0.230392	ENSG00000110497	AMBRA1	chr11	-	46494222	46512727	46512727	46494222	18504	GAGGTAAGG	GT	yes	AGTGACTCTCTTATGTGTAGTGT	AG	no	yes_no	GT_AG
chr11,-,62608826,62608962	chr11,-,62608962,2	Cryptic 3'ss	0.208143	ENSG00000149499	EML3	chr11	-	62608805	62608962	62608962	62608805	156	ATGGTGAGG	GT	yes	GTGTCTTCCCCCTGCCTTAGCCT	AG	yes	yes_yes	GT_AG
chr21,+,46550744,46551617	chr21,+,46550744,1	Cryptic 3'ss	0.444194	ENSG00000160305	DIP2A	chr21	+	46550744	46551634	46550744	46551634	889	CAGGTTAGT	GT	yes	CAGAGTTCCCCCGTTTCTAGAGG	AG	yes	yes_yes	GT_AG
chr21,+,25735578,25741561	chr21,+,25735578,1	Cryptic 3'ss	0.151883	ENSG00000154727	GABPA	chr21	+	25735578	25741561	25735578	25741561	5982	TGGGTGAGT	GT	yes	TTTTAAAATATCTTAAAAAGTCA	AG	no	yes_no	GT_AG
chr21,-,41828299,41834505	chr21,-,41834505,1	Cryptic 3'ss	0.256057	ENSG00000141956	PRDM15	chr21	-	41828333	41834505	41834505	41828333	6171	CAGGTTAGC	GT	yes	TTTGTTTGCTCTCTGGACAGATG	AG	yes	yes_yes	GT_AG
chr21,-,6644891,6666429	chr21,-,6666429,1	Cryptic 3'ss	0.254902	ENSG00000280145	CH507-154B10.1	chr21	-	6644891	6666429	6666429	6644891	21537	GAGGTAAGT	GT	yes	TGTTTTTTTCTTTTCTCCAGGTC	AG	no	yes_no	GT_AG
chr7,+,94528250,94533189	chr7,+,94528250,1	Cryptic 3'ss	0.500928	ENSG00000127995	CASD1	chr7	+	94528250	94533189	94528250	94533189	4938	GAGGTCTGT	GT	yes	ATTATAATACTATGATAAAGATT	AG	no	yes_no	GT_AG
chr7,+,74897835,74900798	chr7,+,74897835,1	Cryptic 3'ss	0.478261	ENSG00000123965	PMS2P5	chr7	+	74897835	74900798	74897835	74900798	2962	AAGGTACAG	GT	yes	CCTTGCTGGTCTCGTGATAGTGA	AG	no	yes_no	GT_AG
chr7,+,37864421,37867757	chr7,+,37864421,2	Cryptic 3'ss	0.483333	ENSG00000086288	NME8	chr7	+	37864421	37867702	37864421	37867702	3280	AAAGTAAGT	GT	yes	TTTATCATTTTATTTTGTAGTGT	AG	yes	yes_yes	GT_AG
chr7,+,103344342,103347510	chr7,+,103344342,1	Cryptic 3'ss	0.240741	ENSG00000161057	PSMC2	chr7	+	103344342	103347524	103344342	103347524	3181	ACGGTAGGA	GT	yes	GTAAAGTTTCCTTCTCACAGGTA	AG	yes	yes_yes	GT_AG
chr7,+,151140116,151140781	chr7,+,151140116,1	Cryptic 3'ss	0.180556	ENSG00000133612	AGAP3	chr7	+	151140116	151140781	151140116	151140781	664	AAGGTTAGG	GT	yes	TGTGACACAGTGATGCTTAGTAC	AG	no	yes_no	GT_AG
chr7,+,149292308,149293355	chr7,+,149292308,1	Cryptic 3'ss	0.166685	ENSG00000244560	RP4-800G7.2	chr7	+	149292308	149293355	149292308	149293355	1046	GAAGTAAGT	GT	yes	ATGACACCTGCTGCCCTCAGGGC	AG	no	yes_no	GT_AG
chr7,+,128574791,128577964	chr7,+,128574791,1	Cryptic 3'ss	0.300485	ENSG00000280828,ENSG00000242588	RP11-274B21.14,RP11-274B21.1	chr7	+	128574791	128577964	128574791	128577964	3172	GAGGTAAGA	GT	yes	ACTTATAAGGTATTTAACAGACT	AG	yes	yes_yes	GT_AG
chr7,-,45107774,45108827	chr7,-,45108827,2	Cryptic 3'ss	0.264881	ENSG00000136270	TBRG4	chr7	-	45107778	45108827	45108827	45107778	1048	CAGGTGGGT	GT	yes	TTACTCACATGTGATTTAAGAAA	AG	yes	yes_yes	GT_AG
chr7,-,100097774,100098141	chr7,-,100098141,2	Cryptic 3'ss	0.16422	ENSG00000166508	MCM7	chr7	-	100097774	100098141	100098141	100097774	366	CAGGTAAGG	GT	yes	CTAGCTCCCTTTTCCCCCAGAAA	AG	no	yes_no	GT_AG
chr7,-,72802536,72807066	chr7,-,72807066,2	Cryptic 3'ss	0.157375	ENSG00000277149	TYW1B	chr7	-	72802536	72807066	72807066	72802536	4529	AAGGTATAC	GT	yes	TGAACAATGTATTTCTGAAGCAT	AG	no	yes_no	GT_AG
chr20,+,13814515,13816452	chr20,+,13814515,1	Cryptic 3'ss	0.162337	ENSG00000101247	NDUFAF5	chr20	+	13814515	13816463	13814515	13816463	1947	AAGGTAAGT	GT	yes	TACCTGTAGTGTATTTGTAGGTA	AG	yes	yes_yes	GT_AG
chr20,+,35556748,35556955	chr20,+,35556748,1	Cryptic 3'ss	0.364736	ENSG00000125991	ERGIC3	chr20	+	35556748	35556955	35556748	35556955	206	TAGGTAAAC	GT	yes	TAGCCCTAGCCCTGGCCCAGGCT	AG	yes	yes_yes	GT_AG
chr20,+,62960603,62962218	chr20,+,62960603,1	Cryptic 3'ss	0.27358	ENSG00000101194	SLC17A9	chr20	+	62960603	62962287	62960603	62962287	1683	TGGGTAAGT	GT	yes	CTCCTCGGTGCCGTTTTTAGTTG	AG	no	yes_no	GT_AG
chr20,+,64070635,64071858	chr20,+,64070635,1	Cryptic 3'ss	0.28266	ENSG00000171703	TCEA2	chr20	+	64070635	64071858	64070635	64071858	1222	CAGGTGAGC	GT	yes	GTGACCCTGGGTTCACCCAGCCC	AG	yes	yes_yes	GT_AG
chr20,+,39034317,39038479	chr20,+,39034317,1	Cryptic 3'ss	0.21307	ENSG00000101452	DHX35	chr20	+	39034317	39038479	39034317	39038479	4161	ACGGTAGGA	GT	yes	CTAATCAACCCCAACTGTAGTGT	AG	no	yes_no	GT_AG
chr20,+,349363,349616	chr20,+,349363,1	Cryptic 3'ss	0.262974	ENSG00000125841	NRSN2	chr20	+	349363	349616	349363	349616	252	CAGGTACTG	GT	yes	CTAATCCCTCCCTCCGTCAGCTG	AG	no	yes_no	GT_AG
chr20,-,3156140,3159766	chr20,-,3159766,4	Cryptic 3'ss	0.340137	ENSG00000185019	UBOX5	chr20	-	3156140	3159766	3159766	3156140	3625	CAGGTGAGT	GT	yes	ATTGACTGAGCATCTCATAGTGT	AG	no	yes_no	GT_AG
chr20,-,36653723,36656360	chr20,-,36656360,1	Cryptic 3'ss	0.428028	ENSG00000101079	NDRG3	chr20	-	36653723	36656360	36656360	36653723	2636	ACAGTGAGT	GT	yes	ACCGGGGCTTCATCTTCTAGTCC	AG	no	yes_no	GT_AG
chr20,-,435761,437440	chr20,-,437440,1	Cryptic 3'ss	0.711292	ENSG00000125875	TBC1D20	chr20	-	435761	437440	437440	435761	1678	CCTGTAAGC	GT	yes	ACCTTATGCTTTTTGTCCAGTTT	AG	no	yes_no	GT_AG
chr4,+,77894250,77906968	chr4,+,77894250,1	Cryptic 3'ss	0.154902	ENSG00000169288	MRPL1	chr4	+	77894250	77906946	77894250	77906946	12695	GAAGTAAGA	GT	yes	ATCCATTATCTCCCAATTAGATT	AG	yes	yes_yes	GT_AG
chr4,+,56008382,56009713	chr4,+,56008382,1	Cryptic 3'ss	0.480359	ENSG00000174799	CEP135	chr4	+	56008382	56009735	56008382	56009735	1352	GAAGTAAGT	GT	yes	TCACATCACTCATTTAACAGCCA	AG	yes	yes_yes	GT_AG
chr4,+,27017984,27021494	chr4,+,27017984,1	Cryptic 3'ss	0.361541	ENSG00000109689	STIM2	chr4	+	27017984	27019400	27017984	27019400	1415	ATGGTATTG	GT	yes	CTTTTCGTCTGTCTTTGCAGTAT	AG	yes	yes_yes	GT_AG
chr4,+,25160753,25170635	chr4,+,25160753,1	Cryptic 3'ss	0.205115	ENSG00000281028,ENSG00000281501	RP11-717K11.2,SEPSECS-AS1	chr4	+	25160753	25161418	25160753	25161418	664	CAGGTACGT	GT	yes	TGTTTGCATTGCTTCTTTAGGTC	AG	yes	yes_yes	GT_AG
chr4,+,106316594,106320748	chr4,+,106316594,1	Cryptic 3'ss	0.404164	ENSG00000164022	AIMP1	chr4	+	106316594	106320748	106316594	106320748	4153	CATGTGAGT	GT	yes	TTAAATTAAGAAAAGTATAGCCC	AG	no	yes_no	GT_AG
chr4,-,25156997,25158953	chr4,-,25158953,1	Cryptic 3'ss	0.506617	ENSG00000109618	SEPSECS	chr4	-	25156974	25158953	25158953	25156974	1978	CAGGTATCT	GT	yes	TTGGCCCATTTTTTGCTTAGGTT	AG	yes	yes_yes	GT_AG
chr4,-,83267797,83272087	chr4,-,83272087,1	Cryptic 3'ss	0.328054	ENSG00000173085	COQ2	chr4	-	83267774	83272087	83272087	83267774	4312	TGGGTGAGC	GT	yes	ATTTTTCTTTCTGATATTAGGAC	AG	yes	yes_yes	GT_AG
chr4,-,42583898,42586349	chr4,-,42586349,2	Cryptic 3'ss	0.183473	ENSG00000124406	ATP8A1	chr4	-	42583881	42586349	42586349	42583881	2467	TGGGTATGT	GT	yes	CAGCTTCCATGTCTTAACAGTTT	AG	no	yes_no	GT_AG
chr4,-,128965334,128970378	chr4,-,128970378,2	Cryptic 3'ss	0.19715	ENSG00000151466	SCLT1	chr4	-	128965318	128970378	128970378	128965318	5059	AAGGTATTT	GT	yes	CTAGTTTCTTTATTTTCTAGGAG	AG	yes	yes_yes	GT_AG
chr4,-,103042391,103043296	chr4,-,103043296,2	Cryptic 3'ss	0.166667	ENSG00000164038	SLC9B2	chr4	-	103042391	103043296	103043296	103042391	904	AAGGTGAAT	GT	yes	TTATTTATTTTAATTTTCAGATT	AG	yes	yes_yes	GT_AG
chr4,-,183655974,183658929	chr4,-,183658929,3	Cryptic 3'ss	0.306287	ENSG00000182552	RWDD4	chr4	-	183655974	183658929	183658929	183655974	2954	GAGGTGAGC	GT	yes	ACTAAACAAAACTCATTCAGTTC	AG	no	yes_no	GT_AG
chrY,+,12736549,12738126	chrY,+,12736549,1	Cryptic 3'ss	0.175926	ENSG00000114374	USP9Y	chrY	+	12736549	12738157	12736549	12738157	1607	GCAGTAAGC	GT	yes	AATTTTTGTATTACATTTAGGAA	AG	yes	yes_yes	GT_AG
chrY,+,12758642,12760469	chrY,+,12758642,1	Cryptic 3'ss	0.226697	ENSG00000114374	USP9Y	chrY	+	12758642	12760484	12758642	12760484	1841	GAGGTAAGA	GT	yes	TTAAGTTCTTCTTATTTCAGTCA	AG	yes	yes_yes	GT_AG
Information in each column (following column order): JUNCTIONID: consists of scaffold, strand, and both coordinates; ALT3ID: IDs for alternative 3' cases. All junctions whose acceptor site are part of this alt 3' case will have the same ID. A value NA means that this junction is not part of any alt 3' case. IDs are: <SCAFFOLD>,<STRAND>,<DONOR_COORDINATE>,<COUNTER>; TYPE OF 3’SS: Alternative or Cr…
