# Supplementary material for: SF3B1 mutation–mediated sensitization to H3B-8800 splicing inhibitor in chronic lymphocytic leukemia
Source: Life Sci Alliance. 2023 Aug 10;6(11):e202301955. doi: 10.26508/lsa.202301955 (PMC10415613; doi:10.26508/lsa.202301955)
Supplement: Supplementary file 13 [file LSA-2023-01955_TableS10.xlsx]

## Sheet: Hoja1
Table S10. Alt3’ss events validated by RT-PCR in RNA samples from MEC1 SF3B1 WT and SF3B1 K700E cells ordered depending on the Alt3’ss location.
Alt3’ss location	Gene	Event ID (from vast-tools or JuncExplorer)
Upstream	DLG1	chr3,-,197065464,197065708
	DYNLL1	HsaALTA0002706-2/2
	HTLF	chr3,-,149041680,149042166
	INPLL1	chr11,+,72228498,1
	MAP3K7	HsaALTA1027057-2/4
	TGFBR1	chr9,+,99129100,99132497
	UBA7	HsaALTA1049875-3/4
	ZDHHC16	chr10,+,97454799,97455639
Downstream	ANKHD1	chr5,+,140436257,140438494
	FBXO41	chr2,-,73265282,1
	NFKB1	HsaALTA1015253-2/3
	ZNF561	chr19,-,9618166,9619432
NAGNAG	TARBP1	chr1,-,234448576,234450428
