# Supplementary material for: SF3B1 mutation–mediated sensitization to H3B-8800 splicing inhibitor in chronic lymphocytic leukemia
Source: Life Sci Alliance. 2023 Aug 10;6(11):e202301955. doi: 10.26508/lsa.202301955 (PMC10415613; doi:10.26508/lsa.202301955)
Supplement: Supplementary file 14 [file LSA-2023-01955_TableS11.xlsx]

## Sheet: Hoja1
Table S11. Oligonucleotide sequences used to build and analyze the minigenes designed to recapitulate changes in 3’ splice site selection induced by SF3B1 mutations and dissect relevant sequence elements.
Minigene	Minigene insert sequence
AdML EcoRVPT1Ex1	ATGCAGATATCgtcgacgacacttgctcaacACTCTTGGATCGGAAACCCGT
AdML NotIPT2Ex2	ACGTAGCGGCCGCaagcttgcatcgaatcagtagGGATCCCCACTGGAAAGAC
VectorS (PCRATW)	GGTTGAGGACAAACTCTTCG
VectorAS (PCRATW)	AAGGAAACCCTGGACTACTG
PT1	GTCGACGACACTTGCTCAAC
PT2	AAGCTTGCATCGAATCAGTAG
SinglestrandF	CAGTAGTCCAGGGTTTCCTT
SinglestrandR	CGAAGAGTTTGTCCTCAACC
Minigene_exon_F	CTCCGAACGGTAAGAGCCTA
Minigene_exon_R	AAAAAGGGACAGGATAAGTATGACA
ZNF561	CAGTAGTCCAGGGTTTCCTTGAAGGATGGGCAGCTCTGGCTTCTCATGCCTTCTTACTTTTCCACTAGGGTTTTTTTCCAGGGGAACGGTTGAGGACAAACTCTTCG
ZNF561 BP1	CAGTAGTCCAGGGTTTCCTTGAAGGATGGGCAGCTCTGGCTTCTCATGCCTTCTTcCTTTTCCACTAGGGTTTTTTTCCAGGGGAACGGTTGAGGACAAACTCTTCG
ZNF561 BP2	CAGTAGTCCAGGGTTTCCTTGAAGGATGGGCAGCTCTGGCTTCTCgTGCCTTCTTACTTTTCCACTAGGGTTTTTTTCCAGGGGAACGGTTGAGGACAAACTCTTCG
MAP3K7	CAGTAGTCCAGGGTTTCCTTATGTGTTCTGATAGTGCTTGCATTCACATTGTGTCTTTTGTTATATGCAATAAAGTTCTTTTTAGTTTGTGCCTTTCTTTCGCAGTGCTGGGTTGAGGACAAACTCTTCG
MAP3K7 BP1	CAGTAGTCCAGGGTTTCCTTATGTGTTCTGATAGTGCTTGCATTCACATTGTGTCTTTTGTTATATGCAATctgGTTCTTTTTAGTTTGTGCCTTTCTTTCGCAGTGCTGGGTTGAGGACAAACTCTTCG
MAP3K7 BP2	CAGTAGTCCAGGGTTTCCTTATGTGTTCTGATAGTGCTTGCATTCgCATTGTGTCTTTTGTTATATGCAATAAAGTTCTTTTTAGTTTGTGCCTTTCTTTCGCAGTGCTGGGTTGAGGACAAACTCTTCG
MAP3K7 BP3	CAGTAGTCCAGGGTTTCCTTcTGTGTTCTGATAGTGCTTGCATTCACATTGTGTCTTTTGTTATATGCAATAAAGTTCTTTTTAGTTTGTGCCTTTCTTTCGCAGTGCTGGGTTGAGGACAAACTCTTCG
MAP3K7 BP4	CAGTAGTCCAGGGTTTCCTTATGTGTTCTGATAGTGCTTGCATTCACATTGTGTCTTTTGTTcTATGCAATAAAGTTCTTTTTAGTTTGTGCCTTTCTTTCGCAGTGCTGGGTTGAGGACAAACTCTTCG
MAP3K7 BP5	CAGTAGTCCAGGGTTTCCTTATGTGTTCTGATAGTGCTTGCATTCACATTGTGTCTTTTGTTATATGCAATAAAGTTCTTTTTcGTTTGTGCCTTTCTTTCGCAGTGCTGGGTTGAGGACAAACTCTTCG
MAP3K7 BP 1,2,3,4	CAGTAGTCCAGGGTTTCCTTcTGTGTTCTGATAGTGCTTGCATTCgCATTGTGTCTTTTGTTcTATGCAATctgGTTCTTTTTAGTTTGTGCCTTTCTTTCGCAGTGCTGGGTTGAGGACAAACTCTTCG
MAP3K7 BP 1,5	CAGTAGTCCAGGGTTTCCTTATGTGTTCTGATAGTGCTTGCATTCACATTGTGTCTTTTGTTATATGCAATctgGTTCTTTTTcGTTTGTGCCTTTCTTTCGCAGTGCTGGGTTGAGGACAAACTCTTCG
MAP3K7 BP 1,2,3,4,5	CAGTAGTCCAGGGTTTCCTTcTGTGTTCTGATAGTGCTTGCATTCgCATTGTGTCTTTTGTTcTATGCAATctgGTTCTTTTTcGTTTGTGCCTTTCTTTCGCAGTGCTGGGTTGAGGACAAACTCTTCG
TARBP1	CAGTAGTCCAGGGTTTCCTTTTTTGTTAATGCTTTGCAAACCTTAACTGTTGTTATTTAAGCAGGAGAAGGTTGAGGACAAACTCTTCG
TARBP1 BP1	CAGTAGTCCAGGGTTTCCTTTTTTGTTAATGCTTTGCAAACCTTctCTGTTGTTATTTAAGCAGGAGAAGGTTGAGGACAAACTCTTCG
TARBP1 BP2	CAGTAGTCCAGGGTTTCCTTTTTTGTTAATGCTTTGCctgCCTTAACTGTTGTTATTTAAGCAGGAGAAGGTTGAGGACAAACTCTTCG
Sequences of wild type and mutant Alt3’ss regions corresponding to ZNF561, MAP3K7 or TARBP1 included in the minigene constructs with predicted BPs (adenosine BPs in bold) in grey, Alt3’ss in red and Can3'ss in blue. Single point mutations in BP are indicated in lower case characters.
