# Supplementary material for: SF3B1 mutation–mediated sensitization to H3B-8800 splicing inhibitor in chronic lymphocytic leukemia
Source: Life Sci Alliance. 2023 Aug 10;6(11):e202301955. doi: 10.26508/lsa.202301955 (PMC10415613; doi:10.26508/lsa.202301955)
Supplement: Supplementary file 16 [file LSA-2023-01955_TableS12.xlsx]

## Sheet: Hoja2
Table S12. Selected enriched Gene Ontology terms (enrichGO R package) for biological processes in genes displaying differentially spliced events in SF3B1-mutated CLL patient samples and SF3B1K700E MEC1 cell lines.
Cluster	ID	Description	GeneRatio	BgRatio	pvalue	p.adjust	qvalue	geneID	Count
SF3B1 K700E MEC1	GO:0000186	activation of MAPKK activity	4/1227	55/20610	0.41589	1	0.941766	MAP3K7/TGFBR1/MAP3K10/ADAM9	4
SF3B1 mutated patients	GO:0000186	activation of MAPKK activity	5/324	55/20610	0.001702	0.59668	0.585448	LRRK2/MAP3K12/MAP3K7/MAP3K10/TGFBR1	5
SF3B1 K700E MEC1	GO:0000075	cell cycle checkpoint	25/1227	251/20610	0.00823841	0.209111	0.196933	EME2/THOC1/DLG1/PIDD1/BCL2L1/GEN1/XRCC3/E2F7/RAD9A/SPDL1/BUB1B/DDX39B/CLSPN/MDM4/PRMT1/AURKB/TRIP13/FOXN3/CDC45/GIGYF2/PML/ZWINT/DNA2/MSH2/TREX1	25
SF3B1 mutated patients	GO:0000075	cell cycle checkpoint	10/324	251/20610	0.00659632	0.59668	0.585448	TP53BP1/GEN1/ZFYVE19/CHEK2/DLG1/TPR/CNOT1/PML/PLAGL1/THOC1	10
SF3B1 K700E MEC1	GO:0031122	cytoplasmic microtubule organization	8/1227	58/20610	0.0209252	0.3141	0.295809	HOOK2/DLG1/TUBGCP6/CCDC88A/CCDC88C/IFT172/TUBGCP2/CCDC88B	8
SF3B1 mutated patients	GO:0031122	cytoplasmic microtubule organization	4/324	58/20610	0.013073	0.59668	0.585448	CCDC88A/CCDC88B/DLG1/TUBGCP6	4
SF3B1 K700E MEC1	GO:0006006	glucose metabolic process	21/1227	226/20610	0.0289859	0.366841	0.345478	INPPL1/FAM3A/CRTC2/OAS1/PPP1R3E/SERP1/PFKM/LRP5/CREM/PPARD/PPARA/MDH1/PPP4R3B/ADPGK/RUBCNL/PFKL/DGKQ/ENO3/PRKAA1/CLK2/OMA1	21
SF3B1 mutated patients	GO:0006006	glucose metabolic process	9/324	226/20610	0.00975094	0.59668	0.585448	INPPL1/WDTC1/OAS1/RUBCNL/CRTC2/HECTD4/CLK2/PPP4R3B/ENO3	9
SF3B1 K700E MEC1	GO:0016570	histone modification	50/1227	493/20610	0.000167105	0.026319	0.0247863	HSF4/HDAC5/LMNA/ATXN7/MAP3K7/IRF4/TADA2A/PRKCD/RNF2/TRIP12/NOC2L/TRIM37/EHMT1/CRTC2/BRD7/PCGF6/EPC1/FMR1/MIER1/TRRAP/TBL1X/ASXL1/PRMT1/RUVBL2/AKAP8L/MLLT6/SUZ12/USP36/AURKB/KDM3A/KANSL3/CTNNB1/ACTL6A/UBE2E1/BAP1/EYA1/RNF20/NACC2/PAX5/TAF5/GATA3/MECP2/HUWE1/KMT2A/PAXBP1/CAMK2D/UTY/PRKAA1/WDR61/UBR5	50
SF3B1 mutated patients	GO:0016570	histone modification	13/324	493/20610	0.048967	0.687536	0.674594	KDM5D/LRRK2/CXXC1/MECP2/MAP3K12/SNW1/TRIM37/RNF2/MAP3K7/USP15/RTF1/TRIP12/CRTC2	13
SF3B1 K700E MEC1	GO:0007249	I-kappaB kinase/NF-kappaB signaling	26/1227	297/20610	0.0319679	0.375413	0.353551	NLRX1/MAP3K7/PIDD1/ECT2/CC2D1A/TNIP1/MIER1/EEF1D/CARD19/TRAF5/MAVS/TRIM25/NFKBIA/TRIM38/CTNNB1/GPR89A/INAVA/TRIM32/CARD9/OPTN/MALT1/UBE2V1/CPNE1/RHOH/ERC1/IKBKG	26
SF3B1 mutated patients	GO:0007249	I-kappaB kinase/NF-kappaB signaling	2/324	297/20610	0.94922	0.972485	0.954179	BCL10/MAP3K7	2
SF3B1 K700E MEC1	GO:0001771	immunological synapse formation	3/1227	14/20610	0.0467976	0.458976	0.432248	DLG1/DOCK8/LGALS3	3
SF3B1 mutated patients	GO:0001771	immunological synapse formation	2/324	14/20610	0.0197912	0.59668	0.585448	DLG1/DOCK2	2
SF3B1 K700E MEC1	GO:0006402	mRNA catabolic process	39/1227	441/20610	0.00893358	0.213372	0.200947	TUT4/PATL2/TNRC6C/FASTKD1/SKIV2L/SERBP1/RPL21/RPSA/RPL3/UPF3A/PSME2/PRKCD/HSPA8/RPL32/RPS15/SAMD4B/FMR1/PSMC6/CIRBP/RPL18/CASC3/DDX5/RPS14/APEX1/RBM23/GIGYF2/PSMD1/XPO1/MLH1/CSDE1/EDC3/RIDA/SUPV3L1/RBM10/PSMC2/TBRG4/PSMF1/YWHAB/WDR61	39
SF3B1 mutated patients	GO:0006402	mRNA catabolic process	16/324	441/20610	0.00176515	0.59668	0.585448	EXOSC8/SERBP1/SKIV2L/CIRBP/PSME2/RPS15/CNOT1/UPF3B/NUP214/RPS15A/TUT4/FASTKD1/SUPV3L1/YWHAB/DIS3L2/SECISBP2	16
SF3B1 K700E MEC1	GO:0000398	mRNA splicing, via spliceosome	24/1227	421/20610	0.617458	1	0.941766	SUGP1/POLR2J/PRPF38A/HSPA8/DHX35/DDX39B/FMR1/SNRPN/HNRNPA2B1/CIRBP/CASC3/EFTUD2/DDX5/PRPF39/SNRPD3/PTBP2/LINC01715/PPIE/DDX23/CELF2/SMNDC1/RBM10/SON/SRPK2	24
SF3B1 mutated patients	GO:0000398	mRNA splicing, via spliceosome	13/324	421/20610	0.0163731	0.59668	0.585448	RBM5/RBM17/PQBP1/SNRPN/CIRBP/SNW1/DHX35/DHX15/SMNDC1/UPF3B/LUC7L3/PRPF38A/SUGP1	13
SF3B1 K700E MEC1	GO:2001234	negative regulation of apoptotic signaling pathway	24/1227	258/20610	0.0204278	0.312546	0.294345	LMNA/BCL2L1/TPT1/TGFBR1/NOC2L/BIRC6/HTT/GCLC/IVNS1ABP/MAP2K5/MARCHF7/LGALS3/HIF1A/CTNNB1/SIAH2/RNF34/EYA1/MAZ/PAM16/TRIM32/CAAP1/CD44/TERT/HMGB2	24
SF3B1 mutated patients	GO:2001234	negative regulation of apoptotic signaling pathway	9/324	258/20610	0.0213446	0.609131	0.597665	LRRK2/CD44/URI1/TPT1/GCLC/CAAP1/SYVN1/HTT/TGFBR1	9
SF3B1 K700E MEC1	GO:0006661	phosphatidylinositol biosynthetic process	15/1227	122/20610	0.0059426	0.183946	0.173234	INPP5E/INPPL1/ZP3/MTMR9/RAB4A/FIG4/PIKFYVE/SH3YL1/PIGK/PITPNM2/ARF3/MTMR8/PIGN/PIGU/PIP5K1B	15
SF3B1 mutated patients	GO:0006661	phosphatidylinositol biosynthetic process	6/324	122/20610	0.0127349	0.59668	0.585448	TPTE2/SACM1L/INPPL1/FIG4/MTMR9/PIK3R5	6
SF3B1 K700E MEC1	GO:1905269	positive regulation of chromatin organization	15/1227	114/20610	0.00312525	0.135831	0.127921	LMNA/TADA2A/PPHLN1/BRD7/FMR1/MIER1/RUVBL2/AKAP8L/CTNNB1/RNF20/GATA3/MECP2/KMT2A/PAXBP1/WDR61	15
SF3B1 mutated patients	GO:1905269	positive regulation of chromatin organization	6/324	114/20610	0.00931535	0.59668	0.585448	LRRK2/MECP2/TPR/SNW1/RTF1/PPHLN1	6
SF3B1 K700E MEC1	GO:1902275	regulation of chromatin organization	25/1227	197/20610	0.000287811	0.0361071	0.0340044	LMNA/TADA2A/PPHLN1/TRIP12/NOC2L/ATAD2B/BRD7/FMR1/MIER1/TLK2/RUVBL2/AKAP8L/MLLT6/CDC45/KDM3A/CTNNB1/RNF20/PAX5/GATA3/MECP2/KMT2A/PAXBP1/CAMK2D/WDR61/UBR5	25
SF3B1 mutated patients	GO:1902275	regulation of chromatin organization	7/324	197/20610	0.0366085	0.684357	0.671475	LRRK2/MECP2/TPR/SNW1/RTF1/TRIP12/PPHLN1	7
SF3B1 K700E MEC1	GO:0002369	T cell cytokine production	8/1227	47/20610	0.00608652	0.184948	0.174178	HLA-F/DLG1/MAP3K7/IL18RAP/B2M/GATA3/SASH3/MALT1	8
SF3B1 mutated patients	GO:0002369	T cell cytokine production	3/324	47/20610	0.0375471	0.684357	0.671475	HLA-F/DLG1/MAP3K7	3
SF3B1 K700E MEC1	GO:0007179	transforming growth factor beta receptor signaling pathway	11/1227	211/20610	0.717482	1	0.941766	APPL2/MAP3K7/TGFBR1/SMURF2/USP9Y/ZEB1/HSP90AB1/ACVR2A/PML/PXN/ADAM9	11
SF3B1 mutated patients	GO:0007179	transforming growth factor beta receptor signaling pathway	8/324	211/20610	0.0188134	0.59668	0.585448	ZEB1/SNW1/SMURF2/MAP3K7/USP15/APPL2/PML/TGFBR1	8
