# Supplementary material for: SF3B1 mutation–mediated sensitization to H3B-8800 splicing inhibitor in chronic lymphocytic leukemia
Source: Life Sci Alliance. 2023 Aug 10;6(11):e202301955. doi: 10.26508/lsa.202301955 (PMC10415613; doi:10.26508/lsa.202301955)
Supplement: Supplementary file 17 [file LSA-2023-01955_TableS13.xlsx]

## Sheet: Hoja2
TableS13. Biological and clinical information of the patients' samples treated with H3B-8800.
ICGC ID	U1	SF3B1 status	SF3B1 mutation	Cancer Cell Fraction (CCF)	Peripheral Blood Infiltration	Mutational % in Peripheral Blood Sample	CCF high	IGVH somatic mutation	IGLV3-21 R110	Epigenetic subgroup	Number of driver mutations (apart from SF3B1)	Driver mutations other than SF3B1
10	WT	MUT	G742D	87.2992	96	83.8072	Yes	U-CLL	Yes	i-CLL	1	ATM, SF3B1
13	WT	MUT	K666E	55.25	94	51.935	No	U-CLL	No	n-CLL	6	EGR2, FBXW7, NFKBIE, NOTCH1, POT1, SF3B1, RPS15
19	WT	MUT	V701F	77.93	93	72.4749	No	M-CLL	Yes	m-CLL	1	NOTCH1, SF3B1,
38	WT	MUT	K700E	31	52	16.12	No	U-CLL	No	n-CLL	0	SF3B1
53	WT	MUT	T663I	66.6208	94	62.6236	No	U-CLL	No	n-CLL	1	SF3B1, XPO1
73	NA	MUT	K700E	33.502	92	30.8218	No	U-CLL	NA	NA	1	SF3B1, XPO1
75	WT	MUT	G742D	19.8	94	18.612	No	NA	NA	NA	1	SF3B1, XPO1
116	WT	MUT	K666E	41.8313	56	23.4255	No	U-CLL	No	n-CLL	0	SF3B1
128	WT	MUT	K700E	5.26	97	31.8265	No	U-CLL	No	i-CLL	2	ATM, NFKBIE, SF3B1
182	WT	MUT	N626Y	35.24	91	32.0684	No	U-CLL	No	n-CLL	2	ATM, SF3B1, IRF4
197	WT	MUT	G742D	69.926	81	56.6401	No	M-CLL	No	m-CLL	2	PIM1, SF3B1, TP53
199	WT	MUT	K700E	95.6	85	81.26	Yes	M-CLL	Yes	i-CLL	3	ATM, SF3B1, NOTCH1, POT1,
306	WT	MUT	H662D	95.98	76	72.9448	No	U-CLL	No	n-CLL	1	ATM, SF3B1
331	WT	MUT	G742D	29.4193	70	20.5935	No	U-CLL	No	m-CLL	0	SF3B1
449	WT	MUT	P698-700DEL	67.71	30	3.4128	No	M-CLL	No	NA	1	SF3B1, NOTCH1
453	WT	MUT	T663P	13.27	83	11.0141	No	M-CLL	No	NA	0	SF3B1
640	WT	MUT	K700E	97.84	89	87.0776	Yes	U-CLL	No	NA	2	ATM, DDX3X, SF3B1
694	WT	MUT	K700E	90.4	93	84.072	Yes	M-CLL	No	NA	2	SF3B1, POT1, XPO1
765	WT	MUT	R625C	45.5464	93	42.3582	No	U-CLL	Yes	n-CLL	0	SF3B1
773	WT	MUT	M757T	95.031	90	90.3089	Yes	M-CLL	No	m-CLL	0	SF3B1
1183	WT	MUT	H662D	100	92	93.0186	Yes	U-CLL	No	n-CLL	0	SF3B1
1228	WT	MUT	K700E	11.5	92	10.58	No	M-CLL	No	m-CLL	0	SF3B1
1247	WT	MUT	K700E	2.71	88	2.34	No	M-CLL	No	NA	2	CCND2, DTX1, SF3B1
1270	WT	MUT	K666N	50	61	30.5	No	U-CLL	No	n-CLL	0	SF3B1
1355	WT	MUT	G742D	15.4	93	14.322	No	U-CLL	No	NA	5	ATM, IRF4, NOTCH1, POT1,SF3B1, XPO1
1369	WT	MUT	H662D	37.88	97	36.7436	No	U-CLL	No	NA	2	ATM, EGR2, SF3B1
1374	WT	MUT	K700E	9.54	85	8.109	No	U-CLL	No	NA	4	ATM, NFKBIE, NOTCH1, SF3B1, XPO1
1381	NA	MUT	G742D	16.23	86	13.9578	No	NA	No	NA	2	NFKBIE, SF3B1, RPS15
1386	WT	MUT	T663I	99.24	97	96.2628	Yes	U-CLL	No	n-CLL	0	SF3B1
1393	WT	MUT	K700E	97.17	98	95.2266	Yes	U-CLL	No	NA	2	BRAF, NRAS, SF3B1
1478	WT	MUT	K700E	4.34	55	2.387	No	M-CLL	No	NA	0	SF3B1
1529	WT	MUT	N626Y	4.84	88	4.25	No	U-CLL	No	NA	2	ATM, EGR2, SF3B1
1587	WT	MUT	K741N	21.54	85	18.309	No	U-CLL	No	n-CLL	2	NOTCH1, SF3B1, XPO1
1	WT	WT	NA	NA	97	NA	WT	U-CLL	No	n-CLL	0	NO
27	WT	WT	NA	NA	86	NA	WT	U-CLL	No	n-CLL	4	BRAF, DDX3X, MGA, TP53
48	WT	WT	NA	NA	73	NA	WT	U-CLL	No	n-CLL	5	ATM, NOTCH1, NFKBIE, XPO1, ZNF292
49	WT	WT	NA	NA	72	NA	WT	U-CLL	No	m-CLL	1	RPS15
64	WT	WT	NA	NA	93	NA	WT	M-CLL	No	m-CLL	1	NO
79	WT	WT	NA	NA	98	NA	WT	NA	NA	NA	NA	X
135	NA	WT	NA	NA	74	NA	WT	U-CLL	No	n-CLL	0	NO
142	WT	WT	NA	NA	96	NA	WT	M-CLL	No	m-CLL	1	DTX1
166	WT	WT	NA	NA	90	NA	WT	U-CLL	No	n-CLL	1	NOTCH1
168	WT	WT	NA	NA	85	NA	WT	M-CLL	No	m-CLL	0	NO
264	WT	WT	NA	NA	87	NA	WT	M-CLL	Yes	i-CLL	0	NO
278	WT	WT	NA	NA	95	NA	WT	U-CLL	No	n-CLL	0	NO
330	WT	WT	NA	NA	84	NA	WT	U-CLL	No	n-CLL	0	NO
341	WT	WT	NA	NA	91	NA	WT	U-CLL	No	n-CLL	0	NO
398	WT	WT	NA	NA	75	NA	WT	U-CLL	No	n-CLL	1	ZNF292
475	WT	WT	NA	NA	50	NA	WT	M-CLL	No	i-CLL	1	KRAS
684	WT	WT	NA	NA	95	NA	WT	M-CLL	No	m-CLL	1	CCND2
689	WT	WT	NA	NA	96	NA	WT	M-CLL	No	m-CLL	0	NO
1078	WT	WT	NA	NA	84	NA	WT	U-CLL	No	m-CLL	0	NO
1103	WT	WT	NA	NA	94	NA	WT	M-CLL	No	m-CLL	0	NO
84	WT	WT	NA	NA	93	NA	WT	M-CLL	No	m-CLL	0	NO
371	MUT	WT	NA	NA	84	NA	WT	U-CLL	No	n-CLL	2	KRAS, ZNF292
312	MUT	WT	NA	NA	83	NA	WT	U-CLL	No	n-CLL	1	MED12
23	MUT	WT	NA	NA	91	NA	WT	U-CLL	No	n-CLL	1	NXF1
91	WT	WT	NA	NA	93	NA	WT	M-CLL	No	m-CLL	0	NO
136	WT	WT	NA	NA	80	NA	WT	M-CLL	No	m-CLL	0	NO
171	WT	WT	NA	NA	78	NA	WT	M-CLL	No	i-CLL	0	NO
188	WT	WT	NA	NA	95	NA	WT	U-CLL	No	n-CLL	1	DDX3X
280	WT	WT	NA	NA	96	NA	WT	M-CLL	No	m-CLL	0	NO
282	WT	WT	NA	NA	87	NA	WT	U-CLL	No	n-CLL	0	NO
CCF: Cancer Cell Fraction; CLL: Chronic Lymphocytic Leukemia; ICGC: International Cancer Genome Consortium; i-CLL: Intermediate CLL; IGHV: variable region of the immunoglobulin heavy-chain locus; m-CLL: Memory B-cell-like CLL; M-CLL: Mutated IGHV; MUT: Mutated; n-CLL: Naive B-cell-like CLL; NA: Not available/ not applicable; PB: Peripheral blood; U-CLL: Unmutated IGHV; WT: Wild-type
