# Supplementary material for: SF3B1 mutation–mediated sensitization to H3B-8800 splicing inhibitor in chronic lymphocytic leukemia
Source: Life Sci Alliance. 2023 Aug 10;6(11):e202301955. doi: 10.26508/lsa.202301955 (PMC10415613; doi:10.26508/lsa.202301955)
Supplement: Supplementary file 18 [file LSA-2023-01955_TableS14.xlsx]

## Sheet: Hoja1
TableS14. Oligonucleotide sequences used for the generation and characterization of SF3B1K700E MEC1 cell line.
Primer’s name	Sequence
Guide RNA	5'-/AltR1/rUrGrGrArUrGrArGrCrArGrCrArGr ArArArGrUrUrGrUrUrUrUrUrArGrArGrCrUrArUrGrCrU/AltR2/-3'
CRISPR template with K700E and PAM-blocking mutation	C*A*TAAAGGCTTTAACACAGAATCAAAAGATTCGATACCATAAGGAGTTGCTGCTTCAGCCAAGGCAGCAATGGCCAAAGCACTGATGGTTCGAACTTCCTGCTGCTCATCCACAAGACCTACAAAACC*A*A
SF3B1 gRNA detection F	CTGGATGATATTGTGTAACTTAGG
SF3B1 gRNA detection R	ATACCATAAGGAGTTGCTGC
SF3B1 amplicon F	CTGCTGACAGGCTATGGTTCATG
SF3B1 amplicon R	GGCATATTCTGCATCCATAAGAGG
* Phosphorothioate-modified nucleotides
