# Supplementary material for: SF3B1 mutation–mediated sensitization to H3B-8800 splicing inhibitor in chronic lymphocytic leukemia
Source: Life Sci Alliance. 2023 Aug 10;6(11):e202301955. doi: 10.26508/lsa.202301955 (PMC10415613; doi:10.26508/lsa.202301955)
Supplement: Supplementary file 19 [file LSA-2023-01955_TableS15.xlsx]

## Sheet: Hoja1
TableS15. Primers used for the validation of the different Alt3’ss patterns.
Name	Sequence
INPLL1_F	CCTGTAGAGGGTGAGCGAGA
INPLL1_R	GAGCTGTGGGAGTCTCAGGA
DLG1_R	TCCTGACAAATTTGGATCCTG
DLG1_F	TTATACTGGCCAGCTTCAATG
DYNLL1_R	TCGGTAGCGACGGTATCTCT
DYNLL1_F	CTGTTGCATCTCTTCCGACA
HLTF_R	ATGCAGATGTCCTGGGTCTT
HLTF_F	AATCCAGGCAAATTGCACA
MAP3K7_F	AATATGCTGAAGGGGGCTCT
MAP3K7_R	TCCCTGTGAATTAGCGCTTT
TGFBR1_F	GCACCCTCTTCAAAAACTGG
TGFBR1_R	CACACTGGTCCAGCAATGAC
UBA7_F	CACTGCACAAGTTCCAGCAC
UBA7_R	CACTAGGGCCTCATCCAGTG
ZDHHC16_F	ACCTCTGGTTCCTGTGCATC
ZDHHC16_R	CCCTACTCACTCTGCCCTTG
ANKHD1_F	GCAGACTTACGCACTGTGGA
ANKHD1_R	TCTGCTTTCATCCGTGTCAG
NFKB1_F	GCAGATGACATCCAGATTCG
NFKB1_R	CGAAGCTGGACAAACACAGA
ZNF561_F	TTCATAAGCTGGCCTGAGGT
ZNF561_R	CTTGCCAGGTAGTCCTCCAC
FBXO41_F	GGGGAAGAGGGTGATGTCTC
FBXO41_R	GCGTGTCCAGGTAGGTGAAG
TARBP1_F	TTTAAGCCATCCCCTACGTG
TARBP1_R	ATTCCTTCCACATCCACAGC
