# Supplementary material for: SF3B1 mutation–mediated sensitization to H3B-8800 splicing inhibitor in chronic lymphocytic leukemia
Source: Life Sci Alliance. 2023 Aug 10;6(11):e202301955. doi: 10.26508/lsa.202301955 (PMC10415613; doi:10.26508/lsa.202301955)
Supplement: Supplementary file 20 [file LSA-2023-01955_TableS16.xlsx]

## Sheet: Hoja1
TableS16. Primers used for the qPCR validations.
Name	Sequence
MAP3K7 F	GGAACACTGTAAACACCAACT
MAP3K7 aberrant junction R	GGGCTCTTTATATAATGTTTGTGC
MAP3K7 canonical junction R	CTCTTTATATAATGTGCTGCATGG
MAP3K7 probe	TGCGTGGGCAGCAGTATAATATGGC
ZDHHC16 F	CGAGAAAGGATGACTCACAAGAG
ZDHHC16 R	CCTTCTTGTTGATGTGCCTTTC
ZDHHC16 aberrant junction probe	CAGTCTTCGCCCCTCTTTTCTTAG
ZDHHC16 canonical junction probe	TCTGGTTCCTGTGCAGTTCTGTGG
