# Supplementary material for: SF3B1 mutation–mediated sensitization to H3B-8800 splicing inhibitor in chronic lymphocytic leukemia
Source: Life Sci Alliance. 2023 Aug 10;6(11):e202301955. doi: 10.26508/lsa.202301955 (PMC10415613; doi:10.26508/lsa.202301955)
Supplement: Supplementary file 21 [file LSA-2023-01955_TableS17.xlsx]

## Sheet: Hoja1
TableS17. Primary and secondary antibodies used for Western blot analyses.
Antibody’s name	Ref.	Provider
Anti-SAP155 Rabbit polyclonal (SF3B1)	AB39578	Abcam
TAK1 Antibody	#4505	Cell Signaling Technology
Phospho-NF-κB p65 (Ser536) (93H1) Rabbit mAb	#3033	Cell Signaling Technology
NFκB p65	sc-8008	Santa Cruz Biotechnology
NF-κB1 p105/p50 (D4P4D) Rabbit mAb	#13586	Cell Signaling Technology
Monoclonal Anti-α-Tubulin antibody produced in mouse	T6074	Sigma-Aldrich
Monoclonal Anti-β-Actin antibody produced in mouse, clone AC-15	A5441	Sigma-Aldrich
Monoclonal Anti-β-Tubulin antibody produced in mouse	T4026	Sigma-Aldrich
Lamin B1 (D9V6H) Rabbit mAb	#13435S	Cell Signaling Technology
Anti-rabbit IgG, HRP-linked Antibody	#7074	Cell Signaling Technology
Anti-mouse IgG, HRP-linked Antibody	#7076	Cell Signaling Technology
